# Supplementary material for: Cestode infection is linked to transcriptional shifts in neuropeptide signalling and caste-specific ageing pathways in a social insect
Source: BMC Genomics. 2026 Jun 15;27:547. doi: 10.1186/s12864-026-12959-6 (PMC13267302; doi:10.1186/s12864-026-12959-6)
Supplement: Supplementary file 2 [file 12864_2026_12959_MOESM2_ESM.xlsx]

## Sheet: FeatureCounts
Table 1. Gene-level raw read count matrix generated with featureCounts from RNA-seq data from different caste/infection status in the brain and fat body. Rows correspond to genes and columns to individual samples. Values represent unnormalized read counts, used as input for differential expression analysis in DESeq2.
GeneID	MD1InfFB	MD1NotFB	MD2InfFB	MD2NotFB	MD3InfFB	MD3NotFB	MD4InfFB	MD4NotFB	MD5InfFB	MD5NotFB	Q12_FB	Q13_FB	Q14_FB	Q44_FB	Q46_FB	Q5_FB	Q9_FB	S14InfFB	S14NotFB	S5InfFB	S5NotFB	MD1InfBr	MD1NotBr	MD2InfBr	MD2NotBr	MD3InfBr	MD3NotBr	MD4InfBr	MD4NotBr	MD5InfBr	MD5NotBr	Q12_Br	Q13_Br	Q14_Br	Q44_Br	Q46_Br	Q5_Br	Q9_Br	S14InfBr	S14NotBr	S5InfBr	S5NotBr
Tnyl_g00002	392	328	701	491	332	352	566	414	181	189	297	398	475	841	403	609	567	284	549	365	574	440	503	429	341	508	413	370	259	326	468	442	349	449	519	284	377	474	570	443	426	398
Tnyl_g00003	151	270	252	223	191	179	76	128	138	122	157	241	77	121	122	127	84	216	249	350	169	557	611	770	620	857	520	475	495	821	548	441	383	454	562	288	427	367	1186	563	734	442
Tnyl_g00005	0	0	4	12	4	0	0	12	1	1	0	2	0	9	12	0	0	13	31	0	0	7	12	24	20	34	46	11	52	31	36	32	14	17	48	19	21	23	25	21	37	44
Tnyl_g00006	0	0	14	0	0	0	0	3	0	1	0	0	16	0	0	0	0	0	7	0	0	0	5	13	11	0	22	0	2	4	6	19	14	7	7	0	1	1	11	1	0	8
Tnyl_g00007	0	0	16	3	0	0	0	0	0	0	0	0	0	0	5	0	0	0	19	25	2	18	13	0	5	5	0	1	3	0	0	12	1	0	5	1	0	2	18	0	16	0
Tnyl_g00004	125	186	229	80	182	252	204	172	68	146	108	129	76	252	123	72	134	310	298	15	109	567	399	550	473	590	519	516	308	400	355	464	380	555	585	331	436	420	589	285	472	257
Tnyl_g00019	0	30	4	36	8	9	15	13	13	0	0	5	3	31	12	5	9	23	0	0	1	2	9	19	6	1	11	5	9	24	2	46	30	55	59	35	21	52	18	8	68	12
Tnyl_g00022	963	689	1833	1143	1029	1177	992	1630	747	529	404	828	573	892	923	679	1109	1347	1579	689	1206	661	526	1398	708	787	1178	640	265	632	554	834	902	671	780	884	565	938	381	384	673	408
Tnyl_g00025	1509	1150	1447	1556	976	1585	1730	2226	974	1432	807	1156	1079	1561	1222	1278	1201	1495	1348	896	1881	1060	1098	1513	997	1261	1387	1108	736	1160	1028	1097	841	992	1262	955	900	1215	1203	798	1345	798
Tnyl_g00026	370	259	229	245	211	248	255	114	184	83	105	186	99	189	223	197	198	344	416	320	250	740	738	685	766	824	698	583	451	786	639	592	548	630	591	594	403	564	593	695	694	480
Tnyl_g00027	516	530	611	550	518	483	545	757	426	386	143	752	552	719	510	603	417	543	901	506	575	676	631	772	768	912	633	791	625	789	693	578	533	539	616	543	502	429	884	811	892	507
Tnyl_g00028	3332	4413	4331	4119	3248	3292	3218	3640	2909	1241	2596	2531	1998	3163	2656	3063	2572	3559	4252	2900	3248	5873	6562	6544	6214	7562	5681	6363	4001	6939	5365	4851	5460	5863	6294	5516	4422	4922	6780	6062	7307	4468
Tnyl_g00029	11617	7255	13909	12029	10398	6801	15081	15674	6954	5278	5035	4670	7671	9672	5203	5846	5802	6881	8609	6413	9368	3748	3869	5120	3376	5227	4223	4997	3558	4534	3351	3471	2783	4058	4035	3595	2809	4236	7533	2725	4321	3018
Tnyl_g00030	1545	1696	1914	1955	1465	1470	1725	2094	1237	770	1104	1643	1775	2873	1537	1619	1430	1694	1942	1231	2098	1733	1817	1859	1562	2154	1782	1723	1454	1777	1286	1451	1163	1527	1709	1373	1243	1900	1891	1587	1846	1325
Tnyl_g00031	17176	10509	20897	19184	10860	11710	22842	18613	13437	8132	23134	11830	28346	46717	13104	26673	19147	13731	9839	10967	12437	6864	4738	5431	4159	6738	3725	6507	5786	4728	3451	6608	4223	10664	5660	4818	6227	8896	9670	3417	6098	3374
Tnyl_g00032	315	526	580	310	387	429	403	381	314	142	161	493	294	237	503	499	346	532	448	431	408	547	656	834	671	781	764	606	353	608	618	671	487	685	771	750	519	686	538	548	814	464
Tnyl_g00033	875	598	1277	902	748	642	751	1067	482	451	298	1023	425	635	761	728	681	726	701	570	972	1187	1482	1957	1294	1673	1380	1416	646	1425	887	1211	1133	1285	1308	1097	949	1094	1356	1038	1456	926
Tnyl_g00034	0	20	1	0	8	0	0	4	0	6	0	12	0	0	12	0	9	0	13	50	14	0	1	2	1	7	4	0	0	0	4	8	6	0	3	5	0	13	0	0	10	0
Tnyl_g00035	398	369	444	419	363	313	433	508	201	156	229	1413	282	448	361	469	308	353	525	349	637	439	361	477	418	554	417	307	263	397	325	463	336	462	446	428	331	438	411	338	476	292
Tnyl_g00036	17	44	120	20	75	16	133	57	52	39	77	165	97	54	84	104	53	49	46	14	74	188	203	197	170	196	152	177	179	168	63	101	118	230	121	87	139	172	246	193	195	125
Tnyl_g00039	26	0	62	40	45	79	83	69	20	56	0	9	0	35	15	14	0	169	262	16	88	16	10	62	20	46	58	36	15	16	6	19	44	34	32	85	22	28	0	13	7	9
Tnyl_g00042	5225	6064	5505	5294	4761	4693	5059	4956	4405	2554	2487	5252	3547	5084	4770	4669	3776	4561	4854	4388	4984	6891	8134	9093	7991	9754	7528	7803	5285	9063	6941	7451	7884	8325	8736	7475	5931	7623	6470	6947	9413	6659
flprots_hitOn_Scaffold1_741398-756250-6	0	0	0	0	0	0	0	0	0	0	0	0	0	0	0	0	0	0	0	0	0	0	0	0	0	0	0	0	0	0	0	1	0	0	0	0	0	0	0	0	0	0
flprots_hitOn_Scaffold1_746250-773659-2	0	0	0	0	0	0	0	0	0	0	0	0	0	0	0	0	0	0	0	0	0	0	5	0	0	0	0	0	0	0	0	6	2	0	0	0	0	0	2	0	0	0
flprots_hitOn_Scaffold1_746250-773659-1	0	0	0	0	0	0	0	5	0	0	0	0	0	0	0	0	0	0	53	0	0	0	12	0	0	0	0	0	0	0	1	0	1	0	2	1	0	0	0	0	0	0
Tnyl_g00048	0	0	0	0	1	0	0	13	0	3	5	0	16	11	2	7	4	0	27	0	0	0	0	0	3	0	1	1	0	0	0	0	0	0	1	0	0	4	5	0	0	0
Tnyl_g00049	4	23	23	0	5	0	0	6	0	3	0	0	0	0	0	0	0	8	57	46	0	0	4	6	0	0	0	2	0	2	0	0	2	0	2	0	0	0	1	10	0	0
Tnyl_g00050	0	0	40	0	0	17	0	8	0	13	0	0	1	0	0	0	0	0	0	0	8	16	12	33	27	30	137	17	9	8	17	75	69	12	66	37	7	129	0	5	11	16
Tnyl_g00051	15	45	173	25	30	95	0	32	0	118	0	3	12	33	37	0	0	0	5	54	32	118	230	647	321	342	919	93	87	123	272	466	689	342	475	815	225	1075	49	59	109	125
Tnyl_g00052	0	25	0	0	0	784	0	0	0	0	3	0	0	0	0	0	0	0	0	0	0	25	66	51	69	41	37	27	41	51	55	53	33	8	53	35	71	31	65	67	119	39
Tnyl_g00053	20	13	105	13	24	85	11	32	19	58	0	5	4	5	20	1	5	31	0	0	4	92	176	443	186	227	587	108	72	117	243	372	429	228	342	354	145	617	52	86	121	108
Tnyl_g00054	64	162	253	77	47	211	9	28	25	138	13	8	9	65	56	0	7	6	0	30	23	1158	1312	1158	600	1238	1124	874	453	946	838	951	843	1049	990	768	625	1173	419	769	1203	662
Tnyl_g00055	621	280	1076	425	679	495	581	640	272	326	180	486	505	644	372	467	624	510	378	217	554	501	655	968	513	704	919	460	284	565	479	667	762	704	746	719	449	790	208	267	469	270
Tnyl_g00056	723	960	1226	487	826	693	1081	1900	636	621	415	747	1950	871	1402	1520	1572	394	932	576	1029	809	1022	2038	1084	1069	1589	1102	593	1301	775	988	1386	951	1184	1388	1120	1245	1168	518	779	660
Tnyl_g00057	1482	1723	1609	1881	1330	1474	2016	1306	1169	578	795	1105	848	2073	999	1403	1264	1443	1496	682	1683	822	754	1535	798	995	1019	934	591	969	574	848	850	697	1085	870	736	779	1156	591	971	421
Tnyl_g00058	3274	7911	10917	10502	6575	8855	6259	8711	3360	1168	1104	5086	1302	11937	4860	5994	6421	12684	25472	5382	17146	405	220	295	47	48	812	60	104	71	109	297	116	167	352	129	416	669	348	339	1037	253
Tnyl_g00059	896	568	1395	808	886	612	1329	753	574	379	242	737	855	1008	538	865	864	784	201	450	749	402	542	1089	636	655	968	319	221	375	419	722	567	488	614	698	386	670	370	235	378	310
Tnyl_g00060	2951	3232	3080	2470	2440	1737	2897	5169	2373	629	3646	7643	3248	4797	3913	5574	4862	3410	3197	1579	3813	1955	2731	3661	2296	3237	2350	1650	1958	2200	1558	3949	2710	2371	2620	2729	1806	2921	1583	1514	2219	1492
Tnyl_g00061	0	0	0	0	11	3	0	19	0	2	0	4	0	0	0	0	0	0	0	0	4	32	36	18	52	41	20	6	25	15	17	13	35	19	7	29	11	21	20	44	9	20
Tnyl_g00062	0	39	0	0	3	0	0	0	0	0	31	6	0	15	3	0	2	0	0	0	0	5	24	20	18	21	17	5	19	8	40	11	3	0	19	7	5	11	48	41	4	26
Tnyl_g00063	0	0	9	0	10	4	0	12	42	0	62	9	0	70	37	33	158	21	0	0	3	0	18	0	3	11	0	3	0	2	9	6	0	9	15	14	2	0	41	16	0	7
Tnyl_g00064	9	6	0	3	2	6	2	5	0	0	0	6	4	0	0	0	0	0	18	0	8	0	8	0	0	8	3	0	0	8	0	1	2	0	7	1	16	0	19	0	3	2
Tnyl_g00066	1229	1318	924	1812	1219	1291	1554	1795	1161	1145	963	1917	1703	1811	2021	2543	1557	1024	1549	1391	1637	761	429	1070	227	1030	404	3322	1171	2136	1962	969	408	415	2157	2566	2111	475	4115	945	734	822
Tnyl_g00067	74	88	260	81	89	63	126	37	22	36	87	90	209	88	68	107	99	160	138	25	75	171	132	243	186	175	90	88	43	81	60	93	74	222	94	81	89	121	98	177	134	81
Tnyl_g00068	755	597	728	748	494	546	727	397	544	221	542	706	702	870	411	491	441	810	282	373	449	354	192	219	211	263	197	244	156	206	170	195	143	349	153	116	207	237	396	253	277	115
Tnyl_g00069	1437	3166	2004	1966	1573	2740	1036	1546	1068	886	468	1133	1331	1239	2053	1297	923	762	2409	2754	1670	3118	4044	5403	3874	5685	5173	4611	2853	4235	2544	3459	3892	3415	3753	4240	2837	3797	2229	2827	3655	3911
Tnyl_g00070	263	245	538	236	246	282	366	403	291	202	126	387	221	403	379	314	289	432	474	354	467	517	455	546	503	576	436	520	481	597	381	527	590	534	563	566	380	562	507	376	534	434
Tnyl_g00071	593	667	980	516	733	674	960	1219	423	180	257	627	1317	490	912	859	987	574	614	504	1134	130	40	77	56	57	106	83	55	71	84	59	58	58	39	38	33	116	82	22	157	44
Tnyl_g00072	294	179	320	90	296	204	261	325	123	145	161	339	307	292	141	373	316	395	160	77	412	141	203	681	198	272	441	204	63	239	143	278	363	265	350	427	205	407	169	168	151	170
Tnyl_g00073	1005	1098	1351	872	949	913	1066	1008	422	298	677	1293	1087	1099	790	967	1048	1187	751	976	999	2516	2613	3073	2400	2908	1786	2299	1892	2234	1597	1982	1570	2451	2222	1917	1764	1636	1670	1834	2888	1516
Tnyl_g00074	6	0	11	0	15	20	0	10	0	0	14	0	2	14	4	0	5	1	0	0	6	23	47	31	31	62	44	29	12	16	20	27	14	11	18	32	23	27	19	10	14	20
Tnyl_g00076	54	43	99	98	88	54	45	68	14	11	0	64	56	53	28	26	22	65	147	15	60	13	20	59	7	36	106	15	10	9	27	38	62	17	30	54	44	82	3	12	36	4
Tnyl_g00077	0	0	0	0	1	0	10	26	0	0	0	0	0	6	0	0	0	39	0	37	11	7	1	4	7	12	18	0	2	12	6	8	3	10	9	10	5	15	15	0	6	4
Tnyl_g00079	0	82	0	0	0	39	4	26	52	4	0	0	3	8	0	0	2	50	38	0	61	0	7	0	0	0	9	0	0	0	20	13	0	26	1	6	0	19	5	4	5	6
Tnyl_g00080	148	377	505	420	200	374	61	1270	156	318	423	228	628	1329	367	2201	786	161	278	520	331	313	456	866	361	569	807	192	297	364	477	781	788	580	733	869	399	1098	163	235	293	340
Tnyl_g00081	253	274	606	335	245	377	229	313	170	155	39	176	244	298	157	206	346	148	57	217	374	187	251	892	401	356	723	156	108	280	225	405	460	319	535	636	248	533	102	100	223	203
Tnyl_g00082	12	0	0	0	0	18	0	3	17	0	0	8	1	20	8	0	2	36	7	0	0	27	7	9	20	10	8	6	21	1	8	13	3	4	13	1	11	7	4	10	13	9
Tnyl_g00083	1051	1170	1794	886	1336	996	1204	1175	918	345	403	1081	1266	1651	1045	1767	2006	1687	2096	846	1850	435	420	658	470	689	708	603	364	537	521	612	529	636	703	768	687	573	945	383	554	399
Tnyl_g00084	385	296	693	308	677	203	710	428	126	179	185	300	456	670	194	511	526	462	168	108	433	91	144	361	232	222	463	150	118	192	97	201	219	140	241	349	74	369	197	49	147	114
Tnyl_g00085	1079	1180	1063	970	802	735	973	908	779	631	240	1176	598	1054	1169	864	710	898	1336	841	1095	933	1124	1455	1102	1145	1076	946	760	1097	814	1101	809	945	1102	893	708	861	1312	1092	1096	803
Tnyl_g00086	3858	10028	4140	3902	6894	9589	1022	3740	3218	9005	2377	4	845	1892	6689	16	0	909	4501	5028	2153	39246	56442	44670	52956	65464	62490	44256	51662	34602	38678	33923	33767	45218	47728	44595	34512	55670	49253	45003	36177	36737
Tnyl_g00087	1938	1012	1692	960	994	771	3640	1476	1615	429	193	950	853	1199	894	1951	1284	1101	1622	1216	1835	661	1188	844	1001	1209	1258	1291	1336	736	1538	821	744	495	1472	1020	1465	905	687	1690	946	1456
Tnyl_g00088	8	15	16	13	30	106	0	19	20	18	51	0	0	3	23	3	0	7	0	31	17	40	87	151	38	91	109	56	41	38	66	123	114	69	150	190	53	115	49	21	103	24
Tnyl_g00089	0	0	11	0	0	0	0	0	8	0	0	0	0	0	0	0	0	0	0	0	0	0	0	3	4	0	0	0	3	0	0	0	0	0	0	0	0	8	0	0	0	0
Tnyl_g00090	0	0	0	0	1	0	0	0	0	0	0	0	0	0	0	0	0	0	0	0	0	0	1	0	0	3	3	0	0	0	0	0	0	0	0	0	0	0	0	0	0	0
Tnyl_g00091	5	23	3	27	17	20	17	47	12	1	2	9	2	4	36	19	13	41	20	0	44	13	17	14	2	0	7	0	10	9	29	5	16	28	9	36	7	5	10	19	7	19
Tnyl_g00092	1306	1652	920	2344	1464	668	1616	1250	591	259	168	747	1261	1125	393	521	246	1057	1449	750	1013	237	241	223	183	251	325	174	299	192	195	279	323	648	383	250	254	510	270	171	215	382
cluster183coordsScaffold1-1853425	14	0	0	0	0	1	13	12	0	0	0	5	0	11	0	3	0	22	0	0	3	4	2	3	5	1	4	0	10	0	0	0	0	0	2	1	0	0	0	16	0	9
cluster183coordsScaffold1-1858275	0	27	0	0	2	5	7	8	0	0	0	10	0	0	13	0	0	6	0	0	9	6	6	0	1	0	0	0	0	1	0	1	1	4	1	1	0	0	0	5	0	3
cluster183coordsScaffold1-1862039	2	0	0	0	6	4	12	0	0	0	2	1	3	4	6	5	3	0	32	0	9	0	0	0	1	1	0	8	4	3	13	2	7	3	4	1	0	0	0	5	0	7
cluster183coordsScaffold1-1867669	2	0	27	9	3	4	30	6	43	5	0	10	3	0	12	8	0	0	4	0	16	9	24	0	0	9	12	36	12	0	9	12	2	2	21	13	4	12	2	18	0	2
cluster183coordsScaffold1-1871694	0	0	0	0	9	0	1	0	0	1	0	9	0	0	0	0	0	0	0	0	0	0	0	0	0	0	0	0	7	0	0	0	0	9	0	0	0	0	0	0	0	2
cluster183coordsScaffold1-1876508	0	0	0	0	0	0	3	0	0	0	0	0	0	0	0	0	0	0	0	0	0	6	0	0	0	6	0	2	6	0	0	3	3	0	0	0	5	0	0	1	1	3
cluster183coordsScaffold1-1880478	0	0	0	0	4	0	0	2	0	0	0	0	0	0	1	0	0	0	0	0	0	0	0	0	0	0	0	0	6	0	0	0	0	0	0	0	0	0	0	0	0	0
cluster183coordsScaffold1-1884497	0	0	0	0	0	0	0	3	0	0	0	0	0	6	0	0	0	0	0	0	0	0	0	2	0	0	0	2	3	0	0	2	4	0	1	0	1	2	0	0	0	0
cluster183coordsScaffold1-1891978	0	0	0	0	0	0	0	0	0	0	0	0	0	0	0	0	0	0	0	0	0	0	0	0	0	0	0	0	0	0	0	0	0	0	0	0	0	0	0	0	0	0
cluster183coordsScaffold1-1896073	0	0	0	0	0	0	0	0	0	0	0	0	0	0	0	0	0	0	0	0	0	0	0	0	0	0	0	0	0	0	0	0	0	0	0	0	0	0	0	0	0	0
cluster179coordsScaffold1-1901468	0	0	0	0	0	0	0	0	0	0	0	0	0	0	0	0	0	0	0	0	0	0	0	0	0	0	0	0	0	3	0	0	0	0	0	0	0	0	4	0	0	0
Tnyl_g00104	0	0	0	0	1	0	0	0	0	0	0	1	0	0	6	0	0	0	0	0	0	0	0	0	0	2	4	5	1	0	1	5	4	0	0	0	4	0	5	0	0	2
Tnyl_g00105	66	388	126	204	145	146	51	192	3	308	86	11	14	96	173	0	3	33	175	436	513	573	879	453	654	742	642	553	779	531	449	798	1256	1410	2050	1274	1577	1107	731	717	1126	646
Tnyl_g00106	81	70	93	85	84	79	60	153	70	31	111	152	61	101	96	140	53	135	95	77	148	115	103	94	38	61	40	108	45	59	82	53	22	38	56	29	35	17	125	58	100	69
Tnyl_g00107	457	397	457	471	264	260	450	630	237	219	152	448	226	607	273	511	252	402	173	165	460	221	228	211	244	294	174	204	244	239	141	205	192	225	193	124	148	195	325	267	272	154
Tnyl_g00108	376	233	483	874	298	556	410	604	304	180	177	410	189	338	222	241	140	383	423	286	595	205	166	234	174	283	202	313	182	207	106	117	151	189	183	131	150	79	446	156	171	140
Tnyl_g00110	18	61	16	39	24	45	0	5	53	9	23	3	9	9	19	0	4	50	0	8	8	418	472	420	325	451	230	299	392	411	383	256	243	297	431	205	152	150	449	375	310	258
Tnyl_g00109	356	185	419	227	242	352	318	560	262	304	172	744	132	287	319	493	251	431	160	106	408	390	345	596	326	537	523	434	271	441	259	415	424	385	467	395	339	424	474	281	389	333
Tnyl_g00111	18	73	35	11	11	70	14	24	49	60	56	14	8	23	53	2	7	0	9	44	14	238	278	358	187	301	220	208	164	248	322	255	318	271	348	306	173	290	183	192	305	203
flprots_hitOn_Scaffold1_2025482-2037849-2	0	0	0	0	0	0	0	0	0	0	0	0	0	0	0	0	1	0	0	0	0	0	0	0	0	0	0	0	0	0	0	0	0	0	0	0	0	0	0	0	0	4
flprots_hitOn_Scaffold1_2030790-2043211-1	0	0	0	0	0	0	0	0	0	0	23	0	9	0	0	0	0	0	0	0	5	0	0	0	0	1	0	0	0	0	0	0	4	0	2	0	0	0	0	0	0	0
flprots_hitOn_Scaffold1_2038375-2052682-1	7	0	0	0	0	0	3	0	0	0	0	3	0	0	1	0	1	0	8	0	6	0	0	0	0	0	0	0	0	0	0	0	0	0	1	0	0	12	0	0	0	3
Tnyl_g00114	783	1482	858	885	712	792	780	613	717	372	432	1283	880	969	1040	1071	954	914	1161	846	691	1653	1950	1951	1815	1789	1562	1986	1427	2076	1369	1388	1363	1542	1725	1228	1196	1283	2316	1771	2209	1461
Tnyl_g00115	287	202	254	241	223	229	375	311	182	85	508	437	404	732	806	1135	378	269	264	343	270	343	340	409	444	377	372	249	215	314	354	402	293	284	322	222	265	335	452	341	355	298
Tnyl_g00116	29	63	0	31	20	30	24	66	17	21	20	38	24	63	32	28	13	50	9	5	67	2	8	26	29	5	28	16	5	21	1	10	34	10	26	10	19	12	11	7	21	21
Tnyl_g00117	54	53	4	42	6	42	16	52	4	66	10	58	13	63	59	14	6	20	56	0	88	18	14	19	19	38	28	1	23	33	44	3	14	12	33	8	29	0	12	33	14	12
Tnyl_g00118	994	1032	990	971	565	521	956	814	559	464	545	983	654	1239	646	638	409	834	442	299	842	696	784	924	678	981	748	744	770	840	665	657	724	822	891	730	686	698	1366	690	748	459
Tnyl_g00119	2965	2394	3161	3574	2494	2351	3378	3580	1805	1655	2331	2005	1636	3388	1534	1521	1584	2423	2905	2104	3252	1352	1385	1738	1247	1860	1313	1290	1410	1391	1082	1241	1120	1526	1241	1221	957	1475	2531	1019	1608	908
Tnyl_g00120	22	0	43	0	10	52	5	46	35	48	0	12	21	13	23	39	6	42	7	0	30	9	7	23	7	17	18	44	15	15	10	6	0	29	19	14	19	3	8	4	3	3
Tnyl_g00121	133	177	67	139	105	124	85	174	134	45	203	426	130	128	74	271	111	457	126	132	109	179	126	190	109	170	92	89	60	89	68	112	68	153	114	197	135	115	206	64	131	51
Tnyl_g00122	225	285	158	89	99	124	58	187	89	24	321	278	143	422	196	287	149	289	84	289	167	367	187	195	149	258	132	205	153	166	73	202	65	166	207	142	181	172	320	160	214	101
Tnyl_g00123	5	0	31	0	4	8	0	6	8	63	0	0	0	14	4	0	0	0	6	8	0	128	188	385	140	203	302	123	28	141	201	122	156	96	193	173	90	191	52	59	165	110
Tnyl_g00124	29	34	34	0	40	114	0	10	17	113	14	0	13	55	7	0	0	0	7	4	1	179	275	537	424	324	623	187	105	263	330	329	413	319	377	303	202	382	18	109	187	194
Tnyl_g00125	220	150	110	132	261	114	167	227	94	86	104	175	132	173	115	353	271	243	244	94	195	77	89	106	72	108	98	101	61	46	58	146	77	55	128	98	64	118	164	76	137	65
Tnyl_g00126	1	15	0	0	1	0	0	0	1	0	0	3	0	7	2	0	34	0	1	14	12	13	15	0	3	0	14	0	6	2	3	14	1	5	6	4	6	42	1	1	17	18
Tnyl_g00127	0	0	0	0	0	0	0	0	0	0	0	10	0	0	0	0	0	0	0	0	8	0	2	3	0	0	0	0	0	0	0	0	1	0	1	0	0	0	0	0	0	0
Tnyl_g00128	0	0	0	12	0	0	0	17	0	0	0	0	0	0	0	0	0	0	31	0	0	1	5	2	2	9	7	8	2	17	2	3	3	32	4	7	0	17	2	1	16	20
Tnyl_g00129	0	0	0	0	0	0	3	0	0	0	0	0	0	0	0	0	2	0	0	0	0	0	0	3	0	0	0	0	0	0	0	0	0	0	0	0	0	0	0	0	0	0
Tnyl_g00130	0	0	15	0	20	78	0	27	0	34	0	8	0	0	10	0	0	0	41	0	16	26	16	63	16	34	55	50	20	22	20	32	75	34	53	74	42	44	2	0	1	15
Tnyl_g00131	14	26	45	77	20	82	12	61	3	53	38	10	8	45	20	0	0	31	0	62	54	180	283	444	233	368	426	198	256	234	321	323	435	189	351	380	196	335	113	264	135	280
Tnyl_g00132	0	0	0	0	0	0	0	0	0	0	0	0	0	0	0	0	0	0	0	0	0	0	0	0	0	0	0	0	0	0	0	1	0	0	2	0	0	0	0	0	0	0
Tnyl_g00133	0	0	0	0	0	0	0	0	0	0	0	0	0	0	5	0	0	0	0	0	0	0	0	0	0	0	0	0	0	0	0	1	1	0	0	0	0	0	0	0	0	0
Tnyl_g00134	0	0	1	18	0	0	0	0	0	0	0	438	0	5	3	0	0	2	0	0	4	0	2	10	1	2	0	7	2	0	6	6	3	0	0	0	3	0	0	7	0	2
Tnyl_g00135	2	7	9	42	8	0	20	18	0	2	4	1293	1	4	55	1	1	0	0	0	145	7	17	9	3	9	14	0	3	3	13	27	6	0	18	14	4	3	8	0	8	6
Tnyl_g00136	344	396	231	579	354	129	323	587	157	95	272	1854	487	378	686	1013	358	384	461	453	657	30	7	30	8	10	15	13	26	44	29	81	24	52	54	27	25	32	25	33	40	22
Tnyl_g00137	85	49	3	75	57	66	16	30	60	3	31	17	9	14	35	74	19	79	44	36	56	51	44	34	50	68	68	54	41	24	18	32	19	54	55	15	62	82	76	103	45	25
Tnyl_g00138	609	260	564	426	900	288	609	947	512	320	507	912	1369	728	1245	2529	812	582	547	429	836	218	276	256	159	192	300	108	87	319	397	367	252	190	309	227	161	314	161	96	179	147
Tnyl_g00139	11086	15065	16426	13965	12674	9958	15400	17751	10746	6130	9756	13065	11985	14659	14762	13052	12867	15114	14471	11392	11931	14033	15846	15804	15692	17765	12849	13020	11094	16226	12160	14572	11501	13285	15296	12775	10704	11428	16485	17066	17976	11545
Tnyl_g00141	458	807	671	638	487	459	571	659	523	340	780	877	498	1028	603	938	625	532	363	602	644	1156	1045	1036	988	1100	614	1232	899	1131	843	763	842	952	1262	797	898	823	1515	1140	1549	803
Tnyl_g00142	363	392	376	419	174	253	356	405	253	125	227	404	234	396	334	389	214	336	180	250	361	719	800	678	646	587	469	652	561	755	590	660	656	721	662	683	472	576	662	586	816	497
Tnyl_g00143	656	1071	383	560	334	404	283	512	476	310	45	630	217	243	906	190	154	520	416	258	650	825	1207	1472	1108	1064	1117	1014	538	1039	646	735	1163	1057	1102	1098	831	1200	721	668	949	722
Tnyl_g00144	245	462	291	370	268	225	238	306	308	185	251	479	277	390	351	275	277	326	511	358	436	508	468	524	379	526	398	331	361	452	365	359	307	367	407	349	386	376	413	428	557	300
Tnyl_g00145	545	641	616	806	399	742	446	506	629	287	326	835	478	594	545	542	354	492	868	389	791	1317	1316	1285	1331	1672	1180	841	766	1782	1682	944	600	864	887	717	923	550	2079	1709	1317	971
Tnyl_g00146	3259	2163	2924	4723	2127	3181	4383	4185	1628	1718	2504	1462	1766	4355	1593	1836	3054	2807	3390	1497	4220	858	821	855	646	1062	934	1037	895	809	828	933	660	993	832	803	676	1077	2041	772	905	675
Tnyl_g00147	273	417	210	86	162	164	219	189	244	56	164	175	264	422	235	470	552	422	350	503	188	572	822	730	851	1031	681	570	328	942	427	286	214	260	235	221	265	167	1009	772	1066	599
Tnyl_g00148	0	0	15	1	7	0	6	3	0	9	0	0	0	4	14	21	0	10	0	0	7	117	138	136	126	96	183	113	60	189	75	66	34	55	48	25	48	46	133	143	198	124
Tnyl_g00149	0	45	23	20	25	41	15	25	19	35	4	5	27	1	26	4	3	19	16	13	21	458	415	428	291	343	524	367	170	396	286	230	334	367	397	267	254	246	154	443	395	293
Tnyl_g00150	228	562	226	347	181	208	176	209	298	35	396	664	360	580	355	617	212	345	198	217	225	162	187	230	187	192	95	231	184	254	145	180	158	211	274	135	154	120	332	189	224	119
Tnyl_g00151	798	716	543	734	303	500	638	489	552	147	555	1018	708	1534	720	711	555	677	383	642	359	507	516	658	413	596	416	593	483	486	362	353	523	351	825	400	415	404	606	395	478	288
Tnyl_g00152	35	1	56	24	31	2	20	18	13	7	12	62	12	46	21	17	13	31	0	9	19	25	14	8	27	1	10	12	25	19	7	14	44	0	53	7	14	19	5	21	6	8
Tnyl_g00153	952	1018	1529	1154	1289	1103	1306	1189	1041	576	620	1601	1272	1746	1292	1440	916	1425	967	1174	1357	1338	1341	1767	1378	1987	1383	1460	1094	1594	1298	1238	1293	1802	1742	1191	1206	1241	1783	1423	1830	1093
Tnyl_g00154	20796	11004	32693	18804	17765	12030	34805	30219	13571	9254	18906	15157	31878	44222	14768	33389	31751	16776	9621	12364	17681	13354	8473	11642	7726	11908	6796	11932	8754	10722	6048	13966	6096	14217	10766	7539	9470	12722	13418	5164	13050	4935
Tnyl_g00155	135	216	200	304	100	145	264	235	192	80	195	299	178	290	185	206	137	235	393	153	212	226	235	308	244	354	156	229	195	220	183	208	265	318	289	159	200	260	334	242	344	207
Tnyl_g00156	495	267	363	290	334	343	563	732	303	164	375	601	534	775	508	369	266	440	302	326	544	505	317	373	313	577	353	397	319	363	301	322	293	567	328	334	360	378	571	399	414	299
Tnyl_g00157	740	978	669	1005	701	782	832	799	669	664	682	1309	913	1182	878	1036	678	1124	866	763	731	1326	1342	1412	1304	1853	1161	1389	1356	1274	967	1281	1030	1607	1178	1271	1110	1219	1955	1079	1545	930
Tnyl_g00158	598	1013	895	664	686	638	788	635	669	279	156	606	503	1073	766	836	830	624	802	992	818	543	715	746	623	931	794	547	592	713	523	582	493	579	680	657	567	613	880	461	739	439
Tnyl_g00159	0	0	0	0	0	0	0	1380	0	0	3	21	20	10	5	0	7	0	1	0	21	33	20	87	46	124	26	56	79	67	38	40	56	29	41	5	45	47	13	35	28	32
Tnyl_g00160	22	0	3	23	26	60	19	25	41	11	0	25	21	23	18	16	51	0	0	55	6	21	32	80	14	50	86	23	6	11	33	51	78	21	69	80	32	125	13	4	6	7
Tnyl_g00161	0	0	0	0	0	0	0	0	0	0	0	0	0	0	0	0	0	0	1	0	0	0	0	0	0	0	0	0	0	0	0	0	0	0	0	0	0	0	0	0	0	0
Tnyl_g00162	68	107	268	141	158	437	61	181	92	261	116	52	58	77	142	22	91	8	33	54	70	864	1100	2075	1082	1486	1652	793	688	1221	1127	1079	1266	1238	1234	1165	715	1452	689	650	862	748
Tnyl_g00163	310	377	245	556	396	128	432	312	111	68	12	158	334	118	13	186	187	67	99	151	375	13	10	28	10	29	6	12	8	3	1	9	4	29	7	8	5	39	16	9	36	22
Tnyl_g00164	25	0	388	0	9	71	0	16	14	112	0	16	25	11	40	0	1	0	0	0	19	122	80	281	94	158	504	62	35	86	119	183	374	127	225	364	89	452	12	53	127	70
Tnyl_g00165	2460	2033	2376	1734	3024	1123	4167	1926	901	370	459	1483	2189	1812	1076	2595	1430	861	1320	609	2215	216	280	374	185	334	371	235	188	305	199	384	186	354	333	299	151	501	215	106	305	189
Tnyl_g00166	546	518	678	332	419	235	752	302	416	130	276	552	2484	514	1230	2359	1436	496	787	860	534	90	69	75	20	60	111	228	89	197	143	121	77	71	128	232	121	119	257	77	127	79
Tnyl_g00167	12	27	31	10	26	90	1	81	0	1	1	15	37	13	2	0	3	0	72	0	27	5	13	2	0	11	11	12	7	3	2	0	2	0	2	9	1	0	9	0	0	4
Tnyl_g00168	322	9050	365	2401	239	2983	1092	13235	320	1308	131	41	45	359	107	54	145	31879	23795	279	10693	0	18	4	4	41	75	4	10	0	11	5	6	3	0	1	6	2	6	65	0	1
Tnyl_g00169	0	0	0	0	0	0	0	0	0	0	0	0	0	0	0	0	0	0	0	0	0	0	0	8	2	0	0	14	3	7	3	2	0	6	1	0	0	0	18	0	5	3
Tnyl_g00170	710	580	1914	390	960	388	1104	413	347	455	204	449	1771	751	586	908	1171	497	444	104	376	165	209	894	235	455	1184	186	90	223	321	489	655	408	548	601	182	822	149	96	147	216
Tnyl_g00171	111	43	116	10	93	285	12	56	42	160	44	0	23	32	105	22	13	39	0	100	39	509	696	1583	683	805	1384	738	272	572	610	795	958	804	919	954	516	964	271	280	408	387
Tnyl_g00172	32	87	0	5	1	0	13	4	1	4	0	0	0	21	0	0	0	0	0	0	13	2	0	9	0	0	0	3	2	0	0	5	4	0	1	0	0	1	0	0	3	9
Tnyl_g00173	5194	6321	4322	7678	3156	5581	4982	3219	3587	1590	2604	92	172	4169	1504	367	357	4947	2210	79	5683	569	228	426	115	327	417	1195	712	949	653	480	169	136	696	815	846	165	2166	686	158	732
Tnyl_g00174	464	652	328	415	288	353	420	427	567	133	123	539	340	677	476	501	284	531	373	475	453	463	491	351	331	405	399	422	379	496	369	370	270	398	409	257	409	375	459	447	518	337
Tnyl_g00175	1703	12341	10648	4659	6342	8723	3935	26636	2784	2648	949	1849	1114	8990	2900	2239	2932	43992	49162	5288	29906	798	834	1440	508	502	1925	583	266	788	807	976	842	730	1050	973	774	1323	601	558	1234	588
Tnyl_g00176	74	27	59	131	118	65	14	52	13	26	36	182	217	65	65	45	411	29	79	0	47	9	40	69	16	30	30	12	19	25	15	72	62	15	34	75	24	109	0	6	18	18
Tnyl_g00177	0	0	0	59	4	0	0	1290	0	8	0	338	14	33	17	31	54	31	45	191	188	0	0	0	0	0	0	0	137	0	0	10	11	0	8	2	12	13	15	0	0	3
Tnyl_g00178	937	842	1513	810	921	600	1061	796	811	508	240	792	1286	1270	813	1001	1272	786	720	628	985	890	816	1467	893	1048	1131	760	449	981	744	1011	948	886	1001	1015	661	1247	519	474	731	658
Tnyl_g00179	617	493	1202	1086	555	618	1039	1072	337	482	218	444	452	543	397	408	341	472	721	323	2323	1181	1253	1695	1134	1412	1264	1018	826	959	949	1013	864	1253	1337	1055	759	1138	382	820	870	822
Tnyl_g00180	23	40	0	29	6	45	0	29	0	5	0	10	7	38	1	0	5	0	0	0	108	13	30	45	28	18	34	17	2	50	37	18	17	35	25	14	9	10	1	10	37	11
Tnyl_g00181	354	639	239	459	283	507	355	452	290	228	200	491	216	433	373	514	299	334	603	344	599	586	528	562	561	625	385	505	614	542	458	441	286	415	442	332	348	294	1060	535	709	407
Tnyl_g00182	261	149	366	276	262	211	150	169	141	71	113	273	151	161	333	240	139	483	179	153	239	468	463	499	498	499	387	374	274	481	380	395	302	358	445	316	293	256	503	513	536	329
Tnyl_g00183	172	216	365	112	199	196	224	229	124	57	84	233	141	258	162	244	161	174	152	178	168	354	329	455	401	421	267	272	399	359	262	242	248	316	254	257	229	284	322	380	278	264
Tnyl_g00184	321	213	583	278	357	307	210	424	149	211	140	488	292	207	305	217	373	302	110	96	423	58	136	634	183	235	517	90	44	144	103	347	458	195	292	390	211	473	56	92	122	118
Tnyl_g00185	495	395	420	587	482	453	692	949	267	684	241	1106	709	904	432	812	500	587	299	282	876	423	423	582	491	646	496	418	432	559	334	476	430	560	467	529	431	622	563	360	547	334
Tnyl_g00186	0	0	0	0	0	0	0	0	0	0	0	0	0	0	0	0	0	0	0	0	0	0	2	0	0	0	0	0	0	0	0	0	0	0	8	0	0	0	0	0	0	0
Tnyl_g00188	0	1	0	0	0	0	0	0	0	0	0	0	0	0	0	0	0	0	0	0	0	0	0	0	1	0	0	0	0	0	0	5	3	0	0	0	0	0	0	0	0	0
Tnyl_g00187	29	149	139	131	85	105	15	59	96	95	22	106	20	87	457	19	27	14	7	130	57	485	610	822	550	687	608	591	407	670	556	700	889	502	794	863	441	867	408	514	695	420
flprots_hitOn_Scaffold1_4926998-4939891-4	0	0	0	0	0	9	0	0	0	0	0	0	0	0	0	0	0	0	0	0	0	15	24	5	0	3	11	97	7	27	0	22	8	6	23	0	0	10	54	0	16	2
flprots_hitOn_Scaffold1_4926998-4939891-3	0	0	0	0	0	0	0	0	0	0	0	0	0	0	0	0	0	0	0	0	0	0	14	0	2	1	2	29	2	4	0	4	0	0	8	0	0	0	67	0	0	0
flprots_hitOn_Scaffold1_4926998-4939891-2	0	0	0	0	0	19	0	0	0	0	0	0	0	0	0	0	0	0	0	0	0	48	28	20	11	9	23	236	33	56	6	29	1	0	59	2	12	0	233	4	13	5
flprots_hitOn_Scaffold1_4929891-4955156-5	0	0	0	0	0	0	0	0	0	0	0	0	0	0	0	0	3	0	0	0	0	49	10	18	5	21	9	152	31	33	0	11	4	0	15	0	2	0	148	0	0	15
flprots_hitOn_Scaffold1_4945157-4959288-7	0	0	0	0	0	0	0	0	0	0	0	0	0	0	0	0	0	0	1	0	0	4	1	0	0	0	0	0	0	0	4	0	7	0	3	0	4	0	0	0	0	0
flprots_hitOn_Scaffold1_4945157-4959288-6	0	0	0	0	0	0	0	0	0	0	0	0	0	0	0	0	0	0	0	0	0	0	0	0	1	0	0	0	0	0	0	1	2	3	2	0	0	0	0	0	0	0
flprots_hitOn_Scaffold1_4945157-4959288-5	0	0	0	0	0	0	0	0	0	0	0	0	0	0	0	0	0	0	0	0	1	0	0	7	0	0	7	0	0	0	0	0	0	1	0	0	0	4	0	1	0	0
flprots_hitOn_Scaffold1_4945157-4959288-4	0	0	0	0	0	0	0	2	0	3	0	0	0	0	0	0	0	0	0	0	0	0	1	0	1	0	0	0	0	0	0	11	0	0	0	0	7	6	1	0	5	2
flprots_hitOn_Scaffold1_4945157-4959288-3	0	0	0	0	0	0	0	0	0	0	0	0	0	0	0	0	0	0	0	0	0	2	2	0	2	3	0	0	0	0	3	3	2	0	4	5	0	0	0	11	0	0
flprots_hitOn_Scaffold1_4949288-4993376-15	0	0	0	0	0	0	0	0	0	0	0	0	0	13	0	0	0	0	0	0	0	1	0	1	1	0	0	0	3	0	2	0	1	2	5	0	5	0	0	1	0	4
flprots_hitOn_Scaffold1_4949288-4993376-14	0	0	0	0	0	0	0	0	0	0	0	0	0	0	0	0	0	0	0	0	0	0	0	0	0	0	1	0	0	0	0	0	6	0	0	0	0	0	0	0	11	0
flprots_hitOn_Scaffold1_4949288-4993376-12	0	0	0	0	0	0	0	4	0	0	0	0	0	0	0	0	0	0	0	0	0	15	2	0	5	0	0	4	0	5	8	0	0	15	8	0	0	0	0	10	1	1
flprots_hitOn_Scaffold1_4949288-4993376-11	0	0	0	0	0	0	0	0	0	0	0	0	0	0	0	0	0	0	0	0	0	0	0	0	0	0	0	3	0	0	0	1	1	0	3	0	13	0	13	1	0	0
flprots_hitOn_Scaffold1_4949288-4993376-10	0	0	0	0	0	0	3	0	0	0	0	0	0	0	0	0	0	0	0	0	0	5	0	0	0	0	0	0	0	0	0	3	7	0	1	3	0	4	0	11	0	6
flprots_hitOn_Scaffold1_4949288-4993376-9	0	0	0	0	0	0	0	0	0	0	0	0	0	0	0	0	0	0	0	0	0	7	0	0	0	0	0	0	0	0	0	0	0	0	0	0	4	0	0	0	0	0
flprots_hitOn_Scaffold1_4949288-4993376-8	0	0	0	0	0	0	0	0	0	0	0	0	0	0	0	0	0	0	0	0	9	0	0	0	0	0	0	9	0	0	1	6	0	0	0	1	0	0	0	0	0	0
flprots_hitOn_Scaffold1_4949288-4993376-7	0	0	0	0	0	0	0	0	0	0	0	0	0	0	0	0	0	0	1	0	0	3	0	1	0	0	0	8	0	0	0	0	4	0	2	0	5	2	0	0	0	0
flprots_hitOn_Scaffold1_4949288-4993376-6	0	0	0	0	8	0	0	0	0	0	0	0	0	0	0	0	4	0	0	0	7	7	7	0	1	0	0	0	1	0	1	0	0	0	0	5	0	0	0	0	0	2
flprots_hitOn_Scaffold1_4949288-4993376-5	0	0	0	0	0	0	0	0	0	0	0	0	0	0	0	0	0	0	0	0	0	3	8	0	0	3	0	0	3	0	5	6	1	3	2	0	0	0	27	0	0	1
flprots_hitOn_Scaffold1_4949288-4993376-4	0	0	0	0	0	0	0	0	0	0	0	0	0	0	0	0	0	0	0	0	0	0	6	0	5	0	2	0	0	0	0	0	1	0	0	0	3	0	0	0	0	0
flprots_hitOn_Scaffold1_4949288-4993376-3	0	0	0	0	0	0	0	0	0	0	0	0	0	0	0	0	0	0	0	0	0	0	0	0	0	0	0	0	5	2	6	0	0	0	0	0	1	0	0	1	0	0
flprots_hitOn_Scaffold1_4949288-4993376-1	0	0	0	0	0	0	0	0	0	0	0	0	0	0	0	0	0	0	0	0	0	0	6	0	2	17	9	0	0	0	0	2	0	0	0	0	8	0	0	7	0	2
flprots_hitOn_Scaffold1_4983377-5018738-12	0	0	0	0	0	0	0	0	0	0	0	0	0	0	0	0	0	0	0	0	0	0	5	1	0	0	1	7	0	0	0	0	0	0	0	0	0	8	9	0	0	1
flprots_hitOn_Scaffold1_4983377-5018738-11	0	0	0	0	0	0	0	0	0	0	0	0	0	0	0	0	0	0	0	0	0	0	0	1	0	0	0	0	0	0	3	6	0	0	0	0	0	0	0	0	2	0
flprots_hitOn_Scaffold1_4983377-5018738-10	0	0	0	0	0	17	0	0	0	0	0	0	0	0	0	0	0	0	0	0	0	2	5	0	0	0	0	0	0	1	0	0	7	0	0	0	0	0	7	0	3	0
flprots_hitOn_Scaffold1_4983377-5018738-9	0	0	0	0	0	6	0	0	0	0	0	0	0	0	0	0	0	0	0	0	0	0	11	0	0	0	0	0	0	0	2	2	12	10	0	3	0	0	42	0	0	0
flprots_hitOn_Scaffold1_4983377-5018738-8	0	0	0	0	0	0	0	0	0	0	0	0	0	0	0	0	0	0	0	0	0	0	1	0	0	0	0	0	0	0	1	0	7	7	1	2	1	5	8	0	0	0
flprots_hitOn_Scaffold1_4983377-5018738-7	0	0	0	0	0	0	0	0	0	0	0	0	0	0	0	0	0	0	0	0	0	0	0	0	4	0	0	0	0	0	0	9	2	3	0	0	3	5	0	6	0	0
flprots_hitOn_Scaffold1_4983377-5018738-6	0	0	0	0	0	0	0	0	0	0	0	0	0	0	0	0	0	0	0	0	3	0	0	0	0	4	4	0	0	0	4	0	6	10	4	0	0	0	0	0	30	0
flprots_hitOn_Scaffold1_4983377-5018738-5	0	0	0	0	0	0	0	0	0	0	0	0	0	0	3	0	0	0	0	0	0	2	7	14	0	0	2	5	1	1	10	6	1	7	4	9	9	0	5	23	6	3
flprots_hitOn_Scaffold1_4983377-5018738-4	0	0	0	0	0	0	0	0	0	0	0	0	10	0	0	0	0	0	0	0	0	7	3	9	3	5	2	0	0	14	3	9	9	0	7	3	3	0	0	0	6	1
flprots_hitOn_Scaffold1_4983377-5018738-3	0	0	0	19	2	0	0	0	0	1	0	0	0	0	0	0	0	0	0	0	0	20	25	15	7	3	8	0	3	21	31	12	24	19	6	17	0	4	0	5	6	11
cluster112coordsScaffold1-5018985	0	0	0	0	5	27	0	8	4	0	0	0	0	0	0	0	0	7	0	0	0	40	39	29	27	24	19	30	30	29	12	24	39	16	48	43	12	15	82	34	35	20
cluster112coordsScaffold1-5021288	0	0	0	0	0	0	0	0	0	0	0	0	0	0	3	0	0	0	0	0	0	0	1	0	0	0	2	0	5	0	1	3	0	17	1	0	0	4	0	0	0	0
cluster116coordsScaffold1-5025045	0	0	0	0	0	0	0	0	0	0	0	0	0	0	0	0	0	0	0	0	0	0	0	0	0	0	4	10	0	0	0	4	0	2	0	0	0	0	0	0	0	0
cluster112coordsScaffold1-5028449	0	0	6	0	0	4	0	0	0	0	0	0	0	0	0	0	0	0	0	0	0	1	6	8	0	6	10	1	9	1	1	8	1	6	0	7	0	0	0	0	0	15
cluster116coordsScaffold1-5032460	0	0	0	0	1	11	0	0	0	0	0	0	0	0	0	0	0	0	0	0	0	0	0	0	0	11	7	5	5	2	0	0	1	1	2	0	0	3	0	0	0	2
cluster116coordsScaffold1-5035693	7	0	0	0	2	0	0	0	34	0	0	0	0	0	0	0	0	0	0	0	0	0	2	0	0	19	5	5	1	0	0	0	0	0	0	0	0	0	0	0	4	1
cluster116coordsScaffold1-5038921	0	0	0	0	0	7	0	0	0	0	0	0	0	0	0	0	0	0	0	0	0	0	0	1	5	0	0	1	0	0	0	2	0	0	2	0	0	0	0	0	0	0
cluster112coordsScaffold1-5042855P	39	0	0	0	52	0	22	25	0	0	0	0	0	0	25	0	0	0	0	0	0	429	4	0	0	786	0	547	433	0	0	0	0	0	0	236	0	0	0	0	0	0
cluster116coordsScaffold1-5046981	0	0	0	0	0	0	0	0	0	0	0	0	0	0	0	0	0	0	0	0	0	0	0	0	0	0	0	0	0	0	0	0	0	0	0	0	0	0	0	0	0	0
cluster116coordsScaffold1-5050161P	0	0	0	0	0	0	0	0	0	0	0	0	0	0	0	0	0	0	0	0	0	0	0	0	0	0	0	0	0	8	0	0	0	0	3	0	0	5	12	0	0	9
cluster112coordsScaffold1-5053205P	0	0	0	0	0	0	0	0	0	0	0	0	0	0	0	0	0	0	0	0	0	0	0	2	0	0	0	0	0	1	0	0	0	0	2	0	0	0	0	0	0	0
flprots_hitOn_Scaffold1_5057388-5067676-7	1	0	0	0	0	0	0	0	0	1	0	0	0	0	0	0	0	0	0	0	0	0	0	0	0	0	0	0	0	0	1	0	1	0	0	0	0	5	0	0	0	0
flprots_hitOn_Scaffold1_5057388-5067676-6	0	0	0	0	0	0	0	0	0	0	0	0	0	0	0	0	0	0	0	0	0	4	0	0	0	0	0	0	0	0	0	0	0	0	1	0	0	0	0	0	0	0
flprots_hitOn_Scaffold1_5057388-5067676-1	0	0	0	0	0	0	0	0	0	0	0	0	0	0	0	0	0	0	0	0	0	0	0	0	0	1	0	0	2	0	0	0	0	0	0	0	0	0	0	0	0	0
cluster116coordsScaffold1-5072019	0	0	0	0	0	0	0	2	0	0	0	0	0	0	0	0	0	0	0	0	0	0	0	0	0	0	0	14	0	0	0	0	0	0	0	0	0	0	0	6	0	0
cluster116coordsScaffold1-5075829	0	0	0	0	0	0	0	0	0	0	0	0	0	0	0	0	0	0	0	0	0	0	0	1	0	0	0	0	0	0	0	0	0	0	0	0	0	0	0	0	0	0
cluster116coordsScaffold1-5078877	0	40	0	0	0	0	0	1	0	0	0	1	0	0	0	0	0	0	0	0	0	0	0	9	18	0	0	0	0	1	0	0	2	0	1	0	1	0	0	1	0	1
cluster116coordsScaffold1-5082752	0	0	4	18	0	0	4	0	0	0	0	0	0	0	1	0	0	0	0	0	0	0	0	59	19	0	0	11	2	0	0	0	1	0	2	0	0	0	0	1	0	0
flprots_hitOn_Scaffold1_5083850-5095278-3	0	0	0	0	0	0	0	0	0	0	0	0	0	0	0	21	0	0	0	0	0	0	0	3	6	0	0	0	0	0	0	4	0	0	2	0	0	0	0	0	0	0
flprots_hitOn_Scaffold1_5083850-5095278-5	0	0	0	0	0	0	0	0	0	0	0	0	0	0	0	0	0	0	0	0	0	0	3	0	0	0	2	0	0	0	7	0	0	4	4	0	3	0	0	0	10	0
Tnyl_g00201	0	0	0	0	0	0	0	0	0	0	0	0	0	0	0	0	0	0	0	0	0	0	0	0	0	0	0	0	0	0	0	0	0	0	0	0	0	2	0	0	0	0
Tnyl_g00202	0	0	0	0	7	0	0	72	0	0	0	142	9	0	0	0	9	0	0	15	0	0	0	0	0	0	4	0	0	3	0	0	2	0	3	0	0	0	0	0	0	0
Tnyl_g00203	0	0	28	0	0	1	0	590	0	13	0	167	5	11	0	8	8	0	0	96	6	21	0	0	0	0	0	0	45	0	0	2	10	2	6	0	1	0	0	0	6	1
Tnyl_g00204	35	392	158	140	74	264	108	269	637	90	29	85	52	187	90	121	120	494	1048	603	689	23	22	44	17	5	21	11	11	12	17	53	3	25	33	20	18	23	68	24	62	6
Tnyl_g00205	503	1343	1289	1143	960	1805	379	915	485	633	269	208	219	835	950	284	414	1191	1488	1161	1591	4841	6297	7604	5541	5953	6168	3928	2529	5414	3866	6036	5885	6275	7291	5941	4068	6856	1646	3777	6253	4228
Tnyl_g00206	415	400	1274	333	521	212	626	733	156	172	255	206	192	369	233	436	604	453	277	167	497	121	190	265	135	124	284	93	62	150	251	244	163	165	222	128	113	223	20	102	177	122
Tnyl_g00207	755	831	1217	772	957	839	1017	830	559	384	266	810	771	934	677	747	717	916	993	639	1094	1315	1576	1859	1300	1910	1591	1333	906	1691	1387	1313	1165	1511	1552	1266	1010	1256	900	1586	1940	1164
Tnyl_g00208	1015	687	1158	1046	1040	823	1026	1242	714	552	355	920	740	978	794	1064	690	823	850	654	1215	1208	1362	1389	1170	1507	1408	1065	906	1333	903	1114	1044	1253	1301	1174	874	1266	1103	1128	1607	958
Tnyl_g00209	174	25	158	405	57	146	157	128	208	47	69	22	18	75	112	68	52	142	236	37	58	277	221	317	332	199	211	259	169	341	196	219	184	232	188	287	169	203	107	241	317	175
Tnyl_g00210	0	0	16	0	8	15	18	7	0	0	9	102	0	0	0	0	3	15	0	0	1	0	3	15	0	1	1	2	0	2	3	5	2	0	2	1	2	0	5	0	0	0
Tnyl_g00211	117	59	40	128	14	48	76	113	103	31	28	27	43	42	82	5	56	110	128	0	19	44	37	73	52	39	44	59	42	90	51	81	73	118	46	48	27	58	83	42	61	24
Tnyl_g00212	160	135	271	110	245	93	220	131	41	52	28	118	102	117	60	97	200	120	88	70	192	70	111	204	127	154	204	79	46	74	102	140	139	81	159	141	73	113	46	50	73	49
Tnyl_g00213	126	89	221	133	150	118	164	104	79	68	76	183	131	121	194	96	103	3	39	104	151	294	216	429	284	381	245	219	170	287	206	293	151	235	278	264	138	279	146	204	396	167
Tnyl_g00214	153	36	116	87	156	67	157	120	139	42	0	74	123	178	77	83	112	177	61	34	84	170	167	277	139	181	162	213	112	172	141	216	151	144	199	187	98	130	112	74	72	94
Tnyl_g00215	253	455	307	266	221	268	294	291	212	129	149	940	210	208	252	332	191	568	297	193	337	610	456	450	407	700	377	448	353	589	467	392	279	486	420	287	345	425	640	479	667	301
Tnyl_g00216	221	157	319	282	226	172	233	268	175	145	170	963	272	305	284	224	209	192	426	474	314	487	466	712	460	611	392	474	356	505	347	473	291	432	381	356	304	282	404	489	546	241
Tnyl_g00217	3508	5129	4481	4173	3508	4251	2340	4039	3094	1126	2023	3827	2335	4027	3699	3966	3789	4119	6592	3634	5396	14117	19797	15267	17299	17098	17980	15645	7916	19343	16327	13015	13503	11829	16883	10351	9887	12603	10797	17184	24020	13877
Tnyl_g00218	0	5	4	3	3	6	3	6	8	1	3	7	2	3	8	2	5	2	13	4	9	11	17	7	5	26	15	10	22	29	11	9	7	4	6	18	5	6	7	12	14	12
Tnyl_g00219	897	1258	1003	1071	780	1089	1096	1314	987	435	754	1300	799	1141	1011	1393	815	1006	1386	929	1245	1350	1456	1379	1174	1614	1054	1304	1269	1339	1262	1062	855	1345	1187	815	1002	986	1831	1136	1658	894
Tnyl_g00220	126	76	197	149	131	165	164	121	114	41	99	189	74	138	122	156	180	221	310	168	118	338	233	673	369	513	302	448	335	367	284	312	267	343	281	221	234	147	400	309	382	295
Tnyl_g00221	190	196	377	223	257	211	376	220	192	56	99	224	263	201	192	310	244	267	173	168	223	253	312	363	232	249	313	170	160	288	137	283	358	362	283	261	202	338	121	164	229	135
Tnyl_g00222	0	0	0	0	0	0	0	0	0	0	0	0	0	0	1	0	0	0	0	0	0	0	0	0	0	0	0	0	0	0	0	0	0	0	0	0	0	0	0	0	0	0
Tnyl_g00223	752	406	887	640	524	493	888	420	424	188	225	676	988	640	428	860	896	648	586	204	687	239	451	448	411	377	255	269	166	303	205	395	171	199	273	359	294	213	290	290	326	221
Tnyl_g00225	24	188	0	0	10	76	0	0	92	7	0	34	0	0	0	43	33	50	51	0	0	18	8	0	0	6	2	3	1	14	15	0	0	0	3	0	5	11	39	5	1	0
Tnyl_g00226	0	0	0	0	0	0	0	0	0	0	0	0	0	0	0	0	0	0	0	0	0	0	0	0	0	0	0	0	0	0	0	0	0	0	0	0	0	0	0	0	0	0
Tnyl_g00227	187	235	452	176	272	305	317	283	196	170	242	299	158	388	226	262	230	295	337	222	302	288	301	362	284	436	371	329	206	367	290	308	347	393	294	235	237	244	426	237	416	206
Tnyl_g00228	358	716	499	316	407	535	376	329	450	86	138	278	257	295	320	305	172	374	480	526	454	803	842	1303	975	1611	751	907	645	1401	689	460	717	702	717	542	680	540	1213	914	1506	578
Tnyl_g00229	331	565	696	555	306	473	641	343	183	52	117	577	176	851	252	494	341	539	378	417	427	425	403	284	332	484	332	405	313	493	351	321	264	340	366	166	374	251	749	355	751	333
Tnyl_g00230	994	693	1049	553	802	634	877	782	612	597	405	819	952	810	688	1115	941	616	629	619	885	624	991	1355	821	1166	1186	802	594	843	690	968	896	873	987	992	651	1087	670	676	981	715
Tnyl_g00231	708	604	887	663	662	440	678	703	731	268	409	1024	484	964	523	784	556	670	645	138	628	487	643	975	577	704	676	564	383	712	398	767	574	561	612	563	482	717	458	464	522	390
Tnyl_g00232	4610	6560	4232	5188	3282	3705	3995	3912	4354	1789	2587	9656	4568	5645	5822	4581	3893	7063	4318	4841	4479	6522	7806	6811	6436	7367	5583	6721	4610	7246	4884	5851	4841	5380	5890	4941	4817	4500	9613	5260	7467	4098
Tnyl_g00233	234	152	284	230	221	206	356	261	163	71	129	279	253	200	168	265	155	376	261	209	281	185	233	460	291	317	318	271	141	287	205	198	218	263	262	246	159	214	249	228	442	311
Tnyl_g00234	389	418	522	563	378	398	454	403	389	195	236	1388	279	407	496	268	203	425	418	582	565	1132	999	1196	820	1247	742	1039	692	1157	768	754	723	892	1053	719	799	640	1187	857	1262	729
Tnyl_g00235	113	27	180	136	234	83	200	208	132	115	48	842	226	198	196	152	160	184	38	100	266	102	107	200	93	169	204	98	58	106	62	270	219	179	236	210	131	162	162	86	86	70
Tnyl_g00236	290	255	529	412	374	257	449	408	81	142	240	427	366	657	193	248	378	423	338	368	432	583	642	746	538	774	562	542	412	664	457	447	429	814	582	436	483	504	588	626	794	505
Tnyl_g00237	2302	1117	1633	2250	1619	1658	2388	2233	1072	643	1334	962	1119	1823	767	1007	739	1434	1669	720	1721	480	488	665	432	733	674	711	579	637	393	458	391	576	522	479	368	476	1522	476	511	390
Tnyl_g00238	12	0	48	16	34	29	29	6	16	9	0	27	27	30	24	82	21	46	6	122	14	73	88	158	142	116	90	18	66	72	43	181	129	139	154	124	121	138	58	85	245	64
Tnyl_g00239	31	84	0	9	44	3	8	2	28	9	0	17	16	51	6	35	21	121	48	64	31	20	34	91	55	68	54	77	48	53	17	92	72	205	39	76	45	37	17	59	195	39
Tnyl_g00240	585	783	588	747	598	628	654	795	481	203	712	528	651	1012	412	610	317	772	867	562	638	845	783	689	713	937	519	723	806	729	628	493	458	672	661	532	572	574	1085	769	869	541
Tnyl_g00241	87	97	96	71	96	55	56	95	46	84	16	77	118	106	90	22	66	50	142	96	81	128	130	143	123	165	110	102	88	94	102	198	100	226	176	97	184	105	75	105	188	84
Tnyl_g00242	146	134	127	154	139	99	180	278	102	113	49	118	198	143	142	122	122	79	94	6	107	182	229	243	246	302	320	122	140	244	227	246	247	219	319	269	121	228	122	151	173	207
Tnyl_g00243	53	0	42	3	132	58	33	20	60	24	33	17	13	32	27	28	9	55	62	111	14	90	29	144	49	153	97	86	58	88	16	168	110	197	88	75	97	108	202	62	239	25
Tnyl_g00244	16	0	2	0	0	24	1	5	0	0	5	2	3	0	22	0	21	0	38	57	0	17	2	12	7	20	6	1	9	8	17	12	15	14	4	12	1	0	18	11	19	3
Tnyl_g00245	8	0	0	26	23	13	1	0	0	3	22	0	3	0	0	0	1	0	0	34	0	0	5	4	21	11	5	15	5	2	3	24	21	6	10	9	2	14	0	6	38	6
Tnyl_g00246	0	25	0	0	11	0	0	0	8	0	0	2	0	0	0	1	0	0	0	0	0	49	9	11	6	31	8	31	8	11	4	18	26	59	29	11	9	24	16	21	116	3
Tnyl_g00247	0	0	0	0	9	10	0	0	0	0	5	0	0	0	7	0	0	0	0	31	0	20	1	14	9	39	10	21	14	10	1	27	29	66	15	21	10	17	39	36	90	13
Tnyl_g00248	0	0	0	0	0	0	0	0	0	0	0	0	0	0	0	0	1	0	0	0	0	0	0	9	0	0	4	6	0	0	0	3	3	0	2	9	0	8	0	5	6	0
Tnyl_g00249	0	0	0	0	5	8	0	0	0	0	2	0	0	0	4	0	0	0	0	42	0	4	8	3	2	32	5	9	15	7	0	7	0	0	12	0	0	0	3	0	31	8
Tnyl_g00250	3	0	0	0	0	4	0	0	8	0	1	0	0	0	0	0	0	0	21	0	0	7	1	12	10	16	1	19	0	0	0	11	7	17	15	7	5	16	10	6	25	3
Tnyl_g00251	16	0	11	0	12	0	9	8	0	0	33	5	19	7	9	2	24	26	0	0	11	0	0	0	0	0	0	0	0	0	0	0	0	0	0	0	0	0	21	0	0	0
Tnyl_g00252	0	0	0	0	0	13	0	0	0	2	0	0	0	0	0	0	0	0	0	0	0	0	0	5	4	0	0	0	0	0	0	1	0	14	2	0	0	0	0	9	0	0
Tnyl_g00253	0	0	0	0	0	0	0	0	0	0	0	0	0	0	0	0	0	0	24	0	0	0	0	2	0	12	0	0	0	0	0	2	2	0	7	0	4	0	0	0	0	0
Tnyl_g00254	0	0	0	0	0	0	0	0	0	0	0	0	0	0	0	0	0	0	0	0	0	0	0	0	0	0	0	0	0	0	0	0	0	0	9	0	0	0	0	0	0	0
Tnyl_g00255	0	0	0	0	0	0	0	0	0	0	0	0	0	0	0	0	0	0	0	0	0	0	6	0	0	13	3	4	0	0	0	1	0	8	11	0	0	0	0	0	0	9
Tnyl_g00256	0	0	0	0	0	11	0	0	0	0	0	0	0	0	0	0	0	0	0	0	0	0	0	0	0	0	0	0	0	0	0	2	0	3	1	0	0	0	0	0	0	0
Tnyl_g00257	10	0	0	0	0	0	0	0	0	0	0	0	0	0	0	0	0	0	0	0	0	0	0	3	2	0	0	0	0	3	0	1	0	1	0	0	3	0	0	0	0	0
Tnyl_g00258	0	7	0	0	0	0	0	0	0	0	0	0	0	0	0	0	0	0	0	31	0	0	0	0	4	0	0	0	0	0	0	0	0	20	0	0	10	0	0	0	0	0
Tnyl_g00259	0	0	0	0	0	0	0	0	0	0	0	0	0	0	0	0	0	0	0	0	0	0	0	5	0	0	3	0	0	0	6	1	2	0	0	0	4	0	10	1	0	0
Tnyl_g00260	0	0	0	0	1	0	0	0	0	0	0	6	0	0	2	0	0	0	0	0	0	0	1	9	4	4	4	2	8	0	0	5	0	9	5	6	7	13	4	0	6	1
Tnyl_g00261	0	0	0	0	0	0	0	0	0	0	0	0	0	0	0	0	0	0	20	0	0	0	1	1	2	0	2	0	0	0	0	2	0	0	0	7	1	0	3	0	7	0
Tnyl_g00262	0	0	0	0	0	7	0	7	0	0	0	0	0	0	0	0	0	0	0	0	0	0	0	0	0	0	0	0	0	0	0	0	0	0	0	0	0	0	0	0	7	0
Tnyl_g00263	0	0	0	0	0	25	0	0	0	0	0	0	0	0	0	0	0	0	0	0	0	0	0	0	1	16	5	0	0	0	4	0	0	4	0	0	6	28	0	0	0	4
Tnyl_g00264	13	0	16	0	6	0	2	13	0	0	0	0	2	0	1	0	0	9	0	0	1	0	0	0	0	19	3	0	0	0	0	3	0	0	0	0	0	0	0	0	0	0
Tnyl_g00265	181	429	242	515	234	271	247	482	82	96	373	663	575	1223	298	459	507	223	229	560	286	273	181	197	167	202	105	298	248	167	90	262	175	220	258	148	263	129	358	229	326	140
Tnyl_g00266	381	207	534	364	478	488	595	805	270	128	374	537	444	860	539	630	610	516	336	836	415	378	388	565	379	428	406	426	448	395	345	473	413	439	429	394	493	460	459	288	480	325
Tnyl_g00267	336	355	376	129	318	32	422	379	146	63	163	282	605	539	568	798	750	575	441	329	303	18	19	67	16	40	38	80	48	122	72	136	37	49	52	57	65	63	56	36	167	43
Tnyl_g00268	14	151	51	17	28	51	13	51	0	18	9	17	34	33	38	9	8	73	48	11	21	75	81	219	155	85	177	138	33	77	66	206	217	114	123	146	101	125	21	20	120	149
Tnyl_g00269	0	0	0	0	0	7	0	0	0	0	0	0	0	0	0	0	3	0	0	0	0	0	0	0	1	0	3	0	3	2	5	1	0	2	0	0	3	0	0	0	0	0
Tnyl_g00270	890	946	866	936	837	751	735	1154	649	348	841	1310	1022	1316	886	1492	968	859	1028	804	764	1456	1566	1218	1183	1643	1031	1312	1002	1243	1140	1273	1187	1296	1460	1131	1265	1253	1794	1414	1696	1045
Tnyl_g00271	4	37	13	8	3	37	8	23	20	27	0	1	8	37	31	0	1	18	1	9	22	78	123	168	70	133	145	72	31	96	68	90	88	89	113	110	93	115	81	62	113	63
Tnyl_g00272	161	358	156	176	232	328	48	126	139	252	95	48	10	138	202	4	7	99	168	183	169	1226	1752	2467	1524	1853	2153	1236	763	1664	1384	1586	1459	1304	1810	1451	1029	1513	740	1132	1759	1360
Tnyl_g00273	403	509	505	678	333	521	534	511	412	353	381	655	556	854	574	515	346	449	591	822	480	547	515	687	780	714	526	484	443	738	492	410	710	703	558	364	493	494	868	574	692	531
Tnyl_g00274	373	209	471	352	390	414	389	253	214	116	94	264	286	290	379	275	305	326	276	197	349	621	814	1147	744	984	824	633	435	768	444	716	678	801	732	692	592	680	523	664	881	511
Tnyl_g00275	985	1412	1658	1386	1471	1552	905	1595	901	360	406	1173	1047	1252	1100	951	1207	2307	2313	1969	1724	520	510	1412	764	814	756	501	428	677	495	637	671	991	740	716	428	850	520	376	870	469
Tnyl_g00276	664	1211	511	864	533	964	745	1138	638	599	525	769	308	677	719	558	604	971	1297	854	1119	563	499	634	476	776	504	598	632	579	641	528	409	625	637	509	468	610	1150	683	798	524
Tnyl_g00277	232	347	236	168	165	263	268	290	220	152	219	386	154	295	287	311	158	484	369	269	215	366	231	335	202	381	220	313	210	265	243	220	215	227	276	168	217	254	387	368	388	251
Tnyl_g00278	602	723	1126	1012	833	755	968	993	1253	338	843	940	944	1313	976	936	1122	582	916	680	868	1308	991	1634	1322	1697	1179	1128	1085	1154	853	1253	949	1429	1655	925	1013	1116	1373	1317	1270	1023
Tnyl_g00279	77	132	88	134	61	127	134	115	65	69	56	148	49	47	80	118	54	56	91	76	93	224	235	186	236	199	194	168	186	268	210	108	124	168	163	115	177	141	181	239	276	160
Tnyl_g00280	100	164	268	117	98	120	101	170	95	38	185	263	110	503	123	101	228	453	393	69	120	118	163	472	404	331	214	128	126	182	122	419	109	129	536	115	88	339	474	645	241	80
Tnyl_g00281	277	357	533	544	377	330	388	435	270	174	241	392	295	452	284	363	419	343	614	453	492	424	450	751	527	707	519	510	413	625	352	451	483	468	524	414	283	421	405	467	553	343
Tnyl_g00282	1422	964	1932	1122	1478	741	1790	1263	710	686	664	1536	1259	1495	953	1723	1212	1673	1749	384	1288	1004	1061	1619	1043	1363	1220	1118	764	1194	1084	1829	1325	1078	1189	1170	942	1197	1909	1307	1174	823
Tnyl_g00283	1201	1392	1563	1215	936	611	1008	819	716	254	627	1095	1242	1922	1093	1179	910	1242	892	998	865	2573	2547	2890	2407	2648	1875	2548	1748	2515	1738	2212	1726	2090	2294	1794	1940	1857	2531	1744	2914	1290
Tnyl_g00284	330	807	364	579	324	562	393	556	381	235	564	642	505	860	568	930	349	459	613	640	742	812	752	662	590	1038	701	855	815	668	725	567	442	689	667	498	504	469	1168	848	687	657
Tnyl_g00285	377	493	643	554	361	456	418	438	426	300	136	966	302	632	401	414	368	457	645	446	525	605	667	708	591	800	646	630	479	744	698	568	490	477	496	563	426	633	880	585	888	535
Tnyl_g00286	408	600	471	562	329	443	425	459	484	206	177	471	289	428	415	310	272	693	644	440	489	577	401	578	632	694	398	515	448	551	422	360	415	650	487	315	444	346	1115	537	598	389
Tnyl_g00287	0	0	13	18	4	9	11	5	0	12	0	2	11	0	2	0	10	0	0	0	4	68	34	73	70	80	16	28	19	25	48	28	70	36	60	40	7	40	32	38	10	38
Tnyl_g00288	0	0	0	0	0	0	0	0	0	6	0	0	1	0	0	21	2	32	0	0	5	0	0	8	0	0	0	0	1	0	0	0	0	0	0	0	2	4	0	1	0	0
Tnyl_g00289	687	656	765	355	522	420	508	385	377	244	147	579	468	575	505	505	418	442	695	491	467	410	487	818	478	748	580	592	268	554	374	536	428	469	613	450	434	416	502	355	596	338
Tnyl_g00290	52	71	82	164	55	26	51	418	0	221	0	310	24	287	85	250	77	61	332	0	95	15	20	39	20	33	30	8	5	13	40	30	40	32	20	92	6	64	21	31	40	8
Tnyl_g00291	1102	880	1437	847	1083	790	981	927	512	360	407	923	789	923	980	994	1112	607	840	631	775	866	1031	1544	868	1124	1375	885	349	1023	756	1121	1074	878	1123	1088	658	1048	600	593	998	668
Tnyl_g00292	483	489	532	535	380	490	658	587	794	193	481	467	545	983	665	750	444	533	544	729	434	714	865	730	787	968	599	1031	553	910	855	673	661	878	708	624	543	671	1096	854	891	630
Tnyl_g00293	5298	10544	4033	7526	4711	3491	2402	2283	4582	2949	1094	484	927	1621	2360	444	430	3341	6972	5069	2678	14643	14329	12409	14238	19167	11202	16526	13046	13390	12103	11023	9716	13516	15336	12327	10464	8601	15600	14459	13959	10538
Tnyl_g00294	633	607	648	545	602	811	680	617	346	337	186	532	496	606	538	648	560	696	493	454	542	1368	1428	1772	1452	1866	1328	1373	988	1605	1222	1122	1201	1327	1400	1195	1141	1069	1110	1366	1425	857
Tnyl_g00295	1561	1747	1657	1281	1283	1126	1310	1245	1405	760	991	1429	1002	1520	1369	1449	720	1687	1482	1488	1191	4011	3387	3022	3123	3901	2704	3104	2671	3565	3166	2242	2159	2639	2634	1945	2267	2025	4812	3224	3839	2258
Tnyl_g00296	331	443	264	269	215	278	227	140	173	83	284	319	121	397	270	188	247	511	374	156	251	694	672	798	667	871	494	643	559	693	712	584	416	605	627	384	529	479	752	729	918	512
Tnyl_g00297	1113	1094	1320	1445	1310	644	1336	1899	1125	1001	1376	1256	1399	2811	1343	1949	1779	843	1037	777	1078	449	403	601	377	671	527	709	638	575	399	645	356	490	486	501	371	641	1290	466	464	387
Tnyl_g00298	788	755	1025	778	643	1319	464	902	675	676	607	546	489	1162	1269	653	466	581	975	710	817	1774	2260	3401	2061	2783	2809	1796	1771	2154	1706	2461	2386	2345	2564	2747	1783	2754	1840	1921	2205	1695
Tnyl_g00299	1583	3082	2109	2003	1934	2103	1765	2925	1372	1059	2012	1479	1499	3164	1727	1957	1410	2379	3949	2740	2799	5324	5697	4663	4902	5735	3694	4981	4599	4634	4198	3594	2788	4923	4805	3129	4105	4234	7089	5485	6046	3684
Tnyl_g00300	270	187	483	157	319	147	361	244	215	162	77	251	273	339	176	277	287	186	335	136	231	233	347	653	279	470	444	114	136	293	236	478	393	397	428	410	216	446	90	198	252	208
Tnyl_g00301	168	75	340	198	222	281	248	234	157	94	68	201	181	301	293	266	303	285	125	106	237	205	211	448	272	428	460	170	151	314	268	298	317	357	372	381	254	339	95	166	191	227
Tnyl_g00302	1018	844	1694	788	1142	817	1259	1029	482	399	379	1105	1038	1085	1016	1123	973	1258	939	778	1107	1096	1098	1724	1097	1450	1607	1158	790	984	700	1027	962	966	1040	1143	959	1266	1011	784	1097	783
Tnyl_g00303	729	892	924	701	713	817	677	657	568	295	184	658	591	558	531	519	434	1039	986	550	861	1073	1170	1505	934	1273	1083	1060	460	1397	714	1059	1017	938	1041	931	848	984	1039	634	1410	699
Tnyl_g00304	83	198	206	165	100	87	196	173	103	93	61	403	82	200	103	170	89	244	219	106	111	99	163	216	147	256	178	106	173	162	98	155	102	155	137	115	150	129	199	81	279	79
Tnyl_g00305	313	591	559	324	457	371	588	492	306	151	206	595	368	448	424	501	336	465	492	376	372	632	712	847	594	833	521	765	492	580	323	492	371	686	421	483	365	468	867	360	760	390
Tnyl_g00306	2442	3435	3188	2712	2143	2042	2235	3100	2094	1104	1699	2434	1948	2731	2809	3004	2513	3173	3717	2823	2808	3721	3680	4139	3537	4356	3245	3710	2686	4002	2851	3230	2937	3455	3611	2608	2390	2965	3837	3878	4459	2665
Tnyl_g00307	778	889	1385	550	603	592	1133	953	951	257	374	560	550	598	422	793	543	641	599	691	777	446	406	628	427	536	600	550	235	562	368	477	286	376	506	416	288	365	582	275	641	382
Tnyl_g00308	1398	1258	1407	722	1110	1144	691	1245	616	581	471	1501	984	773	1214	1317	1204	1041	1303	924	1134	1503	1807	2899	1669	1944	2147	1295	721	1988	1108	2021	2030	1607	2227	2112	1464	2012	1093	1087	1802	1182
Tnyl_g00309	336	342	485	419	315	343	472	754	316	388	258	1201	390	606	627	636	316	493	576	247	685	363	377	530	442	541	482	375	441	479	424	488	344	486	469	323	328	490	602	384	557	284
Tnyl_g00310	72	83	112	28	56	120	43	146	249	51	65	242	29	97	204	47	47	279	240	129	95	166	190	191	110	270	369	203	350	495	235	105	119	131	179	257	98	146	513	338	438	113
Tnyl_g00311	509	470	378	376	338	479	339	435	426	86	178	686	1190	92	1050	906	576	861	651	609	212	58	95	218	189	312	143	214	137	121	61	66	150	65	268	216	71	140	256	114	74	29
Tnyl_g00312	162	114	163	134	139	96	200	178	38	54	40	132	211	193	148	247	138	197	79	50	149	77	95	162	126	114	160	83	46	90	121	119	100	82	129	159	71	226	67	93	115	73
Tnyl_g00313	1	0	0	8	15	8	0	84	4	1	0	7	7	38	4	13	13	0	325	0	7	0	0	0	0	0	1	0	0	1	1	0	2	3	0	1	0	2	1	0	4	0
Tnyl_g00314	257	253	336	260	259	120	330	169	251	95	73	223	126	298	223	204	254	232	344	270	267	297	284	646	341	524	479	321	263	368	332	439	361	503	520	461	311	489	187	193	378	279
Tnyl_g00315	278	459	444	275	265	263	392	103	334	76	76	281	536	210	335	345	458	408	194	239	191	346	389	630	422	459	354	348	208	294	260	345	345	373	348	418	248	349	281	290	328	235
Tnyl_g00316	200	242	236	374	200	59	170	161	155	96	54	267	124	226	178	233	204	252	87	119	158	246	231	333	272	260	201	184	183	258	184	198	156	233	221	177	253	283	237	239	246	188
Tnyl_g00317	334	214	562	460	446	233	296	390	224	113	114	396	438	419	261	504	509	209	372	202	324	215	228	344	245	337	306	284	189	288	263	306	214	133	204	249	164	352	121	179	314	172
gTnylIR93a	0	20	6	26	17	0	6	6	41	6	39	361	54	106	83	148	86	64	15	0	55	16	28	41	49	66	28	31	33	27	30	33	32	15	21	19	40	64	47	27	53	17
Tnyl_g00319	128	88	96	37	99	93	240	70	44	28	87	441	425	243	180	341	707	60	82	90	87	40	26	25	26	27	21	30	15	17	43	40	12	37	23	17	51	144	45	49	28	9
Tnyl_g00320	91	20	17	9	37	90	87	44	86	3	6	110	53	31	52	105	49	162	96	59	81	19	29	66	32	61	43	41	17	33	20	29	36	30	22	13	8	30	72	47	30	39
Tnyl_g00321	74	201	144	172	140	153	117	106	145	66	38	129	174	132	95	176	68	129	375	169	129	441	459	448	449	599	258	508	386	407	313	227	250	263	333	219	297	183	608	412	388	221
Tnyl_g00322	566	573	542	931	376	478	645	313	398	160	167	1473	1111	632	736	1436	1212	499	664	451	424	166	173	107	158	148	156	133	89	243	88	268	189	161	163	296	220	429	243	182	246	155
Tnyl_g00323	130	143	153	147	106	113	87	97	201	45	0	75	59	111	80	35	61	362	103	121	113	26	12	23	15	44	4	18	6	14	26	20	45	12	31	133	78	5	46	14	38	7
Tnyl_g00324	365	3006	1510	945	1079	1780	538	1271	855	273	267	485	354	1247	540	269	440	2460	3704	800	1782	1884	1846	1689	1412	2211	1481	1881	1899	2121	1587	1387	1506	1953	1629	1045	1398	1183	1781	2336	1840	1519
Tnyl_g00325	19310	11296	27562	17745	17082	11412	28594	20090	11628	6389	15031	14070	29112	45454	14363	30410	32880	19410	10400	15296	16506	19703	12797	14635	10113	15960	9189	15034	10139	13005	8107	16210	9613	21550	16351	11289	14917	20046	15401	7937	20742	7659
Tnyl_g00326	1898	3693	2467	2712	1610	505	4908	1814	1015	357	863	2656	2883	11852	6829	5015	2003	2466	2221	1156	1632	227	104	248	59	131	348	1544	291	755	751	628	153	115	1464	1456	1775	188	2576	175	90	528
Tnyl_g00327	15	0	17	10	15	7	25	4	37	2	19	20	9	25	11	16	20	89	48	49	12	1	5	2	0	1	2	0	0	4	0	0	0	3	2	0	1	5	3	1	1	2
Tnyl_g00328	1919	1796	1868	1738	1763	663	3093	2127	1215	927	883	3971	1690	4628	2464	2484	2076	3130	2444	2250	2591	259	138	255	30	192	191	368	127	199	179	513	185	180	436	269	188	170	439	104	289	162
Tnyl_g00329	385	109	314	230	345	237	167	76	465	23	57	150	47	149	206	186	112	602	179	435	105	64	18	27	7	23	19	7	8	40	7	32	7	0	23	2	10	0	25	1	61	19
Tnyl_g00330	22	1	6	5	15	6	4	7	1	0	0	5	6	36	5	9	2	6	4	0	4	0	0	0	0	0	0	0	0	1	0	0	0	0	0	0	0	0	1	0	0	0
Tnyl_g00331	169	292	135	411	138	197	117	610	127	55	91	162	79	149	267	153	69	176	580	451	191	57	97	76	53	71	58	76	113	67	44	40	64	38	77	25	36	31	85	41	52	65
Tnyl_g00332	310	183	865	218	430	368	458	455	198	149	108	655	311	388	461	403	551	250	424	266	376	456	707	1157	544	755	1234	521	345	374	466	708	823	597	737	779	415	876	321	299	415	359
Tnyl_g00333	2933	4749	3144	4433	2348	2849	3287	5062	2257	1264	1723	3037	3902	8147	4089	4358	1728	2868	6218	3173	3694	1563	1884	2303	1799	2489	1777	1920	1487	2211	1300	1849	1487	1602	2170	1522	1241	1683	2079	1734	2312	1322
Tnyl_g00334	1034	1391	1074	795	1000	917	1271	958	671	424	356	1417	953	1435	953	1073	1026	851	461	663	939	805	1040	1507	1079	1214	1431	973	836	1240	818	1226	1185	912	1303	1042	738	1026	1044	836	1206	648
Tnyl_g00335	8	12	16	27	30	35	12	27	38	2	12	51	15	13	29	8	23	27	83	50	68	65	70	82	54	78	67	21	25	22	30	59	54	42	65	38	16	76	26	28	56	75
Tnyl_g00336	1221	1128	1455	1563	1519	1134	1452	1040	823	387	919	753	1838	1442	786	808	1017	887	1318	831	1228	775	669	862	551	1041	560	737	525	700	545	574	489	775	712	495	524	615	804	508	816	443
Tnyl_g00337	1038	823	1254	1014	1067	889	1028	946	654	478	399	879	1064	866	897	1412	822	1372	1524	594	1368	723	892	1519	1220	1646	847	605	559	1108	1092	638	521	690	733	575	978	625	722	799	911	483
Tnyl_g00338	37	97	85	27	82	69	38	57	47	22	0	46	64	49	13	32	70	82	28	0	56	41	26	125	32	30	113	30	9	26	37	50	60	23	31	54	28	62	10	25	6	3
Tnyl_g00339	218	289	292	301	286	205	338	274	287	229	123	309	241	343	327	451	194	334	425	248	304	437	475	553	472	516	363	406	346	482	481	432	303	429	435	350	363	359	537	390	754	331
Tnyl_g00340	95	116	109	147	119	115	121	111	82	60	163	109	67	155	121	104	135	67	80	76	125	173	256	251	262	418	190	204	208	258	179	273	201	190	209	232	192	224	257	223	252	146
Tnyl_g00341	431	360	570	449	442	286	521	491	345	180	115	390	467	443	444	566	468	281	275	419	278	437	538	663	476	762	574	486	359	477	373	562	401	525	631	476	507	617	421	293	536	289
Tnyl_g00342	231	143	334	352	261	227	348	263	164	120	171	207	231	465	197	295	232	289	358	320	247	200	241	256	241	334	306	212	177	239	246	180	196	266	247	211	157	287	290	190	274	182
Tnyl_g00343	415	314	382	241	365	121	231	1416	470	177	121	335	277	362	170	245	143	84	143	1260	245	176	166	160	143	175	107	142	290	265	107	102	105	153	186	63	125	108	261	169	250	142
Tnyl_g00344	534	586	600	684	582	324	654	605	512	177	258	675	513	780	699	722	433	700	560	676	603	529	617	816	663	707	715	541	510	658	556	597	523	589	607	473	606	603	839	494	683	429
Tnyl_g00345	6	0	0	1	1	0	0	1	0	0	12	6	9	2	5	34	2	0	0	0	0	22	18	16	37	38	15	15	18	8	16	4	18	16	19	0	2	9	13	17	12	18
Tnyl_g00346	863	591	1343	728	880	975	862	720	487	459	394	425	1093	856	610	688	888	769	639	712	797	3130	4303	5102	3611	4146	4510	3221	1710	4796	4106	3092	3460	2984	3731	3045	2255	3346	1529	2873	3601	3258
Tnyl_g00347	1194	1440	1295	1007	695	670	864	1124	1192	276	612	1387	1361	1328	1740	1658	1010	723	922	831	901	455	432	622	179	364	358	633	269	513	408	606	399	416	561	720	440	622	315	266	379	334
Tnyl_g00348	51	0	4	126	39	79	25	39	29	54	70	14	35	39	58	5	2	26	19	38	21	577	421	371	314	444	261	491	466	623	473	393	229	431	450	299	362	216	460	521	635	341
Tnyl_g00349	2242	2370	2606	1680	1595	1815	2040	1950	1685	702	575	1829	1308	1754	2235	1531	1488	2664	1920	1844	1619	2365	2624	3345	2320	2812	2361	2852	1614	3031	1549	2245	2159	2284	2355	1983	1774	1912	2927	2225	2729	1642
Tnyl_g00350	3	4	1	0	9	17	5	3	4	2	3	37	30	11	44	3	12	0	20	0	26	27	16	33	13	7	16	12	1	38	3	22	31	69	19	21	25	7	33	20	27	15
Tnyl_g00351	103	242	147	257	77	124	173	105	270	87	133	100	57	225	132	184	82	215	371	35	204	16	33	23	14	13	15	24	31	29	25	30	18	7	30	9	46	15	23	30	64	13
Tnyl_g00352	1557	885	1213	1733	1401	805	2295	953	964	377	1438	623	1025	2208	471	1096	1114	1555	851	583	1408	116	33	77	14	96	95	96	76	124	58	237	23	65	50	58	60	112	375	25	116	30
Tnyl_g00353	110	65	411	135	157	329	7	127	205	550	27	588	40	88	76	0	19	0	0	41	97	324	422	1032	433	872	858	162	417	524	503	589	808	368	612	973	342	861	393	228	149	267
Tnyl_g00354	38	93	87	427	26	150	22	61	32	107	0	2878	11	42	92	11	12	61	47	37	395	232	215	506	187	403	293	125	215	295	168	236	303	147	244	274	99	232	276	215	159	174
Tnyl_g00355	4	0	9	0	4	25	0	0	0	0	0	0	0	0	0	0	0	0	0	9	0	619	522	749	499	675	196	762	345	452	613	99	127	336	308	215	294	265	305	635	236	343
Tnyl_g00356	0	0	0	0	0	0	0	0	0	0	0	0	0	0	0	0	0	0	0	0	0	36	55	39	50	22	13	43	10	50	20	24	10	39	20	23	8	15	33	36	5	10
Tnyl_g00357	18	1	63	27	16	24	44	24	6	16	6	66	50	17	14	17	41	66	0	0	54	7	16	24	11	30	19	1	23	19	14	11	12	11	24	30	2	12	0	9	7	13
Tnyl_g00358	0	0	0	0	0	9	0	0	0	0	0	0	0	0	0	0	0	0	0	0	0	0	1	0	0	0	7	0	0	0	0	1	0	0	1	0	0	0	0	0	0	3
Tnyl_g00359	4	1	1	0	0	0	1	3	0	3	0	1	1	5	0	2	0	0	0	1	1	0	3	1	1	2	0	1	3	2	1	2	2	1	0	1	3	1	4	2	1	0
Tnyl_g00360	0	0	0	0	2	0	0	0	0	0	0	0	3	0	2	0	0	0	0	0	0	0	0	0	0	0	0	0	0	0	0	1	0	0	0	0	0	0	0	0	8	0
Tnyl_g00363	168	271	294	283	177	285	293	270	217	183	29	291	192	217	286	173	187	217	387	222	307	504	451	524	420	642	399	472	400	365	397	347	301	442	423	347	281	328	534	355	506	283
Tnyl_g00364	174	98	138	127	103	105	166	147	204	81	120	188	393	564	108	121	129	162	109	112	211	304	201	390	276	288	200	268	194	260	193	175	158	482	433	161	208	153	303	237	234	148
Tnyl_g00365	1698	1164	2788	1284	1606	1029	2010	1529	871	803	565	1012	1414	1383	925	1171	1462	1578	1541	786	1596	857	1012	1559	1036	1232	1388	1071	736	1174	922	902	818	1053	1044	981	718	1184	1219	776	1069	719
Tnyl_g00366	1535	1924	1701	1855	1479	1579	1780	1433	1373	573	751	1960	1480	1726	1755	1638	1302	1932	2130	1510	1364	2566	2743	2776	2224	3216	2212	2854	2034	2797	1953	2208	1902	2470	2247	1986	2115	1862	3312	2475	3234	1604
Tnyl_g00367	501	2465	1783	1695	1070	1600	799	1026	892	397	140	650	527	2090	967	744	904	1586	3076	1299	4307	112	112	153	67	68	176	72	46	89	84	94	47	218	94	79	142	190	141	118	346	169
Tnyl_g00368	2	0	22	0	0	6	2	8	0	11	0	3	0	0	2	9	0	0	0	0	0	0	2	37	20	42	69	0	7	17	21	21	35	14	12	40	8	38	20	6	5	4
Tnyl_g00369	2217	5970	1915	4518	1353	1011	2478	3080	1272	766	986	1395	1261	6266	3885	3266	1148	944	1156	2051	2479	698	544	652	379	825	583	1399	886	970	549	649	356	393	1174	600	1029	357	3003	1101	671	498
Tnyl_g00370	46	18	99	78	24	59	87	183	73	68	0	174	32	133	124	152	62	13	224	58	250	26	41	60	28	26	76	19	19	32	23	85	52	36	80	39	30	89	19	7	45	38
Tnyl_g00371	327	479	412	223	315	418	367	260	394	143	234	626	221	357	334	374	218	484	289	190	389	1118	942	1105	853	1092	673	666	638	998	595	622	553	848	679	462	652	511	1184	777	796	618
Tnyl_g00372	211	211	418	214	189	227	171	227	163	92	44	217	191	222	153	139	238	126	155	146	262	478	477	479	459	659	583	517	372	542	469	431	324	286	500	422	390	394	390	368	573	404
Tnyl_g00373	445	461	381	451	362	307	389	465	364	159	268	519	336	576	472	555	336	540	518	415	441	1204	1133	881	875	1377	842	1039	937	1328	1059	920	707	826	933	764	687	745	1503	1305	1446	751
Tnyl_g00374	934	2041	997	834	454	570	689	453	2037	39	187	103	9	107	190	135	78	468	320	953	128	41	0	10	3	2	4	21	5	44	8	1	2	0	0	7	5	5	8	0	46	4
Tnyl_g00375	7	0	0	0	0	0	0	0	0	0	0	0	5	0	0	0	0	0	0	0	0	0	0	0	0	0	0	0	3	0	0	4	5	0	8	0	0	0	0	0	0	0
Tnyl_g00376	0	0	26	0	17	2	12	0	0	0	0	3	5	0	0	0	1	0	0	0	6	0	0	0	0	0	0	2	1	0	0	0	0	0	2	0	0	0	3	0	0	0
Tnyl_g00377	0	0	0	0	0	0	0	0	0	0	0	0	0	0	2	0	0	0	0	0	0	0	0	0	0	0	0	0	0	0	0	0	2	0	2	0	0	15	0	0	0	0
Tnyl_g00378	0	0	0	14	0	0	0	1	0	0	0	18	0	0	0	0	1	0	0	0	0	0	0	0	0	6	0	0	2	0	0	8	0	3	5	0	0	0	0	0	0	0
Tnyl_g00379	0	0	0	0	0	0	0	0	0	0	0	0	0	0	0	0	0	0	0	0	0	0	0	0	0	0	0	0	0	0	0	0	0	0	0	0	0	0	0	0	0	0
Tnyl_g00381	0	0	0	13	0	8	0	0	0	0	11	24	0	0	5	2	1	0	0	0	6	0	0	0	0	0	0	21	0	0	0	0	25	6	0	1	0	0	0	2	0	0
Tnyl_g00382	1499	1315	1927	1524	1705	784	1558	1330	532	1432	291	1994	1328	2582	1762	2867	1952	472	517	332	959	116	78	143	92	151	165	141	70	153	108	477	119	132	249	303	128	370	90	32	231	56
flprots_hitOn_Scaffold1_8103328-8115134-2	2	0	0	0	8	0	0	0	1	0	7	0	12	4	7	1	3	0	0	0	2	25	26	24	34	101	54	82	45	44	105	69	81	65	72	45	29	73	122	14	102	23
flprots_hitOn_Scaffold1_8103328-8115134-1	0	0	0	0	0	5	0	4	0	0	0	8	2	7	1	14	1	0	0	0	1	1	0	0	0	5	0	1	3	0	0	9	2	0	3	0	0	0	0	0	0	0
Tnyl_g00385	840	832	793	475	700	471	844	467	369	281	279	919	468	709	572	601	424	731	542	624	683	726	809	1002	734	910	702	739	638	871	513	793	544	512	688	571	701	554	867	806	875	563
Tnyl_g00386	114	102	91	233	43	75	86	48	63	45	57	206	40	94	53	124	50	11	62	49	94	238	128	79	86	121	52	126	82	114	78	75	38	135	94	54	74	69	125	133	116	58
Tnyl_g00387	1136	609	1826	437	1391	213	1310	677	613	94	281	802	883	717	215	1506	769	523	283	405	441	101	55	154	68	132	118	86	28	89	92	222	103	78	134	116	41	172	14	65	110	55
Tnyl_g00388	317	252	160	112	201	133	400	162	200	10	65	289	229	53	218	67	89	441	129	266	164	106	36	75	6	14	5	48	26	27	9	21	129	2	43	55	3	13	11	0	75	14
cluster166coordsScaffold1-8152467	204	620	197	52	58	62	90	110	68	4	37	438	65	3	170	45	22	148	28	260	125	102	133	251	57	1	0	64	83	3	2	31	387	22	67	134	2	7	19	0	207	91
cluster166coordsScaffold1-8157077C	104	544	173	45	0	0	48	85	0	0	0	464	0	17	162	0	0	0	0	156	88	111	140	206	47	1	0	114	107	0	0	0	245	0	83	109	0	0	0	0	125	42
Tnyl_g00391	233	202	349	237	234	135	277	493	91	112	198	260	181	612	271	371	172	99	347	170	303	108	112	231	183	128	213	114	68	152	121	175	193	192	169	178	137	196	116	51	154	96
Tnyl_g00392	700	1239	906	732	503	762	941	966	554	255	463	710	505	920	655	777	768	1316	936	915	895	1382	953	1164	737	973	709	865	662	911	812	540	427	737	755	524	482	667	876	929	1043	599
Tnyl_g00393	156	387	214	199	155	205	132	70	74	31	70	714	157	160	217	297	211	154	14	204	249	601	434	412	366	524	304	321	200	334	161	530	267	490	399	361	509	514	473	335	448	260
Tnyl_g00394	508	345	731	401	428	382	666	612	457	182	168	307	282	763	388	251	182	370	92	545	396	613	654	1443	751	1114	1189	1056	481	919	590	796	897	675	838	939	543	860	480	374	1028	581
Tnyl_g00395	144	172	193	243	135	190	180	563	134	28	84	286	136	166	330	145	78	193	141	95	81	611	517	419	450	551	278	725	510	483	399	406	277	481	374	163	317	186	662	434	709	212
Tnyl_g00396	693	1477	828	796	595	707	714	690	649	428	411	399	310	858	630	796	393	670	993	647	1008	1456	1438	1464	1234	1748	1115	1366	1162	1506	1604	1217	863	1048	1221	953	1180	848	1529	1636	1787	1008
Tnyl_g00397	665	1419	1058	1018	894	1232	930	1205	950	493	566	1368	718	1540	1242	1374	1062	1655	2033	1199	1675	895	1032	924	1017	960	986	809	736	923	844	721	740	1068	955	709	719	797	1083	819	1168	711
Tnyl_g00398	59	25	9	50	55	14	73	55	6	20	0	26	46	88	15	18	51	0	81	10	58	5	2	18	24	10	21	15	0	14	8	14	5	0	9	24	18	18	13	23	0	13
Tnyl_g00399	1486	1033	1604	1438	1434	1216	1955	1350	1056	541	1293	1479	2771	2775	917	1879	2138	1040	1245	918	1479	442	427	353	358	505	457	423	310	471	248	471	350	586	410	353	262	741	711	257	653	350
Tnyl_g00400	117	150	63	39	47	115	38	67	140	35	35	76	73	73	138	38	46	44	99	28	78	37	86	63	65	66	59	13	38	74	56	78	76	71	614	66	71	45	24	40	48	214
Tnyl_g00401	389	783	731	1327	600	423	612	871	514	176	813	1436	1617	1088	688	905	789	952	843	673	810	94	15	69	1	75	25	67	18	96	67	276	100	115	97	18	44	86	25	23	191	49
Tnyl_g00402	37	0	12	0	0	0	5	1	0	0	0	2	0	0	0	0	0	16	0	0	0	7	8	14	33	20	28	19	18	9	20	7	0	4	4	8	0	7	92	11	6	4
Tnyl_g00403	1658	160	6565	435	673	372	2570	1764	2075	96	168	240	828	110	246	284	400	962	88	1955	298	249	370	408	377	670	398	356	503	558	262	213	229	214	453	210	226	309	291	168	177	232
Tnyl_g00404	872	252	1820	447	301	226	789	315	1302	86	233	279	511	423	305	360	285	221	307	380	404	421	374	466	453	548	418	398	417	562	375	361	268	415	362	278	345	309	586	531	545	428
Tnyl_g00405	1405	982	2029	1379	1560	788	1749	2212	1026	1043	545	1721	1173	1685	1142	1448	1356	1811	977	927	1756	651	1040	1284	1014	1187	1485	748	791	920	782	962	1131	1259	1134	1154	793	1208	1111	588	935	744
Tnyl_g00406	53	20	64	157	54	35	91	55	27	30	2	47	58	32	65	121	47	103	70	11	34	57	54	124	52	170	40	124	87	78	17	42	34	90	22	55	58	46	100	74	74	55
Tnyl_g00407	149	215	235	185	187	98	169	168	68	129	96	339	154	223	211	139	137	249	319	99	180	377	362	355	277	543	337	275	210	410	288	262	216	314	285	256	203	258	370	342	437	238
Tnyl_g00408	146	69	165	91	150	167	106	151	37	70	89	103	45	92	86	64	62	64	30	15	114	425	500	598	562	542	467	326	242	386	280	482	568	416	462	443	333	384	78	438	424	305
Tnyl_g00409	443	375	269	280	369	115	345	942	403	60	532	1108	562	894	396	493	368	312	329	458	234	58	27	13	10	42	29	40	58	40	23	128	64	46	108	6	27	63	53	30	81	24
Tnyl_g00410	837	1032	1112	825	753	778	827	1994	1635	969	529	2510	1026	983	698	639	535	1315	1436	1392	1371	1528	1533	1736	1616	1820	1332	1565	1488	1551	1478	1105	866	1100	1315	898	1053	939	1848	1671	2360	1579
Tnyl_g00411	1561	1429	1897	2195	1437	1311	2016	1625	1063	445	1048	1604	2063	2139	1321	1797	1459	1935	2030	1448	1852	1026	905	1121	663	1216	691	843	577	825	619	764	535	801	755	594	788	975	935	832	1343	702
Tnyl_g00412	56	5	82	28	50	39	27	46	23	25	20	115	54	45	11	58	68	56	29	0	66	5	22	53	28	24	107	17	5	9	6	49	25	40	27	47	9	46	24	14	36	7
Tnyl_g00413	403	258	478	307	326	510	401	511	92	261	118	404	267	222	297	271	322	392	439	78	502	270	334	747	447	476	701	301	157	309	269	686	684	473	575	694	310	745	201	235	327	233
Tnyl_g00414	111	192	243	139	98	39	230	100	84	38	172	160	341	199	111	222	318	95	275	380	141	17	8	6	1	7	13	7	30	7	35	76	3	24	7	10	9	21	19	2	46	25
Tnyl_g00415	311	376	584	341	427	337	428	255	102	125	109	412	313	257	313	250	294	341	247	200	350	439	450	657	437	562	605	436	296	421	365	519	400	425	532	498	386	526	350	342	547	320
Tnyl_g00416	1474	1900	2004	2432	1829	2041	2017	2469	1624	878	1246	1433	1604	3674	1899	2060	1756	2760	3464	1992	2485	2258	3013	2070	2861	2693	2441	2059	1986	1772	1709	1766	1529	3410	2825	2046	2390	3445	2991	1845	1892	1503
Tnyl_g00417	805	1390	1542	973	995	1689	342	834	785	760	301	46	257	526	832	41	129	706	785	921	661	3612	6608	8481	5833	6458	6263	6426	4402	5846	3850	6279	5441	4884	6109	6935	5101	7360	3400	3840	4495	5210
Tnyl_g00418	51	104	110	11	18	165	19	9	113	7	21	5	0	18	19	10	4	0	0	0	1	42	25	6	8	7	12	2	6	40	10	17	12	5	26	13	4	1	27	27	54	27
Tnyl_g00419	980	459	1198	568	848	358	856	433	604	173	234	562	408	606	439	423	452	748	482	282	523	186	251	454	140	226	463	124	59	220	273	445	316	211	295	305	112	417	183	61	176	139
Tnyl_g00420	31	0	9	4	20	0	35	9	0	0	0	5	12	0	0	13	12	0	0	17	22	0	1	1	3	0	11	0	0	2	0	14	14	7	9	14	5	10	0	0	4	0
Tnyl_g00422	878	731	1019	715	916	838	888	867	542	282	470	652	647	992	972	860	816	832	679	534	600	1524	1810	2805	1680	2188	1833	1650	1153	1742	1277	1939	1770	1746	2051	2124	1291	1772	1172	1223	1600	1151
Tnyl_g00423	316	190	1108	418	670	311	458	569	228	135	137	329	658	422	441	479	766	633	849	178	1020	113	167	289	114	203	271	72	68	148	157	203	220	167	252	250	92	296	24	54	114	86
Tnyl_g00424	0	0	0	0	0	0	0	0	0	0	0	2	0	0	15	0	0	0	0	0	0	0	0	0	0	0	0	0	0	0	0	0	0	0	0	0	0	0	0	0	0	0
Tnyl_g00425	2134	2632	2590	1657	1305	1628	1516	1173	1584	674	958	1677	1127	2009	1152	1184	1282	1897	1729	1364	1518	2310	2272	2721	1824	2418	1755	2177	1484	2228	1274	2016	1876	2182	2173	1207	1675	1804	2125	1550	2292	1392
Tnyl_g00426	645	685	701	633	585	528	813	660	461	369	444	1161	787	1077	573	704	611	878	539	634	559	604	659	614	608	736	436	523	542	658	447	625	403	624	502	457	521	645	963	730	737	403
Tnyl_g00427	520	994	652	507	513	865	440	734	617	279	335	494	539	523	748	536	567	774	1237	908	750	1954	2390	2288	2213	2498	1697	2017	1895	2600	2216	1743	1591	1751	2089	1451	1442	1492	2683	2360	2797	1665
Tnyl_g00428	94	163	104	162	138	155	141	126	8	73	45	223	39	142	96	86	88	132	68	230	181	168	261	311	232	307	353	217	129	218	229	324	230	234	249	236	206	239	155	143	263	151
Tnyl_g00429	1053	5061	5656	5240	4081	4013	2446	4644	1392	859	406	1661	718	4366	2623	1441	1835	10366	10524	3840	9429	1346	1707	1588	1573	1355	1828	1270	666	1408	1251	1322	1213	1620	1607	1129	1401	1780	1407	1441	2308	1120
Tnyl_g00430	183	342	225	195	226	375	129	203	255	129	298	88	152	289	284	171	144	197	197	496	180	2177	2939	2372	2280	2810	2101	2235	1256	2448	2025	1848	1665	1855	2429	1333	1544	1519	1668	2842	3282	1803
Tnyl_g00431	65	28	82	0	113	30	183	66	93	12	12	16	28	60	8	30	67	71	23	33	20	19	48	141	67	80	107	23	49	67	69	46	78	46	54	107	34	112	24	21	38	37
Tnyl_g00432	1618	1831	1913	2232	1661	1511	2181	1959	1701	658	1811	1864	2172	2516	1680	2050	1539	1807	1723	1952	1651	3058	3071	2782	2531	3156	1992	2642	2223	2932	2347	1969	1441	2621	2226	1896	2139	1871	3702	2604	3304	1854
Tnyl_g00433	297	309	297	366	215	172	329	254	245	95	310	456	260	421	330	302	243	271	145	335	201	453	437	632	510	754	423	468	343	510	460	379	325	464	498	423	362	421	605	349	438	386
Tnyl_g00434	1391	2590	3115	2571	2054	2444	1707	2545	1392	988	545	1819	1512	3414	1882	2214	2381	3492	4601	1526	4433	1126	1553	1994	1279	1478	1953	998	807	1399	1162	1526	1107	1221	1338	1122	943	1593	972	924	1316	983
Tnyl_g00435	653	671	815	457	552	630	784	526	457	323	339	522	529	1056	675	757	760	600	816	633	675	873	1010	1465	950	1396	1171	979	704	973	896	918	883	1098	935	809	657	901	1018	538	923	642
Tnyl_g00436	508	483	544	572	425	342	664	387	302	171	157	458	488	674	395	543	440	193	481	276	329	332	305	348	251	378	313	463	338	334	210	198	251	358	250	283	212	256	437	258	270	206
Tnyl_g00437	0	0	0	8	0	0	3	29	12	0	0	164	0	0	0	0	0	0	0	0	4	0	0	0	0	0	0	0	0	1	0	0	1	0	0	0	0	0	0	0	0	0
Tnyl_g00438	5	0	0	32	2	2	0	7	0	2	0	50	7	6	17	7	3	0	29	12	19	8	6	2	0	13	7	5	4	1	0	10	3	2	10	11	11	3	14	5	18	8
Tnyl_g00439	0	0	10	4	0	2	0	9	1	3	9	97	4	10	17	0	6	0	0	7	7	1	3	0	2	4	0	10	8	8	0	0	2	12	4	1	4	2	6	2	6	2
Tnyl_g00440	0	0	0	8	0	18	6	1	8	0	11	34	0	0	8	5	18	0	41	11	7	4	5	0	0	1	0	0	2	0	0	0	0	11	0	2	9	2	0	0	0	2
Tnyl_g00441	0	0	0	19	0	0	0	0	0	0	18	242	0	0	0	0	4	0	0	0	14	0	0	0	0	2	1	0	0	0	0	2	0	0	0	0	0	0	0	0	0	0
Tnyl_g00442	0	0	0	112	0	0	3	7	0	0	31	1449	4	0	3	0	12	8	0	0	45	14	12	0	4	8	2	21	22	1	7	25	10	0	0	11	7	0	14	24	5	5
Tnyl_g00443	209	149	221	170	155	93	119	76	113	31	72	196	152	149	99	138	71	282	60	63	190	183	167	282	265	302	199	230	133	206	132	167	144	156	175	144	179	122	267	154	247	121
Tnyl_g00444	1141	1596	1334	1738	973	531	1388	1217	905	296	311	1418	489	2410	2252	1235	983	869	893	1435	1277	840	948	969	847	1193	947	917	669	1049	789	729	578	812	946	490	640	779	1202	805	1138	766
Tnyl_g00445	1042	962	806	1472	756	1267	1049	1275	538	627	286	675	411	796	449	471	319	1573	994	580	1038	689	758	858	762	930	798	701	680	743	657	599	476	532	701	543	540	540	1249	894	1011	634
Tnyl_g00446	1699	1396	2213	2073	1691	1053	1969	2339	1173	521	828	1720	1962	2564	1390	2456	1721	1395	1485	1087	2018	1640	1827	2315	1687	2230	1552	1876	1556	2202	1728	1459	1363	1685	1692	1432	1435	1430	2046	1758	1838	1430
Tnyl_g00447	3105	1837	6149	4915	4655	2847	5585	7243	1444	1547	751	2000	2667	3396	1777	2458	2567	1928	3134	1262	4480	1693	2329	3575	2181	2943	3266	1822	1711	2180	2431	2051	1998	2070	2249	1875	1297	2668	1469	1690	2104	2028
Tnyl_g00448	665	839	532	483	449	316	518	587	454	269	157	615	317	725	706	472	339	628	359	763	551	668	855	1126	760	889	845	815	518	835	508	672	617	654	749	703	483	701	837	595	837	704
Tnyl_g00449	738	1114	728	725	495	648	757	589	596	293	411	707	294	576	538	590	403	845	991	754	788	1018	881	1088	968	1279	665	1147	753	1084	859	668	558	747	758	569	831	606	1553	966	1386	674
Tnyl_g00450	0	0	0	0	0	0	0	0	0	0	0	0	0	0	0	0	0	0	0	0	0	0	0	0	0	0	0	0	0	0	0	0	0	0	0	0	0	0	0	0	0	0
Tnyl_g00451	0	0	0	0	0	0	0	0	0	0	0	0	0	0	0	0	0	0	0	0	0	0	0	0	0	0	0	0	0	0	0	0	0	0	0	0	0	0	0	0	0	0
Tnyl_g00452	1407	718	2140	1573	1278	641	2785	1309	662	383	759	971	1691	1348	738	1156	1002	1192	1547	916	1621	415	263	422	328	425	292	486	304	380	353	337	232	401	290	208	147	284	193	368	357	299
Tnyl_g00453	183	592	257	224	248	1061	36	262	152	261	138	37	64	71	257	13	23	60	163	246	104	4221	6775	5877	5843	6267	6308	4793	4986	5613	5073	3750	4641	4678	5935	4671	3683	5711	5074	6230	6775	4811
Tnyl_g00454	4	18	11	125	28	136	2	132	9	146	36	649	0	84	47	5	27	0	61	0	326	12	0	4	3	10	4	1	7	13	8	16	3	10	6	1	3	10	0	21	4	2
Tnyl_g00455	0	0	0	0	0	0	0	3	0	0	0	0	0	0	0	0	0	0	0	0	0	0	0	0	0	0	0	0	0	0	0	0	0	0	0	0	0	0	0	0	0	0
Tnyl_g00456	18	16	13	1	7	53	0	24	37	31	0	53	0	0	0	0	7	0	35	0	54	1	3	0	1	0	1	18	0	0	0	2	0	0	6	8	1	0	0	0	0	3
Tnyl_g00457	3	0	0	15	6	0	0	62	0	0	0	170	0	0	0	0	0	0	0	0	67	30	86	16	32	36	56	24	51	11	40	1	0	0	0	3	0	0	22	56	0	47
Tnyl_g00458	3	34	0	0	1	26	0	4	0	10	0	1	7	0	16	10	20	0	0	0	0	8	37	49	34	34	69	40	9	21	5	21	55	49	22	50	25	50	37	5	4	20
Tnyl_g00459	12	79	24	96	38	55	29	81	71	115	28	142	36	89	62	29	63	25	46	60	89	268	308	546	378	496	592	247	219	292	248	380	483	301	439	425	220	496	148	296	334	252
Tnyl_g00460	0	0	0	0	0	4	0	0	0	0	0	0	0	0	3	0	0	0	0	0	0	0	6	1	19	0	1	0	0	8	3	0	5	0	2	5	0	6	0	0	6	1
Tnyl_g00461	568	167	861	273	605	182	1640	340	526	71	27	42	50	30	50	38	92	1025	252	287	497	89	78	84	43	131	70	166	74	76	95	65	46	120	94	72	53	35	116	54	70	74
Tnyl_g00462	0	0	0	0	9	6	0	5	0	23	0	0	0	20	19	0	0	0	0	0	15	28	7	46	20	35	58	34	30	22	5	59	32	24	42	52	14	61	20	10	13	11
Tnyl_g00464	0	0	0	0	0	0	0	0	0	0	0	0	0	0	0	0	0	0	0	0	0	0	0	0	0	0	0	0	0	0	0	0	0	0	0	0	0	0	0	0	0	0
Tnyl_g00463	5	0	7	30	13	0	18	6	0	0	0	1	5	0	1	0	2	35	47	0	0	10	12	18	10	5	12	3	14	2	11	4	7	2	7	3	9	8	15	19	0	15
Tnyl_g00465	852	685	1018	854	886	730	1097	1086	844	525	633	1038	698	1235	668	796	610	1121	1322	815	1179	1639	1537	1763	1540	1957	1623	1528	1394	1833	1598	1248	1323	1791	1574	1161	1249	1253	1961	1670	2073	1281
Tnyl_g00466	704	659	1184	692	647	560	778	757	563	202	215	814	436	621	586	402	527	575	582	212	516	1336	1527	2258	1305	1803	1546	1269	818	1325	806	1318	1125	1198	1633	1261	988	1079	1210	1034	1361	892
Tnyl_g00467	273	339	266	168	136	221	134	6422	963	210	145	272	106	209	196	94	136	2008	256	329	180	656	515	624	499	538	358	572	562	604	531	426	242	304	475	249	385	288	796	653	756	430
Tnyl_g00468	219	365	204	187	163	232	86	445	186	84	117	114	81	101	294	247	77	118	255	381	111	935	705	923	821	778	521	888	777	1007	732	578	478	640	694	406	595	393	1142	930	1235	601
Tnyl_g00469	174	94	278	186	160	67	185	105	49	92	20	132	83	143	177	223	156	196	102	45	119	149	193	409	157	213	375	153	68	161	174	278	268	208	256	281	128	240	150	143	164	101
Tnyl_g00470	429	314	799	318	593	281	464	645	324	185	214	484	392	483	338	393	395	462	292	255	582	428	431	773	395	530	559	409	233	511	481	478	497	543	575	459	349	547	433	309	617	322
Tnyl_g00471	98	193	192	87	66	81	110	132	54	64	12	377	44	104	57	53	71	125	139	118	157	311	310	454	302	357	283	254	369	375	267	268	301	291	325	238	214	296	259	286	407	202
Tnyl_g00472	12	0	83	5	22	44	21	14	0	1	0	10	10	6	4	0	19	21	0	0	7	18	39	52	13	43	67	44	7	50	17	52	21	42	51	74	23	49	0	36	11	24
Tnyl_g00473	0	29	39	15	17	55	10	42	0	8	3	5	17	10	38	0	18	64	40	12	65	332	408	477	374	327	602	295	155	366	372	338	408	359	618	291	247	435	95	156	359	217
Tnyl_g00474	5	0	9	0	5	5	0	9	0	6	0	0	0	2	18	0	0	3	0	2	10	80	106	57	154	124	83	118	84	75	124	67	53	56	111	37	82	43	133	186	113	73
Tnyl_g00475	178	211	404	213	169	267	91	117	242	243	77	77	26	132	120	22	40	245	25	112	183	1821	2485	3670	2358	2318	3661	2180	1013	2382	2491	2771	3254	2717	3449	2337	1893	3479	1087	1517	2260	1874
Tnyl_g00476	275	283	483	240	320	157	265	352	240	76	75	301	189	236	167	431	189	151	95	104	149	257	266	520	239	353	321	296	137	235	264	321	202	407	402	294	165	328	113	87	234	228
Tnyl_g00477	2	0	0	0	1	13	0	4	0	0	0	0	0	0	3	0	0	0	0	0	0	0	2	14	0	0	17	4	0	0	0	8	3	12	3	8	0	0	0	0	0	5
gTnylNMDAR2	32	89	97	15	76	144	19	4	48	88	28	21	31	44	62	11	8	78	0	28	39	79	67	285	58	163	225	40	33	75	81	150	212	126	107	196	32	231	40	22	25	31
Tnyl_g00479	0	0	0	0	0	0	0	0	0	3	0	1	0	0	0	0	0	0	0	0	0	0	3	0	0	0	0	0	0	0	0	3	4	0	0	0	0	0	0	0	4	0
Tnyl_g00480	0	0	0	0	0	0	0	0	0	0	0	0	0	0	0	0	0	0	0	0	0	0	0	0	0	0	0	0	0	0	0	0	0	0	0	0	0	0	0	0	0	0
Tnyl_g06581	201	64	390	200	168	114	214	612	215	148	214	182	235	429	429	286	303	26	142	210	83	42	110	54	34	72	30	96	62	45	61	132	49	142	82	78	41	145	73	53	122	68
Tnyl_g06582	31	86	57	107	21	9	36	175	29	51	96	77	106	86	59	80	259	37	48	0	8	58	91	69	60	16	15	92	77	60	55	71	60	54	136	27	86	150	132	43	7	16
Tnyl_g06585	42	34	86	85	70	27	70	332	60	52	29	75	111	116	150	166	64	75	40	43	54	27	33	55	23	13	9	42	63	24	19	43	20	39	38	4	16	88	37	5	75	10
Tnyl_g06586	118	1	233	60	101	71	168	329	29	72	2	60	80	109	106	102	87	39	17	140	28	19	22	6	4	27	11	1	42	28	18	13	14	27	35	14	18	28	3	18	19	4
Tnyl_g06587	145	80	19	2	7	0	11	91	2	22	32	216	44	105	342	81	11	271	450	23	18	17	14	11	17	21	2	12	33	4	21	32	57	12	44	36	10	33	13	33	23	21
Tnyl_g06588	0	0	0	12	3	0	0	0	0	0	0	4	0	0	0	0	3	0	0	0	0	0	0	2	0	0	0	0	0	1	0	2	0	0	0	0	0	0	5	0	0	0
Tnyl_g06589	9	58	22	58	14	10	25	453	0	0	78	1413	323	179	336	596	1192	2	74	592	33	0	10	5	0	17	9	16	40	10	0	41	16	6	7	3	37	195	0	5	15	12
cluster168coordsScaffold2-173440P	5	40	0	25	12	4	9	247	8	0	13	848	269	63	263	290	290	0	3	392	28	1	5	0	0	5	5	14	26	1	0	19	30	40	8	2	33	136	0	2	3	0
cluster168coordsScaffold2-187617	0	0	2	0	3	25	0	4	0	8	0	0	0	1	0	5	0	0	17	0	0	3	2	0	5	0	1	17	14	0	6	3	0	0	2	0	1	0	7	0	0	5
Tnyl_g06591	3	0	7	0	11	30	1	2848	74	59	56	11	30	14	22	17	10	5	3	196	15	0	5	8	3	20	21	32	196	3	18	15	3	22	12	3	15	0	19	0	1	15
Tnyl_g06592	410	395	640	436	574	759	640	552	412	260	320	357	617	456	530	461	471	294	567	332	572	845	857	1026	898	1431	1213	1119	770	975	986	1004	746	958	706	920	686	982	684	638	1352	842
Tnyl_g06593	367	637	226	577	297	467	537	610	442	346	519	295	307	374	488	268	294	543	541	446	339	1637	1614	1939	1740	1470	810	1744	1545	2060	1358	1383	1049	1402	1444	769	1039	856	2461	1731	1946	914
Tnyl_g06595	158	224	261	385	172	233	111	120	139	180	65	46	148	183	233	44	121	61	148	249	150	464	810	1525	843	818	1089	713	452	712	560	1084	830	851	883	1101	573	1164	545	498	564	486
Tnyl_g06596	510	275	868	713	572	335	1025	758	414	511	304	407	584	741	412	435	473	519	469	418	605	496	477	534	392	498	435	457	464	550	448	453	366	500	493	420	362	543	665	415	357	328
Tnyl_g06597	0	5	0	0	1	0	0	0	0	0	0	0	2	0	0	0	0	0	0	0	0	2	6	1	4	0	4	6	7	1	0	5	0	0	2	3	5	3	1	1	0	0
Tnyl_g06598	8	0	23	0	1	0	0	19	195	19	0	4	0	0	1	0	2	0	0	0	0	5	1	0	6	0	0	0	0	1	0	0	0	15	5	0	6	0	0	5	2	1
Tnyl_g06599	0	0	16	0	1	2	0	2	0	12	9	0	0	0	10	0	10	0	11	18	11	42	49	73	39	109	90	85	54	32	28	58	38	48	41	47	29	27	23	37	41	18
Tnyl_g06600	38	69	110	23	32	138	0	38	46	135	21	2	3	6	15	0	3	0	0	4	30	422	481	884	422	562	603	353	241	502	229	788	569	462	447	577	223	387	59	241	354	355
Tnyl_g06601	7	24	80	14	28	19	4	24	0	19	39	5	4	15	14	0	2	0	2	0	3	160	219	742	192	197	1009	190	108	183	203	293	493	273	327	330	186	656	43	98	170	126
Tnyl_g06602	0	0	0	0	6	0	0	0	0	4	4	0	0	0	0	0	0	0	0	0	4	0	8	6	18	6	1	8	8	7	5	4	3	10	0	0	0	0	0	8	9	0
Tnyl_g06603	0	0	19	0	0	0	0	0	0	0	0	0	0	0	0	0	0	0	0	0	0	8	0	28	4	0	3	18	4	0	14	5	0	15	1	0	1	0	0	6	7	2
Tnyl_g06604	242	55	182	145	183	114	277	229	209	47	85	175	193	135	142	207	193	267	263	187	158	157	216	312	230	324	243	154	135	209	258	225	249	253	206	208	176	182	206	188	154	201
Tnyl_g06605	421	231	717	401	372	453	423	344	280	264	292	476	285	421	289	350	252	457	344	229	441	591	583	601	623	781	700	625	517	562	412	430	454	794	470	444	446	481	797	612	822	371
Tnyl_g06606	135	135	97	144	115	265	57	88	61	111	39	33	54	31	65	0	57	115	51	92	65	213	293	402	442	514	302	202	421	324	262	220	246	256	282	324	204	205	385	385	279	231
Tnyl_g06609	1	0	10	0	0	24	0	26	7	0	0	3	0	8	17	4	4	1	0	0	10	0	0	9	4	9	13	0	11	9	30	0	13	10	17	8	7	0	0	3	0	5
Tnyl_g06611	355	264	238	389	176	163	267	310	460	146	229	333	598	348	306	310	450	884	374	112	176	281	446	392	331	484	350	357	233	405	249	396	352	277	407	298	339	324	266	315	315	254
Tnyl_g06612	1692	2329	2001	2022	1562	1329	1706	1584	1236	453	1230	1532	1894	2378	1627	1979	1579	1800	1802	1455	1527	2144	2097	2086	1826	2639	1634	2040	1539	2024	1487	1749	1536	1913	1845	1446	1546	1741	2191	1762	2527	1420
Tnyl_g06613	720	777	594	591	493	588	606	690	426	231	502	1238	628	864	766	826	502	582	545	649	973	1640	1385	1377	1206	1390	892	1379	1169	1387	1073	1168	900	1277	1420	783	1127	880	1666	1443	2144	918
Tnyl_g06614	797	756	1379	759	925	586	1145	1095	480	597	536	1692	1033	1648	821	1148	861	829	721	783	1298	895	1017	1482	1034	1342	1213	970	921	1042	844	1035	958	1094	953	1125	827	1080	974	817	1070	650
Tnyl_g06615	26	38	0	4	0	0	8	1	0	0	2	2	0	1	0	0	32	0	1	71	0	2	11	0	0	13	0	3	0	4	0	0	0	3	2	0	0	0	22	0	0	0
Tnyl_g06616	9	0	0	0	0	0	0	259	0	0	0	63	0	59	143	0	1	2	45	0	0	26	3	0	4	4	0	2	5	0	3	0	1	9	4	0	5	5	0	0	0	0
Tnyl_g06617	0	0	0	0	0	174	0	19	18	3	871	9711	137	595	410	104	448	7	0	0	0	0	3	1	2	0	6	0	0	0	4	16	260	15	56	7	10	51	0	0	3	0
Tnyl_g06618	0	213	0	0	20	48	18	7045	20	0	10	18	0	0	30	7	1	61	315	6	3	30	14	17	6	63	12	40	50	14	12	10	21	2	4	3	0	7	21	61	3	13
Tnyl_g06619	503	329	1	32	198	65	37	10129	1040	0	9765	44358	1681	12587	41931	2255	4223	7907	652	22	0	65	11	1	0	68	4	70	86	8	2	139	1718	205	3076	534	136	554	103	44	0	2
Tnyl_g06620	17	66	0	0	40	14	4	283	17	0	207	6253	975	9771	804	1466	1425	132	200	0	0	1	9	0	0	4	3	3	6	0	0	1	453	311	716	31	8	449	15	11	0	0
Tnyl_g06621	1	0	0	0	0	0	0	3	0	0	109	1483	76	599	718	48	77	13	0	0	0	4	0	0	0	0	0	0	0	0	0	6	68	6	39	31	0	20	0	0	0	3
Tnyl_g06622	0	0	0	0	0	440	0	0	0	0	0	1	0	0	0	0	0	0	0	0	0	6	0	11	18	6	2	2	2	9	1	1	10	3	14	13	33	10	0	14	0	0
Tnyl_g06623	631	1300	615	939	731	1501	42	548	482	923	389	10	62	331	840	0	14	52	556	289	341	2662	3870	6783	3648	4407	4656	3760	1666	3842	2240	5515	6620	4066	5279	7601	2592	5318	3488	1706	1988	1901
Tnyl_g06624	0	52	2	0	10	18	0	0	0	1	0	0	0	0	0	0	0	0	0	0	0	26	18	48	26	13	34	43	43	29	46	38	15	36	21	25	12	11	64	48	54	16
Tnyl_g06625	1	24	13	23	10	28	9	3	6	3	16	4	0	30	16	0	3	0	38	1	6	78	75	99	47	59	60	75	59	59	14	84	49	46	61	40	49	15	69	47	134	68
Tnyl_g06626	930	741	751	880	678	786	594	579	507	240	178	525	313	824	1012	321	320	428	357	535	607	1307	1890	2352	1506	2087	2103	1386	1001	1681	1292	1619	1833	1680	1692	1739	1200	1915	967	1178	1601	1157
Tnyl_g06627	333	564	566	385	335	375	498	534	311	140	244	408	283	403	300	547	310	623	586	353	360	331	228	315	207	430	327	241	188	314	247	300	185	262	252	222	176	322	507	193	473	202
Tnyl_g06628	777	1113	1223	711	999	726	1086	1480	565	424	678	1358	735	1138	897	1234	905	1135	920	543	1151	793	1008	1313	998	1314	1141	942	774	999	731	966	720	1061	934	803	728	999	1273	934	1160	832
Tnyl_g06630	111	42	92	28	62	69	40	32	25	4	19	91	70	61	123	103	64	89	22	114	64	25	28	74	7	47	23	33	13	32	22	14	19	3	18	44	140	41	25	34	68	39
Tnyl_g06631	136	0	141	16	78	36	49	44	53	20	0	17	21	63	35	25	63	0	51	0	64	0	5	0	0	0	3	6	0	4	14	21	0	0	11	0	0	2	0	0	0	0
Tnyl_g06632	277	87	399	174	255	113	91	103	300	36	138	269	91	495	321	223	179	145	15	144	119	11	0	19	0	31	5	0	3	8	1	42	10	9	38	7	30	49	0	12	11	5
Tnyl_g06634	80	15	146	1	36	5	73	16	121	11	15	54	39	128	96	79	45	103	6	12	66	4	0	0	0	1	1	0	0	3	0	7	3	3	0	8	6	2	2	0	0	1
Tnyl_g06635	0	0	0	10	0	0	0	0	0	0	0	1	0	0	0	0	0	0	0	0	0	0	10	0	0	0	0	0	0	0	0	0	0	0	2	0	0	0	6	0	0	0
Tnyl_g06640	0	0	19	0	0	0	0	0	0	0	0	0	0	0	0	0	0	0	0	0	0	0	0	0	0	0	0	0	2	0	0	1	0	0	0	0	0	0	0	0	0	0
Tnyl_g06642	0	0	0	0	0	0	0	0	0	0	0	0	0	0	0	0	0	0	0	0	0	0	0	0	0	0	0	0	5	0	0	0	0	0	0	0	0	0	0	0	0	0
Tnyl_g06643	229	177	313	184	186	212	86	238	176	197	92	174	147	411	147	465	243	120	262	134	178	192	257	480	213	294	391	157	89	243	263	215	293	178	305	307	200	284	71	65	164	150
Tnyl_g06644	56	41	94	41	46	93	45	98	27	12	48	61	107	53	50	1	85	110	30	24	71	129	271	405	313	303	293	288	75	332	198	345	359	260	296	286	136	402	103	144	306	155
Tnyl_g06645	1135	1919	1795	1489	1474	1003	1485	1507	1206	507	832	1843	2051	2038	1481	1663	1730	2332	3026	1777	1925	1495	1454	1349	1240	1528	1067	1354	1124	1556	1072	1145	843	1359	1307	756	1200	1114	1879	1534	1732	934
Tnyl_g06646	1046	1491	1344	956	655	586	992	746	794	435	331	1017	910	1243	414	541	860	932	745	659	555	1194	1316	1331	1266	1243	1086	1150	1117	1454	1235	997	796	1527	1344	669	731	1388	1603	991	1104	639
Tnyl_g06647	296	589	294	322	322	322	464	326	165	119	188	977	228	247	262	374	299	316	258	186	462	225	228	321	276	361	347	281	213	304	229	250	245	248	255	201	241	259	475	167	237	188
Tnyl_g06648	681	594	1368	665	729	543	964	531	498	338	212	729	517	690	569	632	675	507	733	561	716	621	691	1242	846	1057	1093	807	437	858	781	777	788	723	835	730	515	967	629	509	722	536
Tnyl_g06649	1181	1379	1786	1415	1214	1308	1448	1502	1267	437	689	1111	1035	1799	792	1212	1003	2545	1992	1270	1889	975	910	1104	853	1251	855	875	708	901	607	821	638	1106	874	688	853	886	1349	718	1094	711
Tnyl_g06650	693	297	1324	1063	730	768	940	1059	870	303	275	879	666	1180	777	567	699	833	1106	921	1473	1096	1234	1344	963	1331	1196	942	919	1074	888	912	889	1142	1026	954	846	1104	1054	894	1248	817
Tnyl_g06651	344	422	299	483	265	481	472	707	256	262	443	587	228	647	386	547	412	512	661	473	716	501	436	378	368	560	317	462	383	489	453	395	324	340	361	303	338	440	497	548	584	372
Tnyl_g06652	570	1004	632	690	560	551	737	719	460	700	362	1615	439	866	553	542	399	785	966	540	841	691	822	756	687	1109	799	825	832	764	682	595	692	917	747	635	692	750	942	646	937	606
Tnyl_g06653	438	887	706	702	613	756	734	607	377	416	278	807	788	699	496	725	683	816	904	555	745	1050	935	985	782	1322	929	861	776	917	752	659	638	774	801	586	641	671	1142	851	1316	730
Tnyl_g06654	16	46	59	33	9	0	23	25	68	0	26	343	18	18	20	14	16	2	116	0	37	38	47	51	74	35	23	31	24	25	11	33	25	57	47	11	32	34	35	20	31	22
Tnyl_g06655	134	202	517	198	271	287	209	286	128	219	118	132	195	302	179	142	189	252	457	312	282	223	527	1173	415	511	1105	283	218	403	373	570	664	344	576	647	322	695	203	238	407	229
Tnyl_g06656	0	0	0	0	0	0	0	2	0	0	0	4	0	0	0	0	0	0	0	0	0	0	0	0	0	0	0	0	0	0	0	0	0	0	0	0	0	0	0	0	0	5
Tnyl_g06658	59	8	114	113	158	74	158	162	84	19	19	61	62	92	29	49	99	2	36	6	86	3	0	4	2	10	10	0	17	8	0	13	0	5	0	11	9	11	21	10	30	0
Tnyl_g06659	365	341	551	407	337	278	515	444	367	176	161	608	173	241	311	229	305	320	362	216	361	389	446	516	524	672	527	551	494	447	441	366	398	508	510	360	354	487	639	386	561	344
Tnyl_g06660	0	41	0	0	26	12	1	17	0	10	12	7	0	54	8	3	23	24	13	6	4	29	34	85	51	52	43	24	33	30	14	26	34	22	23	48	28	10	25	15	56	29
Tnyl_g06661	240	3177	565	664	399	1263	519	667	343	232	333	307	145	766	682	339	572	353	823	211	836	543	981	700	859	930	1127	775	698	624	592	899	898	633	857	1152	617	926	616	959	793	694
Tnyl_g06662	221	267	303	350	273	296	340	474	181	218	281	476	279	407	307	345	236	371	325	338	331	439	405	348	336	466	301	357	459	460	248	347	262	440	423	350	384	383	643	443	400	268
Tnyl_g06663	188	292	237	193	173	230	158	117	69	36	99	244	98	203	103	152	151	223	202	229	232	297	344	331	262	449	249	326	246	284	262	234	232	427	330	267	198	252	327	345	436	235
Tnyl_g06664	162	192	224	186	193	152	186	159	153	104	197	1784	114	128	301	101	190	158	179	118	257	403	370	349	315	385	334	423	232	382	243	267	297	327	504	268	228	283	474	300	394	185
Tnyl_g06665	0	0	6	0	4	0	17	1	0	0	13	138	26	43	20	78	77	0	8	0	5	0	1	3	0	0	4	11	0	0	15	6	10	4	6	0	6	10	0	0	15	0
Tnyl_g06666	0	0	17	0	6	0	0	0	16	0	0	0	22	0	0	0	0	17	0	0	0	2	0	3	0	0	0	11	2	1	0	1	0	0	7	0	0	0	0	0	0	0
Tnyl_g06667	203	42	241	80	163	157	183	158	101	32	66	145	88	265	116	67	152	162	172	49	286	50	64	106	75	67	67	61	45	35	51	116	121	28	102	133	64	106	2	31	105	47
Tnyl_g06668	0	0	28	0	3	0	1	0	0	0	0	2	6	0	3	0	10	13	0	0	8	0	0	0	4	0	0	5	0	4	0	0	14	1	0	2	0	6	0	0	0	0
Tnyl_g06669	10	0	0	0	0	0	0	0	0	7	0	1	6	0	12	0	1	0	0	0	3	0	0	2	0	0	0	0	0	2	12	3	1	0	0	0	0	0	0	0	0	2
Tnyl_g06670	0	0	0	0	0	0	0	0	0	0	0	170	0	0	0	0	0	0	0	0	0	0	0	0	0	0	0	0	0	0	0	1	5	0	0	0	0	0	0	0	0	0
Tnyl_g06671	0	0	0	0	0	0	0	0	0	0	0	0	0	0	0	0	0	0	0	0	0	0	9	0	0	1	0	20	2	2	0	3	1	8	2	4	0	0	0	8	7	0
Tnyl_g06672	265	898	1085	531	604	619	520	548	239	162	40	296	80	365	415	329	307	644	914	501	1631	417	365	878	480	585	571	324	246	426	322	404	424	410	505	538	302	443	252	278	278	262
Tnyl_g06673	1053	1129	1776	1172	1056	998	1195	1513	984	718	529	1329	1112	1609	1009	1089	905	1191	1362	781	1624	933	895	989	914	1456	1015	906	780	965	727	815	853	861	934	862	785	1075	1168	985	934	675
Tnyl_g06674	0	0	0	0	0	32	1	2	6	8	1	70	49	31	8	0	6	0	0	0	11	22	54	11	16	63	36	23	24	52	18	15	22	23	35	7	51	25	19	13	29	14
Tnyl_g06675	21	0	22	0	11	44	10	26	7	20	24	393	158	40	57	7	6	25	40	17	1	158	157	40	87	132	133	94	110	96	59	46	35	160	147	85	56	55	133	64	142	53
Tnyl_g06676	1336	2525	1458	1997	963	1237	1283	1198	878	465	724	1377	971	2035	2919	1605	1207	1318	1674	1625	1238	2063	2331	2807	1935	2229	1829	2258	1180	2626	1811	1929	1610	1887	2059	1665	1586	1735	2357	1758	2839	1489
Tnyl_g06677	102	124	267	3	211	91	324	87	22	291	40	171	358	678	251	400	772	72	95	47	55	16	56	111	72	40	117	80	42	53	132	92	68	51	57	123	88	142	72	11	32	57
Tnyl_g06678	681	357	1266	641	652	449	791	853	397	436	171	393	595	799	307	701	597	507	580	291	1203	771	817	1171	640	965	854	586	457	804	622	796	544	787	642	713	531	783	448	447	838	456
Tnyl_g06679	17	0	18	0	18	16	11	26	0	4	2	139	8	9	69	17	5	19	15	0	15	5	16	28	15	11	5	14	19	19	13	25	14	21	18	5	22	9	53	48	34	23
Tnyl_g06680	897	1128	1443	1223	760	695	1088	1462	1145	643	486	1012	593	543	430	853	624	905	707	305	1289	496	614	793	496	577	597	468	482	552	472	598	423	523	479	540	484	498	952	430	692	410
Tnyl_g06681	2544	2168	4543	3873	3400	2399	4834	3738	2220	928	1350	2142	2622	3819	2116	2491	2654	2859	2109	2474	3650	2784	2458	2763	2269	3015	2011	2962	1683	2846	2060	2102	1436	2374	2220	1720	1800	1686	3485	2228	3051	1920
Tnyl_g06682	1288	882	1668	1450	1067	897	1438	1288	795	526	599	1091	1355	1535	897	1075	1325	1046	1190	885	1855	1325	1508	2159	1360	1971	1594	1439	913	1522	1200	1505	1247	1414	1600	1418	1255	1537	1242	1075	1561	930
Tnyl_g06683	2409	2739	2895	2458	2638	3113	1708	2039	1596	1835	933	1780	1359	1999	1776	1017	1338	2245	1963	1947	2277	5584	8639	12518	7947	8465	8954	6685	3404	8729	4538	8814	9377	7056	8819	8357	4930	7782	5381	4370	5960	4929
Tnyl_g06684	5082	3649	5490	5329	4535	2797	5621	5233	3399	1007	3221	2474	3823	3856	2049	2997	2504	3278	3258	2429	3916	1199	703	1044	608	1115	934	1624	836	1478	701	1124	465	748	820	838	677	788	3028	815	934	682
Tnyl_g06685	376	361	455	335	275	413	302	335	227	150	231	591	225	431	578	401	333	394	433	499	344	585	621	889	625	825	533	538	385	682	470	508	370	524	578	465	445	368	774	655	717	444
Tnyl_g06686	5	28	17	39	35	42	53	21	39	2	10	91	18	75	19	23	19	2	30	0	8	130	91	19	53	125	96	285	59	71	73	30	63	25	188	6	117	37	149	83	148	22
Tnyl_g06687	699	696	1308	831	666	529	873	993	528	405	372	2048	716	824	1190	859	648	1121	1056	654	683	1329	1535	1814	1260	1362	963	1742	1454	1397	854	1196	949	847	1202	928	744	1012	1839	1326	1439	1024
Tnyl_g06688	2	11	35	0	0	6	0	0	0	0	0	22	0	0	0	0	9	0	0	0	9	9	13	100	17	30	55	7	0	11	32	18	19	6	44	20	23	59	2	5	0	22
Tnyl_g06689	0	0	0	0	0	0	0	0	0	0	0	0	0	0	0	0	0	0	0	0	0	0	1	0	0	0	0	0	0	0	0	2	0	0	0	0	0	0	0	0	0	0
Tnyl_g06690	0	0	0	0	0	0	0	0	0	0	0	0	0	0	0	0	0	0	0	0	0	0	8	2	9	1	0	0	0	0	0	0	0	2	1	0	3	0	0	3	0	9
Tnyl_g06691	445	214	805	408	520	328	604	450	317	179	64	469	441	625	343	523	519	335	198	227	464	305	420	696	412	582	736	271	325	417	356	466	505	461	481	527	254	605	239	312	342	275
Tnyl_g06692	209	71	242	134	299	253	234	283	87	152	156	223	270	248	252	346	277	177	317	238	380	490	550	811	550	704	790	376	342	534	580	630	632	625	777	603	433	697	345	381	476	441
Tnyl_g06693	148	204	271	250	172	314	157	175	230	146	94	235	189	276	169	276	160	223	280	126	147	383	331	345	285	484	362	441	374	413	409	314	369	362	235	306	352	224	318	341	273	181
Tnyl_g06694	561	287	773	918	487	472	724	640	462	429	823	1513	928	1190	943	821	931	642	765	592	871	482	485	483	466	493	440	487	439	530	548	457	469	552	451	396	329	467	479	471	785	401
Tnyl_g06695	27	31	43	0	14	18	34	16	66	2	0	10	4	28	13	1	8	62	0	3	5	31	52	24	21	53	36	5	23	68	16	28	5	14	12	6	11	29	85	46	64	27
Tnyl_g06696	2584	1749	4324	1180	3067	1269	3270	1331	1899	499	1559	2569	10386	3074	3585	6186	8460	3341	2942	2095	3025	104	162	183	56	189	186	195	95	224	159	245	128	193	163	227	307	410	363	100	288	128
Tnyl_g06697	3	0	38	0	141	224	0	0	0	0	0	11	0	0	4	0	0	0	0	0	0	16	12	0	0	479	385	0	0	0	2	0	0	0	0	6	0	0	0	0	0	0
Tnyl_g06698	0	0	0	0	71	81	0	0	0	0	0	10	0	0	0	0	0	0	0	0	8	0	19	0	0	97	123	0	0	0	0	6	0	0	0	0	0	0	0	0	0	0
Tnyl_g06699	40	0	0	0	0	8	4	2	0	4	0	9	0	29	14	4	9	0	0	0	26	17	2	4	1	9	4	2	0	0	0	2	0	2	0	0	0	6	0	12	3	1
Tnyl_g06700	929	926	1252	2663	1463	806	2000	5769	471	752	1164	798	1083	1391	1176	1284	250	774	3431	953	1011	354	204	465	158	450	748	490	415	474	403	549	211	386	229	287	154	477	1099	351	747	506
Tnyl_g06701	11	0	0	0	0	0	6	10	0	0	0	0	12	0	0	3	0	0	2	0	0	0	23	6	0	0	5	0	13	0	5	13	0	36	0	0	0	7	0	22	32	1
Tnyl_g06702	30	0	27	64	32	107	29	69	52	6	72	58	73	70	82	67	24	156	105	35	22	60	116	93	35	125	79	73	103	45	68	107	65	39	43	47	37	60	312	148	86	61
Tnyl_g06703	26	9	75	32	17	14	76	39	28	16	5	32	5	94	15	17	41	163	29	79	46	32	36	89	26	50	51	40	59	31	33	54	60	72	59	53	20	42	30	20	27	19
Tnyl_g06704	0	0	0	0	1	0	1	24	0	0	0	0	0	0	0	0	3	0	0	0	0	4	13	1	30	7	15	0	18	3	16	4	8	4	8	0	4	27	6	6	0	7
Tnyl_g06705	38	277	80	107	122	173	67	91	68	75	153	145	108	283	369	209	89	52	304	106	133	4774	6949	5169	5425	5803	4132	4701	3441	5835	4760	3396	2846	3215	4334	2669	2799	2853	4715	5670	6190	4283
Tnyl_g06706	307	225	348	201	222	216	362	368	270	136	177	785	349	271	194	300	225	541	229	165	279	323	416	383	278	536	390	331	321	401	320	299	370	353	389	211	349	440	415	349	542	221
Tnyl_g06707	170	107	336	112	190	155	205	185	178	100	52	137	123	172	63	82	143	213	222	44	217	150	183	314	179	189	464	124	66	210	212	223	229	188	287	231	123	325	72	81	175	147
Tnyl_g06708	554	562	708	699	777	489	522	577	340	345	266	1063	312	549	375	598	322	711	539	345	546	409	504	587	582	735	654	486	368	509	362	425	340	404	437	388	331	313	524	413	545	375
Tnyl_g06709	5215	2124	3210	9052	2912	771	2321	7873	1169	1142	9573	4372	13135	22346	1564	22941	11877	1639	2541	2810	3968	896	266	459	227	457	336	442	332	446	172	2749	364	986	1247	184	773	1870	532	189	596	317
Tnyl_g06710	47	49	54	24	37	11	23	37	0	13	0	42	47	46	29	1	36	14	55	18	13	0	0	0	2	0	1	3	2	0	0	14	3	0	0	2	1	14	0	0	0	1
Tnyl_g06711	249	180	264	44	215	36	113	177	44	17	7	165	116	154	103	96	198	118	86	13	116	12	5	20	0	5	6	4	0	10	7	39	11	13	17	20	10	26	0	0	3	8
Tnyl_g06712	0	0	27	0	0	0	0	11	0	2	0	6	0	0	11	0	7	0	32	0	6	0	0	0	0	0	0	0	0	1	0	0	2	0	0	0	0	0	0	0	0	0
Tnyl_g06713	314	312	312	371	382	96	188	230	86	58	17	227	250	289	120	188	339	195	59	0	179	27	12	27	18	10	10	15	10	10	24	84	22	3	22	20	28	18	10	0	27	16
Tnyl_g06714	278	361	470	328	388	167	414	363	202	173	101	268	290	456	222	662	412	527	242	140	321	43	42	182	62	85	183	86	43	76	73	163	111	55	97	179	45	113	55	31	60	47
Tnyl_g06715	0	0	23	0	6	0	0	0	0	0	0	0	0	0	0	0	0	0	0	0	0	0	0	0	0	0	0	0	0	0	0	0	0	0	0	0	0	0	0	0	0	0
Tnyl_g06716	430	299	392	774	847	628	732	408	865	128	94	164	124	193	203	690	112	1460	258	250	340	251	264	372	301	411	332	320	242	348	204	272	306	372	328	264	240	335	265	237	182	190
Tnyl_g06717	91	337	157	437	157	252	374	244	287	23	46	68	61	53	37	109	23	570	107	152	67	112	85	182	146	177	108	173	200	252	87	134	83	169	97	46	136	18	299	145	197	124
Tnyl_g06718	26	51	1	109	39	49	75	21	69	28	16	2	0	15	1	42	8	123	28	0	0	27	28	30	20	72	10	45	41	81	30	18	18	25	18	11	6	2	54	57	45	16
Tnyl_g06719	372	297	362	561	313	465	384	372	304	204	315	776	239	543	313	575	298	456	330	532	432	690	702	701	629	824	585	730	577	796	487	493	450	740	528	432	480	522	908	647	765	447
Tnyl_g06720	882	490	2282	1031	1077	525	2115	946	1817	256	1652	2931	2221	7680	1826	11280	6085	1657	2725	1679	1379	127	30	141	6	38	38	99	28	65	74	160	76	81	96	46	315	119	198	60	257	63
Tnyl_g06721	2646	2399	1337	1770	1249	1908	1806	936	2054	853	102	169	164	399	535	205	135	1807	5184	1625	2750	2931	3796	3820	3156	3729	3183	2740	2754	2775	2291	2570	2735	2674	3654	3157	2681	2381	3179	3242	3392	3179
Tnyl_g06722	396	385	682	431	334	349	469	430	223	194	241	567	386	990	453	583	410	278	322	390	461	581	623	570	503	602	503	443	445	518	519	385	473	609	711	505	393	514	432	465	683	370
Tnyl_g06723	1157	1775	1093	1403	993	870	1140	899	825	490	563	2850	1072	1688	1092	1029	782	1263	1216	952	1274	1641	1670	1734	1695	2102	1387	1529	1201	1724	1308	1336	966	1266	1428	1200	1224	1249	2054	1530	1603	1199
Tnyl_g06724	1001	752	1157	642	772	911	811	769	932	223	285	1382	592	1020	1206	939	1257	962	1341	453	890	675	1167	1417	906	1085	1356	935	723	992	680	1167	1070	1015	1156	1141	795	1306	892	560	978	718
Tnyl_g06726	0	0	0	0	0	0	0	0	0	0	0	0	0	0	0	0	0	0	0	0	0	0	1	3	0	0	0	0	0	0	0	0	0	0	0	0	0	0	9	0	0	0
Tnyl_g06727	21543	15138	18924	17258	13235	12341	22288	17735	14914	3182	24287	14565	28993	43316	17322	25096	21333	12485	8812	15889	13147	12684	7342	7000	5248	9202	4449	9580	5955	7061	4320	8517	5276	13428	9245	6245	8444	7947	9809	4451	10442	3913
Tnyl_g06728	421	241	639	622	497	457	529	423	246	243	235	515	1180	1076	583	898	734	368	502	519	461	655	1057	2080	1190	1118	1285	997	734	1129	739	1243	1536	1261	1260	1521	831	1477	668	634	974	692
Tnyl_g06729	6	0	6	0	3	18	3	4	0	0	0	2	22	20	5	0	9	0	0	30	0	34	83	76	38	31	90	14	43	26	27	41	10	39	37	29	4	10	19	59	57	37
Tnyl_g06730	0	0	0	2	1	0	0	0	0	0	0	4	3	0	0	0	4	0	0	0	3	36	42	40	10	41	24	25	0	23	6	54	102	65	49	66	39	14	0	21	15	8
Tnyl_g06731	31	8	33	42	33	61	53	23	52	1	32	36	107	79	10	10	119	48	4	68	56	59	87	103	112	81	55	101	33	109	49	69	30	57	44	62	76	89	74	64	148	59
Tnyl_g06732	159	44	489	147	243	197	119	197	132	278	85	144	157	322	315	146	154	239	118	93	281	202	238	741	248	356	733	209	91	344	264	498	654	306	483	619	179	679	139	132	229	190
Tnyl_g06733	3090	4122	4374	4125	3003	2509	4317	3639	3341	1601	4831	5009	4764	7519	5747	6155	5987	3360	2400	3690	3150	3060	3439	3773	2624	3958	2441	3099	2777	3182	2312	3335	1985	3299	2515	2451	2619	3316	4051	2824	3866	2191
Tnyl_g06734	43699	28228	61046	43631	35822	26649	66173	41715	35987	14269	45296	33933	62847	123307	35529	62787	89198	46145	23573	34584	38133	32081	20681	27403	17306	30128	15051	24010	20026	21943	11870	33897	17012	38111	27222	18540	27166	40849	27469	12012	34908	11848
Tnyl_g06735	206	37	159	66	76	56	180	77	80	17	64	708	74	131	227	117	52	18	14	80	164	33	28	22	25	28	20	119	17	67	38	26	12	44	30	24	57	17	111	10	51	14
Tnyl_g06736	541	701	166	620	514	334	499	377	233	44	929	889	1565	1156	1265	1660	3186	378	455	584	342	33	24	9	6	35	17	32	15	29	22	107	28	30	78	63	103	224	50	14	44	39
Tnyl_g06737	205	217	323	97	179	232	168	230	95	84	35	276	116	335	188	331	327	138	102	53	154	179	215	740	336	342	864	184	72	162	244	327	526	308	328	524	158	709	36	52	109	144
Tnyl_g06738	198	135	417	160	291	125	354	175	237	90	131	452	197	391	219	376	343	370	201	271	267	383	378	645	423	516	409	345	301	518	228	531	445	459	490	435	395	463	211	368	448	247
Tnyl_g06739	324	426	322	216	419	324	382	291	188	235	116	257	381	460	155	338	286	241	385	138	269	290	219	337	317	425	249	255	179	283	126	302	290	191	262	281	180	381	294	147	228	146
Tnyl_g06740	2372	2472	2601	3312	1942	2361	2590	2519	2070	1225	1643	2824	3124	5507	2076	3286	2321	2265	3161	1574	2583	2795	2818	2301	2304	3308	2114	2565	2699	2481	2211	2144	1671	2588	2187	1675	2018	2306	3709	2214	3102	1666
Tnyl_g06741	299	276	293	306	194	184	327	333	178	77	240	1502	161	318	158	360	179	315	254	139	394	378	360	447	365	398	337	376	281	341	315	314	282	386	345	223	216	321	727	317	466	220
Tnyl_g06742	176	106	207	265	156	203	221	175	95	67	91	162	90	116	182	104	151	205	162	103	136	133	195	370	198	217	305	203	117	249	182	214	174	202	174	242	132	229	82	120	174	152
Tnyl_g06743	210	193	652	394	264	233	495	181	364	79	136	272	375	210	340	309	431	365	308	70	377	450	891	1202	826	895	858	763	245	761	628	700	581	529	869	599	377	695	299	587	985	556
Tnyl_g06744	8923	7021	7459	13866	7599	9005	9023	14693	6362	10729	11890	5282	8189	12750	6908	11906	9249	3865	3809	3069	8754	904	667	774	705	1002	754	914	1166	1106	875	3146	702	1536	900	902	754	2239	1778	656	1069	746
Tnyl_g06745	235	293	186	184	194	266	284	242	266	88	204	447	263	225	415	284	187	281	154	542	284	529	619	692	378	611	436	563	435	680	429	554	393	479	598	379	454	390	713	472	763	434
Tnyl_g06746	586	286	680	487	390	218	594	539	227	226	392	560	406	775	321	516	469	325	344	156	504	389	599	553	493	698	585	440	460	541	459	420	514	480	500	387	388	562	597	508	648	368
Tnyl_g06747	339	70	804	241	652	80	727	211	111	11	108	236	729	568	83	438	359	160	128	103	147	57	1	21	0	11	21	9	3	10	13	70	18	26	13	11	1	49	10	8	30	17
Tnyl_g06748	226	53	357	89	221	58	319	245	98	28	120	80	73	73	79	54	95	98	225	168	191	82	45	60	26	76	66	40	22	77	41	163	55	88	123	50	47	115	38	37	56	47
Tnyl_g06749	2641	1115	3336	2561	2696	1819	3744	2661	979	1242	828	1210	1583	2150	1152	1547	1667	1541	1222	1029	2582	663	571	1110	692	838	961	591	681	913	529	849	849	683	880	869	774	941	971	460	714	557
Tnyl_g06750	375	1000	2120	1374	840	1422	964	2033	460	351	152	573	296	2029	770	748	690	4586	4549	671	5264	34	35	12	10	0	175	29	21	17	18	65	24	71	28	41	49	94	28	21	85	47
Tnyl_g06751	118	52	158	107	135	118	156	87	44	56	76	56	73	67	75	55	146	0	29	0	156	69	111	227	129	103	248	59	39	76	99	118	259	117	186	253	62	285	42	23	60	102
Tnyl_g06752	136	472	224	114	177	260	131	435	80	235	84	246	86	384	258	169	334	142	238	94	278	298	410	342	340	445	490	288	342	240	413	316	314	235	346	242	188	582	372	179	277	269
Tnyl_g06753	147	138	149	177	104	93	141	181	105	23	115	205	62	87	172	142	105	100	90	130	117	301	304	354	284	415	253	318	284	386	235	173	208	252	269	167	274	219	449	193	346	160
Tnyl_g06754	777	407	1178	740	866	458	1110	1045	387	414	249	1575	792	966	476	862	666	877	251	342	1178	545	561	760	604	725	653	624	453	604	427	569	477	561	579	632	697	624	605	409	713	492
Tnyl_g06755	32	120	52	234	34	62	30	55	42	33	52	179	46	106	137	1145	36	69	67	24	54	127	60	107	74	69	58	116	139	113	57	51	50	98	102	63	1259	64	128	133	172	61
Tnyl_g06756	717	560	796	628	546	524	757	613	435	193	234	443	368	780	541	1969	405	699	472	744	444	683	751	1122	924	918	915	794	512	784	721	748	697	614	914	757	1936	688	850	779	727	523
Tnyl_g06757	0	0	0	0	0	0	0	52	0	0	0	29	17	0	5	0	3	0	9	0	0	0	7	0	2	2	0	1	4	3	0	5	4	0	2	0	4	5	0	0	5	4
Tnyl_g06758	23	149	13	56	16	66	39	139	0	274	19	491	0	10	57	156	20	29	227	36	81	65	71	53	101	149	38	237	114	113	34	42	26	124	68	52	308	11	88	64	131	82
Tnyl_g06759	429	47	2001	220	287	75	730	5913	692	16	165	48	348	61	78	103	151	266	159	1662	126	46	51	103	72	77	77	47	671	217	62	62	71	74	118	59	39	112	90	47	69	36
Tnyl_g06760	103	76	6	68	32	0	60	32	9	15	30	252	53	151	163	97	337	30	88	27	15	12	6	0	0	0	4	4	20	0	0	28	7	0	1	11	2	36	0	0	1	3
Tnyl_g06761	5414	1610	462	1234	299	85	4159	1649	928	104	1336	1068	1233	1935	1652	1401	1407	1641	1489	2378	876	289	62	16	17	23	10	227	91	129	4	542	45	105	130	41	124	210	25	27	451	66
Tnyl_g06762	14	1317	4643	1663	3289	1425	0	918	2065	689	10	1935	1669	1308	2911	0	2142	1118	1626	896	229	0	2	245	14	413	123	0	105	271	174	1	144	239	171	80	0	320	162	38	112	27
Tnyl_g06763	381	518	439	222	443	189	244	601	357	76	100	871	322	234	211	120	318	526	85	101	260	5	2	1	0	16	7	10	39	25	1	53	10	8	23	11	10	70	2	1	15	4
Tnyl_g06764	720	877	879	673	765	837	815	488	636	230	354	722	832	747	1134	1010	1329	1183	1021	728	998	419	371	390	444	524	433	640	457	511	381	327	233	447	468	350	525	449	793	303	397	338
Tnyl_g06765	3225	3919	3136	2844	1938	1844	6847	7503	3459	602	1604	2412	3514	3650	3344	8453	4161	5149	7631	4886	5980	472	307	206	99	217	221	1177	464	480	452	270	567	325	1105	1568	3186	268	339	323	479	318
Tnyl_g06766	555	524	614	690	448	359	535	985	546	297	879	1227	641	995	696	911	884	965	510	789	507	588	537	533	493	738	379	574	503	629	491	613	440	856	592	490	479	531	723	570	678	391
Tnyl_g06767	3231	4659	3764	4140	3712	3043	3198	3078	3670	1962	2261	2290	2959	3467	2387	3112	2269	2670	3238	2616	2749	2392	2739	2831	2355	3275	2536	2632	2244	2749	2245	2293	2271	3026	2792	2263	2243	2794	3605	2332	2952	2191
Tnyl_g06768	740	1243	978	1020	881	582	1005	666	628	275	371	1142	766	1062	811	940	696	969	926	786	878	1360	1536	1405	1333	1646	1045	1305	1151	1521	933	1190	905	1238	1234	1019	836	814	1644	1392	1625	1051
Tnyl_g06769	540	553	721	594	440	580	767	505	340	241	124	1551	556	603	516	396	504	419	351	401	928	375	245	840	406	420	367	485	197	439	202	571	452	395	329	363	263	520	152	103	540	216
Tnyl_g06770	36594	31971	51640	48499	31907	27525	50732	60761	30966	10061	41030	51643	52774	69315	38442	49730	60988	35701	22991	29622	36678	16548	12252	15876	9795	16442	7841	14649	10884	12837	7802	20974	11081	23341	18474	11889	15352	22501	16792	9193	19474	7339
Tnyl_g06771	962	980	860	909	1010	579	726	657	532	376	275	746	839	601	753	856	686	979	567	441	670	1037	1315	1217	1180	1414	1139	922	674	1053	980	1060	847	1136	1070	793	721	949	983	952	1218	822
Tnyl_g06772	271	176	266	242	234	271	201	211	118	132	132	618	92	328	270	223	121	173	339	161	178	803	747	1106	800	930	618	1004	670	871	505	671	660	880	595	501	532	484	1027	730	902	477
Tnyl_g06773	1680	892	2041	1849	1814	1022	2381	1767	692	776	626	915	1225	2062	849	1255	1043	1620	1035	327	1871	566	598	889	464	648	670	483	459	466	425	692	551	611	701	633	499	592	1008	375	573	469
Tnyl_g06774	295	345	602	338	450	234	571	375	360	121	174	273	405	505	275	319	372	284	435	246	423	538	459	549	488	669	615	492	345	505	406	396	395	403	530	399	311	654	392	280	425	361
Tnyl_g06776	229	384	401	190	160	228	330	326	211	93	124	553	224	269	181	307	189	339	259	144	262	392	416	715	484	429	305	588	432	495	421	326	419	369	497	286	392	273	623	438	591	319
Tnyl_g06775	1259	2017	1259	1147	1127	987	1182	1094	791	549	224	1277	579	1206	493	606	556	1360	1615	882	861	3430	3738	4323	3348	3690	2375	3418	2481	3466	2035	1455	2108	2570	3709	1195	1766	2078	4120	3442	3823	2158
Tnyl_g06777	559	668	989	527	615	629	666	601	543	213	246	628	560	456	644	473	499	770	440	546	430	656	811	905	890	1125	906	701	763	877	474	772	762	785	814	604	498	897	1564	636	980	606
Tnyl_g06778	859	528	1423	1001	1018	631	1122	1002	713	541	337	902	991	1240	778	1280	997	1048	1418	705	1113	1019	1511	1655	1270	1319	1319	1065	904	1425	1320	1276	1258	1306	1456	1293	1035	1269	911	1314	1553	1003
Tnyl_g06779	2536	1409	2820	1074	1950	1054	3577	1303	2434	435	464	903	1024	1356	1010	1628	1154	1994	1356	697	2092	1011	1108	2203	904	1224	1433	1124	341	1213	992	1568	1236	1339	1485	1408	884	1490	380	468	1225	653
Tnyl_g06780	474	392	764	851	682	707	903	930	345	332	289	562	565	846	516	604	603	579	635	840	1248	627	782	1036	842	1044	1081	627	565	809	695	744	748	814	882	817	527	815	568	665	957	625
Tnyl_g06781	345	686	357	225	293	403	317	186	253	142	167	658	239	411	195	337	291	326	458	342	417	453	462	408	357	452	349	379	291	444	311	290	222	323	333	223	231	328	621	424	444	341
Tnyl_g06782	313	558	646	475	424	472	546	360	362	166	238	501	361	697	322	456	533	700	571	431	432	706	799	658	607	797	651	586	636	675	590	585	452	641	586	437	395	483	840	666	910	524
Tnyl_g06783	596	477	1033	609	568	569	1255	581	366	337	251	800	582	943	371	637	547	556	627	261	710	690	772	908	806	903	863	685	651	716	686	663	724	846	779	721	559	725	848	758	704	800
Tnyl_g06784	637	856	754	806	834	660	740	952	651	301	298	628	606	1227	1183	937	812	793	1349	399	1204	445	606	1180	594	612	1245	483	387	612	555	834	743	767	938	758	417	997	386	316	548	463
Tnyl_g06785	2733	2326	3274	2434	2561	2121	3111	1891	3108	1107	2236	4204	4299	4239	3425	4212	2985	1914	2061	3860	1489	2223	2675	2406	2401	2891	2382	2134	2151	1813	1886	1969	1608	2725	2702	2215	1852	3073	3021	1747	2478	1772
Tnyl_g06786	32	0	3	0	1	15	7	13	0	0	0	10	0	9	80	16	10	0	34	30	0	4	10	7	1	6	3	0	12	1	1	8	0	0	4	0	7	4	4	4	7	5
Tnyl_g06787	49	39	55	11	31	37	15	45	15	22	42	28	22	25	48	119	56	0	0	0	40	30	57	31	37	46	24	41	76	29	57	43	24	38	45	34	15	23	22	29	51	34
Tnyl_g06788	12825	8481	16451	14374	9992	8586	16970	13611	10048	3769	15756	9534	20413	29746	11733	21513	18562	9937	6547	9824	10287	10340	7145	7843	6128	9939	4851	8325	6716	7463	4733	9547	5479	11896	8472	6514	8970	10694	10339	5221	9966	4650
Tnyl_g06789	1844	1593	2819	1886	1824	1031	2917	1133	1606	463	1215	1379	1951	2724	1552	1974	2144	2006	1100	1796	2323	1942	1524	2126	1239	1897	1279	2073	782	2042	1486	1258	1018	1594	1344	1202	1398	1407	2620	1531	2313	1171
Tnyl_g06790	133	70	162	162	354	94	147	342	20	36	71	143	87	46	93	83	173	111	125	47	140	118	200	356	178	175	239	146	94	187	220	276	242	206	215	257	142	285	52	129	163	183
Tnyl_g06791	455	580	554	348	618	519	465	762	233	249	169	506	509	470	459	378	663	419	438	228	816	236	321	766	352	360	612	210	118	290	257	577	506	481	637	648	322	793	170	111	266	217
Tnyl_g06792	222	193	491	367	317	343	275	335	156	145	87	392	232	294	233	351	223	328	206	189	275	398	671	681	612	788	414	474	422	519	367	502	562	585	569	509	401	615	554	389	577	358
Tnyl_g06793	918	638	1141	918	951	663	1039	1144	474	337	503	1192	682	1393	526	969	966	1073	788	301	902	864	624	939	772	928	709	629	580	731	552	700	540	634	641	520	477	651	790	748	796	487
Tnyl_g06794	150	262	256	208	154	253	161	295	152	63	270	523	202	313	408	342	351	284	204	266	306	292	252	172	167	305	131	255	196	270	148	300	182	440	256	185	295	334	265	183	382	181
Tnyl_g06795	15	0	30	39	12	27	7	49	51	2	12	15	22	55	22	62	11	32	31	43	9	59	30	40	61	138	34	47	42	97	56	59	70	116	101	46	61	78	37	85	189	20
Tnyl_g06796	562	716	872	934	459	645	694	753	415	283	579	666	532	968	464	612	461	1045	520	737	647	985	905	848	766	1143	754	679	762	738	711	738	618	975	950	570	816	964	1193	752	879	692
Tnyl_g06797	143	300	345	141	166	343	183	345	101	120	80	180	180	259	323	241	311	66	132	94	228	253	390	648	385	420	728	270	166	316	329	534	642	312	560	652	252	738	131	181	302	274
Tnyl_g06798	1387	1434	3035	1991	1872	1202	1724	2021	802	573	493	1101	1724	1797	1343	1641	1930	2129	2209	1034	2178	913	1546	2646	1172	1179	2152	920	493	1265	1073	2038	2101	1548	1999	2119	851	2574	529	722	1345	851
Tnyl_g06799	0	0	0	0	0	0	0	3	0	0	5	2	2	0	0	0	5	0	0	0	13	10	5	11	16	7	8	11	2	14	7	4	0	15	2	2	0	0	1	5	16	5
Tnyl_g06800	293	185	444	246	283	165	385	223	190	86	238	703	425	736	493	287	520	346	261	563	207	470	419	531	424	580	315	404	365	406	263	413	399	625	475	345	349	568	774	458	569	315
Tnyl_g06801	1607	1006	2287	1584	1635	1235	2254	2477	1196	879	742	1139	1258	2410	1030	1247	1360	1259	1764	1083	2031	572	486	698	346	673	593	536	503	498	404	546	444	513	509	344	416	602	976	521	566	410
Tnyl_g06802	386	152	664	391	229	241	477	339	288	139	262	289	182	334	296	272	285	340	299	139	338	213	110	137	115	107	105	140	165	108	129	128	54	112	138	49	65	72	276	146	198	115
Tnyl_g06803	408	1588	356	582	369	720	431	810	285	204	367	502	317	587	366	522	521	217	1127	265	762	1731	3043	1800	2211	2100	2902	2277	810	2784	2610	2122	1670	1599	2799	1561	1841	2108	1648	2852	3423	2197
Tnyl_g06804	962	1289	1841	1283	1489	982	1497	1326	645	422	1270	2049	1841	2686	1361	3006	1958	1465	1504	1441	1398	1275	1619	1518	1386	2053	1263	1278	1051	1639	1122	1459	958	1371	1352	1135	1056	1429	1088	1418	1612	975
Tnyl_g06805	97	163	254	173	65	105	156	219	182	90	169	593	154	245	200	236	196	73	259	195	225	256	244	302	256	347	226	215	227	290	253	189	222	249	256	130	195	184	301	259	293	198
Tnyl_g06806	79	166	138	91	55	53	27	47	57	28	47	10	19	24	58	9	41	174	67	104	61	378	663	577	629	600	608	399	534	519	591	593	565	519	606	538	457	705	399	917	752	649
Tnyl_g06807	677	1731	671	1431	538	1107	655	1088	913	401	319	400	630	1480	999	691	310	885	870	868	678	1615	1841	1797	1824	2213	1502	1405	1854	1869	1739	1376	1087	1685	2176	1361	1365	1380	1162	2579	2072	1615
Tnyl_g06808	2335	1740	2386	3422	2874	1686	3711	4473	1248	2006	430	605	1130	2276	1019	1176	892	1895	2889	973	3724	457	423	634	468	590	763	814	544	971	853	549	364	399	651	685	406	590	1542	453	363	557
Tnyl_g06809	1	13	17	14	14	9	26	3	12	0	9	14	16	27	25	23	16	0	18	0	8	10	13	14	18	6	10	23	11	16	18	25	9	0	65	17	23	8	43	6	1	12
Tnyl_g06810	19164	15174	28223	20728	16050	13770	20944	22165	16597	6533	14960	12222	18951	22133	13553	20660	21767	20408	16241	13757	15173	12656	7783	9696	5877	12497	5259	11010	6339	9425	4660	9572	4967	10789	8514	5122	8285	9383	14828	7471	12711	4541
Tnyl_g06811	254	361	726	499	362	510	427	505	297	140	245	549	363	550	417	702	469	260	611	379	522	867	802	659	581	653	567	584	470	610	462	608	475	474	753	455	639	729	546	584	790	382
Tnyl_g06812	201	91	694	278	331	303	448	230	132	189	159	199	330	360	351	377	262	307	274	137	499	484	509	1157	632	721	1066	414	315	527	609	727	781	695	777	829	484	972	215	307	729	418
Tnyl_g06813	640	748	1382	821	896	535	1169	983	678	485	261	589	744	1136	574	855	789	485	496	829	1019	1009	994	1450	1135	1505	1317	1100	757	1069	995	815	815	874	1058	916	759	903	897	747	1200	865
Tnyl_g06814	273	279	290	216	154	182	222	204	247	111	187	356	233	271	212	328	148	196	332	182	252	467	333	494	391	511	279	425	278	490	347	338	228	400	385	275	296	314	647	382	544	257
Tnyl_g06815	419	165	423	486	335	258	541	500	375	156	235	488	417	620	376	691	329	458	495	509	443	892	1014	1001	1105	1279	720	947	892	1276	790	853	697	1053	788	672	918	865	1157	946	1740	645
Tnyl_g06816	117	90	321	41	190	86	204	117	69	75	45	100	179	143	89	175	237	118	56	42	117	49	73	270	112	128	290	64	47	69	82	114	207	161	199	236	45	279	71	14	75	61
Tnyl_g06817	1237	950	1593	1534	1400	1216	1747	1100	880	609	768	1389	1336	2255	1185	1448	1228	1236	1112	1005	1263	2117	2041	2426	1868	2509	1857	1959	1357	1782	1368	1869	1661	1988	2146	1884	1677	1712	1759	1692	1979	1160
Tnyl_g06818	604	370	572	649	555	405	472	469	543	154	454	1129	480	932	846	542	540	579	429	665	410	515	376	619	388	621	401	417	223	443	273	399	271	306	415	296	265	314	527	359	544	264
Tnyl_g06819	7	53	5	0	14	12	6	15	0	10	18	28	28	89	93	5	16	27	37	19	9	2	17	17	12	3	9	2	3	5	1	12	22	8	15	18	20	5	6	8	12	17
Tnyl_g06820	1197	819	2089	934	1576	1283	1793	1222	983	683	373	911	1258	1857	867	1388	1196	1372	1143	974	1268	1089	1294	2103	1338	1741	1878	1139	976	1350	1003	1413	1542	1477	1578	1707	904	1838	1256	743	1109	1008
Tnyl_g06821	343	419	394	305	367	335	410	306	250	153	343	407	338	453	306	698	413	249	193	271	338	669	766	744	681	908	573	712	576	779	481	588	539	620	677	470	585	514	667	641	832	529
Tnyl_g06822	1273	705	1913	729	1314	1102	1459	1260	591	825	329	782	1513	1350	914	1285	1444	848	1056	596	1268	1125	1050	2555	1262	1521	2343	1212	681	1136	1045	1610	1970	1598	1627	2064	860	2372	712	579	983	874
Tnyl_g06823	0	0	0	0	0	0	0	0	0	0	0	0	0	0	0	0	0	0	0	0	0	0	0	0	0	0	0	0	0	0	0	0	0	0	0	0	0	0	0	0	0	0
Tnyl_g06824	191	513	149	154	203	144	81	188	208	67	333	445	547	260	656	94	186	173	114	389	416	509	508	682	459	697	416	416	241	682	422	469	274	548	339	308	195	265	699	397	909	423
Tnyl_g06825	687	680	978	522	829	915	591	699	651	430	154	593	602	656	632	612	697	909	564	662	759	1035	1409	2412	1417	1664	2205	875	724	1318	1038	1484	1630	1244	1434	1633	909	1624	814	814	1102	1006
Tnyl_g06826	75	43	173	185	138	77	125	111	78	65	7	106	90	194	139	68	105	192	109	96	96	158	241	247	230	355	228	130	143	226	236	207	182	183	281	212	120	252	84	147	284	140
Tnyl_g06827	1230	744	1588	1320	1341	1100	1681	1994	519	731	708	1686	883	1729	1066	1142	1368	1079	1031	582	1769	816	1096	1674	1000	1365	1669	778	745	934	878	1315	1373	1209	1407	1239	673	1316	757	695	966	709
Tnyl_g06828	94	416	154	171	62	78	42	155	153	51	39	485	78	129	117	71	64	91	126	160	112	62	77	161	92	88	93	65	96	129	52	52	56	115	69	49	38	70	80	105	96	111
Tnyl_g06829	294	506	771	456	383	457	415	2227	414	163	82	712	317	517	299	158	190	367	1038	2610	709	346	343	479	353	467	360	528	568	491	296	334	198	230	314	349	248	384	557	517	582	347
Tnyl_g06830	628	689	493	498	398	588	594	638	495	534	755	542	667	1145	487	754	435	889	834	652	605	455	418	473	341	624	368	522	454	480	422	313	369	606	430	367	392	426	754	363	389	301
Tnyl_g06831	1207	1241	1183	1142	850	1119	1059	1342	522	382	171	674	660	763	491	697	984	1249	1113	252	1189	330	389	603	374	378	550	368	260	433	306	611	545	600	520	460	329	654	205	159	416	190
Tnyl_g06832	534	1072	416	938	291	732	288	630	283	198	171	138	124	201	341	85	114	404	1359	188	784	233	271	311	183	280	252	114	179	305	181	186	389	242	341	296	205	240	363	266	291	161
Tnyl_g06833	20632	34146	33416	56085	16585	34555	25163	39282	20786	11625	12962	10246	13576	32504	11053	17383	22168	18246	38018	13665	47273	3164	2498	3227	1078	2412	2769	2418	2024	2964	2428	3686	1495	3350	2140	1393	1654	5293	3191	2557	5564	2812
gTnylNMDAR1	424	867	708	904	537	982	184	471	422	470	61	328	156	156	423	32	155	219	678	352	826	2689	3543	3640	2987	4947	3974	2909	3353	3124	2587	1564	2569	2789	2671	2362	2479	2845	3037	3769	2986	3674
Tnyl_g06835	1107	4806	1580	2876	278	996	462	953	1465	466	157	827	341	793	598	155	335	863	4597	905	1831	2718	3909	3235	3013	3235	3156	2526	1966	2939	2987	2486	2134	2217	3193	2063	1784	2251	2745	4063	3714	2799
Tnyl_g06836	32	59	157	157	34	109	92	74	79	67	38	170	89	187	53	88	91	48	74	0	100	209	184	189	199	222	139	152	135	228	131	133	140	178	224	132	94	135	71	174	222	132
Tnyl_g06837	306	241	424	544	358	334	560	434	257	141	363	455	684	965	386	1155	556	405	394	351	344	513	671	624	430	505	459	473	417	621	458	495	363	451	418	379	380	446	428	492	600	403
Tnyl_g06838	529	466	604	428	528	526	597	658	359	279	164	457	556	620	393	489	496	312	468	179	545	431	478	930	421	541	743	394	386	529	412	526	577	498	582	579	417	579	524	302	415	394
Tnyl_g06839	691	734	1058	1034	744	825	784	1033	708	355	995	1145	824	1508	1080	981	1005	934	709	765	882	1682	1552	1549	1141	1877	1102	1614	1141	1719	1066	1092	839	1221	1378	967	1235	979	2555	1422	1830	1100
Tnyl_g06840	198	346	323	221	175	209	237	205	232	175	101	315	187	286	283	185	375	126	117	131	246	279	386	532	468	374	499	448	209	432	270	450	380	299	534	355	291	390	376	326	402	263
Tnyl_g06841	364	243	577	262	329	403	360	342	253	219	95	288	231	431	413	290	353	291	149	168	379	789	1166	1031	768	1053	940	697	592	889	848	1003	818	964	970	768	731	799	592	743	1049	708
Tnyl_g06842	631	818	939	897	671	904	702	971	722	659	438	800	515	1164	566	690	496	1379	1288	845	1028	516	541	736	641	849	591	615	667	610	566	534	563	630	650	606	562	666	971	591	720	480
Tnyl_g06843	174	87	235	292	191	209	184	212	117	111	124	157	174	289	196	250	180	159	282	109	134	377	353	310	295	417	263	353	212	407	232	300	187	405	335	223	315	214	127	195	181	146
Tnyl_g06844	121	158	234	168	226	219	202	272	116	149	55	123	268	231	153	178	237	136	32	42	110	120	199	276	182	235	258	131	99	135	189	251	274	249	288	321	171	331	59	126	202	137
Tnyl_g06845	516	357	518	580	484	551	496	561	503	182	214	406	388	728	326	643	413	391	502	477	507	817	889	953	926	938	681	778	671	884	670	604	552	720	898	616	695	996	769	747	1245	644
Tnyl_g06846	47	186	124	186	86	88	43	55	28	33	9	44	20	28	68	31	19	100	14	113	61	120	218	186	116	267	185	65	170	111	126	94	170	117	161	133	55	92	310	277	96	90
Tnyl_g06847	154	68	274	187	354	437	202	199	276	30	44	480	106	132	221	198	102	171	60	358	214	507	399	566	343	1086	704	356	295	480	262	288	263	318	376	225	188	181	498	400	519	242
Tnyl_g06848	245	183	327	128	404	229	381	275	338	142	54	625	350	333	318	222	283	160	172	151	387	289	199	482	259	628	541	353	347	428	206	394	424	364	372	458	251	494	472	306	468	260
Tnyl_g06849	1211	2051	2071	1551	1073	1383	1690	1332	1158	669	823	1097	1090	2078	1233	1213	1563	1221	1227	1323	1428	3482	4034	3990	3604	4122	3193	3872	3452	3573	3041	2554	2080	2434	3113	2117	1976	3162	3421	2877	4026	2712
Tnyl_g06850	1070	1181	563	1211	427	713	914	550	806	235	103	1015	428	1266	1345	688	427	481	603	1247	981	387	428	517	334	579	405	465	388	470	313	428	319	339	476	404	458	380	530	330	402	392
Tnyl_g06851	119	116	20	76	42	39	52	79	6	50	72	48	66	85	80	62	84	48	59	23	17	109	174	167	142	178	156	107	76	148	143	114	104	50	160	142	113	256	207	238	251	163
Tnyl_g06852	1170	1797	1119	1192	1182	1411	645	1158	731	783	564	1009	582	582	1031	896	1225	1040	1187	834	1212	2375	2986	4401	2851	3305	3828	2991	1441	2914	1742	3892	3730	2190	2743	3249	1665	3279	1964	1590	2639	1716
Tnyl_g06853	64	0	90	80	39	35	72	57	27	28	28	33	22	52	47	76	39	9	13	8	30	41	38	73	47	34	41	54	23	67	19	51	41	134	41	66	63	54	48	55	46	43
Tnyl_g06854	325	254	436	436	287	303	400	603	474	193	580	911	308	473	432	820	456	527	596	258	757	602	482	588	586	596	436	473	401	598	355	553	434	547	524	399	484	502	473	491	616	475
Tnyl_g06855	435	412	635	579	414	498	557	828	546	187	445	1265	470	1024	511	810	656	585	440	218	574	793	784	886	698	826	665	830	818	879	655	667	609	894	754	562	530	699	1032	631	951	506
Tnyl_g06856	13	0	0	0	0	2	0	0	0	0	0	6	0	4	1	0	0	7	0	0	9	8	2	1	0	5	0	1	0	0	7	0	2	0	2	0	0	0	0	8	1	0
Tnyl_g06857	7233	5225	6905	7381	5134	4613	8962	10295	6394	2979	10796	9191	13259	17574	7669	14854	11627	7677	4345	5569	6197	4129	2487	2977	2147	3706	1853	3276	2952	2880	1754	4420	2106	5161	3600	2639	3549	5160	4817	1670	3667	1443
Tnyl_g06858	631	935	982	984	786	665	1107	1204	755	636	565	1063	1023	1526	560	1206	948	713	936	642	1032	401	618	709	581	708	563	500	538	466	499	498	452	663	566	485	391	596	887	309	683	406
Tnyl_g06859	130	257	382	138	207	120	204	312	206	134	50	257	64	234	147	98	212	69	78	94	240	265	346	465	318	421	404	229	257	298	323	463	304	422	378	264	208	362	110	197	281	272
Tnyl_g06860	201	264	483	347	285	482	96	329	328	447	149	100	45	195	307	66	96	46	101	222	255	766	1162	2000	1010	1155	1407	1065	707	1184	814	1536	1781	1144	1375	1739	815	1361	529	588	814	826
Tnyl_g06861	508	553	1156	690	692	515	917	594	389	430	129	505	720	940	514	690	699	617	453	553	621	531	648	1014	575	598	952	611	335	543	406	604	633	637	614	569	524	684	380	391	546	398
Tnyl_g06862	236	506	451	225	227	252	272	376	130	106	102	330	286	338	249	673	318	290	328	330	280	475	548	564	680	639	353	471	462	661	438	514	418	481	578	367	364	348	554	584	724	374
Tnyl_g06863	566	691	719	656	535	562	947	988	473	172	662	846	574	971	699	902	652	1068	1026	571	760	1284	1314	1414	1297	1509	1201	1405	1329	1402	924	1149	967	1202	1161	1003	867	1088	1544	1199	1657	967
Tnyl_g06864	37	36	46	33	57	48	95	70	15	11	26	57	31	74	85	78	71	19	34	93	57	117	66	124	65	94	107	78	76	112	51	98	100	179	107	113	79	147	143	86	85	76
Tnyl_g06865	423	532	504	624	534	419	370	388	367	196	160	428	373	647	648	559	524	565	520	228	429	470	559	989	743	788	856	727	393	675	446	730	717	660	651	680	526	636	428	439	628	391
Tnyl_g06866	1185	1263	1380	1000	1181	942	1608	1032	963	466	817	1109	1022	1641	833	1347	987	1156	762	1004	1048	1201	1183	1286	1109	1630	1123	1229	1421	986	772	938	762	1049	993	877	956	929	1495	1077	1321	758
Tnyl_g06867	2440	3428	2538	2227	1835	2433	2288	2771	2296	1010	1449	2833	1849	2352	2432	2642	1541	3023	3378	2037	2875	2828	2783	2706	2307	3336	2226	2742	1958	2641	2125	2100	1900	2158	2518	1957	1951	1826	3241	2326	3383	1779
Tnyl_g06868	46	142	68	29	30	120	47	56	42	43	23	353	37	73	88	48	56	18	59	51	92	167	219	206	154	272	182	180	110	185	103	213	176	149	236	254	136	180	159	119	246	108
Tnyl_g06869	859	995	1213	1279	771	1293	1103	1153	736	443	1094	2008	929	1300	818	1547	802	1040	1330	922	1462	1339	1434	1376	1293	1630	1228	1252	1438	1438	1219	1117	987	1222	1228	968	1192	1054	1554	1482	1432	1035
Tnyl_g06870	2532	2059	2903	3529	2344	2360	2777	3805	2048	1041	1774	2488	2324	3191	2256	2678	2959	2178	3065	2072	3821	1128	1385	1741	1356	1796	1551	1025	982	1188	1124	1620	1363	1799	1831	1442	1331	1740	1577	886	1414	975
Tnyl_g06871	226	240	453	200	367	162	223	367	141	156	82	443	329	233	191	347	460	355	171	417	458	75	61	179	61	87	189	40	36	58	74	177	173	54	157	118	54	211	54	37	112	110
Tnyl_g06872	2400	4064	1652	2402	1291	1734	2200	2095	1515	501	1261	1743	1411	2552	2616	2476	1601	1825	2274	2324	2396	2442	2324	2091	1771	2284	1578	2015	1650	2322	1464	1759	1538	1890	1989	1542	1519	1638	2368	1987	2594	1400
Tnyl_g06873	1633	1839	2355	3377	1809	2117	2474	3255	1205	722	1509	2075	1451	2299	1575	1566	1908	1575	2591	1452	3646	1454	1720	1855	1340	1833	1417	1288	1200	1640	1221	1582	1457	1704	1817	1433	1313	1680	1757	1416	1781	1200
Tnyl_g06874	95	107	210	280	127	171	186	211	127	55	167	175	123	216	274	213	135	263	202	163	219	187	261	165	188	216	183	158	142	257	180	216	182	303	214	181	135	214	151	158	195	94
Tnyl_g06875	61	54	292	88	95	187	136	200	44	51	115	245	135	251	175	194	149	65	264	88	248	172	305	340	304	277	227	363	320	234	268	220	210	243	194	172	286	225	356	317	388	202
Tnyl_g06876	2584	2878	2565	2581	1899	1888	2466	2795	1893	910	1440	2785	2066	3630	3398	3350	2654	2226	2838	1991	2424	2652	3298	3597	2764	3714	2930	3001	2024	3179	2289	2755	2621	2818	3000	2555	2223	2605	1988	2410	3230	1993
Tnyl_g06877	257	366	344	268	228	170	251	383	185	232	321	927	189	398	310	502	289	353	378	250	436	267	262	272	322	365	374	208	236	301	267	282	247	274	243	297	278	312	345	252	280	235
Tnyl_g06878	15	43	5	63	16	15	4	19	22	4	13	18	13	20	26	1	8	27	59	61	40	104	48	63	122	165	120	103	53	119	78	52	84	139	101	75	44	62	182	109	166	111
Tnyl_g06879	3	99	33	47	17	45	5	22	0	15	60	37	40	6	97	7	20	148	211	8	13	9	12	7	33	35	32	16	0	26	20	18	1	15	4	2	8	15	18	15	38	12
Tnyl_g06880	1347	2649	879	3599	1015	1640	600	1057	839	574	959	1770	715	1135	5499	1790	369	4406	4282	1041	1268	99	84	89	95	171	41	110	44	88	39	437	52	99	148	126	203	105	94	90	134	92
Tnyl_g06881	285	429	458	524	219	418	315	464	218	178	226	548	318	473	339	475	223	349	468	363	510	954	1093	1265	1105	1160	870	929	848	1076	762	709	594	708	898	625	686	710	1118	981	1203	811
Tnyl_g06882	634	552	1324	684	847	731	724	842	515	452	390	966	411	580	757	665	741	514	486	262	844	1097	1291	2152	1452	1694	1583	1074	903	1483	1375	1397	1296	1054	1538	1509	963	1425	1147	1156	1426	1141
Tnyl_g06883	116	77	54	8	102	68	173	210	29	35	45	96	124	260	152	130	164	250	150	117	207	94	71	64	47	152	122	136	66	120	59	121	91	136	133	157	102	116	104	75	120	84
Tnyl_g06884	830	1045	627	554	608	624	793	880	449	233	427	664	790	1599	555	983	696	653	994	708	1071	770	738	697	507	828	625	731	471	668	425	613	509	814	729	635	600	787	971	567	1022	586
Tnyl_g06885	594	684	502	585	275	509	583	784	312	377	221	512	286	690	344	557	362	535	718	482	1294	542	698	524	406	862	597	626	538	526	756	576	422	478	579	420	514	428	755	642	782	612
Tnyl_g06886	1	0	0	19	0	5	2	0	0	0	0	9	0	3	12	38	5	0	13	26	2	0	3	0	7	24	6	3	12	2	1	3	0	0	0	0	0	12	0	1	0	3
Tnyl_g06887	2216	1137	2616	1961	2009	1571	3032	2233	1051	562	864	1775	1930	2633	1349	1745	1622	1260	1001	890	1649	920	687	1029	750	1085	669	929	606	858	607	926	537	787	723	875	606	985	1446	574	732	561
Tnyl_g06888	93	152	48	76	151	67	81	325	7	479	61	222	75	1101	178	556	201	0	472	74	126	46	41	10	17	126	74	67	38	25	39	54	29	6	92	15	62	85	61	16	47	47
Tnyl_g06889	45	17	37	99	31	53	22	43	39	48	8	71	0	0	17	39	8	10	179	102	303	0	5	5	0	0	2	0	0	0	10	3	0	0	0	0	0	0	0	2	4	0
Tnyl_g06890	0	0	0	18	0	23	2	0	0	0	0	8	0	0	0	19	0	0	9	0	5	787	413	380	13	253	386	119	268	231	90	133	473	749	366	415	108	614	549	219	458	305
Tnyl_g06891	979	827	1212	1506	1024	929	1418	1041	728	277	548	1367	1210	1291	821	1037	1060	1173	1074	590	1097	611	797	819	758	1084	681	951	794	966	665	787	597	759	800	693	670	877	1336	642	1146	602
Tnyl_g06892	379	801	2482	1649	296	545	213	294	315	188	316	509	267	305	380	421	392	278	291	1321	770	1188	1339	5993	2942	1602	1113	970	1054	1254	1010	1218	891	1025	1111	1044	942	1217	947	1185	2614	1989
Tnyl_g06893	1316	3140	1186	2313	988	955	1347	1625	1138	423	1067	2794	1371	2676	2514	1621	1911	1339	1672	2412	2307	1530	1442	1492	1298	2012	1408	1446	1057	1343	820	1237	985	1349	1173	933	1238	1276	2159	1337	1997	1314
Tnyl_g06894	660	626	637	633	431	503	581	745	477	250	535	1287	618	804	673	836	631	512	490	604	624	961	951	1081	843	1184	684	968	611	1107	790	897	737	726	901	585	611	658	956	788	1171	738
Tnyl_g06895	56	14	176	25	88	34	104	100	37	61	10	173	102	45	109	84	122	125	83	151	144	217	196	230	157	230	247	159	104	222	138	252	230	310	197	215	104	270	62	125	217	142
Tnyl_g06896	2305	2441	3049	2847	2349	2203	3200	3197	1986	1624	2096	3829	3215	3269	2514	2953	2929	2368	2621	1669	2392	1927	1748	2114	1695	2538	1629	1973	1555	1968	1668	1661	1283	1880	1842	1272	1550	1321	2742	1626	2187	1438
Tnyl_g06897	134	134	452	224	223	178	266	231	143	121	88	355	350	149	194	211	290	278	218	496	656	199	243	657	245	397	524	202	99	300	173	314	399	367	408	326	293	366	207	180	1007	346
Tnyl_g06898	34	44	91	67	56	59	34	36	10	9	25	54	107	22	59	51	122	23	29	16	66	86	69	192	114	70	156	39	52	130	60	125	108	128	92	127	88	129	37	35	21	50
Tnyl_g06899	441	297	734	345	444	363	542	653	601	377	283	884	379	774	557	718	446	848	715	237	610	499	603	753	576	852	554	437	494	613	488	426	453	459	542	449	407	609	648	465	769	429
Tnyl_g06900	685	674	781	704	720	605	752	795	538	277	239	610	583	879	514	889	697	461	847	414	742	562	514	662	596	761	598	561	424	593	466	536	358	620	630	599	382	464	699	482	698	513
Tnyl_g06901	415	320	454	642	542	455	543	599	281	202	122	461	352	864	363	761	605	560	469	354	642	852	1469	1765	1281	1361	1660	950	415	1189	1248	1030	1118	1011	1463	1121	615	1199	389	885	1178	1079
Tnyl_g06902	694	719	794	621	594	606	705	755	567	397	390	715	451	778	511	633	491	415	411	253	569	816	661	1067	797	1062	758	788	636	829	623	626	604	732	737	577	732	734	910	694	973	535
Tnyl_g06903	486	852	559	639	406	613	592	679	420	288	682	913	589	892	536	1067	537	679	650	649	789	791	602	616	585	831	528	649	598	576	374	524	355	491	590	535	605	537	994	751	747	428
Tnyl_g06904	2037	3091	2018	2799	1685	1768	1855	1927	1921	774	602	2099	1524	3307	2879	2150	1497	1891	2618	1823	1788	2459	2915	3492	2324	3391	2931	2893	1847	3112	2119	2284	2205	2067	2467	1861	2057	2444	2713	2336	3099	1887
Tnyl_g06905	433	672	485	482	479	366	633	543	561	104	226	523	562	650	288	436	433	289	433	305	347	741	1072	1175	1086	1101	1065	761	700	908	848	695	664	705	741	756	607	879	661	810	1003	674
Tnyl_g06906	3329	10072	1825	7617	1832	1683	2422	3017	2376	919	1084	4882	2916	15187	11197	5572	3070	1824	2248	5789	2615	1623	2102	2194	1505	3001	2278	2638	1939	1829	1287	1576	1363	1546	2577	1595	2062	1775	2310	2083	2308	2654
Tnyl_g06907	512	253	1092	582	688	340	977	742	328	275	183	442	589	849	542	694	648	485	766	345	695	740	870	1274	666	924	892	554	507	610	578	719	652	766	726	727	641	1023	667	438	679	446
Tnyl_g06908	3038	1778	3014	2014	2298	1193	3875	3419	1436	833	1396	2271	3058	3567	1528	2672	3637	2219	1445	1150	2341	696	511	767	561	780	690	869	724	661	700	815	567	782	714	716	469	1048	1627	429	659	391
Tnyl_g06909	1579	2053	1767	1686	1679	1378	1603	1507	1336	561	875	1173	1191	1784	1875	1633	1504	1666	1024	1161	1422	2736	2764	3574	2912	3706	3044	3038	1945	3429	2070	2551	2804	2663	2961	2718	1970	2403	2516	2911	2935	2007
Tnyl_g06910	478	798	950	611	752	849	550	1317	451	388	131	403	406	1116	468	720	617	910	1423	610	1540	1180	1720	1811	1464	1752	2012	1371	807	1807	1354	1537	1440	1257	1965	1419	1114	1458	891	1519	2043	1326
Tnyl_g06911	421	315	702	275	509	411	497	468	290	125	212	391	406	845	606	701	393	333	282	180	459	674	950	1495	743	1054	1110	816	474	906	608	1171	1130	756	1348	1120	959	1237	490	579	848	520
Tnyl_g06912	120	75	347	59	180	146	155	137	69	74	27	114	113	172	120	207	190	77	186	13	178	93	190	357	156	135	265	140	85	97	151	214	198	193	215	185	125	185	85	92	111	101
Tnyl_g06913	314	334	205	239	301	530	342	549	378	254	217	430	187	405	493	268	303	224	464	398	277	1830	2141	1704	1613	2307	1592	2134	1968	2200	1951	1876	1601	1547	2038	1542	1550	1349	2302	2181	1764	1748
Tnyl_g06914	175	155	366	200	179	138	270	432	181	132	52	289	179	330	173	269	323	116	195	7	303	86	129	111	97	84	183	92	33	119	84	211	86	86	133	138	56	255	27	9	103	110
Tnyl_g06915	569	689	522	976	506	704	636	675	670	282	744	634	715	1775	531	673	496	827	934	622	559	587	526	456	510	744	536	442	595	474	427	490	668	876	735	626	675	710	1042	506	497	457
Tnyl_g06916	364	547	611	364	290	694	168	368	237	356	82	172	114	513	561	245	158	191	409	443	310	1784	2818	3698	2622	2619	3740	2005	1187	2351	2006	2732	3233	2247	2901	2829	1617	3026	1542	1558	2768	1885
Tnyl_g06917	0	0	0	0	0	0	0	0	0	0	0	0	0	0	0	0	0	0	0	0	0	0	0	8	0	0	2	0	0	0	0	0	0	0	0	0	0	0	0	0	0	0
Tnyl_g06918	0	0	0	0	0	0	0	0	0	0	23	6	0	0	0	3	11	0	28	0	1	1	0	13	3	1	12	7	11	2	7	0	1	0	30	18	0	21	0	3	5	6
Tnyl_g06919	0	0	0	0	7	0	0	0	0	0	0	0	0	0	0	0	0	0	0	0	0	0	14	5	0	7	0	16	0	0	0	4	3	3	1	3	0	0	0	0	11	0
Tnyl_g06920	307	158	946	310	372	372	292	282	96	234	96	324	228	242	239	176	332	405	356	2	268	94	115	694	165	226	680	114	64	168	129	282	399	237	326	454	124	498	149	37	138	71
Tnyl_g06921	862	692	1069	1251	724	469	1262	1207	391	268	508	822	563	1096	519	813	464	666	671	603	974	736	790	849	629	865	623	780	690	882	580	618	409	671	803	481	612	719	1176	702	888	556
Tnyl_g06922	25	49	97	10	29	95	19	21	46	104	17	8	5	14	17	6	12	0	59	6	17	51	73	174	108	99	434	81	65	49	76	218	288	87	123	333	50	342	13	21	46	32
Tnyl_g06923	6	0	0	0	0	7	0	0	0	12	0	11	19	0	0	0	5	0	0	0	0	1	6	3	1	3	20	5	2	8	1	1	8	2	11	7	0	16	0	4	4	0
Tnyl_g06924	174	160	186	169	108	205	207	181	105	67	125	319	71	166	193	130	86	246	172	220	128	434	480	458	503	596	375	497	391	428	420	325	344	472	453	329	404	425	589	534	463	341
Tnyl_g06925	924	1093	1709	5056	801	646	844	858	483	286	195	544	484	653	964	559	723	650	1018	441	688	661	837	3564	5412	1002	803	865	516	830	754	921	794	607	1001	997	588	766	588	542	903	642
Tnyl_g06926	1	4	7	2	0	4	1	1	0	3	1	0	0	0	0	0	8	0	0	2	0	22	21	11	28	18	14	8	13	22	8	4	4	12	11	2	13	3	11	19	11	11
Tnyl_g06927	465	1047	733	1047	824	471	780	910	472	171	186	506	532	550	583	694	583	523	616	739	548	640	628	1010	787	985	828	783	718	642	765	600	466	586	832	633	483	578	531	752	795	753
Tnyl_g06928	5019	9571	6166	7558	4016	3291	5358	6215	3468	1217	1641	4812	4487	8254	9273	6406	4213	3815	5000	5224	6471	2881	3126	4460	2867	4231	3604	3270	2305	3115	2092	3212	2917	2932	3493	3116	2907	3254	2439	2047	3844	2418
Tnyl_g06929	926	608	1335	1234	991	392	1567	1324	689	421	139	444	834	723	465	428	248	406	910	461	300	572	802	1029	532	557	1356	753	169	783	572	710	755	577	817	527	405	776	199	343	801	479
Tnyl_g06930	81	74	56	118	38	69	77	59	45	62	95	507	10	113	94	24	46	21	33	14	90	70	62	61	55	105	44	62	65	76	42	67	90	77	102	68	75	83	49	59	63	40
Tnyl_g06931	162	287	89	171	122	261	139	221	106	80	99	196	80	154	107	132	43	274	280	153	179	297	350	366	271	355	265	279	173	483	232	197	335	362	269	228	292	221	411	203	535	305
Tnyl_g06932	306	1374	190	427	740	1016	289	181	258	439	446	17	70	113	294	0	26	141	905	378	210	3521	4051	3230	4549	5015	3184	4836	4882	4098	2675	2393	2760	3324	3958	2910	3158	2407	4833	3653	2729	2584
Tnyl_g06933	1313	1416	1636	1784	1303	1027	1701	1282	1179	665	1501	1177	1627	2372	1276	1852	1292	1309	1290	1130	1247	1455	1322	1546	1253	1771	1295	1357	1337	1423	1393	1377	1082	1779	1662	1261	1419	1672	1958	1302	1596	1008
Tnyl_g06934	1995	2475	3060	3040	2290	1337	2150	2315	1833	1069	1454	2686	2299	2080	1970	2787	1187	1283	2731	1545	2438	221	415	286	140	256	227	363	348	278	306	450	200	627	512	296	365	484	456	327	427	380
gTnylIR75.6	46	62	14	26	29	6	39	33	55	23	35	43	25	9	66	19	13	53	26	37	27	32	31	51	36	23	9	59	21	38	37	12	40	14	34	8	4	10	58	18	16	11
gTnylIR75.4	69	138	5	83	26	27	39	111	47	31	88	106	48	85	147	34	36	29	212	147	94	54	55	85	25	35	33	47	57	40	17	36	46	63	41	31	36	22	48	39	68	50
gTnylIR75.3	23	66	0	56	4	10	36	35	32	15	0	59	2	9	30	7	8	112	49	13	46	43	48	1	48	18	33	22	14	7	22	29	8	19	28	52	20	33	43	32	19	27
Tnyl_g06938	1317	1829	1088	1580	944	1033	1300	1644	750	466	755	3484	934	1452	1296	1852	778	1505	1761	953	1419	1326	1400	1176	1030	1301	973	810	696	962	761	978	868	884	1077	914	673	869	1174	1087	1138	780
gTnylIR75.2	182	353	89	236	708	981	82	85	84	43	69	179	107	113	250	70	47	59	342	422	153	99	220	71	123	1975	1494	123	122	49	58	79	45	88	97	127	57	47	139	85	168	102
Tnyl_g06940	133	192	127	127	152	146	240	227	76	98	118	357	220	336	209	264	213	288	275	135	189	189	151	235	156	239	233	164	130	181	97	154	126	223	252	175	141	127	114	117	171	166
Tnyl_g06941	58	152	156	128	51	88	56	107	76	17	116	181	127	162	150	206	142	223	85	40	97	134	135	254	139	215	116	202	123	177	130	178	96	147	161	155	129	195	232	103	126	135
Tnyl_g06942	725	971	738	761	608	736	682	674	665	305	1436	892	602	1083	809	796	669	1127	1036	605	660	1170	1244	1496	1334	1331	876	1007	909	1020	582	1613	732	835	963	639	767	875	1582	1029	1143	708
Tnyl_g06944	959	1269	680	1149	752	850	1096	1291	879	445	877	1466	992	1212	1089	1804	729	1063	1124	1006	958	1484	1121	988	834	1430	664	1334	870	1307	971	856	633	1117	878	649	782	735	1634	1067	1666	808
Tnyl_g06943	475	614	745	603	405	346	598	483	232	176	382	1010	388	696	531	571	335	437	424	343	522	428	655	848	566	804	591	446	599	600	483	555	551	636	623	542	437	604	715	531	591	513
Tnyl_g06945	1004	1136	1568	783	855	674	989	807	626	290	339	872	636	898	778	536	1233	782	610	972	753	1607	1691	2310	1446	1995	1590	1406	964	1588	982	1524	1236	1116	1482	1315	1008	1371	1550	1442	1766	1076
Tnyl_g06946	100	31	91	80	77	4	59	58	51	20	56	656	45	44	39	46	26	18	16	3	118	194	202	222	137	289	121	150	178	198	125	157	109	155	163	120	182	187	131	110	179	143
Tnyl_g06947	1083	828	1490	1758	1227	995	1778	1273	579	922	625	2143	1300	1882	852	1174	1087	878	893	821	1446	920	950	1110	1046	1380	1099	1001	902	1066	786	779	888	900	846	996	581	1129	1462	796	1063	789
Tnyl_g06948	308	602	420	524	337	461	540	560	421	379	428	510	385	802	553	749	504	298	318	448	523	593	420	659	477	766	440	650	465	502	382	483	394	540	541	423	360	617	838	529	526	377
Tnyl_g06949	10	12	14	41	2	0	5	1	12	0	0	6	0	16	0	0	7	39	1	1	0	4	5	13	5	0	1	0	0	5	11	9	0	0	9	0	0	1	37	22	22	4
Tnyl_g06950	13	23	0	1	0	0	10	1	0	0	0	6	0	13	25	0	1	0	0	0	9	6	11	1	2	5	8	1	29	0	23	0	3	5	1	6	0	0	0	3	1	3
Tnyl_g06951	199	286	192	179	171	279	288	250	112	91	84	323	136	195	182	107	147	199	148	152	235	457	490	493	395	481	383	414	376	420	465	368	337	390	388	375	345	445	490	354	509	235
Tnyl_g06952	239	156	394	348	225	163	336	156	135	66	70	144	268	36	197	417	76	187	226	239	126	51	51	207	135	75	83	86	60	168	48	143	128	78	132	61	123	75	191	132	102	68
Tnyl_g06953	48	0	27	19	31	4	50	706	282	49	20	42	20	56	31	39	23	68	129	496	106	29	52	60	58	74	49	45	72	60	31	25	23	42	69	49	53	11	23	38	47	62
Tnyl_g06954	214	207	222	298	139	193	201	175	144	77	131	351	243	339	212	184	219	176	196	187	240	599	619	587	609	735	358	501	458	626	497	395	291	479	466	349	275	399	610	604	675	327
Tnyl_g06955	481	636	578	632	503	425	826	426	217	144	175	452	778	486	657	978	699	292	453	203	397	486	688	848	438	661	644	444	294	579	701	625	731	792	837	790	442	772	213	496	642	469
Tnyl_g06956	288	322	456	420	381	407	345	362	256	268	311	330	244	297	309	360	306	276	447	298	337	1310	1331	1475	1196	1333	1282	1080	864	1168	962	1012	817	945	1233	986	615	1008	1141	1189	1560	747
Tnyl_g06957	1482	454	1380	1393	1228	892	2150	2597	654	351	737	452	377	1029	647	358	405	1178	505	319	1299	179	50	240	47	248	219	501	364	341	219	76	75	104	123	312	175	87	1531	101	84	155
Tnyl_g06958	56	73	83	101	109	161	81	210	67	74	8	291	8	31	13	6	6	36	732	35	147	176	166	223	207	387	101	217	224	129	108	84	81	123	114	114	52	139	375	185	194	69
Tnyl_g06959	891	2376	1653	1681	1622	2468	611	1040	1135	791	659	551	450	953	1592	310	322	1103	2158	1966	1496	13931	14714	18287	15494	19475	11492	13748	13030	14855	10151	11906	9827	12261	12654	9720	8366	10435	13276	13906	14372	9686
Tnyl_g06960	1016	876	1850	757	1026	540	1088	1338	626	403	288	841	795	1078	835	1119	1011	863	660	482	1349	475	581	1045	364	603	878	402	353	598	356	779	582	585	586	581	395	675	373	255	624	402
Tnyl_g06961	1540	2633	1800	1716	1369	1465	1817	1488	1640	627	1512	1829	1457	1992	1779	1508	1328	1648	1556	1345	1529	2493	2623	2474	2516	2894	2002	2254	2057	2624	2049	2010	1475	2196	2158	1581	1494	1807	3089	2579	3049	1878
Tnyl_g06962	1181	1097	1218	1828	1295	1033	1735	1186	1084	272	842	853	1522	2372	1052	1842	993	1149	1211	608	1212	536	445	497	355	536	377	480	501	546	448	484	340	650	552	438	367	676	791	451	639	324
Tnyl_g06963	1217	609	2649	1510	1696	935	1890	7901	2498	2729	664	261	226	319	215	1792	476	703	216	201	2149	77	139	246	128	176	161	170	270	226	202	529	193	220	172	206	126	273	368	95	147	90
Tnyl_g06964	237	75	224	110	142	120	163	107	119	34	72	147	148	183	107	101	136	144	87	192	172	395	537	647	391	596	446	357	386	384	288	464	351	433	494	386	343	506	399	272	503	249
Tnyl_g06965	531	797	531	672	497	653	514	2256	170	513	246	384	335	362	398	574	741	637	697	493	678	404	524	917	601	723	648	591	441	499	495	677	577	421	681	637	502	724	557	407	542	413
Tnyl_g06966	10934	8507	12902	9386	9873	6008	14804	8483	9797	3156	5068	6587	8787	12292	6016	9602	9378	10621	9060	7384	9640	3506	1927	3638	1594	3374	2841	6427	3247	4863	2916	2665	1620	2744	2974	2127	2747	2450	11409	2354	3551	2570
Tnyl_g06967	137	105	301	292	151	71	124	44	146	25	33	102	45	92	99	98	58	116	135	80	57	5	20	68	19	33	14	37	4	18	25	33	55	76	81	32	40	21	15	43	32	31
Tnyl_g06968	2327	2500	6251	2244	3940	2406	1584	686	4255	862	1	1664	2695	3613	1344	0	2066	1580	1354	2952	1726	424	395	666	284	719	287	407	248	644	244	0	471	1159	616	367	0	539	416	129	904	167
Tnyl_g06969	936	1302	3732	2064	557	647	1261	651	3342	343	405	421	1025	789	375	1620	776	1319	1280	1786	895	431	304	492	404	296	138	626	348	747	454	288	174	499	258	164	701	241	665	395	642	310
Tnyl_g06970	184	354	451	428	296	208	131	63	301	113	0	350	246	374	302	0	185	293	290	227	175	206	127	315	203	258	165	138	105	230	175	0	318	77	198	103	3	103	132	111	136	63
Tnyl_g06971	606	1313	1966	943	323	572	743	874	917	236	366	310	461	1285	285	472	450	2179	2227	589	1689	247	206	266	199	180	265	285	148	393	173	222	141	248	192	152	217	295	289	229	280	201
Tnyl_g06972	18002	5949	22937	10326	11658	3185	29067	16639	12442	797	33550	16342	33626	30020	8548	18309	35227	10163	3722	14950	8435	6101	3297	4614	2538	4688	3562	8852	5540	5699	2722	7314	2156	6182	5669	3147	3715	8520	17325	2328	2919	2517
Tnyl_g06973	2722	1661	4483	2527	2815	1012	3846	3419	2147	1140	1106	1863	3633	4844	1397	3686	1944	2186	3537	2137	4494	1093	1153	1356	935	1137	1096	1144	1008	1255	1166	1012	855	987	1342	1091	849	962	2114	1442	1334	1334
Tnyl_g06974	7064	10238	7631	7494	5457	6505	5629	7621	7023	2540	3966	5734	4767	5476	7723	8204	5443	7257	9785	6495	5520	7918	10270	11433	9001	10750	8509	9590	5732	11213	7701	7427	6653	6956	8530	6682	6439	6573	10051	9479	11243	7514
Tnyl_g06975	1398	2681	2211	1825	1508	1857	1675	2497	1642	1870	839	1199	1303	1540	1588	1509	1241	1684	1709	1728	2009	2539	3512	3842	3320	3998	3894	2696	3263	3453	3237	3231	3724	3699	3769	4069	2774	4296	3916	2742	3370	2629
Tnyl_g06976	83	242	433	114	177	221	235	502	159	139	135	216	140	419	164	156	326	335	478	150	509	62	35	129	31	59	116	39	71	92	60	87	84	42	75	151	55	73	210	17	30	68
Tnyl_g06977	390	723	443	467	285	395	345	350	300	155	290	210	321	345	326	359	264	433	324	397	339	702	638	638	673	694	479	691	397	644	499	499	529	479	612	444	384	426	809	498	925	412
Tnyl_g06978	524	501	702	565	496	424	567	602	401	264	244	649	323	684	621	540	429	838	566	512	626	827	1046	1112	1019	1257	925	930	722	972	787	826	698	852	858	623	687	583	1251	1037	1064	689
Tnyl_g06979	108	48	110	98	104	63	144	64	37	12	72	126	57	48	83	8	23	85	94	117	59	244	321	439	325	441	353	448	144	336	167	303	317	492	347	222	187	321	184	146	610	215
Tnyl_g06981	2529	2995	2949	2151	2208	1816	2515	1548	1139	377	1288	2753	1793	2094	2031	1854	1750	3296	2614	1545	1686	4055	3441	6099	4115	5469	2465	5489	3012	4861	2087	3550	2897	3611	2437	2874	2564	2676	4018	2853	5867	1937
Tnyl_g06982	23	0	3	5	4	0	5	16	0	0	0	8	6	0	0	4	0	0	21	0	6	10	6	6	11	6	7	10	16	9	23	25	2	4	4	4	13	2	0	17	13	3
Tnyl_g06983	924	879	1058	1029	770	691	1192	924	829	606	477	1055	625	1274	473	862	559	844	500	896	872	807	756	1142	837	1109	653	964	873	1029	693	701	781	780	751	614	687	655	1630	768	1008	645
Tnyl_g06984	289	162	568	244	290	112	430	326	84	123	130	384	370	464	193	302	390	324	214	148	297	412	358	677	455	390	538	261	159	273	338	371	463	490	515	395	249	514	170	239	426	238
Tnyl_g06985	92	77	310	80	167	97	128	261	32	63	36	158	127	224	151	269	288	51	46	101	115	122	153	343	276	219	296	172	55	206	159	292	259	315	303	227	174	358	53	150	294	124
Tnyl_g06986	1623	802	1192	1785	1341	1735	2063	1485	489	718	391	476	576	1097	891	519	512	1205	878	613	1784	797	930	951	843	1119	986	835	712	1035	811	682	750	603	826	814	644	969	1525	777	857	749
Tnyl_g06987	1103	1170	1571	1802	995	1356	1566	1392	1121	739	783	1944	928	2064	1042	1229	852	1592	1976	985	1508	1690	1640	1944	1865	2030	1539	1600	1638	1804	1367	1243	1339	1766	1590	1469	1405	1515	1758	1508	2307	1193
Tnyl_g06988	57	111	53	160	31	96	95	161	50	97	15	90	32	16	25	33	21	41	262	88	227	40	114	18	46	106	55	48	103	60	31	16	63	71	70	47	27	72	86	139	48	28
Tnyl_g06989	10	11	0	36	4	0	0	32	19	8	10	27	0	4	11	0	9	30	47	0	67	4	5	0	6	8	13	7	0	2	4	7	14	0	9	39	2	3	0	6	8	1
Tnyl_g06990	313	667	325	650	387	389	315	251	511	143	191	546	283	562	441	345	263	1175	1195	659	319	1023	906	955	947	1167	729	958	810	1022	899	736	494	713	826	538	503	604	1824	1762	1249	746
Tnyl_g06991	500	423	948	494	589	579	474	695	465	351	173	467	414	360	512	553	476	376	633	517	748	1689	2347	2606	1925	1971	1932	1890	1265	2212	1596	2021	1960	1644	2207	1845	1297	1742	1264	1541	2107	1485
Tnyl_g06992	1074	1140	1065	1108	976	957	1070	830	939	309	863	1368	1069	1148	1194	904	786	1094	1213	829	911	1600	1875	1613	1311	2005	1066	2182	1380	1881	1286	1326	1161	1395	1570	1320	1262	743	2317	1652	1902	1101
Tnyl_g06993	808	687	1193	1296	987	1058	1291	1331	984	1018	542	841	935	1266	859	1494	907	1039	1376	961	1288	771	726	1199	758	1084	995	756	675	959	703	785	974	1091	792	745	491	909	1081	775	859	718
Tnyl_g06994	118	102	56	113	97	85	49	192	23	45	39	63	88	67	106	73	120	12	66	18	111	100	97	319	92	179	130	99	67	135	79	181	132	167	191	144	75	111	44	61	99	65
Tnyl_g06995	3512	3422	5329	5574	3482	2745	4545	2866	2477	1180	3860	3122	7412	7113	3692	4535	3986	1590	3328	3625	2937	253	162	263	60	284	138	173	138	186	181	366	217	645	347	150	213	552	256	115	756	153
Tnyl_g06996	2241	1224	3198	2511	2400	1744	3501	3181	1614	1259	1150	1434	1977	2495	1444	1910	1881	2147	1694	1323	3183	1824	2000	2293	1901	2360	1845	1571	1472	1680	1345	1920	1553	1707	1965	1720	1342	2207	1348	1408	1939	1404
Tnyl_g06997	114	1	4	41	12	0	37	26	35	34	0	56	23	76	31	23	28	41	13	29	8	134	81	87	62	59	65	74	36	62	65	98	31	66	83	74	31	41	103	36	30	33
gTnylOBP59a	110	129	40	72	50	23	47	57	179	28	73	89	33	113	29	58	24	84	66	57	73	157	164	79	114	85	74	117	127	196	114	98	71	123	128	64	116	78	289	108	198	73
Tnyl_g06999	1844	1112	1800	1986	1572	1441	2396	1692	989	695	900	1059	1626	2078	1178	1458	1120	1616	1470	1210	1688	1052	1099	1221	983	1477	1090	1169	1283	1056	902	930	871	1026	1109	1066	813	1121	1936	1056	1046	845
Tnyl_g07000	299	359	458	353	359	256	275	335	288	123	228	412	168	291	469	245	320	247	322	444	326	683	730	1035	615	760	684	784	451	719	357	631	708	804	730	694	418	573	867	600	748	521
Tnyl_g07001	881	716	1883	1124	960	1055	1202	1627	842	1105	583	916	1217	1597	1103	1249	1434	795	867	527	1212	477	721	1779	955	1021	1928	562	523	762	674	1315	1847	1177	1288	2100	703	2064	367	322	561	554
Tnyl_g07002	118	172	224	87	170	103	116	226	73	50	81	232	88	146	153	263	153	111	139	280	327	163	311	373	224	319	277	199	162	279	227	255	297	182	313	253	208	276	165	171	353	252
Tnyl_g07003	2	0	24	15	0	0	9	2	0	2	0	3	0	17	2	1	7	41	0	0	12	683	36	16	10	71	1	24	0	17	3	6	3	0	1	3	0	13	0	0	65	8
Tnyl_g07004	6	0	0	0	0	0	0	0	0	0	0	8	0	0	0	0	0	0	0	0	0	1	1	0	0	0	6	2	0	7	0	3	2	1	4	0	5	8	0	0	23	0
Tnyl_g07005	47	0	6	47	11	14	0	0	0	0	5	60	0	0	5	0	0	0	0	0	0	2	10	3	4	14	9	0	2	7	0	2	6	0	6	19	0	0	0	0	1	0
Tnyl_g07006	3307	3343	3583	4371	2712	2786	3224	3440	2583	1961	3044	3056	2478	3317	1143	2821	2523	2896	3803	2028	3346	1342	1186	1521	1254	1550	1109	1152	1301	1434	1167	1248	979	1283	1324	702	1244	1359	2044	1474	1541	1047
Tnyl_g07007	381	667	452	603	397	462	543	534	320	163	260	1575	746	774	800	1039	918	321	726	432	642	765	776	878	752	918	689	753	737	789	638	858	506	660	718	573	641	791	861	799	779	529
Tnyl_g07008	378	511	521	369	487	443	556	535	425	236	279	643	340	749	421	415	305	785	793	492	656	471	473	614	460	701	491	602	620	541	427	446	365	569	584	456	522	624	977	483	595	385
Tnyl_g07009	1315	1514	1437	1483	859	1159	1128	988	1517	632	790	1398	805	1090	1016	831	672	1466	1600	986	1065	1931	1451	1874	1497	2098	1122	1966	1421	1782	918	1226	1206	1476	1273	1140	1148	1129	2795	1497	2033	1056
Tnyl_g07010	422	574	640	539	304	423	387	464	393	424	415	1356	321	649	477	470	257	478	821	358	628	607	616	523	635	791	549	494	492	647	493	498	545	786	561	517	460	602	764	613	767	456
Tnyl_g07011	893	1548	1001	1647	935	1485	1065	1923	1213	711	1305	1446	866	1837	1318	1426	937	1993	2385	1606	1424	871	879	1058	794	1123	747	832	812	911	950	845	687	942	926	650	719	972	1870	946	990	775
Tnyl_g07012	681	940	628	913	521	737	875	808	596	291	558	787	527	714	751	826	662	637	1068	619	927	942	934	1027	808	935	705	901	811	841	683	731	631	785	820	663	665	659	1295	871	1095	584
Tnyl_g07013	365	377	605	387	344	417	403	327	308	165	158	325	400	334	518	509	380	442	207	221	357	451	688	777	588	601	693	417	254	551	395	612	576	652	675	695	386	693	177	358	456	309
Tnyl_g07014	239	210	426	567	224	248	323	355	361	173	136	842	164	334	233	169	244	385	318	364	320	342	261	473	391	456	311	354	339	505	333	291	285	398	396	239	257	329	476	275	425	257
Tnyl_g07015	21	50	194	38	54	166	31	30	26	88	58	138	43	135	90	15	26	0	24	0	47	269	338	882	450	562	817	323	158	404	420	458	543	436	522	543	259	772	183	256	408	209
Tnyl_g07016	386	622	434	571	425	323	454	353	227	163	262	507	241	470	332	211	221	446	535	397	273	1138	1100	1109	1057	1258	821	1286	824	1182	722	694	547	832	730	681	685	795	1569	983	1309	631
Tnyl_g07017	377	472	582	502	464	492	581	515	309	273	259	543	320	594	381	591	299	761	310	323	509	868	975	863	786	1107	742	789	811	918	679	554	589	818	726	636	692	648	1445	757	1312	579
Tnyl_g07018	15	41	6	58	47	79	144	123	107	32	6	41	57	27	45	27	29	140	107	99	17	61	84	72	76	104	60	344	202	121	74	56	70	77	83	57	47	31	146	141	108	105
Tnyl_g07019	560	472	1018	773	658	615	928	652	353	334	369	349	468	893	495	692	581	413	561	291	892	434	593	1058	703	864	1409	578	406	601	504	889	1152	880	1011	1253	533	1307	426	328	400	484
Tnyl_g07020	383	551	472	379	392	511	327	423	224	152	184	324	430	561	578	605	300	444	614	373	500	642	900	1068	748	938	816	815	556	756	670	804	670	662	850	979	523	685	635	647	1031	564
Tnyl_g07021	247	481	318	221	377	451	316	302	339	148	53	129	275	304	260	346	228	469	408	173	297	682	959	1316	808	1009	945	720	422	868	585	731	453	888	881	813	640	628	729	379	799	596
Tnyl_g07022	2136	3268	1759	2267	1801	2503	1332	1279	2458	807	1878	1951	1733	2461	2743	2263	1371	3838	3913	2670	1542	8669	8366	6498	7796	10703	5968	7744	5862	9159	6878	5759	2755	6584	6677	3692	5996	4257	11491	7455	10312	5599
Tnyl_g07023	546	929	450	492	512	478	438	349	666	221	191	423	424	521	587	441	440	1444	1095	695	311	1606	1545	1948	1862	2175	1689	1611	1045	2248	1537	1544	826	1306	1463	859	1455	1161	1966	1922	1787	932
Tnyl_g07024	947	678	1125	948	836	790	1220	1044	489	332	657	1543	1290	1635	883	1325	1427	877	670	691	1046	1043	976	1158	899	1269	1059	883	898	952	773	1161	783	1404	1107	936	742	1128	1069	739	1331	687
Tnyl_g07025	52	40	32	13	56	339	17	70	25	5	24	45	85	75	14	56	61	0	125	93	35	58	23	42	45	32	38	36	57	69	32	44	18	56	45	48	15	20	42	60	28	29
Tnyl_g07026	675	527	629	526	672	450	605	431	434	132	268	456	731	562	468	514	464	539	338	517	546	733	778	699	590	975	666	783	522	839	611	597	519	670	574	468	476	658	895	658	1097	570
Tnyl_g07027	616	738	915	679	605	502	566	732	728	161	476	749	629	874	554	819	560	985	860	646	604	940	865	1002	792	995	696	700	707	877	590	762	700	1007	656	586	630	744	1077	759	901	485
Tnyl_g07028	12	14	31	24	11	2	30	18	5	8	10	31	0	6	75	37	31	0	0	31	29	82	123	62	162	188	121	119	138	202	216	139	77	63	143	84	53	57	86	168	111	111
Tnyl_g07029	1414	1767	2369	1628	1637	1241	1631	1142	1250	638	459	1524	1213	1417	1443	1332	1171	1443	1442	1192	1400	2940	3638	3730	3292	3828	3095	2931	2358	3519	2459	2637	2203	2565	2789	2167	1982	2509	2767	2849	3577	2261
Tnyl_g07030	163	84	88	135	20	18	5	111	20	10	88	122	29	15	144	85	55	89	38	258	73	230	247	143	135	103	94	111	81	158	74	174	136	93	178	75	121	81	104	74	196	84
Tnyl_g07031	368	200	397	516	317	289	423	406	219	177	201	501	219	434	427	289	185	429	375	299	427	607	592	484	606	763	461	630	365	680	423	415	380	459	513	386	388	418	783	499	609	392
Tnyl_g07032	16	0	0	0	0	0	0	2	0	0	0	0	0	0	2	14	0	0	0	0	0	10	0	0	0	0	0	0	0	0	0	2	3	0	8	0	0	0	0	0	0	3
Tnyl_g07033	742	273	4704	693	919	133	899	221	1709	9	923	5473	2816	4434	7149	3521	1561	714	217	2256	180	40	15	270	6	66	46	30	13	272	39	234	525	223	285	721	110	329	107	0	524	8
Tnyl_g07034	81	9	409	75	88	37	19	27	255	1	59	770	77	50	642	109	68	246	0	60	68	22	3	14	0	0	3	3	0	10	5	8	12	24	15	12	4	39	0	11	10	3
Tnyl_g07035	96	95	427	68	129	168	74	136	128	44	45	56	16	227	144	90	50	236	243	30	257	104	155	144	94	128	182	40	52	97	105	90	109	54	169	106	65	135	29	61	114	63
Tnyl_g07036	0	13	2	5	16	0	0	31	1	0	0	1	0	0	12	7	0	1	0	1	0	13	4	50	22	55	15	19	17	21	11	25	12	9	20	14	5	9	47	19	48	18
Tnyl_g07037	0	0	5	21	6	2	16	12	9	1	13	24	18	0	21	8	10	3	159	0	19	72	67	6	20	8	10	12	0	3	3	24	5	15	7	7	17	1	6	2	6	7
Tnyl_g07038	107	151	166	18	88	35	84	152	181	1	167	70	289	115	61	89	177	472	290	284	72	21	5	11	5	5	8	0	1	14	4	6	9	14	9	2	0	21	35	2	2	4
Tnyl_g07039	204	147	372	257	215	227	322	361	164	109	97	317	254	257	222	366	247	207	181	181	200	238	281	473	351	406	401	279	171	201	235	265	294	220	227	333	185	218	111	130	349	248
Tnyl_g07040	160	132	138	134	153	36	147	58	173	12	37	155	101	62	118	108	122	230	232	199	121	11	17	12	1	12	3	24	10	4	16	9	9	18	0	2	2	24	32	8	42	8
Tnyl_g07041	141	179	259	118	110	102	227	127	263	36	123	242	118	433	139	188	278	303	230	256	199	28	14	51	24	44	21	60	41	31	37	23	20	57	20	5	28	19	31	62	31	27
Tnyl_g07042	0	0	0	0	0	0	0	0	0	0	0	0	0	0	0	0	0	0	0	0	27	46	29	25	18	32	17	13	7	16	11	18	10	31	23	5	1	3	11	5	54	22
Tnyl_g07043	578	525	817	434	483	422	601	672	363	240	279	944	308	623	590	923	396	879	434	515	612	849	781	1023	681	836	634	828	615	847	477	553	373	594	540	385	525	389	997	751	892	432
Tnyl_g07044	454	718	621	620	628	481	506	578	347	276	363	757	464	821	534	925	508	929	725	485	426	1176	1228	1359	849	1584	1189	1489	927	951	758	1123	898	1048	907	927	1002	897	1533	774	976	667
Tnyl_g07045	1210	2211	715	950	1017	1151	807	892	994	273	1094	1104	545	1076	1789	1304	679	1692	1296	1658	808	3984	3678	2572	2481	4106	2249	3392	2684	2773	2078	2421	1360	2291	2089	1962	2031	1309	4110	3205	3971	1572
Tnyl_g07046	988	1177	1225	1097	926	933	995	946	881	394	700	1612	916	1432	1160	867	893	1273	1014	868	1061	2420	2479	2528	1814	2803	1769	2182	1679	2418	1909	1923	1490	2063	2005	1483	1739	1424	2153	2400	2632	1491
Tnyl_g07047	654	508	577	583	514	392	496	577	418	183	214	819	342	810	379	575	377	713	469	245	726	1177	1335	1290	1096	1274	964	814	699	1180	813	938	950	1040	920	845	1083	1119	872	716	1035	705
Tnyl_g07048	2547	4757	2346	4317	1534	1330	2226	2408	1574	734	620	2465	1436	7004	4756	2569	1644	1974	1455	2287	1785	1296	1495	1660	1288	2085	1711	1676	1281	1547	984	1131	906	1103	1361	1162	1084	1195	1180	972	1169	1041
Tnyl_g07049	97	80	160	146	116	92	133	107	65	58	48	131	50	105	85	91	78	130	31	54	181	166	226	381	200	292	255	165	137	153	151	174	168	200	226	151	172	122	119	119	143	194
Tnyl_g07050	1170	847	1560	1064	972	938	1238	896	946	528	729	944	1149	1112	1016	1336	1146	1231	1321	954	1146	1540	1853	2250	1636	2013	1624	1409	907	1783	1372	1732	1529	1574	1750	1508	1232	1643	1605	1555	1734	1289
Tnyl_g07051	7	47	0	122	25	29	7	5	13	4	22	25	200	36	46	59	11	11	0	78	35	66	47	31	43	40	28	40	46	74	12	32	18	74	36	22	54	11	23	55	76	30
Tnyl_g07052	401	510	613	427	394	315	702	526	409	348	172	669	456	757	429	583	487	581	510	397	580	706	652	901	859	1099	886	597	638	809	679	609	622	752	765	667	499	659	910	729	911	614
Tnyl_g07053	589	301	1654	490	740	663	514	471	366	377	66	573	308	423	458	396	425	620	614	124	599	189	292	1160	348	466	1096	291	97	352	252	799	496	375	536	568	194	735	105	123	188	166
Tnyl_g07054	42	71	1	19	32	4	25	93	19	11	48	107	20	89	130	139	81	52	35	36	35	113	88	48	50	61	50	147	94	130	191	101	72	102	114	47	71	43	151	163	139	83
Tnyl_g07055	0	42	0	0	0	58	9	0	0	0	0	9	5	6	5	0	4	0	20	14	3	10	4	22	1	4	13	9	12	2	11	11	6	2	1	3	0	1	2	3	14	2
Tnyl_g07056	0	0	11	0	1	4	5	0	0	0	0	10	0	12	0	3	0	0	0	0	4	1	5	9	2	15	11	0	1	18	4	1	5	28	2	14	0	10	0	9	0	10
Tnyl_g07057	14	32	22	38	13	70	8	27	13	10	27	28	43	59	146	4	20	12	45	0	62	0	1	0	10	5	3	0	0	7	2	3	9	0	8	11	15	5	0	1	7	4
Tnyl_g07058	1163	1299	2256	1535	1432	1350	1255	1382	1165	654	742	2014	948	1223	1295	1265	1137	1078	1450	1466	1186	1944	2106	2527	1930	2731	2007	2044	1443	1891	1299	1758	1657	1606	1929	1716	1374	1688	2229	1693	2028	1252
Tnyl_g07059	114	47	385	14	217	115	132	77	12	36	28	147	66	28	51	31	202	161	15	27	104	45	34	79	33	53	175	26	18	28	22	59	35	40	48	101	16	163	11	21	48	19
Tnyl_g07060	2346	1850	2802	2702	1765	1895	2973	3029	1411	1033	1942	2379	2706	3815	2006	2022	2677	2699	1907	1142	2230	1261	1085	1228	960	1618	920	1258	1159	1192	945	1492	1010	1400	1263	1032	1170	1482	1900	786	1456	860
Tnyl_g07061	852	761	1396	765	1183	558	1466	1076	439	378	435	1119	835	1200	769	1058	1448	791	621	446	995	823	946	1257	866	1065	1023	761	590	968	739	1043	817	1089	890	811	549	952	614	590	875	536
Tnyl_g07062	134	261	151	226	141	196	156	219	211	237	122	230	180	317	241	260	188	337	226	236	220	136	164	219	132	260	192	100	123	278	281	123	107	179	137	84	165	161	251	75	178	122
Tnyl_g07063	321	317	360	564	254	391	387	448	318	173	252	418	267	501	325	445	357	590	403	353	390	435	350	376	284	426	268	336	277	386	376	285	238	304	290	265	320	361	622	325	286	200
Tnyl_g07064	8321	6579	10517	10577	5858	6777	9398	8707	8947	1602	20298	11150	16732	23939	9700	16663	17683	8746	6433	8073	7034	7108	4719	4870	3777	6050	3292	5715	4316	4720	2772	7134	4793	9869	6491	5168	8481	9591	8354	3326	5497	3411
Tnyl_g07065	115	217	129	104	77	116	52	104	81	72	139	427	80	62	180	129	88	259	127	71	135	161	205	164	179	209	117	182	204	228	142	157	159	200	141	139	150	126	191	192	206	166
Tnyl_g07066	343	443	244	247	184	314	174	271	127	53	136	323	210	346	336	297	157	296	331	324	271	670	667	519	668	791	492	551	390	509	359	472	357	528	550	400	402	357	786	730	719	418
Tnyl_g07067	681	542	1350	763	778	683	880	747	424	365	262	709	829	773	604	688	729	777	685	428	851	735	953	1409	944	1115	1267	729	768	924	702	842	929	1093	913	1004	495	1163	719	585	783	635
Tnyl_g07068	194	120	255	189	191	137	237	166	50	142	50	217	174	238	135	95	255	206	13	183	201	99	91	318	112	189	359	90	102	82	127	273	366	258	270	377	145	411	28	27	172	63
Tnyl_g07069	292	656	165	247	177	228	252	154	299	59	62	301	151	289	187	270	172	211	307	477	336	864	625	675	495	833	469	520	529	480	400	283	252	449	314	229	392	298	662	440	649	455
Tnyl_g07070	350	519	594	396	450	399	593	419	134	129	116	487	346	483	261	394	296	251	284	222	419	585	574	813	640	669	682	596	552	657	384	509	455	506	714	466	353	528	402	496	638	428
Tnyl_g07071	410	219	531	493	429	387	452	622	374	159	161	464	464	414	372	405	538	453	566	286	603	626	558	873	600	649	780	531	410	652	618	576	590	685	622	485	545	588	500	589	784	428
Tnyl_g07072	822	332	525	662	604	620	717	752	297	241	600	954	1005	1707	654	1260	897	644	691	385	725	979	1279	1492	1060	1402	1404	835	920	1220	1139	1260	913	1259	1216	1130	811	1196	843	1057	1195	1018
Tnyl_g07073	71	18	199	104	118	140	140	171	95	40	34	189	66	146	57	108	172	90	130	71	86	122	99	259	138	144	164	82	33	135	144	155	109	99	216	164	121	126	41	49	151	87
Tnyl_g07075	355	481	442	368	411	592	460	370	390	135	157	469	276	428	421	445	362	434	235	358	412	415	423	503	536	561	397	392	243	469	292	421	309	486	268	292	328	350	392	330	380	289
Tnyl_g07076	736	1120	575	692	421	804	467	621	517	165	640	523	273	580	661	601	407	839	1005	555	619	375	304	347	228	440	283	351	322	387	275	431	207	269	227	261	176	344	315	263	440	315
Tnyl_g07077	1016	1136	1551	1271	1152	1229	1747	1076	700	565	395	1086	1054	3845	1519	856	1975	1950	1923	746	1611	2517	2744	3107	2258	3206	2255	2843	1870	2800	1830	2202	1845	2278	2423	2132	1881	2318	2033	1894	3023	1690
Tnyl_g07078	454	264	712	335	657	301	676	549	264	216	272	636	959	680	550	1007	739	454	771	313	980	269	319	646	412	380	443	389	224	344	355	537	468	562	500	471	305	506	222	206	404	267
Tnyl_g07079	16	31	247	58	200	41	17	121	32	18	33	39	47	128	54	66	257	22	248	159	57	14	8	11	38	12	26	4	8	9	3	24	14	25	8	29	12	36	10	9	16	18
Tnyl_g07080	4402	10067	3374	7114	2653	2750	2589	3330	3177	1007	891	3480	1721	4692	3931	3100	1439	2357	2553	4995	3544	1328	888	2268	943	3421	1454	2084	1322	1864	877	1144	988	1085	1563	602	1516	831	1691	1284	1982	1505
Tnyl_g07081	446	522	480	568	407	417	565	710	300	288	202	563	368	622	491	381	381	544	363	393	998	498	579	771	448	749	773	668	378	518	372	602	527	608	593	575	532	448	437	398	846	428
Tnyl_g07082	911	1140	810	798	706	508	663	741	473	184	563	1156	1205	1388	704	1086	1073	755	703	816	745	1050	985	1142	854	870	711	859	613	1027	625	894	817	741	942	604	743	830	867	751	1134	553
Tnyl_g07083	52	133	97	102	78	173	103	197	76	52	24	178	72	146	89	68	151	81	254	298	277	32	63	20	22	16	16	33	1	11	23	28	27	13	25	7	9	29	10	15	45	13
Tnyl_g07084	170	230	407	255	201	169	211	307	216	100	74	273	104	291	191	178	379	318	218	98	287	128	180	302	141	147	238	114	67	126	162	274	234	216	248	323	129	304	52	29	122	72
Tnyl_g07085	2319	559	3781	1774	1959	428	4105	1612	458	780	344	743	2125	1010	792	687	1245	442	1053	375	405	60	33	52	22	32	31	61	23	11	24	155	49	67	32	38	18	174	11	23	80	19
Tnyl_g07086	164	177	138	836	197	419	113	583	403	453	4184	3504	2117	1624	3857	1726	2808	1175	911	1167	291	151	46	86	37	51	26	146	43	56	93	1262	189	181	224	140	245	514	98	96	103	187
Tnyl_g07087	10	96	99	3	77	151	79	40	49	21	11	56	6	9	65	7	11	77	23	24	39	23	19	67	69	16	32	30	16	36	23	17	35	22	71	13	39	11	7	39	61	39
Tnyl_g07088	346	406	469	535	326	325	407	475	252	263	165	338	245	395	270	379	222	449	598	274	455	322	255	315	374	430	250	367	279	325	329	272	220	374	452	259	321	365	447	299	349	207
Tnyl_g07089	1214	1933	1213	1099	875	859	1168	1508	804	442	469	1552	1014	1688	2126	1911	1513	767	1404	1263	1238	1013	1189	1408	941	1229	1111	1330	982	1298	1133	1231	1136	1206	1265	1127	943	1323	1047	803	1286	937
Tnyl_g07090	125	161	181	163	179	212	59	137	52	94	33	74	97	128	146	84	239	232	132	138	138	497	880	1154	709	645	907	480	376	719	508	823	996	612	921	919	347	705	346	424	520	454
Tnyl_g07091	796	1039	695	887	644	740	856	735	486	416	797	1842	643	1132	806	876	1133	1140	976	757	860	982	1001	1049	882	1280	742	1050	1030	931	871	1053	784	1035	1075	773	811	884	1468	982	1248	636
Tnyl_g07092	909	1066	1077	1146	891	777	1147	1003	685	407	844	891	810	1538	671	799	772	1087	839	826	989	1112	1063	1141	939	1268	789	1178	953	1206	826	799	757	1354	1047	771	992	1106	1785	934	1133	727
Tnyl_g07093	616	367	938	518	483	455	893	658	326	242	67	606	597	857	490	567	955	478	444	196	811	202	206	790	231	182	429	228	187	313	240	500	492	454	546	531	250	439	82	94	159	166
Tnyl_g07094	766	642	1388	783	981	438	988	374	508	329	483	2074	503	560	337	327	455	782	348	837	506	319	299	422	378	534	355	333	320	409	248	350	244	347	320	263	302	385	580	358	476	269
Tnyl_g07095	746	419	2930	458	1094	101	1730	1446	533	114	821	181	600	486	90	371	1420	209	70	632	375	105	47	174	12	91	19	115	116	83	16	303	29	117	36	31	35	228	45	13	162	15
Tnyl_g07096	59	72	508	48	182	116	220	141	95	9	97	69	77	33	12	43	84	85	37	221	72	37	13	53	12	9	7	40	12	19	6	43	0	11	15	7	5	22	24	3	46	7
Tnyl_g07097	1366	1590	1216	966	818	642	1017	479	1218	187	537	696	975	1125	913	1059	628	1004	1326	1504	805	1580	1661	1493	1087	1738	733	1135	882	1377	820	688	354	1064	844	555	764	630	1239	1326	1599	774
Tnyl_g07098	178	53	273	71	153	43	685	169	126	42	45	443	174	245	202	399	474	249	95	447	123	26	44	126	34	54	68	69	13	44	35	42	14	100	62	43	51	78	31	29	131	30
Tnyl_g07099	338	124	347	164	261	126	396	100	209	77	108	369	267	295	173	177	255	172	257	229	221	84	116	163	77	118	95	104	39	94	45	64	72	48	76	69	40	130	61	50	92	27
Tnyl_g07100	1161	894	2226	884	1248	483	2168	680	833	143	1246	1440	2486	1863	1571	1642	2010	734	636	1539	816	227	241	214	188	223	172	237	211	197	107	399	225	339	214	230	185	401	95	117	455	139
Tnyl_g07101	22	270	135	166	93	146	122	100	72	81	32	405	49	48	99	148	66	158	96	100	98	243	248	221	162	316	201	171	158	230	179	151	159	166	237	230	165	226	176	223	365	159
Tnyl_g07102	74	54	186	72	100	174	91	145	117	47	65	128	53	103	81	102	80	89	18	60	148	122	132	458	240	248	338	116	78	216	177	314	294	250	304	301	206	211	98	87	118	79
Tnyl_g07103	135	237	195	293	158	351	142	259	260	174	182	317	139	222	205	193	106	435	552	220	386	575	639	692	582	838	426	563	578	596	536	420	607	613	445	402	443	405	649	604	510	430
Tnyl_g07104	443	185	625	567	246	361	776	964	476	135	557	717	671	1420	555	744	784	641	246	349	604	186	203	310	180	221	164	218	204	183	168	341	170	124	205	150	111	253	162	137	192	89
Tnyl_g07105	219	324	270	288	252	363	225	341	211	242	180	369	266	282	301	348	192	182	324	336	287	1559	1306	1310	1186	1614	879	1203	1042	1153	1234	997	808	1117	891	661	989	829	1252	1397	1420	1004
Tnyl_g07106	147	9	185	92	161	143	108	161	41	119	22	83	70	67	190	97	221	156	58	52	129	112	156	308	135	173	316	75	78	132	189	291	235	279	196	242	107	309	129	114	63	117
Tnyl_g07107	308	424	406	542	220	435	362	253	399	207	575	449	265	820	403	380	265	435	440	491	432	760	819	729	632	922	587	758	814	701	671	473	424	497	596	340	433	425	1207	666	739	662
Tnyl_g07108	1198	1484	1379	1568	1075	1401	1259	1170	1320	791	777	1508	1219	1350	1229	1323	1091	1177	1553	1110	1261	2194	2298	2754	2047	2405	1953	1974	1726	2375	1859	2094	1553	2050	1843	1714	1630	1676	1988	2192	2350	1519
Tnyl_g07109	1077	1598	1623	1522	1158	955	1468	1354	1741	691	864	1392	1511	1503	1221	1668	1197	1040	1040	1205	1044	1188	1153	1126	943	1285	912	1212	1003	1085	747	932	730	1168	986	824	875	891	1583	941	1214	681
Tnyl_g07110	478	506	621	442	449	400	597	531	513	198	692	372	635	914	458	702	606	571	483	512	479	601	522	527	409	617	439	488	483	524	373	475	411	752	480	427	545	553	969	549	520	365
Tnyl_g07111	1447	1777	2312	2156	1789	1537	2282	1799	1436	749	927	1593	2263	2944	1449	2305	1968	2248	2428	1864	2550	905	1170	1208	1088	1404	1140	1005	695	853	762	904	746	1153	1152	861	797	1043	959	949	1063	894
Tnyl_g07112	5760	6086	7390	7438	5002	4914	6465	6224	4327	2314	4420	5889	9894	9751	6585	8552	9903	6174	7090	5501	6262	5263	5125	4727	3993	5696	3963	4387	4176	4162	3985	4320	3008	5775	3803	3472	3904	4916	6057	5016	6062	3563
Tnyl_g07113	2350	3071	3477	2232	2143	2280	2334	1035	3234	735	830	1209	2141	1843	2469	2114	2279	2412	1611	2394	1624	1517	1631	2497	1569	2639	1983	1311	1180	2208	1344	1376	1146	1816	1563	1752	1079	2217	2479	1005	1733	1179
Tnyl_g07114	0	0	53	54	2	8	21	33	90	0	0	51	84	0	0	145	3	7	51	181	33	3	0	20	12	8	1	18	53	78	35	0	56	66	5	3	190	0	14	39	25	44
Tnyl_g07115	125	180	252	100	140	401	5	130	63	195	44	18	51	107	185	8	21	0	31	1	121	864	1408	1692	1229	1315	1512	722	729	1339	1339	1250	1412	1568	1593	1260	931	1609	441	964	1185	1052
Tnyl_g07116	694	1181	1021	628	610	853	644	636	684	200	519	562	546	567	836	669	510	852	663	653	714	1606	1551	1751	1583	2055	1450	1500	860	1838	1364	1554	1110	1463	1698	1084	1321	1174	1627	1832	2082	1251
Tnyl_g07117	6366	8184	4962	7745	3507	3633	6208	4949	4451	1350	965	4190	3418	9713	7941	7393	4450	2741	3563	4208	6260	1501	2467	3551	1993	3029	2989	2637	1371	2776	1345	2239	2238	1617	2632	1976	1800	2320	2051	1610	2379	1892
Tnyl_g07118	385	552	202	321	203	377	255	220	318	79	319	254	255	198	287	276	231	379	329	335	227	394	369	404	412	466	265	402	255	388	331	328	266	252	279	220	317	242	596	380	460	245
Tnyl_g07119	2592	4376	2923	4602	2114	2181	2640	2818	1749	1103	602	2627	1910	4640	4599	3401	2758	1516	2235	1807	2445	1100	1306	2185	1202	1891	2140	1496	872	1366	776	1675	1758	1512	1941	1769	1337	1737	1131	804	1414	1013
Tnyl_g07120	420	571	931	410	527	437	678	543	232	157	237	458	451	788	516	617	570	577	537	425	644	456	549	790	424	672	548	402	375	462	317	482	406	474	577	581	338	582	424	323	552	363
Tnyl_g07121	2147	2933	2630	2562	1250	2376	1515	3004	1291	772	751	851	964	1960	1993	849	803	1534	2784	2216	3003	1157	1021	1760	974	1105	785	984	1011	965	761	790	631	955	976	874	689	872	978	876	2278	1455
Tnyl_g07122	29343	17859	21179	36032	21264	26912	30370	26050	12244	8801	18981	5917	8744	20700	6584	9827	7360	17955	15574	7776	26587	3882	3121	4738	2661	4262	4615	5078	3923	4780	3266	4032	2985	4467	3985	4257	3513	4651	11996	3094	2588	3312
Tnyl_g07123	4175	5287	4320	5670	3276	3844	4207	5425	3607	3635	4216	13221	4091	6965	6610	4350	3374	5393	6974	4463	5726	2403	2375	2458	1809	3268	1994	2322	2308	2756	1900	2376	1998	1994	2379	2073	2069	2401	4214	2196	2965	1660
Tnyl_g07124	882	975	1226	1092	952	723	1251	920	729	399	606	1001	1172	1621	811	1113	1391	850	844	874	919	857	818	958	595	1012	625	713	723	812	607	801	563	938	716	873	670	822	1313	610	1023	458
Tnyl_g07125	19	30	159	109	89	94	97	102	57	14	92	116	103	186	101	63	148	71	42	9	124	65	64	134	67	91	96	78	66	92	73	105	57	109	83	77	58	91	181	98	209	132
Tnyl_g07126	1415	2145	1212	1796	871	830	1142	1183	970	387	548	1502	965	3160	2922	1617	1190	1025	1392	1270	969	1041	1310	1461	1276	1654	1197	1348	841	1559	914	1125	1133	1106	1329	1211	936	963	1330	1031	1493	1175
Tnyl_g07127	3042	4037	2234	3105	1088	1290	2945	2439	3115	986	1662	2329	2232	2827	1580	3034	2532	3091	2952	2329	1139	4236	4835	3712	4273	1203	1672	4897	3809	4854	3185	3597	2699	2127	3028	907	2306	3058	3623	2800	1678	785
Tnyl_g07128	153	159	137	100	1	19	123	80	117	51	71	141	44	172	3	248	118	141	60	78	36	238	258	108	206	10	34	215	151	335	147	161	175	90	274	9	109	156	222	239	67	45
Tnyl_g07129	3922	2329	4649	4408	5579	1903	2935	5773	2741	2150	2658	2906	2951	3818	1891	6752	4030	2796	2651	1780	3457	1168	1274	1500	1017	1354	1444	782	680	1243	1002	1948	1306	1381	1368	1454	1058	1703	1009	768	1317	838
Tnyl_g07130	21	21	15	7	8	16	11	9	1	2	11	9	7	5	12	6	12	34	11	6	3	11	47	24	14	47	28	17	23	28	24	19	18	19	25	19	25	34	39	36	35	11
Tnyl_g07131	13152	11676	18136	16957	10407	9941	17911	15678	11075	3650	17129	13082	20971	34317	14955	24174	24178	14365	9174	10463	12245	9653	6582	7601	5250	9109	4744	8117	6339	7136	4317	10141	4986	10989	8557	5842	8008	11136	9672	4908	10298	4115
Tnyl_g07132	759	838	980	833	815	829	912	1621	747	448	375	1353	788	1587	786	1561	928	816	857	378	1639	988	1260	1106	903	1307	897	858	768	1124	768	838	751	845	1049	798	979	822	994	1030	1354	792
Tnyl_g07133	19	0	4	0	2	6	0	271	104	3	0	10	0	15	15	0	10	0	0	135	3	13	8	47	19	12	31	3	20	31	26	12	27	59	6	30	45	49	6	29	94	30
Tnyl_g07134	373	354	605	468	289	282	324	337	309	115	94	406	463	325	424	609	583	260	643	238	410	94	82	168	74	144	116	160	52	138	82	133	71	107	148	108	139	172	158	129	248	121
cluster157coordsScaffold2-8021895N	5	0	14	5	7	0	8	5	49	19	0	8	6	0	6	25	4	0	28	28	12	3	1	4	3	0	6	0	0	2	12	0	0	0	1	0	6	10	12	10	17	4
cluster158coordsScaffold2-8026164	0	0	4	0	0	0	0	0	9	0	0	0	0	0	0	0	0	0	0	0	0	0	0	5	2	0	0	0	0	1	0	0	0	0	0	0	4	0	20	0	0	0
cluster157coordsScaffold2-8029855N	0	0	0	0	0	0	4	0	0	0	0	0	0	0	0	0	0	0	0	0	0	0	0	0	0	0	0	0	0	0	0	0	0	0	2	0	0	0	2	0	0	0
cluster155coordsScaffold2-8033736	11	0	0	0	4	0	0	2	0	6	0	4	0	16	0	0	0	0	7	0	0	0	0	0	0	0	0	0	0	4	0	0	0	0	0	0	0	0	0	0	0	0
Tnyl_g07139	524	480	472	243	393	255	159	439	1593	234	187	570	231	127	395	273	245	543	661	1418	207	311	265	423	167	383	229	293	188	389	223	205	351	467	297	339	193	684	516	301	1015	358
Tnyl_g07140	145	858	463	317	230	492	204	429	243	280	197	164	200	459	382	107	291	320	591	259	590	677	828	1512	1050	1305	1149	740	505	908	548	904	859	808	983	906	572	1034	586	685	552	510
Tnyl_g07141	129	252	295	229	263	239	374	338	131	90	116	199	199	273	243	400	394	385	268	116	319	136	197	325	195	188	205	182	115	173	132	256	188	189	254	194	180	289	94	129	184	97
Tnyl_g07142	1397	1870	1781	1681	1404	1624	1893	1902	1124	488	1326	1849	1595	3133	1416	1992	2155	1701	2096	1369	1771	1520	1610	1539	1309	1829	1147	1581	1320	1514	1136	1611	1020	1677	1675	1299	1128	1698	1873	1495	1944	1085
Tnyl_g07143	902	730	1784	1563	1343	1068	1475	1557	531	860	501	675	914	1017	598	886	710	736	1237	733	1209	720	769	983	788	1206	772	891	729	675	650	558	563	970	584	703	486	650	848	631	902	600
Tnyl_g07144	2909	2571	2537	3516	1705	2013	2994	2825	1745	1358	1401	2122	1770	2451	1350	1492	1032	2660	2369	1201	3481	1441	1310	1483	1148	1790	1114	1732	1398	1685	1462	1307	934	1138	1300	1255	1233	1058	2740	1296	1735	1227
Tnyl_g07145	144	116	227	83	98	411	41	90	228	213	34	18	30	59	167	26	7	0	0	9	140	738	1169	1627	1155	1252	1826	706	819	935	1029	1215	1200	955	1297	1298	795	1478	450	781	773	918
Tnyl_g07146	433	577	601	369	359	313	345	489	289	223	340	950	331	382	429	488	348	716	398	374	416	959	875	894	683	1052	745	815	688	829	597	576	494	656	644	547	424	449	1087	1047	802	544
Tnyl_g07147	622	854	655	412	487	516	512	457	472	219	415	747	389	712	559	514	439	664	707	981	692	797	838	854	724	1048	620	665	776	667	566	484	485	648	700	561	554	485	1119	818	1052	709
Tnyl_g07148	484	315	711	362	483	199	590	439	196	67	182	505	505	624	381	522	734	241	170	190	504	100	118	354	120	155	302	99	40	98	153	316	198	153	177	207	99	288	115	76	134	90
Tnyl_g07149	2605	2695	1415	3443	1412	1678	1815	1492	1200	826	1596	2197	2440	4942	3788	3914	2310	2589	2455	1052	1828	607	571	737	534	600	448	619	443	593	423	884	620	506	792	541	577	699	612	426	626	434
Tnyl_g07150	3979	3169	837	3336	3164	1174	3612	2355	1235	1324	2219	2081	2795	5122	2305	4149	2381	2384	2486	442	1858	188	34	99	5	84	124	85	26	79	43	584	56	93	192	84	88	341	371	52	82	62
Tnyl_g07151	160	105	156	411	143	146	311	233	42	349	36	1	5	77	54	6	22	295	227	0	159	0	6	22	8	4	0	9	13	0	0	3	7	0	2	3	0	9	0	3	0	0
Tnyl_g07152	0	0	0	0	0	6	0	6	0	1	0	0	0	8	3	0	0	0	0	0	18	26	15	54	44	54	24	13	36	11	46	53	19	1	27	80	2	32	0	7	7	8
Tnyl_g07153	335	235	620	178	398	209	320	282	160	335	79	291	275	242	317	280	447	111	109	73	331	168	259	583	176	389	746	109	93	161	114	497	543	541	283	450	261	854	91	51	114	117
Tnyl_g07154	101	49	139	65	69	55	124	179	38	90	73	152	76	159	77	140	72	138	62	165	90	55	99	86	144	159	145	115	110	186	151	97	117	74	86	118	79	100	155	105	140	86
Tnyl_g07155	3628	6495	7024	5255	5469	6292	4949	4793	3989	1621	1676	4215	4140	5528	6687	5266	5680	10281	12382	6119	14540	952	1208	1417	930	1460	1383	1131	898	1195	929	998	860	1514	1361	1298	914	1335	1283	1056	1452	892
Tnyl_g07156	545	412	929	306	621	283	685	404	357	109	208	414	650	546	239	599	421	529	559	495	403	518	545	726	566	762	476	492	333	621	431	439	375	572	509	501	367	468	396	446	602	362
Tnyl_g07157	354	164	642	264	250	307	392	404	363	149	170	343	300	146	323	393	345	443	137	239	554	386	714	1280	564	600	1284	653	180	641	537	556	971	406	892	816	461	895	389	362	418	383
Tnyl_g07158	123	56	130	83	93	103	109	206	55	13	0	102	55	101	125	70	58	20	58	38	92	17	25	48	17	43	26	30	12	37	35	43	42	35	72	26	33	35	45	27	36	23
Tnyl_g07159	200	480	252	250	160	272	216	333	251	50	68	287	123	139	264	196	120	105	287	325	269	1996	2160	1548	1885	2169	1550	1884	1277	2362	2142	1052	1062	1148	1571	850	989	795	1590	2377	2547	1470
Tnyl_g07160	223	221	149	99	199	191	250	247	186	89	190	396	135	149	124	177	130	162	136	205	208	131	178	208	162	218	158	201	145	122	182	175	98	122	198	147	74	163	326	144	166	119
Tnyl_g07161	428	646	522	415	597	307	609	678	444	312	116	374	275	396	341	625	438	567	552	366	576	319	489	532	402	476	429	462	388	396	307	383	293	425	356	318	401	425	369	280	317	254
Tnyl_g07162	113	79	54	8	100	128	136	159	18	65	57	74	57	55	101	131	117	109	31	109	116	132	161	266	153	179	296	119	106	214	177	204	214	190	197	225	196	238	40	101	194	154
Tnyl_g07163	14	0	43	49	52	114	21	13	43	2	44	323	69	2	65	4	30	128	109	117	15	15	8	65	38	62	16	35	0	27	0	3	5	32	21	19	18	27	202	10	52	31
Tnyl_g07164	154	141	261	137	142	105	308	212	137	94	183	161	210	245	110	195	126	166	190	64	196	279	364	323	304	414	330	328	247	295	304	264	232	333	281	267	210	305	268	233	407	186
Tnyl_g07165	635	1237	943	1712	679	678	779	832	931	429	778	4200	675	1429	1262	1455	616	818	1785	1011	1366	2068	1484	1627	1273	1727	967	2159	1309	1577	1179	1204	932	992	1258	938	1298	1021	2293	1555	1771	848
Tnyl_g07166	1366	2650	1648	2274	1299	1200	1257	1644	1441	401	730	2089	1417	1405	2091	1811	1455	1654	1864	1426	1568	2369	2085	2080	1872	2613	1644	2010	1280	1966	1458	1613	1334	1789	1900	1527	1824	1503	2561	1919	2693	1782
Tnyl_g07167	930	798	1161	882	837	587	1002	1237	910	320	511	1143	883	1099	906	1115	909	758	878	713	842	505	657	897	624	740	637	601	338	666	484	731	500	771	638	620	510	923	680	487	772	372
Tnyl_g07168	1	0	0	0	33	27	0	3	6	3	3	3	0	0	0	12	0	0	0	0	9	265	472	115	161	194	146	161	109	271	179	203	164	134	238	105	240	44	340	473	63	200
Tnyl_g07169	72	21	44	34	74	134	24	13	99	102	54	0	23	30	49	0	0	0	68	40	28	1037	1125	1289	1108	1166	1021	955	492	1389	1126	1001	922	944	1273	811	662	848	774	999	1444	798
cluster0coordsScaffold2-8358709	5	5	28	13	14	0	8	19	6	11	9	20	14	4	24	7	9	61	34	9	14	46	57	103	88	131	190	14	45	41	2	38	65	15	62	46	551	83	792	327	141	84
Tnyl_g07171	27	0	5	2	16	18	10	5	19	0	0	2	14	9	6	0	2	5	49	0	3	60	22	41	50	142	61	33	34	40	18	13	29	18	49	12	246	31	416	191	101	23
Tnyl_g07172	0	0	10	0	0	0	25	20	0	0	0	1	2	3	0	9	4	28	0	0	0	0	0	0	0	3	21	4	4	5	0	4	1	4	0	0	0	6	13	0	0	3
Tnyl_g07173	63	62	95	69	51	29	331	77	76	2	86	218	153	467	110	502	422	168	92	139	131	51	15	38	1	19	42	45	26	17	90	24	5	18	19	25	80	44	126	15	27	58
Tnyl_g07174	9	14	14	0	1	3	304	47	48	0	0	5	0	0	0	109	0	75	129	0	21	6	0	2	0	5	3	11	0	5	12	0	3	0	0	3	2	0	4	0	0	0
Tnyl_g07175	13	0	0	0	3	4	65	17	0	0	0	26	0	0	1	39	11	0	9	0	0	1	0	3	0	12	3	0	0	0	3	10	3	8	9	1	6	4	0	1	0	3
Tnyl_g07176	0	0	0	0	0	0	0	175	0	0	0	0	0	0	0	0	0	0	0	0	0	1	0	0	0	0	0	0	0	0	1	5	1	3	0	0	0	0	12	0	0	0
Tnyl_g07177	2	0	11	0	4	16	5	49	31	22	0	4	10	19	44	2	0	84	9	51	26	17	7	11	17	26	28	93	28	27	45	24	14	38	33	46	14	27	7	67	76	34
Tnyl_g07178	5	0	9	0	10	30	1	2	0	0	0	8	6	0	1	4	0	20	0	16	50	10	12	2	8	6	11	37	11	0	9	1	1	5	20	3	10	12	23	13	56	16
Tnyl_g07179	83	67	257	206	126	71	136	289	77	65	33	127	119	191	146	119	171	197	88	139	193	135	229	234	169	201	277	120	73	137	157	171	214	184	735	307	150	293	146	151	189	120
Tnyl_g07180	1119	845	1322	1096	1288	680	1536	1154	902	783	676	779	1589	1555	735	1413	853	504	919	599	1010	1378	1737	1917	1997	1917	1990	1756	1555	1610	1463	1611	1478	2100	2188	1672	1410	2305	1658	1687	1591	1302
Tnyl_g07181	610	491	1000	284	669	326	546	672	448	300	204	668	617	589	529	557	1017	571	204	322	548	260	243	691	248	323	699	234	158	242	210	581	553	425	472	575	227	733	129	62	287	148
Tnyl_g07182	522	797	758	680	571	555	896	643	436	261	427	678	654	709	658	737	584	731	785	564	555	1027	1296	1190	1078	1425	1038	885	890	1209	938	1068	1017	1011	944	956	850	894	1349	1016	1241	777
Tnyl_g07183	417	461	737	623	595	595	705	876	295	182	523	997	1020	1078	752	1023	830	432	399	475	752	867	1224	1315	920	1354	812	951	764	1052	802	1009	955	1159	1110	993	799	1189	730	923	1321	711
Tnyl_g07184	165	427	309	167	232	132	323	229	247	79	220	481	271	542	234	318	243	242	215	71	263	335	275	338	255	330	270	346	200	276	170	297	228	272	268	229	199	277	249	220	366	235
Tnyl_g07185	664	457	806	511	515	571	492	296	208	225	117	1607	215	400	415	234	222	446	609	349	499	485	550	1284	565	856	688	494	248	538	312	379	363	440	406	312	269	410	557	396	422	303
Tnyl_g07186	56	148	18	88	152	303	65	109	82	33	32	108	11	21	31	45	9	12	225	32	100	308	295	263	237	301	145	256	158	312	165	101	118	125	120	100	87	161	297	222	163	128
Tnyl_g07187	82	60	34	66	81	116	56	26	38	11	25	62	34	8	52	16	27	111	98	90	28	445	334	428	308	480	173	338	244	410	241	130	155	137	150	122	166	106	614	465	365	195
Tnyl_g07188	113	189	265	53	53	43	1	103	11	2	0	0	0	3	7	0	0	53	108	0	10	106	56	130	87	105	54	48	47	95	41	41	34	15	29	12	17	39	44	84	39	43
Tnyl_g07189	6	1	45	7	46	15	18	25	0	15	15	274	20	30	155	6	23	13	78	0	15	77	112	124	89	112	82	44	57	62	71	125	100	114	71	66	67	53	108	34	74	63
Tnyl_g07190	0	0	0	0	0	0	0	0	0	0	0	0	0	0	0	0	0	0	0	0	0	0	1	0	0	6	0	0	0	0	0	0	0	0	0	0	0	0	0	0	0	0
Tnyl_g07191	489	757	500	347	393	353	450	512	261	179	179	609	546	615	485	526	332	293	455	347	533	672	771	1048	803	1115	893	775	636	763	600	921	721	847	775	646	649	664	800	876	904	483
Tnyl_g07192	108	263	62	57	61	126	40	44	63	83	46	19	17	12	95	22	23	70	207	24	53	844	969	541	502	542	292	765	432	987	800	714	231	480	531	446	656	356	767	757	517	484
Tnyl_g07193	170	226	410	142	171	451	4	137	107	185	104	14	71	70	215	0	6	33	41	219	127	1316	1314	2328	1344	1740	1703	967	817	1260	887	1972	1931	2080	2034	2142	1320	2382	413	988	1116	961
Tnyl_g07194	110	150	100	66	128	417	21	76	8	85	62	1	23	26	27	0	0	22	61	144	42	293	391	637	261	373	525	344	194	404	215	532	677	598	335	530	253	615	304	252	295	252
Tnyl_g07195	5	28	19	76	4	2	6	36	0	5	25	8	1	10	226	14	21	0	0	52	18	6	18	17	15	32	26	9	4	25	14	28	14	23	9	14	6	33	29	6	27	12
Tnyl_g07196	0	0	10	0	0	5	0	1	0	0	0	4	0	9	10	2	10	0	0	0	0	0	0	0	0	0	0	0	0	0	0	7	0	0	0	0	0	1	0	0	0	0
Tnyl_g07197	30412	27081	30562	49000	27035	34748	40499	35483	23393	25104	31680	29469	17586	43438	22003	32584	28354	37974	40361	22288	32540	13936	18261	18135	16578	19520	18236	17341	16356	16460	18443	15434	11834	15298	19898	13984	15595	15680	26718	19105	16143	14160
Tnyl_g07198	2497	2589	3212	1812	2343	1892	2627	2724	1852	1283	1163	2588	1744	3100	2439	2623	2458	2415	2441	1553	2752	3727	4366	5740	4262	5267	4939	3821	3408	4911	3698	4248	4512	4093	4565	4654	3468	4331	3197	3157	4748	3193
Tnyl_g07199	120	97	65	50	107	22	70	77	47	74	52	231	103	110	156	115	79	71	18	93	110	62	38	22	30	99	35	65	40	25	18	55	50	32	49	74	23	15	46	49	55	26
Tnyl_g07200	2	0	12	0	0	0	1	0	0	0	0	70	0	20	2	8	5	0	0	0	27	16	9	11	30	28	9	50	6	10	6	11	6	5	9	10	25	0	23	6	20	5
Tnyl_g07201	1	0	0	0	0	0	2	0	0	4	0	11	0	0	0	0	2	43	0	0	0	0	2	11	7	1	1	0	7	4	0	10	1	0	3	5	0	0	15	0	23	3
Tnyl_g07202	0	18	16	55	2	36	11	5	7	0	135	22	69	36	16	38	79	1	0	29	3	131	74	97	194	185	60	138	107	97	59	122	27	51	46	72	103	134	35	107	85	95
Tnyl_g07203	16460	7640	13698	5658	10185	2713	10550	9852	6959	2980	1827	2542	14636	6793	9140	9638	7874	9157	4734	2320	3491	519	205	555	154	462	437	379	167	439	221	1157	278	687	664	452	428	881	231	147	375	199
Tnyl_g07204	2230	2067	3689	2444	2205	1712	3145	2421	1309	895	2363	1803	2542	3181	1570	1923	2262	1963	2113	1157	2527	1885	1749	1944	1775	2543	1942	1766	1417	2009	1645	1770	1500	1880	1739	1640	1460	1907	2469	1656	2013	1368
Tnyl_g07205	694	1082	1244	780	652	603	593	745	911	707	460	970	752	985	843	1051	961	584	543	526	870	480	501	904	581	685	960	514	311	651	519	662	695	580	657	655	328	724	470	405	552	364
Tnyl_g10055	0	0	0	0	0	0	0	1	0	6	0	224	0	0	0	0	0	0	0	0	4	0	0	0	5	0	0	0	0	0	1	0	0	0	0	1	0	0	13	0	0	0
Tnyl_g10056	315	332	387	380	258	202	395	261	197	80	85	243	92	269	172	160	179	284	276	206	391	263	482	406	326	431	486	234	314	358	279	258	276	215	312	317	284	358	549	295	310	337
Tnyl_g10057	2569	3305	3957	3088	2724	2624	3510	4835	2343	1685	1462	1536	1913	3520	1690	1832	2027	4614	6738	3253	4231	1682	1648	1787	1349	1947	2145	1471	1492	1550	1357	1489	1317	1701	1549	1452	972	1734	2778	1404	1757	1311
Tnyl_g10058	3784	5882	3435	3771	3506	3836	2476	2580	2843	1434	1414	2989	2080	2394	3453	2779	2459	4157	5908	3091	2868	5044	6668	7128	6301	7595	5450	5821	3742	6641	4680	4585	4456	4793	5375	4651	3699	3995	6813	5835	6674	4404
Tnyl_g10059	64	72	131	47	83	88	52	96	11	66	18	43	16	35	105	19	26	14	92	78	116	109	125	232	164	229	265	101	126	119	141	160	206	199	206	186	137	296	89	90	89	118
Tnyl_g10060	2826	3302	2214	4736	1837	4181	3094	4647	1291	1857	2167	477	548	2189	849	718	522	2659	4258	475	12313	600	672	1711	909	759	899	1030	792	750	762	540	465	443	1674	572	585	600	1835	1142	513	656
Tnyl_g10061	2117	2121	2904	2661	1758	1554	1904	2062	1298	797	1193	1779	1393	2955	1912	1848	1586	2330	2719	1690	1751	2272	2066	3130	2255	2261	1771	1900	1262	2089	1583	1854	1376	1792	2635	1284	1524	1462	1868	1829	2759	1355
Tnyl_g10062	9867	17843	8583	11746	5438	6231	6156	8565	4788	2784	2501	9212	4236	12142	14857	7594	7159	5301	9013	7751	8270	3783	4415	7312	4283	5538	5597	4938	3007	4851	3392	4819	4130	4050	4899	4086	3245	4184	4326	3688	5134	3531
Tnyl_g10063	340	178	649	686	293	386	415	707	277	477	243	1219	412	665	488	781	420	686	440	643	843	774	761	902	745	921	726	592	825	698	674	705	543	758	1025	714	592	788	665	673	843	511
Tnyl_g10064	47	6	20	19	29	9	102	42	17	15	54	229	20	16	57	106	71	62	23	58	44	8	10	11	6	8	5	7	9	15	1	29	10	17	13	19	2	5	25	6	6	12
Tnyl_g10065	341	391	203	174	209	282	191	132	225	56	135	263	172	120	329	167	165	456	364	634	178	1198	1044	856	832	1336	501	1026	682	922	422	577	612	695	488	410	418	419	1417	841	1405	531
Tnyl_g10066	0	0	0	0	0	0	10	1	0	2	0	173	6	0	0	0	0	0	0	12	121	1	17	7	2	8	2	6	0	3	6	1	2	9	5	0	9	3	10	1	13	28
Tnyl_g10067	2	0	0	0	2	3	7	1	2	0	5	3	0	1	2	0	2	3	0	0	9	10	16	5	10	10	6	4	4	8	1	4	3	4	10	6	10	1	30	7	9	24
Tnyl_g10068	1708	3140	1140	1321	1155	844	1251	678	1634	493	838	1757	1082	1545	1246	998	1100	2260	2250	2390	1187	3026	4493	2251	2000	2296	1608	2575	1641	2646	1605	2942	2450	2062	1646	1410	1655	1510	4442	3315	5118	2238
Tnyl_g10069	95	234	55	118	92	139	59	46	51	28	116	128	101	55	97	135	49	289	224	248	97	384	449	316	386	427	208	385	370	393	258	284	254	228	159	158	220	217	836	483	805	253
Tnyl_g10070	272	545	308	363	203	199	498	280	202	58	352	2552	569	473	1070	1586	3495	330	438	631	481	65	93	43	22	54	56	59	52	107	98	226	153	54	156	32	129	497	102	47	119	39
Tnyl_g10071	684	693	511	1061	421	787	589	812	943	889	707	492	515	804	585	548	440	874	1267	568	750	457	421	578	442	517	490	379	360	476	345	399	464	732	487	450	467	608	1002	578	407	471
Tnyl_g10072	9	56	22	7	30	0	8	4	0	0	0	35	31	18	17	11	95	63	151	4	23	2	0	1	0	0	0	1	0	10	0	8	1	1	0	1	0	0	4	2	4	4
Tnyl_g10073	189	317	122	216	164	255	154	150	219	74	41	74	32	67	58	144	63	287	179	129	133	410	662	796	567	572	568	326	577	482	362	338	397	175	429	407	210	327	434	539	362	538
Tnyl_g10074	52	47	95	104	50	85	50	90	66	79	12	95	54	47	71	45	53	26	41	41	105	54	108	217	145	159	251	74	59	110	79	103	155	105	149	180	60	241	17	34	81	59
Tnyl_g10075	13	8	24	4	4	49	0	0	0	22	0	2	20	12	5	0	0	0	0	0	2	154	184	327	214	154	567	213	69	189	170	164	222	142	304	195	54	376	124	118	201	112
Tnyl_g10076	1320	1959	1652	1382	983	1094	1578	1722	975	703	910	1374	1245	1558	1085	1290	1071	1458	1475	936	1693	1090	1086	871	778	1120	817	966	933	1042	952	710	562	905	791	690	763	901	1299	993	1324	771
Tnyl_g10077	322	29	515	89	211	80	719	188	277	72	83	61	35	80	80	112	17	711	205	222	225	66	49	122	72	66	58	49	29	52	43	93	24	19	38	48	21	76	143	100	75	46
Tnyl_g10078	832	2009	3139	1538	459	651	1283	2630	2027	472	838	518	641	908	1384	1472	685	846	1891	1143	808	179	272	341	156	226	213	311	125	278	167	329	153	233	290	131	191	235	245	209	351	189
Tnyl_g10079	10	49	93	48	34	29	44	103	196	14	47	10	29	59	9	18	5	3	145	0	74	49	37	67	54	85	47	36	5	55	27	17	26	9	12	18	32	11	78	51	18	21
Tnyl_g10080	566	777	722	803	452	716	706	715	391	521	141	713	625	741	579	873	875	286	441	275	700	245	357	638	406	355	530	274	217	342	293	407	409	412	353	443	323	485	319	161	238	264
Tnyl_g10081	1577	1083	1935	1409	1525	837	1988	1269	1113	835	666	1239	1680	1698	908	1376	1226	1335	1303	921	1310	1197	1372	1613	1447	1886	1445	1336	1076	1517	1211	1170	1263	1449	1415	1154	1042	1516	2058	1017	1358	1142
Tnyl_g10082	1852	2360	2100	1741	1402	1848	1679	1366	1338	821	681	1472	1222	1376	1493	1607	1592	1484	2552	1138	1491	2271	2537	3375	2498	2506	2528	2163	1294	2774	2128	2257	2009	2135	2707	1867	1446	2194	2767	2177	2766	1865
Tnyl_g10083	1558	2527	1004	2206	1089	1393	1027	1428	780	403	589	609	586	1395	957	638	518	1367	2334	780	2340	789	744	635	597	811	633	790	448	676	334	586	451	377	524	422	422	483	778	561	1120	527
Tnyl_g10084	216	121	245	165	199	186	97	235	119	126	41	216	127	198	146	230	239	132	142	165	186	323	400	659	378	534	732	409	201	420	364	516	616	557	847	499	345	684	250	302	468	372
Tnyl_g10085	7730	5653	9122	10121	6822	5774	10523	7807	3788	2535	2713	2693	3847	6942	3122	3316	3191	8025	6047	3902	7889	2263	2203	3168	2090	3299	2646	3501	2723	3279	1958	2210	1688	2646	2488	2119	1778	2290	6633	1706	2747	1821
Tnyl_g10086	456	373	332	683	314	606	394	811	372	181	347	769	285	1632	457	952	546	371	1864	63	604	370	403	641	559	540	571	553	380	699	526	493	455	416	720	388	388	487	940	441	507	496
Tnyl_g10087	1672	1790	966	2379	1156	1205	1380	1674	1063	461	912	1188	2249	1862	1200	1218	966	1644	2132	1053	1475	1560	1704	1578	1508	1966	1355	1653	1348	1626	1282	1222	954	1395	1198	979	992	977	2327	1923	1490	1210
Tnyl_g10088	346	279	298	495	226	448	465	413	192	277	262	530	494	712	382	529	303	358	591	361	462	604	609	613	541	785	484	623	444	548	724	395	402	495	618	392	488	394	664	588	619	408
Tnyl_g10089	141	116	293	71	203	223	210	132	102	118	91	144	123	149	145	161	177	139	120	125	145	127	220	280	172	219	239	182	167	219	113	234	255	143	225	225	138	215	183	144	135	141
Tnyl_g10090	1134	1510	1398	1089	1212	1039	1342	892	896	540	470	1116	784	987	917	915	977	1206	1151	640	1107	1734	2160	2363	2152	2447	1800	1844	1527	2076	1603	1700	1287	1426	1821	1386	1116	1429	2119	1758	1942	1289
Tnyl_g10091	272	565	326	340	259	251	383	555	182	144	233	619	278	279	321	308	159	521	493	302	407	401	478	390	327	470	306	521	455	330	229	194	188	274	318	214	197	274	694	405	407	237
Tnyl_g10092	214	518	607	455	324	299	491	417	250	65	192	349	321	466	385	409	362	319	334	332	493	720	604	749	726	700	572	638	536	613	634	534	455	561	657	401	433	415	797	681	805	502
Tnyl_g10093	709	453	948	1124	847	365	1121	793	335	171	381	1121	1562	2372	1018	3048	1407	832	589	944	508	341	516	594	491	602	670	612	436	556	514	461	435	506	751	337	434	723	466	392	424	352
Tnyl_g10094	120	148	258	254	111	102	155	127	88	87	130	267	139	275	69	70	101	191	229	154	228	119	111	275	171	151	109	153	100	236	132	123	146	241	182	159	175	149	307	179	264	175
Tnyl_g10095	394	364	405	278	421	257	479	204	330	75	203	315	340	370	256	228	254	256	204	338	345	565	473	508	374	698	332	566	393	611	380	420	219	545	413	276	334	308	840	482	863	311
Tnyl_g10096	0	0	0	0	0	0	0	0	0	0	0	0	0	0	0	0	0	0	0	0	0	0	0	0	0	0	0	0	0	0	0	0	0	0	0	0	0	0	0	0	0	1
Tnyl_g10097	71	116	71	112	84	109	104	191	17	44	34	72	71	103	81	144	89	48	63	32	167	158	251	460	247	298	315	249	88	238	224	198	295	188	321	271	176	363	206	188	282	154
Tnyl_g10098	2638	3280	5880	2975	3488	3528	3971	3548	1911	1644	1514	2786	3539	3417	2679	3203	3696	2601	3779	3165	4065	4759	5641	6716	5425	6467	6939	4465	3546	5145	4259	4900	5114	4496	5465	4926	3796	5351	5204	4643	5338	3670
Tnyl_g10099	409	759	589	649	425	526	432	552	265	163	270	674	455	450	555	508	394	618	794	652	386	1325	1232	1128	1292	1474	923	1154	911	1084	747	773	739	993	949	741	700	739	1531	1085	1251	574
Tnyl_g10100	162	57	191	100	169	54	154	162	110	105	76	211	158	130	99	114	153	246	84	119	202	224	217	304	268	292	261	215	187	311	138	208	229	220	214	196	172	174	198	167	228	167
Tnyl_g10101	352	362	448	263	257	244	495	393	242	252	118	266	311	337	239	392	325	212	195	169	238	325	429	460	349	323	405	436	262	448	376	390	366	284	399	345	294	415	366	360	407	353
Tnyl_g10102	231	172	302	111	223	85	228	121	277	92	89	226	248	224	177	226	233	303	116	48	159	278	329	386	306	467	341	314	285	281	275	256	271	313	365	211	260	323	275	235	261	167
Tnyl_g10103	391	540	490	460	491	552	587	518	275	349	361	548	359	570	510	378	456	632	480	418	618	853	930	1090	933	1172	743	860	647	817	792	673	514	707	785	615	544	744	1222	1046	938	629
Tnyl_g10104	372	414	429	468	337	398	437	405	331	119	56	449	262	463	355	199	232	390	623	290	366	397	588	540	510	637	422	451	411	484	398	378	362	432	498	298	336	348	788	492	537	372
Tnyl_g10105	0	0	0	0	0	0	0	0	0	0	0	0	0	0	0	0	0	0	0	0	0	0	0	0	2	0	0	0	0	0	0	0	0	0	0	0	0	0	0	0	0	0
Tnyl_g10106	114	345	196	110	72	308	25	94	43	130	97	110	25	99	171	0	0	0	70	134	124	492	894	1693	741	933	1168	616	250	759	668	831	1236	892	914	1118	389	1106	591	458	687	460
Tnyl_g10107	0	0	0	0	0	12	0	0	0	0	0	0	0	0	0	0	0	0	0	0	0	0	0	7	0	0	2	13	0	0	0	0	0	11	2	0	0	0	0	1	0	0
Tnyl_g10108	199	245	353	288	289	133	435	563	956	190	128	437	520	440	568	323	268	503	241	353	334	399	398	411	304	590	281	347	275	416	406	267	147	236	340	294	174	300	290	353	576	261
Tnyl_g10109	269	276	750	547	260	312	569	472	561	381	260	556	239	614	227	241	310	223	495	247	528	134	202	339	233	284	296	222	354	296	279	246	206	236	233	206	152	229	480	267	233	249
Tnyl_g10110	54	84	145	80	30	51	37	77	38	60	12	67	26	118	130	49	25	115	28	29	47	46	68	93	55	78	106	85	18	68	31	126	128	54	92	153	79	83	47	14	85	56
Tnyl_g10111	376	346	533	237	392	339	411	373	264	231	215	283	300	248	259	396	401	314	358	208	450	523	884	1082	719	1032	944	556	468	815	674	653	672	573	847	657	492	652	521	633	850	551
Tnyl_g10112	1530	1652	2912	1791	1720	1683	2440	2545	1278	959	721	1684	2100	3139	2006	2459	1915	1763	1875	1557	2601	1968	2015	2761	2166	2652	2438	1940	1853	2141	1653	1796	1827	1752	1938	1735	1334	2355	2150	1552	2308	1596
Tnyl_g10113	4819	6183	4190	4431	3335	4053	3442	3363	2868	1822	2569	3806	3405	4136	3785	4939	3818	4187	5576	2401	3080	4793	6058	6950	5022	6441	5249	6057	4309	5290	3701	5447	5441	4953	5680	5433	4209	4479	5067	4839	5075	4023
Tnyl_g10114	505	808	958	750	610	709	566	1233	449	327	626	531	580	865	582	468	569	1018	1149	562	942	477	579	583	465	696	571	481	437	520	627	431	401	484	439	431	409	435	721	410	643	322
Tnyl_g10115	509	427	727	677	647	529	895	732	376	370	471	638	566	723	606	859	610	452	505	630	594	693	673	897	683	736	778	827	395	866	755	713	733	816	948	583	660	705	567	627	817	561
Tnyl_g10116	96	24	185	50	46	142	66	50	29	79	11	584	29	73	103	0	60	57	47	20	48	173	132	193	150	182	137	143	149	152	157	146	126	174	112	117	56	126	247	97	219	108
Tnyl_g10117	48	26	41	1	23	36	14	8	40	18	6	195	20	36	50	16	23	0	90	63	45	92	62	49	55	55	28	77	75	121	89	55	29	56	63	46	52	65	72	64	140	55
Tnyl_g10118	0	0	0	10	4	5	0	32	0	0	78	44	0	4	89	0	1	9	2	0	6	5	7	8	3	0	3	0	11	0	7	3	5	1	8	5	9	0	0	1	2	12
Tnyl_g10119	0	0	0	193	0	0	0	0	0	0	622	332	0	0	1816	0	1	0	0	0	30	0	0	3	1	4	0	8	3	0	2	1	2	0	0	0	2	0	0	0	0	0
Tnyl_g10120	0	0	0	0	0	0	0	0	0	0	0	0	0	0	288	0	2	0	0	0	0	0	0	0	0	0	0	0	0	0	1	0	0	0	3	0	0	0	0	0	0	0
Tnyl_g10121	5	0	18	0	0	9	0	9	18	0	0	8	0	0	55	0	0	0	19	0	0	18	20	24	9	7	5	23	15	11	25	3	2	6	5	8	6	8	11	6	10	3
Tnyl_g10122	231	220	550	145	238	261	225	156	233	99	141	342	158	278	261	122	151	85	349	87	302	494	481	697	666	758	489	449	392	618	453	416	358	442	409	377	336	550	493	463	654	436
Tnyl_g10123	1352	872	1241	1888	1141	1338	2145	2401	839	1344	486	459	490	1974	596	792	680	1111	902	255	2775	493	564	1173	628	686	684	548	494	750	545	564	489	415	799	547	486	687	450	412	517	452
Tnyl_g10124	585	938	507	750	589	746	780	897	642	285	535	1042	618	987	599	985	523	796	882	632	1101	933	1138	1050	978	1257	810	990	868	1046	813	793	713	970	993	820	612	719	1268	1060	1318	748
Tnyl_g10125	1525	2670	1011	1711	1008	1505	1104	1304	1456	775	813	1053	613	1222	1373	1050	855	1958	2308	1771	1466	2402	2811	2154	2296	2546	1876	2727	2016	2882	2561	1348	1465	1606	2052	1409	1511	1493	3684	3050	3261	2155
Tnyl_g10126	25	41	49	31	18	18	55	54	66	29	47	330	47	59	64	177	39	397	248	22	102	93	42	118	74	106	60	97	57	83	98	49	200	124	87	54	257	75	625	544	51	40
Tnyl_g10127	290	545	451	466	279	360	334	547	119	149	291	748	157	341	288	491	259	216	256	206	582	418	507	558	524	687	437	381	370	499	463	359	373	445	456	368	365	420	607	506	609	301
Tnyl_g10128	30	0	5	23	33	0	16	6	9	19	3	16	9	2	16	5	19	14	18	29	9	6	7	22	20	33	16	25	19	8	21	4	13	13	11	8	6	15	23	12	17	14
Tnyl_g10129	0	25	47	18	5	71	0	1	0	25	0	17	3	13	16	0	3	30	0	0	0	63	75	166	95	107	266	37	51	76	144	129	126	80	162	134	59	144	29	53	79	81
Tnyl_g10130	1142	5051	1628	2328	5413	4774	1097	1892	1258	2228	872	123	201	819	1405	124	226	1756	7239	2937	1698	23525	29449	28998	24068	48044	35901	29270	26594	29468	21209	17555	17285	14730	18266	15144	18725	16252	30629	37449	29881	41181
Tnyl_g10131	556	587	730	468	527	510	562	625	466	226	244	842	539	568	414	455	434	694	868	375	594	969	1103	1053	969	1362	1015	795	885	1029	991	804	827	1010	965	960	766	967	659	1026	1146	634
Tnyl_g10132	401	651	660	598	499	617	536	584	470	238	258	1241	548	662	401	486	434	592	612	538	668	1668	1726	1399	1533	2022	1092	1672	1276	1799	1520	1055	810	1500	1230	886	1116	996	1710	2014	2180	1264
Tnyl_g10133	182	396	336	324	278	323	271	343	356	197	243	580	218	378	357	271	281	201	219	432	323	910	896	910	920	908	658	959	698	937	674	617	528	837	804	518	604	682	930	947	1040	636
Tnyl_g10134	29	100	42	122	68	205	20	41	99	84	21	4	0	12	66	0	1	6	41	51	30	768	877	731	621	923	635	785	609	801	757	687	417	880	706	574	611	471	621	792	866	645
Tnyl_g10135	8	38	57	57	45	64	0	31	8	47	11	3	6	11	40	0	22	38	0	16	57	280	374	525	331	436	389	265	152	261	273	380	419	383	448	418	245	426	108	201	345	310
Tnyl_g10136	0	0	0	0	2	0	0	0	3	7	0	0	0	0	11	0	0	0	0	0	19	2	23	39	36	21	13	27	6	9	16	14	6	10	14	16	0	2	14	3	21	11
Tnyl_g10137	36	2	43	48	34	97	4	5	23	45	38	0	3	13	61	0	2	7	0	94	27	302	273	441	299	358	375	222	198	271	210	235	251	272	299	346	233	345	93	176	223	217
Tnyl_g10138	19	98	26	29	57	29	16	21	36	11	4	15	23	35	22	31	24	42	9	34	7	128	171	120	195	237	166	122	114	215	80	177	166	93	87	134	107	149	107	118	130	91
Tnyl_g10139	282	111	161	58	457	62	306	45	172	9	165	98	121	234	151	173	744	345	136	469	21	55	64	30	40	72	56	56	33	48	60	58	28	34	13	35	40	110	83	78	161	42
Tnyl_g10140	5	0	18	0	12	1	9	12	16	3	140	23	21	24	27	0	153	0	0	165	19	5	9	7	11	18	14	6	6	19	23	14	5	7	14	14	7	5	14	1	18	2
Tnyl_g10141	546	752	788	568	663	545	868	793	470	326	397	802	461	916	641	666	423	637	1019	460	702	1088	1089	1140	979	1401	896	776	769	890	848	836	644	935	857	761	581	857	970	767	999	656
Tnyl_g10142	1963	932	3260	2005	2761	1031	3639	1374	1400	493	550	639	1603	1418	1307	1465	1100	1496	1751	533	1945	176	171	243	193	186	231	136	220	188	137	345	281	245	267	264	184	409	102	67	192	147
Tnyl_g10143	128	138	107	132	82	165	75	108	138	14	41	100	23	110	131	119	199	115	197	133	94	214	472	135	263	229	349	361	253	308	364	221	104	30	295	152	172	140	572	466	223	239
Tnyl_g10144	216	53	252	79	120	21	189	50	158	9	64	383	564	961	390	1450	1179	151	112	242	165	99	30	168	21	206	271	998	162	695	366	64	5	58	98	39	64	26	2067	156	60	353
Tnyl_g10145	494	548	471	365	428	319	483	411	282	303	173	361	298	457	240	246	370	369	383	96	408	392	341	557	398	524	599	332	208	323	295	386	338	385	424	435	266	550	367	230	337	253
Tnyl_g10146	936	670	1040	1159	939	869	1189	883	367	399	280	664	675	1460	695	995	606	1127	845	407	1062	782	794	880	882	1125	776	777	753	832	607	586	607	782	823	747	700	706	971	639	848	523
Tnyl_g10147	161	429	246	331	294	251	215	342	227	162	176	310	194	185	222	301	129	179	291	132	278	226	266	463	176	373	397	243	118	299	187	319	289	212	352	342	223	374	115	176	224	202
Tnyl_g10148	6	0	16	0	19	0	11	11	0	0	0	0	7	19	0	0	7	0	0	11	0	0	0	0	0	0	0	0	0	0	1	1	1	0	0	0	2	0	0	0	0	0
Tnyl_g10149	0	0	1	0	0	0	0	0	0	0	0	0	2	0	0	0	0	0	0	0	0	0	0	0	0	0	0	0	0	0	0	0	0	0	0	0	0	10	0	0	0	0
Tnyl_g10150	1304	509	1660	770	1050	837	1219	1076	729	346	628	547	857	1272	768	857	689	497	770	582	1007	923	1199	2221	1050	1438	1606	895	577	1228	1048	1582	1269	1202	1959	1483	931	1560	365	587	948	815
Tnyl_g10151	910	748	819	978	728	762	1047	1041	516	785	516	1855	512	986	502	692	555	1126	654	541	899	742	527	885	703	1059	783	696	708	732	551	583	573	826	620	510	502	655	1064	596	853	429
Tnyl_g10152	361	424	426	326	511	476	536	451	173	163	157	466	340	691	354	252	389	836	893	360	766	699	764	1090	647	1003	815	812	533	660	569	648	612	848	677	582	498	854	1051	533	851	515
Tnyl_g10153	131	171	225	224	169	162	268	181	118	151	110	184	85	313	120	145	194	258	139	96	223	207	236	286	195	234	246	199	168	251	215	167	170	189	254	154	88	242	292	226	364	182
Tnyl_g10154	1287	721	1233	1048	1512	551	1636	1116	566	396	360	907	1216	1653	929	1052	1203	488	1285	688	1145	489	614	551	492	559	496	568	357	662	627	556	417	444	511	404	354	497	508	382	635	380
Tnyl_g10155	214	204	286	241	188	258	210	222	200	69	172	241	121	408	148	136	66	192	573	105	310	308	311	314	297	364	296	319	214	276	221	219	207	382	285	184	217	292	522	235	417	204
Tnyl_g10156	90	298	232	178	173	597	56	137	172	317	68	47	113	101	265	6	34	10	62	188	169	1765	2718	3132	2802	3078	3521	1916	1661	2888	3373	2016	2871	2216	2973	2577	1472	2794	1294	2205	2558	2103
Tnyl_g10157	754	825	807	530	690	493	879	495	605	271	369	1258	560	1017	610	669	515	985	983	374	470	1104	1048	1300	1186	1508	1008	1252	1100	1314	826	826	867	917	946	932	736	970	1859	993	1536	646
Tnyl_g10158	251	289	161	348	156	197	353	364	171	107	194	279	284	266	248	364	247	483	617	285	412	31	46	60	42	13	29	22	44	57	38	31	17	17	32	49	17	34	94	32	76	40
Tnyl_g10159	91	188	47	119	56	90	60	79	73	22	109	78	78	157	65	27	29	133	79	91	82	31	26	42	54	64	42	59	45	69	82	23	50	52	42	43	22	68	50	27	44	39
Tnyl_g10160	1234	1250	1043	1183	814	1315	1265	995	1097	683	507	1282	887	1597	774	1045	828	1512	1254	938	1409	1146	1242	1019	1192	1632	1071	1052	1050	1130	904	810	840	1164	981	813	961	1096	1454	1175	1460	810
Tnyl_g10161	252	321	443	195	239	173	368	220	212	47	113	229	344	411	301	221	360	150	552	437	319	357	296	413	168	337	180	269	248	162	170	183	173	303	238	156	213	269	173	148	207	127
Tnyl_g10162	59	62	106	20	64	52	124	45	178	23	13	50	19	47	39	28	53	111	67	74	88	30	34	62	36	30	21	64	52	47	40	24	49	28	186	35	99	67	181	37	22	26
Tnyl_g10163	14	0	64	0	21	50	32	11	58	14	0	115	5	3	44	20	14	109	35	14	48	1	16	23	7	21	27	23	12	28	5	12	4	15	7	34	32	15	0	8	24	21
cluster91coordsScaffold3-2195132	0	19	2	0	3	0	2	0	0	0	0	8	0	0	1	0	0	0	0	0	0	0	5	0	2	0	0	0	0	0	0	0	0	0	0	0	0	0	0	0	0	0
Tnyl_g10165	43	32	35	59	25	31	57	92	117	47	0	15	4	48	19	38	13	210	371	0	99	66	77	79	69	67	83	56	58	45	32	59	46	105	88	85	87	56	43	39	60	37
cluster91coordsScaffold3-2200429	0	31	4	7	8	11	0	17	13	9	0	1	0	18	4	0	0	15	36	0	9	0	2	0	9	1	6	3	1	0	2	0	1	2	3	4	3	4	0	0	0	0
cluster91coordsScaffold3-2203139P	0	0	4	0	10	0	4	9	23	2	0	6	0	0	0	0	7	56	78	3	11	5	0	2	13	0	3	0	13	1	6	0	1	3	6	2	0	0	6	10	0	0
cluster91coordsScaffold3-2206950	2	30	0	11	0	1	0	8	3	0	2	0	0	3	8	0	4	25	21	3	1	3	0	10	0	0	1	3	3	1	3	0	4	5	5	4	0	7	0	9	3	0
cluster91coordsScaffold3-2209892	0	0	0	0	0	0	10	5	65	2	1	1	0	16	19	1	3	0	28	23	7	10	3	16	7	3	7	0	0	1	0	0	12	18	13	5	8	2	0	0	8	3
Tnyl_g10169	51	90	95	55	26	70	290	185	227	34	36	54	135	70	412	88	302	220	304	304	84	46	51	13	31	98	26	29	62	41	37	36	17	39	51	30	99	70	48	19	32	31
Tnyl_g10170	843	1640	1155	495	771	690	1040	809	506	493	147	797	686	1429	864	717	761	696	621	743	773	622	697	1355	874	915	1081	669	537	698	693	883	879	787	820	717	535	958	540	452	745	504
Tnyl_g10171	39	50	31	47	48	124	52	20	57	18	36	43	45	13	50	30	27	22	109	73	46	180	161	86	134	221	131	178	133	138	54	78	106	106	110	90	124	85	238	169	234	125
Tnyl_g10172	45	6	20	7	20	40	4	46	6	10	5	1286	0	0	27	5	15	72	19	113	84	30	26	9	16	19	10	12	22	62	29	28	23	9	32	16	9	19	21	9	22	9
Tnyl_g10173	591	809	890	597	765	682	825	683	459	312	151	476	454	764	470	490	595	718	1064	491	895	626	626	1031	635	828	1172	681	304	605	552	726	759	707	758	700	492	763	281	295	552	455
Tnyl_g10174	403	228	418	350	435	380	384	472	370	187	262	701	421	484	802	693	474	528	700	564	358	598	717	668	641	837	711	734	411	578	622	541	400	420	626	352	431	521	624	552	770	485
Tnyl_g10175	45	67	130	46	58	82	112	62	21	23	25	105	42	76	37	48	39	8	119	22	49	220	275	260	206	237	259	312	154	396	147	214	204	128	304	222	132	186	237	203	373	186
Tnyl_g10176	216	197	655	369	523	263	706	488	146	153	119	187	276	281	237	242	278	174	171	358	334	605	553	690	479	716	577	567	592	643	453	354	387	480	503	426	366	337	433	645	624	530
Tnyl_g10177	3577	4660	5109	3933	3507	3427	3254	3377	3104	1951	1601	2659	2925	2333	3132	2953	2775	4626	4155	2934	3334	6297	7539	8239	7214	8591	6090	7162	4640	9130	5974	5409	5130	5750	6097	4935	3951	4563	7290	7112	8697	5664
Tnyl_g10178	22	17	6	0	8	0	4	4	0	0	0	19	0	0	22	0	0	0	12	0	33	13	53	0	10	1	0	3	2	5	0	3	8	2	8	38	6	9	30	17	45	31
Tnyl_g10179	18	0	30	11	27	11	12	5	0	0	0	13	0	8	22	0	0	56	42	44	5	42	32	3	0	3	5	0	9	16	12	2	12	5	0	35	6	8	73	15	111	26
Tnyl_g10180	87	165	169	190	108	225	49	73	87	100	31	22	35	86	157	40	9	140	0	53	78	494	672	1000	621	823	725	529	478	577	460	603	686	655	558	703	490	874	226	444	561	441
Tnyl_g10181	332	216	189	218	402	301	435	465	130	138	56	143	59	338	209	55	147	419	90	102	585	119	221	189	251	263	259	223	253	216	248	197	142	231	215	196	138	173	179	253	128	221
Tnyl_g10182	1044	2197	909	1532	457	421	955	783	411	158	159	399	249	1281	1046	834	302	338	487	827	811	396	536	613	487	644	610	561	526	470	342	473	370	536	449	507	404	409	376	388	353	444
Tnyl_g10183	22	0	18	23	8	16	25	6	8	6	0	22	0	16	8	11	0	1	0	0	10	0	2	19	4	1	20	7	8	9	19	1	10	8	7	10	3	5	22	2	0	2
Tnyl_g10184	858	1259	1111	1047	685	911	978	959	703	362	465	891	632	939	919	858	597	873	854	1164	869	1721	1914	1694	1557	1890	1423	1609	1168	1730	1365	1153	876	1403	1154	877	1042	1156	1812	1485	2044	1125
Tnyl_g10185	1942	1031	3288	2253	2509	1217	3619	2244	1662	795	1482	928	1593	2260	878	1531	1302	1391	1947	1579	1705	1426	999	1418	960	1518	1104	1470	1128	1401	943	1042	755	1103	1106	1460	1224	1073	3070	961	1259	1075
Tnyl_g10186	701	642	918	920	560	852	882	746	864	478	629	680	365	1165	594	634	457	872	944	531	794	693	653	732	767	913	582	678	706	826	618	609	511	677	794	623	678	727	927	628	741	543
Tnyl_g10187	763	895	917	862	812	939	795	797	585	628	331	654	877	994	674	889	604	458	974	670	978	1213	1586	1527	1299	1737	1508	1191	1037	1246	1286	1226	1457	1414	1388	1536	1213	1434	892	1156	1264	1086
Tnyl_g10188	12	0	0	74	5	22	0	23	0	0	0	10	0	2	10	7	5	0	30	0	6	0	0	0	0	0	0	2	0	0	0	6	0	0	3	0	0	0	0	0	0	0
Tnyl_g10189	89	120	136	102	52	57	105	92	89	40	30	88	41	163	68	182	51	149	35	60	86	58	41	145	48	68	115	40	34	41	31	69	88	33	85	59	61	126	29	38	33	9
Tnyl_g10190	9	111	58	112	37	70	13	25	13	14	6	36	17	79	50	20	18	77	217	66	117	0	3	0	0	0	3	0	0	0	0	2	0	0	4	0	3	0	0	0	10	2
Tnyl_g10191	0	18	0	0	17	0	3	5	0	0	0	0	0	0	1	0	0	0	0	22	5	15	5	1	0	7	0	0	2	5	0	22	2	2	5	15	11	10	0	1	6	11
Tnyl_g10192	556	408	859	311	392	382	1379	178	267	434	406	468	5387	100	1641	2305	3887	818	1245	288	501	241	144	691	317	334	595	369	83	431	207	335	327	202	343	279	87	363	155	106	331	127
Tnyl_g10193	3	0	0	20	0	15	0	10	0	0	0	10	0	0	7	0	2	0	0	0	2	0	4	0	14	0	6	0	0	2	0	12	10	0	2	2	3	0	0	0	6	0
Tnyl_g10194	660	589	937	728	342	275	392	465	343	197	72	588	445	762	1062	439	501	304	316	529	528	64	65	249	114	134	344	77	38	105	107	129	243	98	172	188	132	257	41	0	125	77
cluster102coordsScaffold3-2890681	0	0	0	0	0	0	0	0	0	0	0	0	0	0	1	11	0	0	22	0	5	8	9	5	0	3	2	0	16	0	0	0	0	8	5	2	5	0	0	4	0	0
Tnyl_g10196	1295	1573	916	1075	804	866	936	839	716	502	461	1307	455	580	1331	1334	723	1671	1327	943	1094	1521	1943	1918	1772	1650	1608	1464	895	1449	1124	1529	1109	959	1484	1323	1174	1106	1712	1362	1988	1276
Tnyl_g10197	344	327	263	237	342	412	232	214	212	82	186	356	212	354	246	119	287	304	241	438	263	925	835	921	916	1417	945	873	822	948	787	673	604	685	1070	433	561	756	1701	891	1182	720
Tnyl_g10198	503	660	750	463	280	325	456	406	315	246	176	334	339	695	391	463	417	444	367	380	637	315	425	587	425	493	677	362	179	419	464	452	473	314	469	459	297	464	155	270	327	262
Tnyl_g10199	6579	4138	4226	5946	3922	5149	5902	5522	4816	2916	2941	1072	1269	2807	2150	2727	2448	3965	4046	2315	6477	1178	1454	1460	1341	1690	1386	1440	1024	1708	1388	1462	996	1028	1260	834	946	1027	2035	1384	1731	961
Tnyl_g10200	1661	2647	972	2416	622	2329	768	1709	1675	607	850	895	603	1283	761	874	1020	777	2613	821	1647	234	285	794	745	375	483	299	134	511	222	326	298	323	336	247	218	337	441	548	582	335
Tnyl_g10201	611	1267	422	645	146	753	252	525	614	345	510	267	144	604	247	316	297	401	604	859	440	349	231	395	466	393	235	334	191	330	314	203	125	321	208	98	155	71	588	514	404	258
Tnyl_g10202	674	594	906	854	497	639	959	932	569	205	443	1237	646	766	549	686	663	726	735	563	1006	519	513	575	493	677	438	410	403	538	359	467	411	513	620	380	438	569	525	513	682	397
Tnyl_g10203	162	117	524	263	208	260	303	365	144	171	136	230	235	278	246	210	239	284	279	148	429	185	247	322	191	253	293	183	137	240	192	272	250	240	257	244	156	195	93	58	174	149
Tnyl_g10204	545	571	843	429	532	351	518	530	298	241	189	475	462	377	404	436	551	706	493	250	451	645	634	1194	684	828	980	678	349	726	699	803	899	650	799	712	432	858	333	329	607	436
Tnyl_g10205	303	548	734	217	439	515	231	605	213	140	31	170	138	912	345	290	471	538	846	468	508	337	449	319	214	366	282	437	209	439	194	223	117	199	235	145	173	132	213	230	594	182
Tnyl_g10206	309	220	607	210	388	413	343	427	316	247	81	334	439	434	269	389	480	346	203	77	360	368	346	1047	425	585	818	279	141	390	365	461	591	484	624	627	261	694	209	103	269	213
Tnyl_g10207	2159	2230	2433	2759	1789	2291	2345	2162	1528	1086	1750	2238	2289	3288	2272	2676	2574	2599	3307	1557	2770	3538	3790	3812	3941	4052	3571	3443	2427	3411	3026	2692	2122	3703	3471	2674	2633	3535	3846	3060	3279	2484
Tnyl_g10208	375	251	528	695	478	357	525	569	321	178	419	644	616	1040	390	495	456	430	362	313	432	659	531	806	621	733	475	771	536	771	357	637	594	714	377	311	486	406	995	520	686	447
Tnyl_g10209	502	615	908	860	878	954	392	243	530	271	182	502	331	568	516	292	247	563	586	612	569	3081	2768	3594	3134	3974	2655	2998	2422	2810	2272	1916	1552	2408	2326	1709	1629	1676	3615	3102	3592	1855
Tnyl_g10210	644	665	1141	891	644	520	1086	734	401	156	495	806	1012	1161	872	1016	827	555	470	452	867	836	666	1009	641	726	722	680	421	742	510	735	640	675	1080	696	441	676	594	568	794	565
Tnyl_g10211	435	517	465	287	349	365	438	230	244	89	291	404	479	715	289	478	482	279	198	514	366	741	500	707	515	787	527	506	428	606	499	488	374	472	663	383	279	381	888	601	612	464
Tnyl_g10212	2722	2531	3429	3027	2667	2412	3493	3212	3276	888	1227	1166	1783	2994	1480	1801	1815	2685	4619	2636	2837	2462	2218	3394	1846	3047	1856	3672	2090	3305	1851	2037	1290	2233	2261	1326	2010	1537	5575	2407	2966	1833
gTnylIR68a	2802	3165	2432	2716	1851	1842	1714	1599	2398	523	1221	1886	2052	2509	1225	2165	1494	2168	2869	1928	1397	1129	522	1253	698	1115	695	1373	764	1174	833	926	336	965	1657	567	986	757	1642	772	1049	619
Tnyl_g10214	1716	2091	1423	1325	1444	1358	1160	993	1587	859	499	632	444	1609	807	827	399	2018	1688	1373	757	4405	4445	5222	3837	5691	3409	4764	3148	4685	3667	2648	2095	2862	3514	2067	2723	2319	7112	3999	4928	2664
Tnyl_g10215	442	599	371	385	459	270	394	378	493	141	232	449	364	784	360	490	288	625	689	517	411	587	599	543	458	820	488	590	621	633	575	418	391	531	562	429	531	546	802	714	647	418
Tnyl_g10216	6	16	15	0	6	14	0	17	0	28	0	0	0	4	25	15	4	55	0	0	0	45	28	77	37	40	58	24	25	12	8	61	61	55	35	79	17	106	10	12	39	12
Tnyl_g10217	0	0	0	0	0	0	0	0	0	0	0	0	0	0	17	0	0	3	0	0	6	3	3	20	4	0	0	0	0	8	0	9	3	0	3	3	0	0	0	2	4	0
Tnyl_g10218	0	0	0	0	0	5	0	0	0	3	0	0	0	1	0	0	0	0	0	0	0	1	4	12	3	11	10	3	5	18	17	9	17	1	10	13	0	14	5	3	5	3
Tnyl_g10219	516	793	708	1134	697	832	728	1275	670	643	917	620	499	1398	791	1096	614	756	1455	787	866	1259	1386	1312	996	1294	762	1281	1377	1045	983	1039	763	1048	986	752	1244	1194	1478	1115	1368	799
Tnyl_g10220	1323	1889	988	888	778	682	720	759	1350	543	1685	1932	756	1080	1517	1217	535	1011	1329	1257	847	593	572	985	688	720	588	642	544	630	400	886	484	526	679	562	458	666	741	576	721	433
Tnyl_g10221	1025	788	1477	688	1074	813	875	1024	545	544	457	1331	732	923	799	915	899	748	860	535	894	1113	1333	2355	1425	1714	1667	1407	710	1332	814	1361	1294	1345	1428	1365	809	1529	873	833	1465	914
Tnyl_g10222	177	229	285	273	159	137	192	195	137	57	125	226	216	276	191	152	123	279	215	191	115	363	432	356	442	515	282	236	220	328	278	264	229	259	332	173	301	302	601	374	527	275
Tnyl_g10223	78	98	74	70	19	47	62	147	71	38	146	176	152	305	189	316	162	28	216	40	102	106	76	119	55	100	28	96	81	162	154	131	61	100	128	57	148	69	190	141	131	69
Tnyl_g10224	47	26	7	4	9	17	40	72	27	6	22	109	37	45	48	131	38	0	31	45	41	18	55	51	31	51	27	47	34	76	52	23	21	55	64	64	44	37	30	41	57	28
Tnyl_g10225	3211	5804	3304	4161	2539	2856	2589	3651	2707	1459	2438	3920	3186	4601	4956	4595	3034	3781	6822	3592	3485	3939	4697	3828	3837	4824	3629	4234	3128	4552	3565	3718	3242	3480	4123	3292	2789	2950	4184	4703	4867	3306
Tnyl_g10226	217	275	276	386	238	286	323	182	187	134	170	456	162	278	213	221	175	289	116	229	309	386	533	684	565	649	455	542	422	517	414	443	382	440	518	415	418	546	615	465	588	467
Tnyl_g10227	2877	1990	7209	5039	3787	2554	5864	4614	2726	850	2635	3160	4493	5529	2297	4238	5442	3393	2320	2640	3441	1960	1026	2113	1639	1925	1587	2181	1557	1919	1321	1937	934	2153	1780	1364	1699	2177	2958	1341	2187	1153
Tnyl_g10228	158	199	132	155	160	149	117	120	121	48	58	103	44	81	133	191	60	103	68	158	257	57	159	207	137	175	136	154	113	132	114	95	103	156	127	127	118	115	178	88	145	124
Tnyl_g10229	64	112	76	96	82	102	147	73	111	26	101	410	244	131	262	447	193	28	51	191	156	63	63	53	50	72	52	92	49	115	45	33	48	25	36	46	22	56	55	25	66	45
Tnyl_g10230	460	209	1010	400	631	591	588	426	281	394	140	437	309	628	233	468	595	647	374	174	438	293	369	1182	563	497	944	284	93	381	471	651	701	406	691	653	320	658	97	95	259	217
Tnyl_g10231	107	5	142	116	86	98	105	119	39	32	52	71	59	129	75	157	58	99	31	38	143	93	75	154	101	107	81	110	64	114	90	105	78	115	125	137	80	95	103	57	77	51
Tnyl_g10232	477	509	629	354	381	394	302	892	340	62	155	324	272	187	536	461	172	393	269	893	415	733	677	1068	725	759	531	655	528	682	502	610	550	791	729	1081	747	558	614	435	637	484
Tnyl_g10233	146	346	306	291	258	360	142	232	197	176	93	185	117	271	297	168	99	154	231	340	200	748	694	876	595	980	674	905	462	965	600	809	783	877	881	747	491	662	574	494	1038	600
Tnyl_g10234	39	74	153	13	54	123	41	112	79	91	3	2	2	78	38	19	25	49	102	74	69	431	535	899	526	573	853	605	198	697	473	864	775	446	855	681	410	922	232	301	400	335
Tnyl_g10235	21	36	29	90	66	47	10	1248	36	46	5	43	34	26	21	6	13	0	64	40	119	120	138	107	57	126	75	96	131	276	153	89	99	160	107	39	56	101	132	150	276	155
Tnyl_g10236	590	741	619	503	628	544	661	391	780	267	435	823	604	462	437	659	403	455	741	686	526	1187	985	1106	886	1309	808	1172	854	999	650	707	675	795	697	553	585	817	1590	762	1117	673
Tnyl_g10237	269	414	519	399	309	206	316	293	210	176	232	429	386	333	315	315	398	242	162	324	340	384	477	607	481	558	572	406	230	343	340	469	427	469	572	446	368	631	384	344	375	364
Tnyl_g10238	64	160	217	47	119	174	131	93	146	60	23	53	111	117	94	39	104	189	36	0	164	135	109	464	182	234	576	123	45	172	156	534	448	178	464	422	112	636	62	69	129	230
Tnyl_g10239	49	67	48	22	36	27	43	14	48	16	16	30	11	23	50	9	28	33	0	2	13	93	69	153	78	58	113	128	50	126	68	107	119	81	113	119	64	79	88	11	69	76
Tnyl_g10240	374	193	675	272	220	295	162	286	129	324	19	274	154	279	450	175	422	296	94	211	169	228	399	928	341	311	1300	181	42	255	376	515	747	375	637	660	200	922	78	94	164	182
Tnyl_g10241	28394	20505	14245	28916	23348	7460	22633	15448	13573	3799	31763	7800	32769	19254	16768	35531	16918	13803	10544	17741	14008	2193	516	1035	196	1201	391	859	655	1413	554	3366	767	1737	1487	1167	767	2876	1325	235	2390	648
Tnyl_g10242	205	195	242	681	186	240	210	228	168	103	222	322	218	457	179	233	197	226	230	295	156	343	340	374	396	587	269	384	348	439	253	268	351	509	282	243	354	325	785	308	333	252
Tnyl_g10243	1324	1393	1439	1724	944	1318	1893	1232	891	744	837	1962	1087	1856	1193	1417	1123	1822	1355	767	1216	2736	2894	2213	2584	3255	2084	2203	2370	2569	3022	1675	1461	2016	2065	2030	1878	2265	3676	3580	2641	2100
Tnyl_g10244	103	108	297	121	115	163	143	146	130	74	65	166	99	150	119	206	167	169	95	73	207	121	218	263	254	323	285	174	229	158	200	240	211	269	219	225	145	347	187	137	149	141
Tnyl_g10245	7799	29330	14759	23585	11238	22479	16477	14196	9968	4085	2950	9078	2539	18181	8117	9272	9214	25589	59093	15639	30049	1215	576	594	336	319	1814	237	218	215	213	1416	384	1245	606	457	1734	1654	1762	523	1841	444
Tnyl_g10246	442	805	499	274	313	314	403	262	134	121	214	458	303	401	413	335	424	342	717	381	442	527	476	750	500	711	523	590	336	502	445	431	430	501	592	468	376	571	500	376	601	347
Tnyl_g10247	218	326	401	396	233	231	300	319	182	195	188	399	180	420	309	281	200	383	198	247	348	439	398	388	333	474	508	283	369	331	307	318	296	340	414	267	380	299	402	506	422	294
Tnyl_g10248	0	0	0	0	0	0	0	0	0	0	0	13	0	10	0	0	0	0	0	0	8	0	0	1	2	2	3	0	0	0	0	0	0	0	0	0	0	2	0	0	0	0
Tnyl_g10249	35	29	134	19	27	37	34	40	25	67	50	35	16	41	29	13	12	8	0	0	53	105	106	247	93	112	153	89	65	80	95	236	160	142	181	235	106	181	48	22	74	40
Tnyl_g10250	213	145	501	194	211	223	172	163	127	103	37	129	165	259	92	142	250	159	185	117	234	92	145	389	213	123	282	147	75	146	152	249	207	200	189	305	137	383	52	41	156	80
Tnyl_g10251	1009	1622	1026	1117	766	840	894	833	1030	338	729	871	877	1197	979	943	915	735	1152	774	776	1422	1120	1076	994	1540	957	1209	942	1214	969	955	598	965	999	598	827	704	1496	1180	1378	832
Tnyl_g10252	203	239	351	301	215	282	238	330	378	75	117	267	135	182	43	36	80	29	125	146	26	409	350	560	254	553	312	313	271	506	359	226	206	241	473	21	82	231	97	44	270	180
Tnyl_g10253	5824	6956	9139	6377	5592	5464	5792	5353	4416	2262	2678	3915	5634	5987	5825	5052	5313	6714	8026	4603	5136	9527	11503	12961	10504	11822	10430	9539	7570	10360	8639	9412	8261	9209	9514	8426	7018	9148	8974	9765	10909	6952
Tnyl_g10254	195	845	1095	348	289	331	275	353	496	97	67	201	137	133	175	327	160	715	480	148	410	63	54	172	38	124	84	22	20	104	27	32	22	36	41	21	41	95	173	45	68	50
Tnyl_g10255	376	294	836	299	496	320	600	495	156	222	127	306	424	482	293	514	452	364	312	69	526	93	187	424	223	294	449	122	128	209	232	299	305	221	261	421	154	439	150	107	141	158
Tnyl_g10256	77	120	88	77	107	224	157	621	138	50	223	684	398	138	753	502	381	57	181	492	372	73	96	122	94	144	124	148	206	87	103	178	79	78	124	125	123	189	35	115	271	165
Tnyl_g10257	433	219	251	401	404	398	343	287	258	109	131	352	313	347	218	285	282	250	478	163	328	383	365	518	346	461	440	323	197	370	226	347	331	252	398	301	222	428	185	298	329	190
Tnyl_g10258	1224	624	1149	1361	1134	726	1629	1008	608	274	1430	1107	1820	1973	649	1150	1221	707	649	683	818	443	384	439	376	478	346	474	321	392	356	361	304	394	354	275	363	459	881	326	508	313
Tnyl_g10259	287	534	326	392	253	698	387	747	194	157	89	339	130	284	278	328	236	125	427	207	719	162	260	287	201	192	325	113	124	148	174	237	226	279	226	181	212	280	98	169	187	176
Tnyl_g10260	340	455	701	498	526	253	630	477	249	172	121	464	526	653	366	706	433	277	450	349	431	330	413	516	384	506	351	374	289	526	281	395	417	345	445	407	249	454	458	316	376	294
Tnyl_g10261	281	216	519	386	417	286	615	690	138	222	58	346	460	649	320	473	368	330	310	249	598	442	366	409	289	406	351	372	352	421	224	306	258	359	354	326	357	357	513	263	444	286
Tnyl_g10262	29	44	73	17	16	115	72	33	57	6	27	151	152	97	206	82	59	23	56	93	46	76	72	71	67	92	46	29	51	70	40	78	49	42	96	50	33	26	31	41	47	35
Tnyl_g10263	160	71	281	195	226	161	201	234	129	54	63	170	167	188	197	293	206	187	156	188	201	241	367	556	290	300	352	216	224	225	342	229	258	296	378	247	180	273	200	277	242	254
Tnyl_g10264	1337	1692	2146	1901	1356	1304	1570	1976	1239	772	860	2285	1164	1445	1620	2027	1700	2068	1847	1770	1819	1188	1228	1736	1345	1695	1539	1270	1206	1603	1277	1169	1264	1395	1336	1273	1064	1504	2164	1252	1944	988
Tnyl_g10265	493	243	1226	492	501	247	896	618	269	120	147	575	1283	610	335	752	1194	622	512	257	489	57	48	100	85	78	103	175	79	110	123	96	98	69	102	105	45	70	111	16	147	64
Tnyl_g10266	278	652	410	529	303	460	436	360	216	170	193	381	376	544	366	365	346	593	602	411	476	445	507	557	497	628	373	525	350	490	321	393	294	459	415	251	269	346	794	535	544	326
Tnyl_g10267	385	413	260	284	359	153	1576	324	468	94	51	115	65	131	69	95	276	451	276	768	420	12	16	5	3	10	6	94	23	14	29	21	25	6	2	0	4	17	66	16	94	19
Tnyl_g10268	305	205	876	519	300	118	516	552	125	61	219	365	316	518	168	425	348	153	253	377	484	47	79	75	24	17	111	57	59	56	1043	62	30	39	63	7	23	64	80	272	87	79
Tnyl_g10269	323	281	470	397	297	132	228	278	121	93	101	304	392	505	70	370	189	29	131	110	127	36	18	12	7	24	17	2	13	4	12	48	10	36	8	11	18	48	10	8	26	7
Tnyl_g10270	478	467	692	724	566	557	621	572	481	177	195	1273	416	740	566	719	428	658	688	421	661	595	661	831	663	704	791	576	390	661	458	675	603	556	602	669	406	721	635	577	738	520
Tnyl_g10271	326	263	447	323	428	266	431	628	241	167	164	280	273	514	245	537	310	316	528	274	398	307	424	570	442	496	486	366	385	388	410	341	335	447	466	395	405	429	823	349	466	302
Tnyl_g10272	559	1190	777	1062	518	922	617	931	730	205	477	508	307	1093	407	591	387	742	1298	746	744	468	535	658	636	838	657	563	689	606	469	564	553	694	731	651	554	920	1585	519	645	477
Tnyl_g10273	603	538	931	608	438	315	467	344	744	264	475	473	619	402	597	549	692	525	360	403	450	642	805	970	624	628	449	861	340	949	423	616	419	779	503	422	365	606	890	527	746	339
Tnyl_g10274	1743	1066	2919	1326	2308	1192	2482	1655	775	928	860	1660	2517	2550	1631	2379	2111	1462	1550	959	2479	937	1268	2002	1197	1631	1718	982	848	1251	1137	1438	1648	1415	1469	1455	1215	1687	786	640	1173	862
Tnyl_g10275	566	248	759	311	468	259	506	465	292	84	62	802	424	410	254	254	505	380	312	178	501	268	412	522	302	347	451	277	156	237	253	487	333	293	286	348	204	352	207	120	284	177
Tnyl_g10276	581	717	421	799	350	381	475	845	400	770	594	1460	649	956	1202	879	611	416	1365	866	457	130	171	121	117	172	93	201	161	182	110	199	137	109	113	79	173	161	156	135	232	90
Tnyl_g10277	1553	1326	1797	1498	1361	1329	1671	1501	1184	629	498	1511	1419	2430	1288	1342	1573	1067	1306	1110	1298	1257	1599	2291	1223	1891	1923	1286	989	1369	1185	1396	1701	1481	2106	1659	1091	1718	913	956	1312	907
Tnyl_g10278	1150	1214	1428	1391	1038	1064	1485	1453	795	750	608	2333	1204	1454	1036	1261	1083	1679	1278	709	1750	942	1214	1485	1162	1517	1134	1092	915	1062	1084	1082	1009	1318	1025	929	874	1273	1293	909	1312	758
Tnyl_g10279	83	102	259	125	89	93	116	133	131	84	85	291	166	59	187	114	72	112	119	155	198	200	249	192	226	244	154	186	172	193	120	131	120	337	140	170	158	151	260	154	434	202
Tnyl_g10280	374	537	835	416	514	369	482	477	227	68	52	232	387	238	272	421	428	505	558	174	662	193	302	965	334	354	677	247	108	320	337	395	362	301	726	337	229	568	105	170	243	264
Tnyl_g10281	526	778	679	840	470	461	628	540	408	300	355	1188	423	547	510	570	381	685	942	443	564	834	902	1011	771	975	885	923	783	966	711	633	559	826	842	617	617	682	1214	917	987	744
Tnyl_g10282	269	345	370	334	187	314	286	270	233	140	168	278	182	421	217	324	159	182	313	580	539	543	506	517	451	642	475	545	557	461	414	446	459	599	487	418	456	464	633	446	1493	929
Tnyl_g10283	552	626	461	629	492	630	628	717	572	281	415	1218	433	1159	762	875	345	682	633	549	729	759	899	989	1028	980	982	1085	799	996	896	960	979	734	1088	738	848	500	1346	1164	966	780
Tnyl_g10284	1129	1148	1502	1179	1322	887	1672	1381	588	456	1347	1522	1295	1884	883	1857	1541	923	1014	866	1289	1100	1408	1434	1036	1590	1287	1190	902	1114	1267	1263	857	1039	1202	1035	770	1298	1038	859	1478	958
Tnyl_g10285	544	130	1060	240	1116	626	1084	367	230	393	64	184	143	337	226	156	244	359	59	244	343	563	951	2148	890	1012	2074	670	330	824	770	958	1570	892	1343	1512	689	1774	297	314	544	502
Tnyl_g10286	4210	8608	3696	5244	2504	4422	3279	4901	3137	2536	1964	1584	1379	3317	1754	1258	1120	4286	6706	1938	3787	1709	1523	1733	1259	1995	1325	1758	1395	1554	1245	1088	931	1458	1713	1158	1630	1154	2589	1524	1852	1163
Tnyl_g10287	1455	1186	1588	884	1451	620	1871	1024	778	345	241	1692	1419	1846	1007	979	1414	1373	1091	777	1176	187	244	352	271	601	294	594	237	245	169	285	234	302	387	344	271	237	236	103	170	138
Tnyl_g10288	1035	1647	1338	1531	916	561	783	1950	2074	369	2700	1339	1569	1533	1185	2365	1252	1089	1629	1666	796	73	25	43	12	36	31	81	57	39	13	498	77	70	133	62	127	224	47	15	174	20
Tnyl_g10289	128	340	496	457	371	449	158	365	141	99	247	188	583	355	273	504	389	519	1222	206	298	44	45	111	41	50	112	78	26	47	44	158	26	100	60	93	67	149	226	69	16	31
Tnyl_g10290	196	123	336	269	303	139	396	301	121	137	53	281	219	349	188	279	290	179	116	259	244	185	140	171	126	209	202	71	55	109	140	167	189	154	173	126	133	262	77	104	138	141
Tnyl_g10291	355	274	650	385	337	332	405	215	227	172	132	229	244	345	278	193	280	331	508	396	272	740	899	1051	787	836	820	604	456	712	544	647	641	752	732	541	552	670	571	605	826	455
Tnyl_g10292	19	96	169	87	52	55	17	19	23	131	12	31	11	42	60	0	11	0	8	0	34	295	339	678	261	323	790	169	137	266	297	470	628	421	759	637	270	754	59	99	230	254
Tnyl_g10293	533	758	885	757	441	796	617	599	466	360	324	789	622	966	559	565	513	454	855	407	662	1480	1623	1529	1569	1853	1184	1337	1352	1421	1417	1124	1028	1229	1319	1049	949	1229	1459	1446	1777	1336
Tnyl_g10294	788	792	938	528	726	807	1008	720	836	289	397	1001	784	873	774	1148	753	862	819	905	702	1049	1203	1004	1017	1414	1111	1104	1002	1091	859	888	595	961	909	714	748	798	1735	1245	1350	797
Tnyl_g10295	892	1315	1222	1617	900	1093	1080	1189	740	1042	935	1055	1038	1700	982	1292	957	1268	1524	1096	936	1882	2155	1809	1790	2384	1500	1966	1823	2034	1797	1414	1378	1774	1864	1439	1435	1152	2484	2486	2578	1543
Tnyl_g10296	195	412	252	161	186	132	251	253	126	44	20	337	125	130	216	168	146	267	112	140	251	148	217	357	214	249	225	139	56	172	136	297	218	250	262	267	180	179	143	154	179	102
Tnyl_g10297	1596	1383	1451	1206	1324	1384	1253	2142	998	679	864	2853	1112	1019	903	923	886	939	1199	928	1984	854	804	900	736	1156	728	722	787	1170	578	710	618	873	744	575	664	827	1199	821	827	721
Tnyl_g10298	118	225	192	137	230	291	249	184	173	156	107	253	198	201	291	253	221	243	265	162	315	355	467	466	346	631	357	386	345	481	345	320	343	323	435	330	335	408	404	495	583	337
Tnyl_g10299	244	254	272	203	255	232	256	457	111	156	73	399	150	395	586	182	229	306	331	181	364	416	356	463	323	510	495	384	312	376	213	487	431	412	449	1447	227	465	204	303	374	275
Tnyl_g10300	577	567	738	493	415	365	749	532	432	224	304	509	367	599	450	417	361	762	903	583	577	474	359	387	367	545	381	422	424	332	294	323	271	293	340	385	295	402	484	361	517	303
Tnyl_g10301	145	64	31	59	64	33	14	24	183	34	69	276	57	62	135	54	63	103	82	123	79	103	56	60	30	15	31	34	10	74	32	52	24	45	56	48	47	21	79	47	51	27
Tnyl_g10302	277	237	538	414	400	374	572	604	409	190	305	341	387	390	303	443	372	550	554	368	551	502	723	689	619	708	552	490	533	655	483	495	475	714	634	401	451	556	499	531	699	417
Tnyl_g10303	1757	2047	2100	2368	1750	2151	2313	3403	1562	1558	1586	1960	1509	2650	1253	1863	1401	3421	3770	1950	2773	1336	1438	1534	1341	1688	1420	1357	1331	1403	1174	1213	1129	1523	1421	1209	1145	1234	2430	1533	1453	1225
Tnyl_g10304	761	919	1026	613	789	925	1265	612	356	598	324	689	1182	1368	556	1034	664	561	468	421	737	981	886	1389	1107	1572	1232	902	1089	1070	853	813	968	1463	1113	1095	943	1219	830	811	947	837
Tnyl_g10305	314	437	509	433	416	389	427	346	142	150	177	371	283	380	277	290	319	246	433	373	408	587	683	834	702	935	701	562	557	544	489	545	538	604	612	406	483	724	775	626	938	438
Tnyl_g10306	38	45	87	57	55	114	30	36	50	8	67	95	58	70	26	42	24	103	31	12	56	244	252	221	270	235	167	199	169	245	177	163	153	106	198	118	81	94	300	293	182	207
Tnyl_g10307	265	431	234	163	212	365	115	192	231	158	74	438	100	520	496	213	277	207	130	176	182	386	689	990	638	877	1151	564	222	563	506	779	736	645	809	1116	397	914	608	302	300	376
Tnyl_g10308	35	63	119	197	157	185	30	10	28	26	41	12	8	13	136	0	18	45	64	24	58	151	280	249	297	225	408	196	172	152	154	254	222	370	437	475	279	522	236	229	108	190
Tnyl_g10309	225	341	417	290	255	426	173	274	149	183	96	131	119	216	235	145	116	314	295	149	363	419	517	876	517	520	628	582	470	382	484	515	676	406	672	697	538	563	369	377	390	335
Tnyl_g10310	0	0	0	0	0	0	0	0	0	0	0	0	0	0	0	0	0	0	0	0	0	4	0	0	0	2	0	0	0	3	0	2	0	0	2	0	0	0	0	0	0	1
Tnyl_g10311	1262	1398	1593	1594	879	1128	1242	882	1000	594	1024	969	1156	1673	829	1365	871	1398	1591	515	1031	674	505	574	601	600	472	583	685	576	509	488	369	531	480	464	546	459	1279	731	727	446
Tnyl_g10312	553	876	738	635	573	805	632	463	411	166	531	480	457	957	692	589	570	784	570	311	526	1310	1082	879	1047	1523	809	979	987	917	767	729	824	1226	1035	609	903	935	1459	995	1209	729
Tnyl_g10313	1584	1445	2244	1493	1290	1131	1596	1354	1185	656	598	1028	1268	1954	1096	1359	1189	1426	1731	1149	1573	1363	1279	1572	1111	1754	1363	1267	1128	1415	1092	908	963	1243	1188	1129	893	1060	1518	1410	1725	855
Tnyl_g10314	1261	1783	1576	1421	1066	1054	1147	1225	755	449	738	2173	1081	1264	1104	1147	1045	1252	1399	1078	1186	2205	2439	2556	2163	2822	2103	2179	1656	2396	1957	1928	1670	1784	2250	1625	1453	1563	2390	2446	2729	1645
Tnyl_g10315	175	136	230	291	227	252	153	102	122	246	105	1047	112	117	124	82	29	63	172	315	204	675	1061	1300	1092	1422	1183	836	826	973	917	840	753	756	749	736	566	685	446	881	903	686
Tnyl_g10316	32	135	47	56	84	119	28	35	7	86	23	19	13	36	42	22	14	2	10	161	29	552	856	1076	815	960	849	662	294	873	396	585	705	601	695	589	608	523	720	702	624	486
Tnyl_g10317	214	159	188	123	224	184	147	214	200	136	97	120	39	121	184	58	25	62	228	210	296	530	544	592	437	512	456	374	460	500	658	441	427	456	504	518	286	383	576	696	511	507
Tnyl_g10318	410	505	541	540	320	387	332	323	287	243	131	770	215	310	369	229	266	204	370	403	562	722	799	948	643	903	791	660	530	963	771	618	563	636	764	656	428	703	687	587	977	634
Tnyl_g10319	412	615	442	431	365	445	346	446	314	177	208	378	277	377	477	279	292	215	468	433	404	1263	1328	1264	1070	1589	964	1049	992	1289	1066	1090	1010	1004	1176	952	877	1041	1457	1164	1554	970
Tnyl_g10320	182	379	260	207	166	404	167	271	191	73	66	711	158	344	110	222	360	334	426	136	381	216	323	227	160	447	240	378	207	227	205	179	1268	215	329	264	224	148	211	119	335	140
Tnyl_g10321	438	440	791	349	413	342	613	357	320	117	148	454	371	509	362	381	413	351	232	315	483	570	607	836	601	699	663	623	382	527	462	482	510	724	637	533	380	546	480	391	626	327
Tnyl_g10322	0	21	28	0	3	0	0	3	6	1	0	0	4	18	26	38	0	15	0	0	0	5	0	0	0	0	0	3	0	1	0	0	0	0	12	0	4	11	0	0	1	2
Tnyl_g10323	3	0	25	12	20	21	20	5	41	26	0	64	0	18	2	63	9	0	0	25	34	26	34	55	47	75	46	62	47	31	34	62	114	77	76	103	46	94	43	21	26	23
Tnyl_g10324	0	0	13	0	1	0	1	0	0	0	0	2	0	0	0	15	0	0	0	8	0	0	0	0	2	0	9	0	0	0	0	7	0	3	4	2	0	0	8	0	11	0
Tnyl_g10325	78	73	84	88	65	73	98	104	46	71	115	545	63	69	151	40	88	82	12	72	121	226	217	208	214	221	147	135	157	181	143	132	141	192	158	164	144	207	148	183	189	93
Tnyl_g10326	1277	932	1556	1063	1743	935	1895	1777	887	856	719	2174	1325	1677	1310	1538	1248	984	763	921	1324	789	877	1439	898	1171	1458	846	790	928	747	1062	1023	1122	1119	1027	624	1284	1144	754	923	727
Tnyl_g10327	2195	1828	3744	2586	2334	1430	2785	2333	1574	813	1892	2298	3096	3424	1922	3464	2615	2638	1980	1607	2420	2668	2804	3678	3020	3765	2984	3023	2475	3080	2467	2637	2490	2991	3053	2278	2580	2744	4317	3020	3230	2341
Tnyl_g10328	32	30	0	0	5	19	6	28	65	7	0	55	0	8	64	28	17	0	17	9	21	39	23	7	4	94	45	6	51	47	35	4	60	1	4	38	31	8	7	16	34	17
Tnyl_g10329	2	0	0	0	0	16	2	0	0	6	13	16	5	0	5	4	3	0	0	0	1	39	35	29	25	27	28	14	31	23	27	12	29	0	21	30	3	20	63	3	39	14
Tnyl_g10330	5	21	5	17	26	68	6	19	17	24	0	0	5	5	28	0	0	0	22	130	0	122	219	249	308	266	317	258	317	257	181	185	191	311	241	289	88	198	400	291	215	268
Tnyl_g10331	0	0	0	0	0	0	22	66	0	5	0	39	0	7	18	0	0	25	0	0	0	7	16	0	0	0	5	13	7	2	1	1	5	2	2	8	7	3	32	2	5	1
Tnyl_g10332	258	294	316	229	194	346	191	283	334	134	242	404	235	297	303	298	213	177	474	352	227	496	587	473	510	563	398	487	483	488	412	286	312	415	417	237	403	204	597	420	895	298
Tnyl_g10333	1327	1794	1591	1610	1212	1163	1507	1138	919	510	501	1665	778	1587	1167	1428	1196	1207	2035	1415	1163	1492	1889	2231	1929	2403	2248	1923	1484	1950	1540	1449	1207	1642	1694	1294	1156	1689	2570	1600	2106	1439
Tnyl_g10334	2770	4925	2360	3796	1369	1394	3115	2175	2015	465	357	1659	1252	3083	3429	2439	1896	2011	1498	2047	2355	1574	1999	2530	1653	2333	1906	2175	1348	2032	1383	1553	1581	1235	1853	1532	1480	1576	1646	1262	1881	1456
Tnyl_g10335	783	617	1067	749	842	592	1036	966	449	443	304	987	724	906	619	845	769	730	760	329	1168	958	1008	1391	1355	1228	1202	1038	816	999	913	998	912	995	1066	1059	720	1082	799	811	1211	804
Tnyl_g10336	292	342	451	325	244	128	331	352	204	203	266	1068	258	451	267	350	229	213	304	186	304	656	869	792	848	1086	829	628	439	845	825	567	505	818	709	390	430	370	871	997	1041	576
Tnyl_g10337	3	41	0	9	42	66	52	27	9	9	15	27	3	62	46	10	43	4	0	24	19	350	683	459	366	578	446	478	205	618	511	314	336	492	494	248	294	303	229	434	774	447
Tnyl_g10338	34	0	21	2	27	2	13	30	0	10	14	22	0	7	31	40	9	0	41	71	55	433	732	632	598	782	653	570	226	745	646	416	417	570	604	252	272	454	510	572	782	459
Tnyl_g10339	234	345	578	201	294	265	295	356	310	173	91	768	206	391	389	211	184	281	252	345	378	481	552	695	473	530	632	566	394	512	358	393	416	442	348	420	357	564	478	293	519	273
Tnyl_g10340	416	334	803	333	710	398	495	396	291	191	295	428	348	524	378	428	365	326	240	304	390	577	752	1103	840	1065	891	565	524	742	537	724	732	684	753	702	666	1052	542	515	721	419
Tnyl_g10341	410	724	557	424	305	394	396	496	322	157	403	538	358	529	584	615	395	641	762	450	456	587	640	699	653	989	584	654	548	615	406	544	480	437	580	541	641	460	780	716	827	539
Tnyl_g10342	389	440	451	524	325	308	472	880	212	379	345	1436	533	455	566	614	415	387	306	442	1199	552	552	681	400	674	466	396	325	436	402	506	555	413	523	598	347	588	401	456	695	476
Tnyl_g10343	383	234	613	326	460	388	589	424	185	142	119	299	162	495	190	302	266	214	277	81	519	504	580	751	469	664	704	467	354	647	518	575	526	501	570	490	312	668	369	419	562	367
Tnyl_g10344	238	201	329	223	239	278	260	256	238	60	220	623	281	362	182	210	294	210	345	122	279	471	495	539	507	497	483	349	376	403	401	410	390	486	414	427	376	388	514	414	484	296
Tnyl_g10345	80	551	123	207	121	325	90	192	172	163	177	69	78	173	234	55	60	398	370	164	181	328	401	336	612	543	464	378	614	334	341	311	347	739	535	462	429	512	440	546	404	334
Tnyl_g10346	97	87	307	565	556	472	208	178	174	35	16	304	92	468	632	393	332	787	220	562	1743	17	33	58	39	22	40	53	27	64	16	85	27	22	42	30	39	35	0	32	20	48
Tnyl_g10347	105	209	505	281	295	317	216	114	414	70	11	143	22	286	98	198	132	180	298	618	510	446	321	286	331	421	240	328	368	283	395	125	126	208	288	209	130	239	221	202	106	171
Tnyl_g10348	183	159	103	140	151	218	103	84	234	69	43	113	100	151	92	94	110	170	151	218	173	452	278	360	295	538	235	376	421	433	250	221	198	290	240	145	296	219	528	353	439	196
Tnyl_g10349	587	558	608	529	477	435	585	402	413	250	407	614	743	907	541	739	485	499	686	621	517	946	953	866	900	1118	755	771	749	788	662	560	556	611	777	496	581	591	979	610	1020	638
Tnyl_g10350	484	215	729	294	427	216	749	553	238	163	96	445	488	725	414	685	608	203	104	387	398	201	219	360	208	320	310	248	251	332	293	198	325	221	283	341	334	281	362	238	274	228
Tnyl_g10351	99	188	65	153	69	107	83	99	94	39	179	120	73	159	81	185	59	97	159	61	131	513	466	371	362	356	336	316	353	363	433	402	291	424	322	259	355	284	344	430	317	272
Tnyl_g10352	576	293	641	473	582	645	428	601	266	331	101	754	320	451	364	509	462	462	510	175	678	320	329	650	294	505	610	319	180	500	239	380	432	345	469	413	199	398	284	187	385	265
Tnyl_g10353	1720	1573	2576	2380	1637	1307	2368	2125	1150	467	918	1161	1333	2092	1108	1973	1478	1333	1498	983	1923	1331	1441	1746	1402	1825	1239	1481	1164	1218	1167	1320	849	1126	1270	1144	1062	1419	2265	1147	1437	870
Tnyl_g10354	422	437	576	516	339	389	475	552	515	128	619	575	612	1033	541	1017	504	373	514	655	677	1354	1463	1055	815	1040	788	1001	899	1275	1043	1173	847	1144	1180	839	1063	761	831	1260	1560	858
Tnyl_g10355	147	117	62	132	58	99	155	237	58	9	46	60	43	92	83	114	42	135	133	86	85	138	155	221	279	258	220	203	157	191	102	107	93	177	113	96	189	64	400	228	239	157
Tnyl_g10356	519	414	900	412	830	334	813	559	246	241	497	578	749	828	438	828	638	416	463	250	784	484	616	825	529	724	740	446	362	433	433	991	570	594	687	797	418	738	398	453	759	442
Tnyl_g10357	0	0	0	0	7	7	4	2	5	1	6	2	3	0	42	0	0	0	0	0	1	8	10	4	4	0	4	3	2	29	1	55	2	3	8	53	12	7	9	7	0	5
Tnyl_g10358	2340	783	2811	902	2060	1062	4254	1058	1937	175	1695	2241	3118	3813	953	4351	4826	3876	4039	2762	2167	129	78	246	20	101	152	98	83	100	189	286	61	92	68	303	94	154	206	45	284	77
Tnyl_g10359	19	81	0	46	17	33	21	20	22	21	205	23	23	5	770	18	11	0	4	105	26	70	52	53	28	43	63	64	56	139	67	1223	66	102	55	1357	54	107	86	48	106	20
Tnyl_g10360	351	119	758	450	456	165	622	466	200	191	126	539	264	367	313	188	389	282	272	46	574	106	257	392	139	253	329	186	139	163	146	290	327	263	223	309	136	338	178	136	226	106
Tnyl_g10361	1302	1259	1330	1514	1194	1184	1747	1599	754	393	920	1501	1904	1749	1497	1442	1424	1427	1876	1372	2131	852	901	747	668	803	522	779	570	949	658	690	522	855	727	602	639	695	876	696	1075	581
Tnyl_g10362	1056	863	1786	1178	1238	1052	1636	1260	704	663	511	925	916	1288	839	1149	957	1032	750	921	1739	694	920	1257	848	1264	1168	1132	660	1116	885	943	815	895	992	872	605	1048	1540	891	1183	747
Tnyl_g10363	55	9	230	154	39	45	93	75	20	34	22	285	54	60	47	75	73	152	6	47	87	46	67	161	60	62	113	66	46	27	77	87	77	81	65	68	50	72	12	18	70	17
Tnyl_g10364	63	192	65	167	68	203	22	39	29	81	27	7	11	39	69	27	17	20	35	39	54	408	419	356	400	420	370	302	355	547	372	350	299	397	411	436	386	276	481	466	407	444
Tnyl_g10365	792	1246	1071	901	733	698	799	979	579	324	470	1067	816	1161	772	918	755	684	1030	514	1125	1173	1335	1537	1135	1451	1225	1114	835	1325	1060	1158	996	1219	1246	1082	955	1309	1206	1133	1275	948
Tnyl_g10366	163	533	493	393	383	267	298	332	183	300	114	563	263	338	281	410	312	234	355	192	328	470	437	733	665	755	697	567	435	500	394	521	480	581	506	455	294	481	497	439	486	375
Tnyl_g10367	195	50	264	289	134	117	301	175	105	48	76	356	129	262	131	140	150	242	124	91	182	237	309	450	312	456	364	374	245	351	223	279	184	333	282	198	304	268	440	342	479	251
Tnyl_g10368	386	552	469	264	515	464	495	456	266	153	118	450	288	334	294	429	271	393	465	402	358	751	781	922	743	1102	744	708	570	754	561	802	520	570	604	664	545	655	892	684	907	457
Tnyl_g10369	1705	2264	2527	1816	1789	2179	1989	1511	1289	679	588	1453	1550	1824	1848	1845	1682	2588	1986	1263	1833	3047	3469	3987	2984	3876	3000	3007	2211	3715	2825	3372	3319	3485	3670	3221	2563	3344	1998	2525	3362	2388
Tnyl_g10370	109	253	81	206	84	206	99	117	218	79	50	169	33	73	98	49	78	166	353	144	110	219	218	137	284	276	188	203	215	250	154	135	86	86	194	43	55	32	327	200	243	168
Tnyl_g10371	5857	2765	6328	5578	5252	1897	6800	4557	2063	802	4285	1463	8481	5755	1625	3593	3855	2337	1014	2099	3023	946	658	1081	588	1247	812	947	653	889	540	1243	786	853	746	604	702	999	1076	489	823	535
Tnyl_g10372	454	626	522	322	526	281	570	706	423	228	337	1508	515	468	399	680	534	303	707	502	551	549	590	637	481	914	698	454	523	601	481	567	452	630	506	426	524	559	741	531	866	418
Tnyl_g10373	654	412	988	626	810	642	938	910	311	385	354	554	641	889	560	807	708	796	467	486	798	600	744	1051	832	880	1178	694	653	936	807	938	975	1004	1039	992	727	1238	478	746	967	775
Tnyl_g10374	91	79	123	58	123	205	181	123	113	60	86	208	197	100	153	157	202	191	187	152	135	156	169	235	176	192	272	122	95	123	148	136	162	125	199	216	133	248	146	143	199	115
Tnyl_g10375	444	400	623	701	476	451	728	611	417	296	777	1260	484	970	540	715	791	668	554	505	607	658	566	585	471	719	432	619	531	603	414	550	478	623	593	303	465	591	716	468	597	475
Tnyl_g10376	525	319	776	857	573	787	589	1036	308	503	384	444	469	726	506	362	292	365	907	401	954	885	1088	1097	876	1400	1159	1086	922	1127	1116	929	941	901	1196	873	899	1152	1150	1019	929	837
Tnyl_g10377	625	949	670	1073	615	791	636	1125	684	751	558	1450	587	987	852	1030	580	684	1231	626	1080	1055	987	1008	1259	1340	894	1146	827	1106	898	811	557	897	845	598	787	669	1440	1219	1323	774
Tnyl_g10378	850	832	1078	1050	1092	945	968	1127	836	553	457	791	867	1416	817	849	960	1038	1413	691	1285	1380	1322	1739	1418	2181	1595	1422	1141	1415	1113	1127	995	1448	1328	1012	1181	1085	1359	1248	1557	897
Tnyl_g10379	320	298	496	300	338	259	370	444	225	165	127	425	262	398	367	361	388	249	294	212	400	450	452	688	387	584	539	344	255	483	310	410	371	593	511	501	336	686	346	333	393	300
Tnyl_g10380	369	310	820	329	754	200	949	714	208	222	190	218	582	613	161	618	340	178	235	117	509	289	174	346	239	254	280	214	125	170	204	308	223	240	382	287	183	286	194	189	220	158
Tnyl_g10381	317	391	442	404	325	357	270	229	277	129	220	281	331	408	431	322	301	424	384	389	433	765	740	832	577	912	729	466	458	552	420	759	474	607	412	417	544	453	633	803	762	485
Tnyl_g10382	487	603	763	533	687	666	552	764	403	432	281	711	647	758	757	734	673	431	669	453	630	1621	1960	2443	1910	2547	2153	1556	1517	1852	1803	1853	1916	1863	1961	1721	1245	1845	1532	1554	2049	1567
gTnylNMDAR3	49	130	129	151	47	31	43	127	36	82	86	238	82	190	155	198	188	15	54	107	69	43	96	197	101	89	178	64	47	42	69	129	144	100	115	163	87	214	21	14	32	50
Tnyl_g10384	250	781	188	613	50	240	189	412	235	138	146	163	186	306	180	203	368	196	1223	183	319	50	48	147	152	57	47	65	101	109	127	78	53	87	61	45	86	19	143	119	85	68
Tnyl_g10385	1699	2320	1839	2616	1301	1740	1867	2268	1872	819	1628	1186	2244	3244	1847	1873	2409	1787	3297	1027	1985	1367	1617	2234	1789	2378	1522	1787	1261	1897	1469	1700	1255	1586	1531	1486	1289	1819	2228	1672	2311	1457
Tnyl_g10386	42	87	23	80	41	90	30	72	29	17	165	105	60	42	66	48	30	66	121	29	89	123	63	35	78	121	32	68	60	102	37	28	32	58	40	18	66	25	147	77	75	55
Tnyl_g10387	330	91	247	249	271	124	449	255	128	106	89	212	437	563	119	147	278	151	114	110	263	248	232	334	172	258	254	218	131	242	193	272	210	341	313	272	212	222	120	199	266	196
Tnyl_g10388	243	179	192	188	346	310	350	440	486	109	96	860	600	361	423	297	565	239	337	220	300	128	131	193	137	123	137	216	164	162	139	151	159	162	138	136	111	155	236	81	174	136
Tnyl_g10389	1152	847	1528	1434	1300	847	1512	1313	594	389	660	887	1808	2052	821	1042	1376	1146	1188	917	1194	636	668	813	556	896	567	641	611	663	508	573	455	659	450	483	411	576	1423	630	694	492
Tnyl_g10390	70	69	60	49	45	65	119	80	106	12	23	86	323	182	190	233	197	55	120	98	61	46	109	134	68	81	113	77	47	82	127	71	54	110	101	80	86	118	183	81	106	67
Tnyl_g10391	373	324	544	394	359	147	640	233	360	50	378	320	2031	517	1050	1071	1260	385	511	449	347	134	82	290	87	125	74	167	68	96	26	123	58	132	216	243	218	116	101	112	212	68
Tnyl_g10392	36	0	121	3	56	117	47	50	64	72	46	63	89	113	40	79	132	38	41	53	37	151	228	406	163	201	474	164	59	143	350	414	402	186	533	457	179	669	23	112	159	239
Tnyl_g10393	888	800	1167	948	919	903	1028	1181	647	420	567	1108	789	1394	803	893	891	1080	979	553	1167	1004	932	1092	943	986	902	861	575	835	897	900	661	836	929	654	862	802	1082	866	1075	704
Tnyl_g10394	387	302	632	548	298	660	477	644	325	182	148	204	410	534	278	468	541	242	283	114	478	86	60	129	29	174	233	136	54	106	109	68	57	48	75	101	49	103	232	59	97	83
Tnyl_g10395	171	101	272	136	90	85	171	67	90	25	59	181	46	137	87	88	49	13	174	283	87	315	300	409	387	385	246	346	293	308	188	164	192	186	252	114	138	130	239	244	361	195
Tnyl_g10396	411	314	196	250	207	247	137	138	135	90	87	181	160	378	214	189	102	212	197	206	185	359	306	271	309	404	254	339	224	332	177	192	212	214	244	153	196	156	403	222	268	147
Tnyl_g10397	0	0	0	0	0	0	0	0	0	0	0	13	0	0	0	0	0	0	0	0	5	0	0	0	0	0	0	0	0	0	0	0	0	0	0	0	0	0	0	0	0	0
Tnyl_g10398	0	0	0	0	0	0	0	0	0	0	0	32	0	0	0	0	0	0	17	0	0	0	0	0	0	0	0	0	0	0	0	0	0	0	2	0	0	0	0	0	0	0
Tnyl_g10399	223	288	327	229	236	82	250	236	29	78	35	230	114	361	206	289	224	213	437	123	300	114	270	289	188	205	341	219	57	240	132	372	245	156	309	219	100	299	151	182	205	92
Tnyl_g10400	17101	10019	4572	17704	12872	4896	14793	9188	4365	4006	3275	1640	7760	4855	789	4453	1625	5636	4465	6772	5964	1450	301	568	85	689	293	676	161	556	320	764	149	588	406	80	138	399	953	183	1057	572
Tnyl_g10401	5	0	0	4	1	0	7	0	0	0	4	340	9	0	6	21	1	12	0	0	6	13	2	20	8	11	24	3	21	13	9	16	6	28	7	1	0	0	32	9	22	1
Tnyl_g10402	0	0	15	0	0	0	0	9	0	0	0	405	0	0	50	0	0	0	0	0	0	5	8	0	0	1	13	7	4	0	17	3	1	6	3	1	1	0	20	7	2	1
Tnyl_g10403	1287	1092	429	1327	878	408	495	352	20	97	118	13	263	124	0	41	34	555	691	460	375	143	55	28	9	70	39	33	16	31	14	37	4	11	24	0	36	8	54	35	101	36
Tnyl_g10404	6350	9866	5069	10546	5505	2724	4994	5153	3899	1759	1494	646	602	831	379	1313	964	2253	10739	2800	3505	1988	336	913	151	497	1340	1566	856	2163	1219	1111	138	214	286	202	591	282	3909	943	901	1392
Tnyl_g10405	0	18	3	0	0	0	0	0	0	0	0	4	6	0	0	20	0	0	0	0	1	0	2	0	0	2	4	2	10	4	0	0	0	0	1	0	0	0	8	0	0	0
Tnyl_g10406	0	0	20	6	3	10	0	6	0	23	0	5	0	0	14	0	0	0	0	0	12	50	42	209	56	6	190	39	3	49	36	60	74	70	102	86	30	91	16	26	39	21
Tnyl_g10407	3	24	9	0	12	37	0	7	0	1	15	3	0	0	3	0	0	0	0	0	0	193	120	89	137	110	70	107	88	83	105	63	60	58	90	61	74	15	122	101	73	82
Tnyl_g10408	325	259	448	182	226	226	234	266	220	112	198	280	700	217	322	411	451	83	234	288	309	221	348	675	199	224	630	308	69	370	236	389	356	235	356	335	219	449	172	76	241	175
Tnyl_g10409	0	0	0	0	0	0	0	0	0	0	0	0	0	0	0	0	0	0	0	0	0	0	0	0	0	0	0	3	0	0	0	1	0	0	0	0	0	0	0	0	0	0
Tnyl_g10410	0	0	0	1	0	0	0	0	0	0	0	0	0	0	0	0	0	0	0	0	0	0	0	0	0	0	0	0	0	0	0	0	0	0	0	0	0	0	0	0	0	0
Tnyl_g10411	14	99	103	148	27	170	31	586	50	113	117	693	945	796	201	1256	1170	105	1680	383	434	9	3	8	0	0	1	0	4	4	17	32	14	11	13	0	43	28	17	13	6	8
Tnyl_g10412	0	0	0	16	1	0	0	34	0	0	1	0	3	0	3	0	0	0	0	0	0	0	9	4	8	15	7	5	11	21	21	13	13	25	7	3	12	1	59	22	10	3
Tnyl_g10413	5	0	131	40	31	16	31	109	59	1	4	106	16	106	136	73	72	50	54	0	96	25	28	12	0	21	20	26	17	20	21	28	5	10	16	21	3	29	25	10	24	23
Tnyl_g10414	0	0	0	0	0	0	0	2	0	0	0	0	6	0	0	0	0	0	0	0	0	0	8	8	0	18	6	1	1	0	0	13	4	24	4	8	2	0	0	3	0	10
Tnyl_g10415	4	22	0	0	8	49	21	33	0	10	0	227	6	51	182	22	2	5	0	26	44	9	2	0	2	23	7	0	0	0	0	5	0	0	0	4	2	0	0	0	0	0
Tnyl_g10416	378	354	372	263	183	228	354	284	159	337	201	1293	185	244	1549	368	186	567	480	187	401	388	395	422	365	512	393	387	279	355	300	296	254	338	307	1695	289	333	508	275	422	300
Tnyl_g10417	685	1041	1858	948	1221	1041	1200	1663	563	456	292	997	806	1804	761	1116	1021	3224	2305	1170	2405	1254	1049	1355	940	1249	1197	980	651	1001	783	963	860	1198	965	910	786	1118	699	973	1400	816
Tnyl_g10418	1494	1391	1776	1068	1415	957	2057	1136	632	612	619	1685	1564	2006	973	1313	1175	983	659	958	1257	964	1160	1195	886	1334	963	943	738	1076	868	883	693	1021	969	690	657	1075	1038	623	969	778
Tnyl_g10419	353	552	755	373	428	322	613	644	348	291	225	949	458	804	454	500	383	287	597	500	564	355	361	396	367	428	355	272	341	426	244	324	241	263	311	328	221	348	458	267	449	226
Tnyl_g10420	495	831	812	434	622	404	609	705	477	289	275	534	414	516	375	719	436	404	267	370	515	495	731	862	504	671	624	545	392	616	494	656	507	585	601	490	469	567	639	496	605	475
Tnyl_g10421	473	578	525	487	366	402	713	559	399	190	235	628	405	514	353	583	388	596	543	275	463	456	609	634	482	584	399	485	277	461	350	356	357	364	408	385	305	475	463	366	548	401
Tnyl_g10422	1891	2093	3094	2222	1879	1861	2914	1936	1971	519	1565	1749	3036	2936	2027	3071	2631	2916	3539	2357	2534	1579	1443	1495	1510	2019	1466	1605	1221	1413	1026	1518	1072	1457	1510	938	1154	1397	2003	1682	2279	1191
Tnyl_g10423	834	970	1159	770	831	917	1047	805	516	456	471	601	696	686	574	701	697	886	751	526	936	1303	1514	1980	1551	1835	1594	1536	1326	1635	1313	1310	1176	1364	1421	1157	983	1454	1711	1475	1759	1121
Tnyl_g10424	49	312	66	31	74	72	56	60	82	44	37	48	35	107	113	90	98	156	65	159	54	310	267	453	357	400	400	296	350	515	278	290	217	377	244	222	287	163	361	350	507	306
Tnyl_g10425	108	71	83	95	79	91	43	27	54	7	107	100	77	54	126	97	56	61	15	72	27	111	103	190	162	229	139	154	90	95	27	131	104	131	75	108	136	112	106	55	151	79
Tnyl_g10426	48	88	148	25	68	65	56	72	32	38	61	117	79	134	44	116	36	48	39	91	39	95	55	113	36	76	85	59	53	59	83	56	45	116	85	39	60	75	28	87	112	54
Tnyl_g10427	489	659	739	627	502	330	611	703	482	295	368	589	329	593	344	514	333	528	392	276	556	346	387	490	312	633	393	281	393	463	321	373	304	436	408	360	380	380	498	373	418	222
Tnyl_g10428	1	0	20	0	18	3	7	2	0	0	0	24	0	0	0	0	0	0	13	0	10	12	0	1	6	16	0	0	4	3	7	4	1	6	3	0	0	7	0	6	1	1
Tnyl_g10429	23	25	47	0	5	40	19	24	36	30	0	0	0	0	0	0	0	65	19	0	0	16	7	3	0	25	9	10	16	0	0	0	0	0	7	0	0	0	24	16	0	0
Tnyl_g10430	19	25	106	34	6	28	0	6	7	17	0	0	0	9	0	0	0	45	0	0	0	10	0	5	0	8	0	2	0	0	0	0	0	0	0	0	0	0	0	0	0	2
Tnyl_g10431	223	397	248	105	111	157	41	33	232	29	0	2	0	0	7	0	0	313	298	23	0	37	5	9	6	20	22	51	27	5	20	6	0	0	4	0	0	3	78	26	0	4
Tnyl_g10432	23	59	23	14	19	18	14	3	7	2	0	0	0	0	5	0	0	8	2	0	0	0	0	12	8	3	5	20	4	4	0	0	2	0	8	0	0	0	8	10	0	0
Tnyl_g10433	76	159	97	28	80	114	18	39	92	3	0	2	3	25	0	0	11	131	57	9	6	129	126	134	162	147	92	164	58	244	283	50	98	34	127	43	67	50	133	173	144	67
Tnyl_g10434	20	57	8	18	13	29	7	22	0	5	0	37	0	0	17	0	0	0	35	78	0	183	237	203	223	289	135	315	114	230	196	115	164	267	170	106	169	77	207	235	365	163
Tnyl_g10435	0	0	0	0	0	3	0	0	0	1	0	0	0	0	4	0	0	0	0	0	0	2	28	66	33	51	33	33	14	42	15	9	36	55	25	46	28	9	35	3	41	33
Tnyl_g10436	158	53	290	274	116	461	33	140	90	187	78	4	26	67	270	6	10	31	90	120	98	1374	2057	4789	2257	2112	3393	2302	633	2408	1271	2007	2613	1786	3104	2810	1529	3163	978	1002	1989	1211
Tnyl_g10437	7	0	8	0	1	1	1	5	3	6	0	50	12	7	21	1	4	8	9	8	2	43	6	10	0	11	9	5	8	9	0	8	6	23	16	93	8	4	36	66	9	5
Tnyl_g10438	486	845	801	856	648	636	545	544	350	458	629	639	421	534	434	607	334	531	146	548	771	1107	1574	1669	1400	2123	1160	1814	1169	1705	1222	1531	1311	2081	1628	649	1121	1107	1213	502	1744	1051
Tnyl_g10439	742	1299	641	716	548	627	758	718	772	265	317	657	568	854	687	732	450	788	842	728	718	960	1141	1250	1028	1347	1062	951	822	1188	804	879	666	970	895	644	726	807	1068	1084	1287	841
Tnyl_g10440	2324	1990	2534	2191	1941	1738	2455	1831	1658	510	798	1876	1818	2075	1457	1698	1860	3121	2763	1991	2056	2795	2793	2842	2425	2514	2233	2352	1846	2539	2039	2209	1816	1851	2426	1768	1724	2051	2199	2346	2990	1678
Tnyl_g10441	1045	1109	2561	1432	1626	1000	1459	2093	662	563	754	1760	1309	1412	1039	1214	1567	1327	787	997	1320	1482	1595	2792	1538	2200	1916	1291	994	1688	1287	2013	1707	1940	1944	1935	1219	2409	954	850	1891	997
Tnyl_g10442	326	330	521	356	453	326	415	401	268	185	100	376	396	455	245	419	368	195	385	468	378	556	812	1202	786	992	1053	411	415	738	615	811	815	804	867	722	479	822	323	564	606	515
Tnyl_g10443	1092	997	1800	1167	1390	592	1522	1443	436	569	573	1676	1253	1632	753	1837	1568	997	864	791	1801	749	778	1121	706	1025	759	595	427	702	666	807	677	816	821	670	518	1004	481	366	816	584
Tnyl_g10444	111	28	185	113	195	87	176	151	86	110	27	151	138	144	88	142	105	236	103	111	182	213	169	355	178	231	370	165	96	193	227	253	269	247	230	259	185	247	148	109	322	121
Tnyl_g10445	267	481	326	139	314	283	376	259	349	134	141	355	217	355	318	322	210	363	305	240	336	378	543	514	377	565	434	509	409	483	308	351	434	460	422	495	358	445	471	389	582	361
Tnyl_g10446	3662	5510	7523	5600	4940	4196	4571	8126	3473	2430	3169	3539	3456	6059	3022	3532	3070	4449	8225	3688	6131	3260	3522	4526	3159	4301	3059	3124	3510	3055	3130	3456	3050	4702	4159	3482	3451	4055	4568	3980	3698	2735
Tnyl_g10447	1406	1458	2095	1663	1426	1572	1653	1732	1098	760	965	1406	1196	1787	1167	2060	1265	2136	1896	1396	1782	1490	1591	1799	1378	2098	1531	1590	1415	1595	1210	1446	1156	1619	1549	1177	1210	1534	1939	1721	1891	1185
Tnyl_g10448	216	285	473	380	227	234	354	187	119	83	288	240	305	479	333	285	191	357	307	418	283	529	541	710	708	679	518	448	503	716	544	419	484	528	662	499	520	561	737	535	525	402
Tnyl_g10449	1526	1383	2054	1879	1159	1234	1754	1594	1310	735	779	1840	971	2018	1326	1416	1041	1471	1916	1197	1339	1309	1410	1301	1281	1799	1263	1375	1418	1456	1098	1252	768	965	1086	675	955	899	2105	1308	1753	975
Tnyl_g10450	703	738	1356	914	975	1039	758	835	565	580	325	553	523	881	725	624	714	826	921	705	963	2969	3316	4678	3521	3753	3973	2831	1979	3552	2864	3354	2960	3209	3687	2717	2168	3686	1612	2804	3739	2510
Tnyl_g10451	638	969	1065	698	660	677	659	995	537	582	374	1056	545	940	499	838	469	561	824	743	918	861	891	936	912	1054	744	946	892	936	879	696	571	711	686	702	627	619	1130	870	1064	724
Tnyl_g10452	599	522	1240	462	929	585	849	674	626	218	234	1263	1123	1117	1059	982	1123	568	1012	468	1124	590	573	1181	777	1024	861	519	497	616	531	857	1233	756	750	705	550	826	444	421	652	497
Tnyl_g10453	648	1098	923	885	556	861	721	733	545	359	502	841	502	890	566	712	442	494	1203	752	774	950	1189	1119	1176	1506	830	1283	1049	1332	910	972	890	1007	947	759	1037	798	1480	1287	1382	941
Tnyl_g10454	231	191	505	179	236	222	269	338	167	160	83	292	204	270	297	351	443	141	82	161	343	257	291	419	226	276	355	255	118	255	239	335	387	200	337	367	277	461	173	220	363	184
Tnyl_g10455	573	446	608	316	497	469	615	555	337	208	337	535	578	1049	480	466	507	402	363	534	576	623	731	627	488	817	566	487	554	566	458	462	446	619	643	405	459	574	645	509	883	459
Tnyl_g10456	590	941	689	548	492	510	775	614	451	247	461	663	524	811	409	591	382	530	574	454	564	453	533	555	461	694	479	499	546	481	422	461	465	671	521	390	460	541	898	499	624	379
Tnyl_g10457	30	32	0	20	1	3	0	1	0	0	0	11	0	0	9	0	1	0	0	0	0	3	1	10	0	0	4	0	0	0	0	0	8	17	5	0	0	15	0	0	1	1
Tnyl_g10458	0	0	1	3	1	0	1	0	0	0	0	5	0	1	0	20	0	0	0	3	7	1	3	3	7	2	5	0	0	1	1	1	2	0	6	0	0	2	0	3	5	6
Tnyl_g10459	10723	8062	15735	14314	9568	8993	16931	13986	10670	5282	14318	9869	17778	28650	11422	20385	17375	12936	8456	11557	10704	6842	4472	5524	4223	6379	3641	6291	4699	5335	3464	6929	3881	8695	6397	4694	5987	7434	7551	3341	6959	3421
Tnyl_g10460	854	774	1443	919	1341	815	1306	978	529	580	396	882	865	1224	827	918	903	793	1164	766	1038	1786	1986	2137	1783	2421	2065	1667	1376	1896	1797	1623	1544	1915	1846	1709	1375	1871	1333	1553	1817	1470
Tnyl_g10461	126	198	189	134	142	104	168	225	118	47	89	176	251	220	233	423	258	88	204	160	229	212	153	258	204	159	176	104	98	179	194	185	181	200	227	238	121	221	78	189	173	109
Tnyl_g10462	1412	1471	2016	2364	1532	1598	2038	2091	1491	769	1142	3119	1349	1995	1501	2137	1555	1674	1285	1152	2372	1301	1414	1518	1337	1890	1215	1330	1102	1371	915	1295	1214	1476	1512	1216	1062	1643	1571	1179	1386	938
Tnyl_g10463	2333	3248	3024	3359	2238	2606	3314	3371	2017	1857	1654	2047	2361	3766	1072	1755	1932	3834	5049	2057	4062	2260	2044	1937	1880	2692	1917	2132	1843	2275	1987	1597	1518	2259	1736	1405	1563	1929	2913	2422	2569	1682
Tnyl_g10464	155	157	190	315	130	81	180	132	111	74	92	221	123	201	57	183	168	195	207	291	252	252	228	368	229	381	215	346	246	238	191	270	166	209	268	311	213	280	273	262	369	163
Tnyl_g10465	169	119	396	300	187	349	304	206	255	126	104	343	201	245	205	156	176	208	288	266	298	504	490	693	436	544	472	480	326	581	351	475	350	426	516	416	396	370	361	464	504	436
Tnyl_g10466	14	12	65	16	56	123	9	6	26	56	0	10	19	43	24	0	7	8	0	0	34	235	361	745	208	270	698	121	58	191	198	322	470	276	438	415	170	713	21	61	245	131
Tnyl_g10467	38	0	58	18	16	32	1	9	9	44	0	5	10	30	23	0	10	37	68	0	52	51	77	125	64	78	137	40	49	62	79	76	78	32	94	113	37	84	38	63	14	51
Tnyl_g10468	22	0	17	7	8	44	16	24	2	41	9	1	2	3	6	0	9	0	0	0	23	74	182	351	154	200	241	228	91	97	119	185	213	196	210	230	124	197	8	61	74	81
Tnyl_g10469	1029	873	1229	1088	847	1094	1282	816	765	506	580	1440	1114	1812	827	1250	1023	1392	837	1122	1016	2036	1865	2099	1649	2265	1632	1854	1813	2061	1480	1536	1205	2009	1679	1364	1374	1646	2210	1513	2574	1338
cluster176coordsScaffold3-6215512	0	0	0	0	0	0	0	0	0	0	0	0	0	0	0	0	0	0	0	0	0	0	6	0	0	0	0	0	0	0	0	0	0	0	0	0	0	0	0	0	0	2
cluster176coordsScaffold3-6219783	0	0	0	0	0	0	0	1	0	0	0	0	0	0	0	0	0	0	0	0	0	0	0	0	0	0	0	0	0	0	0	0	0	0	0	0	0	0	0	0	0	0
cluster176coordsScaffold3-6225107	0	0	0	0	0	0	0	0	0	0	0	0	0	0	0	0	0	0	0	0	0	0	0	0	0	0	0	0	0	0	0	0	0	0	0	0	0	0	0	0	0	0
cluster176coordsScaffold3-6229359	0	0	0	0	0	0	0	0	0	0	0	0	0	0	0	0	0	0	0	0	0	0	0	0	0	0	0	0	1	0	0	0	0	0	0	0	0	1	0	0	0	0
cluster176coordsScaffold3-6234168	0	0	0	0	0	0	0	0	23	3	0	0	0	0	0	0	0	0	0	0	0	0	0	0	0	0	0	0	0	0	0	0	0	0	0	0	0	0	0	0	0	0
cluster176coordsScaffold3-6238773	0	0	0	0	0	0	0	0	0	0	13	0	0	5	11	0	0	0	0	0	0	14	0	0	0	0	0	0	0	0	0	0	0	0	1	0	0	0	0	0	0	0
cluster176coordsScaffold3-6243646	0	0	0	0	0	0	0	0	0	0	0	0	0	0	0	0	0	0	0	0	0	0	0	0	0	0	0	0	0	0	0	0	0	0	0	0	0	0	0	0	2	0
cluster176coordsScaffold3-6248995	0	0	0	0	0	0	0	0	0	0	0	0	0	0	0	0	0	0	0	0	0	0	0	0	0	0	0	0	0	0	0	0	0	0	0	0	0	0	0	0	0	0
cluster176coordsScaffold3-6253202	0	0	0	0	0	0	0	0	0	0	0	0	0	0	0	0	0	0	0	0	0	0	0	2	0	0	0	0	0	0	0	0	0	0	4	0	0	0	0	0	0	0
cluster176coordsScaffold3-6257689	0	0	0	0	0	0	0	0	0	0	0	0	0	0	0	0	0	0	0	0	0	0	0	0	0	0	0	0	0	0	0	0	0	0	1	0	0	0	11	0	0	0
cluster176coordsScaffold3-6262270	0	0	0	0	0	0	0	0	0	0	0	0	0	0	0	0	0	0	0	0	0	0	0	0	0	0	0	0	0	0	0	0	2	0	0	0	0	0	0	0	0	0
Tnyl_g10480	409	193	518	353	394	236	454	571	290	97	140	503	346	444	351	462	430	509	159	96	298	383	555	747	529	675	702	521	322	603	366	568	555	785	588	520	438	541	237	391	576	327
Tnyl_g10481	27	62	66	99	68	74	26	80	19	39	83	103	95	76	71	83	29	78	43	65	118	246	156	238	187	269	181	245	188	202	176	113	125	201	200	68	75	118	278	243	252	172
Tnyl_g10482	600	664	802	743	591	639	582	684	579	193	353	1055	483	707	649	556	551	538	646	479	811	1158	1390	1544	1273	1456	1415	1240	889	1518	1169	1092	1164	1118	1357	1009	987	1116	1078	1586	1499	1064
Tnyl_g10483	222	449	292	280	237	227	286	329	356	78	243	338	270	362	259	280	193	128	431	216	242	653	785	664	881	962	650	748	514	863	774	439	479	591	722	350	393	424	919	964	1041	543
Tnyl_g10484	93	237	217	123	181	271	182	287	126	55	165	415	231	293	282	146	219	160	147	192	306	425	499	500	389	493	360	347	286	445	433	439	347	382	444	299	335	407	274	437	525	257
Tnyl_g10485	570	650	837	282	436	465	510	608	186	295	200	430	467	754	441	630	565	407	665	402	717	936	1077	1522	831	1143	1175	808	716	898	772	1126	1076	1090	1197	1112	673	1390	347	428	881	597
Tnyl_g10486	41	6	38	48	51	18	25	15	15	7	18	890	1	34	51	16	6	6	99	64	49	0	8	21	1	0	0	2	0	8	0	1	7	9	4	9	0	2	0	0	17	1
Tnyl_g10487	82	0	106	6	60	6	121	31	177	5	40	62	5	65	43	7	23	281	95	113	61	14	9	25	33	18	17	19	32	17	16	50	36	5	38	18	9	34	7	12	44	58
Tnyl_g10488	239	82	331	82	102	128	404	117	188	40	47	114	84	136	94	102	104	386	179	210	200	5	18	47	10	24	13	26	20	18	13	13	12	11	26	11	6	24	9	8	36	27
Tnyl_g10489	94	107	166	26	44	62	141	36	123	41	13	146	50	76	50	57	50	190	243	110	132	2	6	10	3	9	9	16	12	18	27	23	22	56	35	59	4	39	36	7	47	38
Tnyl_g10490	1350	276	1605	303	963	389	1756	235	2231	80	86	108	89	148	114	131	134	1521	105	701	636	90	59	171	92	58	44	97	57	52	21	149	143	278	233	280	124	183	116	22	210	27
Tnyl_g10491	22	49	151	30	47	35	175	16	43	21	3	44	67	28	23	18	27	167	57	83	58	20	14	125	93	34	14	81	47	46	15	172	99	324	276	190	180	149	25	17	150	24
Tnyl_g10492	351	511	621	435	274	338	791	191	416	100	132	250	119	135	203	252	94	1755	518	581	305	268	257	346	225	189	120	139	152	116	98	220	260	691	387	286	320	286	203	104	404	102
Tnyl_g10493	362	236	613	228	356	457	429	408	279	219	184	566	611	789	514	754	684	727	952	411	426	726	884	1012	571	778	682	518	437	761	646	647	514	573	721	656	676	704	670	566	719	550
Tnyl_g10494	219	340	290	276	130	296	181	233	132	62	131	360	152	328	231	363	232	281	315	105	209	619	510	557	521	643	301	402	381	500	526	377	266	454	500	239	460	267	663	568	702	305
Tnyl_g10495	2102	1918	2862	2770	1921	2031	3088	3093	1348	1856	1358	3037	2393	4748	1749	3023	2610	1672	2054	1412	2653	2530	2820	3519	2819	3516	2579	2576	2551	2949	2557	2499	2094	2955	2848	2462	2018	2801	2367	2621	3230	1880
Tnyl_g10496	11	0	3	0	10	0	26	24	10	13	0	46	5	0	10	0	10	6	0	10	27	38	76	66	63	72	53	57	36	37	34	57	59	45	92	56	34	53	35	49	83	58
Tnyl_g10497	85	220	121	134	133	113	136	177	83	47	95	158	62	204	116	166	102	153	115	111	139	161	256	136	179	290	169	183	174	233	169	155	110	188	206	166	172	97	191	176	275	184
Tnyl_g10498	1782	2296	2431	2118	1223	1998	992	873	974	610	641	899	1004	951	1095	1045	1274	1481	1956	1150	1509	3244	4505	4166	3571	4115	3626	2948	2209	3384	2516	2803	3161	3267	3311	3584	2349	3067	2529	2984	3526	3104
Tnyl_g10499	791	463	1387	412	745	569	617	465	176	132	162	479	528	620	369	472	687	912	363	260	457	179	202	590	194	300	435	204	72	204	166	277	336	249	300	376	165	346	88	67	137	102
Tnyl_g10500	933	1028	1395	991	912	1165	1309	1312	625	467	342	750	690	1035	701	644	655	760	890	561	1092	1905	2892	3412	2595	3263	3068	1960	1632	2582	2704	2080	1690	1705	2353	1628	1387	1986	1694	2532	2221	2275
Tnyl_g10501	2356	2393	3666	2493	2500	2163	2810	3027	1762	1064	1030	1916	2198	2235	1622	1696	1710	2364	2202	2104	2951	3234	4529	4642	4371	4902	3936	3736	3314	3734	3695	3046	2911	3356	4121	2894	2527	2856	3938	3904	4409	3084
Tnyl_g10502	512	1069	826	289	344	610	518	485	398	335	125	639	440	578	373	495	446	397	508	371	461	860	1439	1333	748	1130	1033	784	565	801	509	912	836	964	869	961	707	1016	493	594	640	607
Tnyl_g10503	13531	10466	22294	17453	12867	10786	20170	22368	9787	8070	13189	16629	20757	24123	13165	16335	12761	15184	8807	10161	16360	11130	8645	11409	8567	10927	6632	9305	7255	9681	5983	10609	7365	15223	10500	7939	8878	11874	11328	6230	12968	5970
Tnyl_g10504	1695	1896	2039	1733	1587	1556	1778	1455	1559	973	1307	1548	1380	2845	1533	1979	1324	2178	1872	1391	1703	1535	1421	1181	1275	1621	1114	1454	1473	1486	1175	1221	1094	1515	1424	1188	1440	1233	2216	1288	1511	1068
Tnyl_g10505	445	534	463	397	296	487	288	328	273	178	95	528	251	316	463	413	306	302	364	177	362	567	588	877	603	597	683	560	274	621	366	592	569	581	555	570	394	585	224	360	491	350
Tnyl_g10506	188	206	211	173	161	247	269	210	91	88	28	182	235	336	108	246	176	235	265	145	172	378	424	411	402	542	443	359	340	417	404	343	390	479	363	372	264	330	293	393	493	292
Tnyl_g10507	48	258	123	77	78	165	58	100	33	49	29	161	74	52	58	58	36	113	269	84	130	368	314	534	335	474	363	303	282	387	389	421	300	570	496	330	342	397	310	448	506	261
Tnyl_g10508	415	525	733	758	304	379	379	576	652	389	179	688	314	385	375	342	302	380	615	316	627	338	365	714	489	601	661	476	389	595	345	420	454	474	560	560	339	682	335	344	656	398
Tnyl_g10509	0	0	22	36	5	35	9	24	10	22	27	55	2	50	15	30	5	22	11	1	47	26	44	57	76	68	52	102	87	77	101	51	27	105	56	63	82	28	42	59	132	29
Tnyl_g10510	329	365	544	451	391	343	525	462	337	220	317	521	394	580	226	606	401	611	262	435	662	312	462	502	340	435	366	324	296	432	215	366	390	458	385	448	309	418	381	331	433	308
Tnyl_g10511	507	528	639	711	551	457	584	416	454	263	276	636	470	912	558	506	431	542	680	372	425	313	262	360	414	392	288	373	299	391	364	309	202	403	354	270	335	257	405	296	450	275
Tnyl_g10512	1208	1073	1947	1488	1371	1301	1758	2036	1430	1045	887	1049	1057	1157	1141	1393	1024	1254	1815	1030	1886	1372	1727	1978	1811	2423	2084	1457	1775	1784	1986	1340	1491	1615	1713	1574	1159	1735	2669	1980	1818	1600
Tnyl_g10513	308	222	591	399	352	261	556	499	202	185	307	310	372	361	292	577	374	449	298	240	432	412	651	744	533	755	650	443	404	667	597	571	505	572	680	502	402	729	511	525	803	472
Tnyl_g10514	6	47	9	15	7	40	0	3	34	2	21	4	1	0	10	0	0	0	10	0	11	79	149	101	132	150	116	117	49	95	32	63	56	124	104	50	46	46	175	113	206	75
Tnyl_g10515	14	0	67	0	15	12	5	39	20	13	6	14	19	5	36	0	12	0	52	7	64	67	139	233	82	119	288	55	18	62	132	281	341	116	202	283	92	381	0	28	138	191
Tnyl_g10516	449	610	822	451	444	423	550	443	249	160	413	782	413	869	453	637	404	606	733	347	643	603	786	851	736	900	681	670	603	553	655	650	563	687	574	501	552	544	927	772	951	432
Tnyl_g10517	577	971	723	596	618	674	592	448	452	294	339	737	361	581	535	431	441	705	756	711	530	2167	2428	2422	2627	2946	2213	2324	2146	2499	2226	1882	1420	1727	2128	1505	1731	1689	2744	2559	2676	1692
Tnyl_g10518	301	184	141	221	222	213	410	324	136	182	57	270	95	222	125	111	57	193	375	205	456	17	12	26	21	46	25	18	7	11	29	21	9	16	12	15	33	27	30	60	37	8
Tnyl_g10519	3908	2965	2919	5265	2595	2505	4604	4469	2157	1558	1403	1229	2154	2903	1651	1705	1404	2755	2721	1808	4704	618	559	626	516	809	550	982	599	792	601	628	357	615	665	484	535	479	1787	679	937	455
Tnyl_g10520	61	96	113	104	96	126	138	77	103	61	21	114	42	55	53	82	47	130	169	78	113	278	178	231	275	355	183	195	205	275	176	119	134	302	151	196	89	116	363	152	200	151
Tnyl_g10521	1323	1173	1516	1239	1255	810	1692	1777	896	454	1174	1567	1317	2325	834	1432	981	952	803	896	1294	715	872	997	740	968	848	787	813	851	711	756	609	911	852	731	720	883	1146	812	1078	647
Tnyl_g10522	313	268	354	373	278	216	392	444	244	331	222	487	245	491	335	372	323	280	301	212	355	423	547	496	400	636	430	545	404	533	491	430	367	413	491	387	386	413	720	469	591	337
Tnyl_g10523	157	36	317	181	324	164	313	335	80	235	67	205	164	276	180	122	236	52	182	74	341	40	77	187	72	134	234	36	63	95	91	83	225	87	119	182	101	217	118	31	61	31
Tnyl_g10524	211	300	195	222	123	228	165	141	277	59	132	441	240	760	461	345	268	565	123	284	181	115	124	90	77	147	79	137	100	113	110	69	75	81	105	84	137	42	229	164	165	83
Tnyl_g10525	398	155	237	210	258	206	277	128	173	89	136	675	310	1042	610	413	447	411	192	154	294	94	117	89	61	86	79	78	68	120	46	61	50	89	102	143	95	121	251	68	64	87
Tnyl_g10526	46	100	96	66	114	98	109	80	74	51	16	120	86	109	93	130	80	132	125	178	102	289	267	347	242	312	263	199	219	292	328	261	205	275	331	219	226	291	145	142	238	196
Tnyl_g10527	288	268	331	399	342	334	391	306	258	188	205	264	265	438	208	187	221	322	362	170	353	547	427	520	380	558	377	474	294	437	416	391	398	513	437	373	380	505	573	397	508	356
Tnyl_g10528	34	99	63	77	51	115	49	31	39	23	13	213	33	37	60	53	65	16	25	63	56	49	82	112	63	64	111	82	81	120	102	72	84	67	92	119	44	92	1	77	77	43
Tnyl_g10529	0	0	0	0	0	0	0	0	0	0	0	0	0	0	0	0	4	0	0	0	0	0	0	0	0	0	0	0	5	1	0	0	6	0	3	3	0	0	0	0	0	0
Tnyl_g10530	712	1031	710	695	714	572	893	612	614	270	701	933	786	1194	476	847	748	964	1169	1079	874	515	502	599	488	669	516	448	438	480	484	446	467	592	569	411	553	601	765	505	557	317
Tnyl_g10531	294	370	290	283	219	256	227	216	159	118	168	360	149	222	161	186	131	162	320	228	346	335	512	394	359	530	329	439	337	432	322	273	256	414	403	275	256	338	594	437	434	331
Tnyl_g10532	738	896	385	158	481	697	506	421	324	287	305	721	418	1097	489	360	386	487	796	353	607	803	877	444	112	787	707	383	181	447	375	634	536	470	1028	460	346	559	567	585	454	401
Tnyl_g10534	63	14	70	37	47	35	20	70	36	8	29	49	32	31	36	51	48	144	54	131	70	141	105	29	35	109	61	86	42	85	51	40	22	47	53	22	32	47	31	46	73	43
Tnyl_g10535	9	79	19	0	21	0	24	21	39	11	5	7	12	2	34	19	29	0	5	70	33	19	24	55	42	70	42	32	32	72	44	23	42	16	21	24	21	23	11	12	105	35
Tnyl_g10536	336	311	598	237	436	453	379	389	142	272	102	299	409	418	425	324	468	400	330	291	474	390	738	1365	546	678	1397	446	189	631	537	900	1154	874	1135	1170	512	1256	164	236	499	414
Tnyl_g10537	253	274	586	426	424	234	466	287	77	214	91	305	512	365	253	310	562	86	137	163	340	89	134	336	186	168	347	141	46	126	204	223	219	250	232	237	120	365	84	92	122	137
Tnyl_g10538	3	0	6	9	0	6	0	0	0	3	0	5	5	2	1	0	0	0	12	0	9	4	9	32	40	16	4	50	18	18	1	8	0	16	4	8	0	0	17	6	2	1
Tnyl_g10539	17	0	27	0	7	11	0	0	0	0	0	26	28	42	4	63	22	0	0	0	0	6	2	10	0	0	0	1	0	0	0	1	1	0	11	2	3	4	0	0	0	0
Tnyl_g10540	2415	524	2019	590	1154	671	2670	929	1970	395	1169	5052	2167	1575	905	1099	3092	1682	1118	1054	1227	261	46	198	5	125	79	87	72	127	132	826	195	200	219	180	56	638	235	43	352	129
Tnyl_g10541	0	0	0	0	0	0	1	0	0	4	0	0	0	1	0	0	0	0	0	0	0	3	0	0	0	0	0	8	0	7	0	0	1	0	0	0	0	0	0	0	11	0
Tnyl_g10542	6	0	0	0	0	0	5	0	10	1	0	11	0	0	6	0	0	0	0	0	7	0	4	0	0	2	2	3	3	8	0	18	1	0	8	15	9	0	10	0	5	1
Tnyl_g10543	0	0	0	0	0	0	0	0	0	0	0	0	0	0	0	0	0	0	0	0	0	0	0	0	0	0	0	11	0	2	0	0	0	0	0	6	1	0	0	0	1	0
Tnyl_g10544	63	27	46	47	66	67	18	61	64	15	26	52	56	140	65	100	29	104	60	35	31	59	91	195	134	161	160	64	116	94	106	165	165	200	150	124	133	124	72	107	134	88
Tnyl_g10545	152	25	141	162	77	25	202	92	74	41	33	68	116	133	146	143	91	20	42	97	39	49	32	123	40	41	93	56	10	39	60	123	114	82	97	111	86	175	12	39	9	40
Tnyl_g10546	199	244	305	145	254	178	311	180	154	156	92	177	347	189	192	324	241	147	119	152	182	149	185	447	251	322	422	116	162	131	269	390	302	256	307	400	202	350	40	112	152	159
Tnyl_g10547	19	41	32	12	6	14	30	15	5	0	27	11	9	31	41	32	3	50	0	49	13	49	9	27	34	39	7	13	11	29	23	40	3	24	27	1	13	8	32	40	30	19
Tnyl_g10548	364	323	340	435	358	504	444	521	284	207	521	627	276	606	321	383	210	371	521	357	604	323	273	377	201	392	266	286	217	283	193	291	245	365	321	191	248	317	633	305	345	208
Tnyl_g10549	0	0	0	0	2	6	0	25	0	0	0	15	14	5	9	7	36	0	0	0	4	0	6	0	7	0	7	0	0	0	5	0	2	0	4	3	0	11	0	0	3	7
Tnyl_g10550	1156	1134	1207	930	1012	1228	788	1359	610	549	349	1093	913	1195	1583	1138	1132	983	1605	488	1144	1183	1484	2352	1702	1539	1904	981	827	1155	1429	1870	1850	1907	2178	2058	1240	2191	710	1072	1383	1243
Tnyl_g10551	908	759	1671	1129	1170	544	1858	648	950	454	579	781	2225	1284	856	1687	1787	1380	1157	1525	1071	268	125	201	101	187	247	501	274	378	177	171	54	104	246	510	305	99	1758	197	249	187
Tnyl_g10552	34	0	0	16	24	20	37	65	0	3	130	40	21	34	82	10	9	38	25	94	68	0	14	15	14	19	15	43	21	23	23	15	8	22	18	58	58	19	84	69	18	44
Tnyl_g10553	1024	670	1186	999	976	972	1499	1110	560	452	492	1311	755	1019	771	772	691	928	1058	542	1323	1131	1194	1207	993	1355	1133	882	822	1061	988	918	890	832	984	952	686	1052	1085	1041	1350	807
Tnyl_g10554	91	236	188	183	175	412	8	104	70	236	43	0	10	116	140	0	0	0	36	359	88	1208	1439	1928	1477	1729	1389	954	1213	1278	1023	1265	1454	1563	1314	1586	1069	1511	681	1011	1018	1062
Tnyl_g10555	56	59	28	44	53	43	32	84	73	25	38	49	37	32	52	37	37	62	133	0	87	59	140	317	107	187	187	210	128	220	146	156	116	88	237	151	135	153	202	28	60	97
Tnyl_g10556	5073	8279	15777	5808	3529	1361	11281	11171	5764	2480	4514	6215	10795	7881	4162	10719	2823	3515	1420	1508	4731	615	664	1201	532	702	859	1142	1096	1357	676	2942	524	846	965	617	815	1172	718	429	964	706
Tnyl_g10557	1343	1262	1421	1642	1115	376	1710	799	782	466	900	833	773	1033	615	936	556	861	455	759	700	150	95	117	42	102	106	120	69	194	115	192	106	107	141	103	94	174	203	96	181	90
Tnyl_g10558	88	0	92	48	97	124	47	57	89	77	32	6	28	80	23	83	53	4	0	22	49	43	80	205	73	166	254	28	45	102	103	244	280	164	213	250	157	313	26	35	47	78
Tnyl_g10559	0	0	1	0	0	0	0	8	0	6	0	3	2	12	0	0	0	0	0	0	0	2	16	23	17	22	33	20	1	28	22	9	11	6	25	10	4	11	20	12	29	11
Tnyl_g10560	269	115	395	287	330	203	322	248	71	49	84	353	280	453	322	356	229	175	368	42	176	119	339	595	354	320	206	394	121	151	215	238	225	375	405	255	187	407	235	235	260	142
Tnyl_g10561	3750	2568	3003	4641	2983	2824	4531	2840	2043	1242	1337	1294	1492	2842	2200	1577	1161	2358	3526	1264	3720	1227	1207	1737	926	1372	958	1398	895	1343	1013	1321	997	1090	1413	1049	1026	1061	1038	1031	1372	786
Tnyl_g10562	213	1070	2754	1011	1159	1581	1198	1259	655	249	139	618	358	2027	627	762	1100	1972	2650	1200	2505	104	122	68	91	124	130	89	27	138	109	76	81	149	161	210	182	83	75	113	365	83
Tnyl_g10563	119	58	264	314	144	85	190	548	123	33	13	332	124	550	34	54	48	85	706	319	326	47	10	0	4	20	5	4	34	15	3	9	13	40	66	8	5	26	51	12	75	6
Tnyl_g10564	622	1027	677	896	722	1003	934	996	652	330	709	959	764	993	577	577	567	1096	1143	592	808	1327	1026	994	874	1460	802	1060	918	1052	734	774	615	896	884	672	790	603	1403	1224	1296	783
Tnyl_g10565	64	91	88	74	78	97	0	57	31	91	49	0	0	31	66	0	0	0	44	8	44	231	313	441	289	380	336	183	226	296	197	379	380	239	369	391	257	393	168	383	357	263
Tnyl_g10566	15	116	36	0	57	47	3	16	39	46	23	3	12	0	46	2	5	10	45	26	18	436	601	725	601	538	570	581	343	535	446	529	480	522	574	457	325	433	411	451	629	314
Tnyl_g10567	4	74	32	0	35	35	8	10	19	17	13	68	0	29	33	0	0	0	0	6	6	447	725	565	548	568	499	717	484	577	506	459	428	448	525	404	304	411	456	687	670	461
Tnyl_g10568	25	52	0	56	6	17	25	19	10	15	40	255	94	121	129	144	290	65	115	3	32	22	41	40	70	50	71	20	59	56	65	34	65	52	46	31	37	161	18	25	67	64
Tnyl_g10569	145	221	337	290	306	624	107	186	237	380	27	277	187	183	396	111	143	71	145	241	158	1786	2317	3327	2052	2857	2692	1454	1543	2050	1692	2281	2491	2121	2371	2446	1513	2296	1493	1779	1997	1347
Tnyl_g10570	543	552	800	805	593	465	745	466	475	165	320	474	493	565	430	562	448	669	599	754	528	1184	1209	2595	1974	1303	1163	1214	763	1342	980	995	921	909	1130	764	782	812	1281	861	1482	851
Tnyl_g10571	274	501	417	243	326	476	411	178	237	141	120	122	152	316	199	215	205	284	264	115	334	391	440	559	348	667	515	489	318	474	335	284	271	250	469	339	308	405	458	241	281	283
Tnyl_g10572	1464	947	1514	1595	1137	1015	1431	688	924	415	288	600	487	890	485	863	511	1004	827	646	1367	1315	1610	2048	1387	1832	1694	1642	814	1597	1229	1396	1333	1075	1356	1256	920	1014	1223	1072	1571	1024
Tnyl_g10573	589	601	415	287	322	223	338	4106	653	125	206	173	115	421	226	345	192	264	592	444	249	223	188	218	183	311	212	143	390	174	74	163	137	185	187	80	148	103	496	147	361	111
Tnyl_g10574	3085	1259	3431	1971	2108	1217	5772	4155	3474	728	1524	1971	1635	2082	1246	2709	2338	3638	3888	2357	2866	552	201	525	183	398	351	350	390	322	213	497	230	303	309	214	216	453	296	181	643	241
Tnyl_g10575	791	778	1140	597	649	585	1383	1080	1007	261	522	1059	513	881	599	1073	622	1471	1660	1181	973	1056	962	1122	1078	1401	894	811	774	1328	903	762	566	682	836	554	860	685	1519	939	1524	604
Tnyl_g10576	32	0	77	69	31	30	75	29	64	36	9	366	61	164	109	44	35	57	199	151	57	95	51	13	49	81	31	69	26	88	87	58	66	70	116	91	69	73	44	62	60	61
Tnyl_g10577	845	483	849	908	798	753	1012	916	479	485	708	758	566	941	564	529	612	700	1058	528	901	590	677	795	775	903	651	493	498	646	439	503	451	621	622	472	482	449	1014	772	675	425
Tnyl_g10578	1893	2377	2586	2251	1525	1539	1624	1648	1908	1036	1003	2014	1863	1543	1938	1926	1869	2203	2717	1409	1618	1840	2203	2866	2365	2512	1744	1405	1059	1840	1452	1916	1128	1749	1725	1206	1293	1375	3103	2434	2122	1353
Tnyl_g10579	17	59	2	20	23	49	30	28	16	28	22	60	11	32	44	56	9	59	85	59	56	4	3	0	0	6	11	12	1	13	5	15	12	0	10	8	17	0	15	0	2	7
Tnyl_g10580	9016	8329	6938	7217	6569	6147	9315	8867	5543	3624	2322	6698	5547	5441	4447	3857	2952	6395	8494	3052	7590	796	329	481	307	578	286	492	375	517	374	802	355	453	455	537	590	533	698	318	625	359
Tnyl_g10581	632	1111	893	725	438	477	685	847	810	338	576	1133	757	847	1048	1048	626	904	665	872	901	845	856	810	759	864	709	887	640	929	713	648	629	693	786	538	679	624	1114	751	1111	685
Tnyl_g10582	1001	1293	1048	909	794	829	930	924	943	303	584	1199	763	1150	995	1039	830	1408	1518	1410	997	1416	1416	1279	1305	1627	881	1575	1052	1238	807	1239	903	1445	1300	1014	1122	1180	2512	1079	1697	990
Tnyl_g10583	448	545	672	449	430	461	349	607	292	163	104	668	318	313	345	359	365	812	936	177	750	548	458	839	414	748	687	616	390	543	416	557	500	429	595	416	458	553	538	446	533	317
Tnyl_g10584	325	509	430	191	249	324	354	208	365	55	123	579	400	228	261	245	165	379	490	260	363	797	834	954	862	1305	711	867	561	860	738	594	522	659	546	484	555	626	1196	852	1022	551
Tnyl_g10585	575	399	668	420	506	353	490	284	262	118	204	409	333	443	332	465	304	375	313	407	350	772	639	800	589	764	612	675	565	789	622	515	608	634	652	422	587	385	726	522	776	392
Tnyl_g10586	1291	1649	1442	1596	1239	883	1659	1160	1020	462	958	1457	1683	2350	1482	2203	1304	1583	867	1516	1037	2206	1967	1940	1686	2157	1297	2156	1536	2020	1415	1263	1130	1623	1654	1200	1200	1036	2618	2001	2188	1150
Tnyl_g10587	441	421	161	97	399	342	97	167	112	89	108	194	330	106	268	290	342	420	223	344	427	383	411	412	401	551	419	378	190	416	202	372	438	456	432	343	235	285	758	472	730	423
Tnyl_g10588	691	879	235	166	494	366	117	170	111	37	335	319	407	262	665	415	280	1007	294	1473	682	386	151	88	90	422	134	65	88	101	44	143	114	328	216	120	218	80	265	100	314	299
Tnyl_g10589	495	518	537	370	483	423	442	387	450	227	193	631	269	418	249	294	284	615	550	159	463	735	980	977	922	1010	892	840	598	935	676	544	560	601	836	420	548	555	990	740	988	580
Tnyl_g10590	631	703	1058	934	726	486	950	953	632	427	284	913	602	640	482	578	519	631	790	545	840	779	1003	1755	1144	1073	1006	1144	824	1477	963	773	698	739	925	642	609	862	734	1195	1033	581
Tnyl_g10591	1409	1564	1226	1836	833	1084	1206	1650	958	885	744	4168	772	1381	1737	1202	749	1364	2079	1144	1913	1203	1208	1305	981	1313	997	1291	940	1162	811	1324	1136	919	1101	1079	1203	1008	1738	1037	1452	881
Tnyl_g10592	549	757	421	685	502	577	490	456	390	200	267	802	379	845	633	456	220	491	504	436	724	507	364	312	288	458	206	353	334	300	444	274	268	413	337	183	345	293	366	288	428	261
Tnyl_g10593	1455	3150	1628	2099	1196	1536	1216	1388	1995	801	1393	2431	1241	2015	3148	2674	1088	2913	2997	2203	1549	4408	3506	2850	3109	4249	2039	4062	3084	3528	2723	2190	1917	2829	3057	1805	2581	1982	5802	3425	4688	2099
Tnyl_g10594	524	333	924	400	512	434	570	551	387	360	112	522	493	502	405	517	675	385	648	358	557	395	492	787	448	603	1078	311	208	436	493	533	666	567	608	638	413	644	405	247	398	299
Tnyl_g10595	563	90	861	243	657	341	559	367	237	282	101	572	362	449	402	562	799	384	119	31	485	390	439	1058	471	655	924	470	155	429	356	724	782	580	686	829	389	833	250	208	412	282
Tnyl_g10596	133	146	182	40	146	105	89	94	152	61	15	313	159	125	93	151	374	108	89	36	181	100	110	307	90	170	220	146	97	108	66	193	184	115	102	212	83	164	50	117	78	78
Tnyl_g10597	4455	4770	4999	4032	5249	2025	3349	3103	3893	1715	1322	5683	3883	3666	6840	3680	2750	4922	5838	1987	3386	527	521	1081	414	767	714	866	262	890	459	1374	794	679	967	1002	893	881	530	303	552	465
Tnyl_g10598	0	0	0	0	0	0	0	0	0	0	0	0	0	0	0	0	0	0	0	0	0	0	0	0	0	0	0	0	0	0	0	0	0	0	0	0	0	0	0	0	0	0
Tnyl_g10599	0	0	0	0	0	12	0	19	0	1	0	5	0	0	0	0	0	19	1	0	3	13	38	41	20	32	18	15	29	31	44	26	16	0	45	52	11	22	0	8	13	26
Tnyl_g10600	16	111	29	22	18	84	6	29	2	38	21	0	7	14	0	0	0	129	69	0	0	29	11	20	4	23	10	46	27	18	9	4	4	0	7	1	0	0	46	44	20	0
Tnyl_g10601	8	75	0	17	4	27	10	6	0	3	0	0	0	0	5	0	2	0	72	14	9	17	18	10	17	16	13	16	7	7	13	0	1	5	2	5	0	1	32	33	47	29
Tnyl_g10602	35	41	9	0	13	16	13	18	30	6	6	12	8	39	15	3	0	0	17	34	13	80	46	50	40	38	29	61	37	52	40	46	11	23	53	12	26	24	106	101	109	30
Tnyl_g10603	524	743	1129	481	585	745	518	689	661	479	234	693	435	765	644	641	632	660	793	431	937	500	689	1627	956	1069	1133	750	465	947	889	1124	1074	809	1240	1129	476	1101	488	660	1221	1149
Tnyl_g10604	1405	1686	1848	2002	1296	2316	1674	2829	1581	1378	1505	1518	1065	2909	1653	1295	1194	2399	3574	1919	2419	1994	2062	2444	2047	2229	1902	1779	2547	2386	2300	1730	1784	2422	2377	2021	1692	2516	3327	2863	1836	1695
Tnyl_g10605	6893	6518	6195	4240	4226	4915	4246	4826	3790	1541	1050	4487	2656	2830	5295	3327	4344	8512	5511	2669	4185	3854	4998	6225	4402	5713	5272	5277	2702	4770	3069	5382	4902	4031	5036	4069	3154	4733	5553	3126	4850	2478
Tnyl_g10606	106	153	59	77	64	35	74	148	110	33	116	149	102	141	271	274	104	120	171	89	70	227	159	142	109	190	89	170	124	182	94	142	138	150	164	130	138	87	197	113	198	98
Tnyl_g10607	1786	1904	1390	1950	1634	1608	1552	1838	1115	818	1365	2886	2255	2622	2703	3025	1528	1274	1869	1484	1183	3127	3769	3086	2784	4427	2762	3249	2218	2559	1949	2096	1799	2207	1864	1215	2028	1223	2709	2080	2481	1736
Tnyl_g10608	71	142	85	45	29	119	73	385	335	266	31	42	17	18	23	30	22	55	174	137	81	326	520	664	529	565	492	356	395	561	379	417	444	435	485	343	262	272	323	358	904	621
Tnyl_g10609	70	171	85	143	77	107	65	504	528	194	55	151	39	129	191	81	74	82	313	192	187	64	78	264	129	117	112	117	47	150	38	97	184	103	97	89	61	66	85	31	423	195
Tnyl_g10610	306	404	201	139	164	148	228	345	201	58	39	292	161	122	251	152	136	276	387	712	533	567	329	861	410	586	430	521	345	514	310	426	402	491	384	215	235	189	307	424	1935	890
Tnyl_g10611	701	846	1184	733	707	736	1163	753	797	217	706	1826	2434	1813	1280	2071	1950	1254	1907	1337	1075	1166	838	1146	796	1051	768	813	625	954	867	737	648	988	726	658	698	833	1060	1022	1141	674
Tnyl_g10612	1977	3753	3116	2849	2415	2859	3096	5051	2405	1404	2198	2346	2215	4678	2174	2521	2634	4654	5944	2819	5003	1948	2393	2512	2089	2651	2377	2161	2158	2174	2016	2053	1791	2185	2128	1779	1688	2557	3375	1932	2342	1554
Tnyl_g10613	632	938	780	777	432	566	693	841	498	475	600	1067	435	959	682	789	510	862	1404	669	605	977	895	985	770	1075	789	1033	1020	1116	757	820	637	919	776	681	921	904	1286	932	997	689
Tnyl_g10614	240	136	139	173	169	103	185	80	154	38	27	78	34	28	32	15	81	89	142	31	156	29	68	65	34	62	44	57	25	72	20	43	62	37	80	15	33	23	91	41	72	28
Tnyl_g10615	366	378	336	275	208	335	387	265	302	140	204	310	185	354	347	283	222	397	378	234	219	648	716	892	717	843	660	640	371	637	692	501	501	587	600	431	462	617	548	476	615	457
Tnyl_g10616	476	340	394	238	316	157	458	250	376	119	133	231	76	307	176	105	137	342	268	128	210	166	180	230	133	234	185	168	100	251	192	167	108	189	232	178	190	154	244	169	164	139
Tnyl_g10617	489	572	744	717	608	555	792	742	634	183	552	1207	605	835	528	662	515	593	570	499	807	696	655	825	638	885	648	701	662	762	570	575	415	523	724	559	539	586	911	632	780	400
Tnyl_g10618	6741	6905	4911	7214	5201	3138	4294	3532	4141	1429	1593	7341	5495	5149	6187	5922	5298	5167	4070	2365	3150	475	542	710	278	717	375	341	321	723	314	1263	509	462	677	648	418	735	706	367	516	362
Tnyl_g10619	133	51	140	126	112	41	72	70	73	39	31	168	104	85	83	138	144	99	93	45	62	0	4	16	0	0	13	4	0	8	5	20	4	0	8	10	6	7	0	0	0	4
Tnyl_g10620	0	0	0	0	0	0	0	0	0	0	0	0	0	0	0	0	0	0	0	0	0	0	0	0	0	0	0	0	0	0	0	0	0	0	0	0	0	0	0	0	0	0
Tnyl_g12350	0	0	0	0	0	0	0	0	0	0	0	0	0	0	0	0	0	0	0	0	1	0	0	0	0	0	0	0	0	0	0	0	0	0	0	0	0	0	0	0	0	0
Tnyl_g12356	0	0	0	0	0	0	0	0	0	0	0	0	0	0	0	0	0	0	0	0	0	0	0	0	0	0	0	0	0	0	0	0	0	0	0	0	0	0	0	0	0	0
Tnyl_g12359	0	0	0	0	8	0	0	0	5	0	0	0	0	0	13	0	0	0	1	0	0	0	0	0	0	0	0	0	0	0	0	0	0	0	0	0	0	0	0	0	0	0
Tnyl_g12361	0	0	0	0	0	0	0	0	0	0	0	0	0	0	0	0	0	0	0	0	0	0	0	0	0	0	0	0	0	0	0	0	0	0	0	0	0	0	0	0	0	0
Tnyl_g12362	4	4	2	1	0	1	1	2	0	0	0	5	8	3	9	5	10	4	0	4	2	4	6	2	8	9	6	9	9	6	9	3	10	7	11	7	16	8	3	13	8	6
cluster14coordsScaffold4-187669N	0	0	0	0	0	0	0	0	0	0	0	0	0	0	0	0	0	0	0	0	0	0	0	0	0	0	0	0	0	0	0	0	0	0	0	0	0	0	0	0	0	0
Tnyl_g12368	0	0	0	0	0	0	0	11	0	0	0	4	2	0	0	0	0	0	1	0	5	6	4	5	0	3	2	1	0	0	1	2	0	0	0	0	0	0	0	0	4	0
Tnyl_g12377	8	107	47	0	14	0	7	18	19	0	0	0	0	9	8	0	3	0	0	26	6	0	0	0	0	0	0	0	0	0	0	0	0	0	0	0	0	4	0	0	0	0
Tnyl_g12378	6	50	0	23	3	9	5	6	0	0	0	0	0	3	0	0	0	0	0	0	0	3	4	2	0	6	2	2	8	0	0	0	0	0	1	3	0	0	0	0	0	0
Tnyl_g12380	21	5	64	22	10	23	9	3	39	3	1	12	11	28	26	25	24	2	36	1	0	65	69	84	64	76	47	67	33	106	20	67	27	72	69	54	16	51	85	59	79	38
Tnyl_g12381	0	0	8	0	0	0	0	0	0	7	0	0	0	0	0	0	0	0	0	0	0	13	8	9	0	1	12	3	0	8	0	16	5	2	11	24	3	13	0	7	0	3
Tnyl_g12382	0	0	0	0	0	0	0	0	0	0	0	0	0	0	0	0	0	0	0	0	0	0	0	0	0	0	0	0	0	1	0	0	5	0	0	0	0	0	0	0	0	4
Tnyl_g12386	0	0	0	0	0	0	0	0	0	0	0	0	0	0	0	0	1	0	0	0	0	2	0	0	0	0	0	0	0	0	0	1	0	0	0	0	4	8	0	0	0	0
Tnyl_g12388	0	0	0	0	0	0	0	0	0	0	0	0	0	0	0	0	0	0	0	0	0	0	0	0	0	0	0	0	0	0	0	0	0	0	2	0	0	0	0	0	0	0
Tnyl_g12389	0	0	0	0	0	0	0	0	0	0	0	0	0	0	2	0	0	0	0	0	0	0	0	0	0	0	0	0	0	1	4	3	0	0	0	0	0	0	14	0	0	2
Tnyl_g12394	0	0	0	0	1	0	0	0	0	0	0	0	0	0	0	0	0	0	0	0	0	0	2	6	8	3	0	9	2	0	0	0	1	0	0	0	0	13	0	0	1	1
Tnyl_g12395	0	0	0	0	5	0	0	0	0	0	0	0	0	0	0	0	0	0	0	0	0	0	7	5	5	0	1	9	0	0	10	1	4	8	6	2	9	1	3	1	3	2
Tnyl_g12404	0	0	0	0	0	14	0	7	0	0	0	0	0	0	3	16	0	0	0	0	7	0	10	0	2	28	15	8	3	1	7	1	3	0	6	7	0	0	0	5	6	24
Tnyl_g12409	684	497	142	409	224	94	181	392	575	199	686	900	259	656	1033	966	768	415	160	192	449	5	9	41	19	34	3	20	14	46	13	187	24	34	54	26	45	88	50	17	68	12
Tnyl_g12410	30	43	33	21	41	12	8	53	21	56	42	78	26	41	86	79	72	68	0	0	34	18	4	13	0	7	0	0	0	11	9	25	4	0	2	0	0	6	0	5	0	0
Tnyl_g12411	1277	1367	459	1906	621	537	591	2615	545	1517	961	6471	1821	2241	1629	2578	1973	627	1125	479	2964	77	35	54	4	49	11	44	29	64	35	372	153	51	211	63	112	176	14	38	231	126
Tnyl_g12412	0	0	2	2	3	10	14	10	3	3	3	8	0	12	13	14	8	1	0	26	7	8	5	16	15	3	6	11	6	15	5	7	13	9	8	22	24	3	2	9	17	6
Tnyl_g12416	181	769	342	191	196	850	119	821	161	443	63	92	131	269	141	98	141	465	1130	156	1203	334	345	847	383	678	588	340	146	329	332	669	652	528	605	715	300	777	100	123	280	209
Tnyl_g12418	181	116	388	287	220	279	261	335	143	174	102	187	172	341	134	177	194	209	572	62	288	119	157	341	174	284	326	193	144	303	193	228	203	207	251	281	188	385	270	126	168	193
Tnyl_g12419	1828	2961	2089	1890	1924	2111	1646	1760	2294	1094	957	2056	1225	1758	1888	1205	974	2084	3075	2844	2206	6683	6242	6860	5219	7622	4949	5839	5465	8389	6000	4867	4411	6414	6683	4190	4310	4534	7916	6610	7469	4540
Tnyl_g12420	783	1296	967	1133	755	1146	838	1841	911	976	951	820	544	1374	513	801	633	1244	2081	1548	1382	527	709	890	566	954	775	622	687	660	595	661	630	1064	950	730	753	1034	1107	720	698	648
Tnyl_g12421	1044	835	1170	965	1053	1129	1292	819	924	662	661	1238	1077	1313	925	1272	809	796	1363	1262	922	1539	1731	1395	1359	1826	1293	1453	1229	1915	1358	1329	1028	1835	1470	1120	1165	1333	1755	1691	2052	987
Tnyl_g12422	641	358	920	794	482	609	681	1072	654	375	505	735	661	985	559	898	489	707	800	540	946	759	593	599	578	671	414	689	563	637	434	520	420	640	615	495	558	600	1151	593	738	512
Tnyl_g12423	1	0	6	25	4	6	0	2	49	16	12	3	0	17	4	11	24	0	27	29	15	26	0	4	0	4	7	0	5	8	6	21	6	9	27	1	0	0	12	4	0	12
Tnyl_g12424	729	696	1096	415	669	700	968	613	463	298	336	621	728	667	776	540	752	581	636	411	625	860	1807	2561	1410	1326	1725	1263	652	1390	1210	1623	1866	987	1672	1712	690	1384	839	852	843	1126
Tnyl_g12425	515	521	1010	501	527	339	461	547	438	290	308	711	413	615	434	469	814	432	826	268	477	315	404	887	392	627	670	470	239	486	393	579	464	444	448	607	356	613	332	246	376	260
Tnyl_g12426	611	1486	750	776	806	927	686	846	830	270	768	707	1446	1076	820	1090	535	1362	1981	815	709	2400	2491	2316	2124	3456	1711	2329	1770	3293	2359	1968	1344	2754	2361	1106	1889	1126	3914	2505	2879	1563
Tnyl_g12427	2244	2848	2567	1908	1956	1670	2136	1709	1788	1000	666	2051	1372	1683	1467	1392	1253	2652	1518	1257	1487	2778	3527	4835	3035	4239	3693	3176	1917	3691	2477	2508	2464	2656	2978	2292	1906	2417	4116	2464	3488	2168
Tnyl_g12428	1021	1714	1525	1403	867	1161	1125	1106	930	582	693	1206	981	1559	1218	1348	997	1378	2295	1485	1019	2089	2278	2024	2192	2637	1995	2273	1974	2359	2071	1668	1662	1866	2132	1312	1487	1580	2623	2649	2744	1844
Tnyl_g12429	4	75	36	0	23	1	10	5	42	6	6	10	211	6	3	0	29	0	64	58	25	113	154	212	123	152	128	166	110	154	167	139	91	186	118	47	74	107	163	70	119	84
Tnyl_g12430	366	497	616	332	283	335	432	341	292	203	155	662	194	361	304	356	411	214	214	69	437	204	265	624	353	309	531	244	73	289	268	606	502	321	430	473	271	398	162	136	245	169
Tnyl_g12431	1039	1003	1916	773	1271	807	1417	962	708	336	583	957	847	1141	882	962	1100	1007	1130	826	1169	1022	1100	1846	1024	1534	1503	1035	736	1132	1024	1338	965	1088	1043	1072	827	1219	844	689	983	717
Tnyl_g12433	6	7	68	83	0	0	2	0	0	0	0	38	0	92	3	22	60	135	75	0	0	28	4	118	95	22	3	0	1	9	6	0	53	12	124	1	11	45	48	51	28	0
Tnyl_g12434	284	190	590	372	369	301	387	463	175	151	102	813	320	420	413	371	295	453	360	178	599	569	766	1161	841	937	897	831	630	861	732	591	679	612	711	590	507	593	672	544	843	632
Tnyl_g12435	21	91	14	0	59	92	5	5052	0	11	820	28	0	41	0	5	55	61	272	29	53	102	26	18	12	119	24	35	69	42	20	1862	30	52	47	11	14	19	126	106	18	31
Tnyl_g12436	0	9	10	9	12	28	1	21	20	11	0	11	0	1	0	0	0	82	0	0	0	10	37	39	21	37	29	0	8	42	29	24	20	6	8	25	16	39	5	10	7	24
flprots_hitOn_Scaffold4_1079172-1090661-2	0	0	0	0	0	0	0	0	0	0	0	3	0	0	0	0	0	0	0	0	0	0	0	0	0	0	0	0	0	0	0	0	0	0	0	0	0	0	0	0	0	0
flprots_hitOn_Scaffold4_1082492-1093100-2	0	0	0	0	0	0	0	0	0	0	0	12	0	0	0	0	0	0	0	0	0	0	0	0	0	0	0	0	0	0	0	0	0	0	0	0	0	0	0	0	0	0
Tnyl_g12439	5	0	0	0	0	0	2	5	0	10	0	117	1	7	21	0	0	0	0	0	5	0	0	0	0	0	3	0	0	0	0	1	0	0	1	0	0	0	0	0	0	0
Tnyl_g12440	0	0	0	0	0	0	0	33	0	0	0	0	0	0	0	0	0	0	0	8	2	0	0	0	0	0	0	0	3	0	0	0	0	0	1	0	0	0	0	2	0	0
Tnyl_g12441	6	29	11	0	9	51	6	4	24	2	6	10	1	0	0	15	0	0	104	0	5	71	136	112	110	191	124	50	224	79	201	118	140	9	176	112	24	180	216	208	65	109
Tnyl_g12442	278	437	271	378	268	269	224	327	263	128	231	554	347	521	443	556	246	531	526	323	319	730	653	606	715	885	382	645	508	738	455	545	362	567	586	445	545	400	957	613	804	429
Tnyl_g12443	22	15	66	0	18	0	7	7	18	1	6	16	1	13	18	11	40	50	25	0	14	0	6	3	15	1	6	0	2	7	5	21	6	1	11	15	13	19	0	11	13	6
Tnyl_g12444	111	95	379	115	209	113	144	282	45	114	29	126	128	111	96	124	171	233	242	12	236	56	62	266	73	77	141	40	55	29	54	169	122	79	171	207	49	288	26	80	24	32
Tnyl_g12445	0	0	17	28	4	0	7	0	0	6	0	8	4	0	3	6	4	0	63	0	5	6	3	146	89	5	4	10	17	19	16	20	8	16	5	8	11	28	3	3	8	1
Tnyl_g12447	1	0	0	0	0	0	0	0	0	0	0	0	0	0	0	0	0	0	0	1	2	0	1	0	1	2	0	0	0	0	0	2	1	0	10	0	0	0	1	0	1	0
Tnyl_g12448	743	627	1298	924	958	787	1263	1110	770	498	587	999	808	1594	847	963	791	781	1046	868	1091	933	1075	1107	984	1419	1011	958	921	1033	739	829	714	843	808	522	610	818	1046	779	1092	799
Tnyl_g12449	1571	984	1848	1036	1047	966	709	1206	539	221	258	1816	939	658	1206	926	1956	633	1205	590	1010	250	309	797	252	407	411	281	150	456	222	593	506	258	507	537	317	543	341	125	424	282
Tnyl_g12450	194	72	254	80	156	55	47	125	30	25	52	243	111	47	76	160	290	78	93	19	122	2	7	19	1	8	30	0	6	2	0	41	7	5	16	15	18	54	0	0	0	2
Tnyl_g12451	0	0	0	0	2	3	0	0	0	0	0	0	0	0	0	0	1	0	0	0	0	0	0	0	0	0	0	0	0	0	0	0	0	0	0	0	0	0	0	0	0	0
Tnyl_g12452	54	39	18	0	0	0	0	0	0	0	0	0	0	0	2	0	4	0	0	0	0	185	350	0	8	17	0	5	0	0	0	0	0	0	0	18	0	0	0	0	0	0
Tnyl_g12454	21813	12485	15719	24766	6951	2333	19807	9734	5752	436	11503	5870	16090	36486	3880	11460	11940	16837	3947	7647	4808	1227	36	502	22	386	272	784	260	237	19	939	168	589	589	97	312	1461	1228	11	176	150
Tnyl_g12455	449	592	622	557	498	491	602	657	357	260	272	843	465	972	568	750	745	546	490	372	729	540	576	726	658	868	623	496	459	598	506	530	466	635	524	397	419	602	540	499	636	371
Tnyl_g12456	56	0	5	34	14	0	6	1712	247	26	22	19	7	61	8	43	76	2	46	1229	54	23	16	40	29	65	32	17	91	20	10	16	24	4	28	10	3	32	28	7	60	16
Tnyl_g12457	342	886	500	539	548	831	378	576	501	308	188	186	132	155	468	105	194	726	1011	589	419	2350	2608	2723	2122	3101	1913	2245	2236	2598	1731	1888	1826	2552	2339	1969	1677	1730	3261	2466	2459	1542
Tnyl_g12458	27	42	54	18	19	17	71	66	40	20	4	56	30	18	59	75	66	7	87	20	34	12	35	74	16	21	68	19	14	22	28	44	77	41	55	63	5	92	8	7	0	21
Tnyl_g12459	0	0	0	0	0	0	0	0	0	0	0	0	0	0	0	0	0	0	0	0	0	0	0	0	0	0	0	0	0	0	0	0	0	0	0	0	0	0	0	0	0	0
Tnyl_g12460	137	431	100	93	133	379	44	115	112	89	83	16	27	74	210	5	10	5	156	202	88	4026	5022	4528	3876	5002	4156	4589	2676	5153	4545	3053	2898	3848	4338	2236	2552	2944	2788	4444	6302	3554
Tnyl_g12461	381	925	420	488	744	952	503	171	399	410	408	30	184	429	558	34	35	146	338	538	264	7559	9572	9080	8796	11051	8410	6780	5833	8051	6595	5839	6200	7006	7410	5455	5182	6917	6955	7447	10122	6357
Tnyl_g12462	0	0	19	6	10	34	0	6	0	14	0	0	0	0	5	0	0	0	0	0	7	120	127	235	114	114	96	96	52	94	118	65	87	113	136	101	116	135	62	132	163	125
Tnyl_g12463	1047	743	1240	749	689	426	993	226	1044	94	415	522	1471	293	1758	937	1006	1575	1440	1112	762	315	153	275	170	212	93	258	185	212	99	205	102	187	164	90	204	119	348	196	305	158
Tnyl_g12464	0	0	29	1	1	56	13	2	19	37	0	8	0	3	26	0	5	12	0	0	7	563	1068	1528	915	1205	1415	541	672	956	1158	804	971	688	1177	856	462	949	564	591	624	847
Tnyl_g12465	5	0	0	0	5	0	0	0	0	3	0	0	11	0	0	0	0	0	0	0	0	0	1	15	29	15	8	15	10	10	2	9	16	15	10	11	4	0	2	5	0	2
Tnyl_g12466	1933	2451	1162	1538	617	1424	931	1465	537	471	119	1306	288	1343	2325	1093	841	409	427	559	948	1443	2355	5382	2810	3143	5502	3098	788	3031	1720	2086	2749	1599	2058	2029	1209	2906	2200	1304	2111	1429
Tnyl_g12467	18	41	8	63	27	58	1	25	94	55	2	0	13	12	16	16	0	14	0	9	26	62	76	108	39	67	89	4	29	51	34	92	143	127	74	148	63	139	11	43	102	41
Tnyl_g12468	32	103	66	3	84	97	19	33	43	88	6	6	28	61	29	8	13	41	112	62	39	51	97	150	78	177	121	51	50	65	78	178	107	189	130	167	68	201	68	64	211	73
Tnyl_g12470	0	0	0	0	1	0	0	1	0	0	0	0	0	0	0	0	0	0	0	0	0	0	1	6	4	6	0	0	0	0	0	3	0	0	3	0	0	0	0	0	0	4
Tnyl_g12471	601	940	846	924	708	693	614	597	583	369	401	1284	547	794	609	598	483	560	809	818	461	1003	1140	1038	1234	1485	1119	964	1037	1137	845	813	784	1048	993	883	844	931	1607	1057	1326	905
Tnyl_g12472	212	278	130	230	357	241	242	240	34	46	130	751	308	588	450	438	265	182	100	311	232	435	430	525	351	517	291	297	339	328	347	528	464	421	564	389	330	384	321	355	424	252
Tnyl_g12473	22	0	45	54	27	8	26	39	28	3	69	108	38	0	15	40	11	0	8	0	23	7	10	1	8	22	15	12	5	39	12	12	14	11	9	11	1	53	8	4	2	12
Tnyl_g12474	87	53	316	119	246	110	223	240	83	98	57	249	79	147	35	203	186	180	184	51	312	74	174	221	141	137	201	175	107	170	79	137	166	134	128	145	102	183	100	72	172	92
Tnyl_g12475	944	2869	3913	2567	2838	2985	1764	2299	2748	590	1721	1809	1928	2441	3867	3408	3908	3399	5570	9726	2450	1738	2171	1543	2023	2226	1389	1839	1376	1312	1315	1201	1367	2239	1866	1828	1275	2314	1062	1279	1493	902
Tnyl_g12476	7	0	0	14	0	1	0	0	4	0	0	206	0	9	25	0	0	0	0	0	1	0	2	1	0	1	5	5	0	12	0	1	0	4	2	46	0	91	0	7	0	0
Tnyl_g12477	126	140	283	269	268	180	296	214	169	106	171	324	110	250	161	216	120	330	401	246	197	191	259	249	167	244	210	215	78	230	155	127	124	176	164	164	115	170	236	188	317	121
Tnyl_g12478	92	28	162	85	171	54	89	130	33	26	62	192	97	155	119	389	245	47	36	103	141	18	17	82	2	4	34	41	8	26	6	83	55	21	41	132	17	77	27	7	33	11
Tnyl_g12479	0	0	0	0	0	0	0	0	0	0	0	0	0	0	0	0	0	0	0	0	0	0	5	0	0	0	1	0	0	0	0	0	8	0	3	0	0	0	0	0	0	0
Tnyl_g12481	0	0	0	0	0	0	0	0	0	0	0	0	0	0	0	0	2	0	0	0	0	0	0	0	0	0	0	0	0	0	0	0	7	0	0	0	0	0	0	0	0	0
Tnyl_g12483	8	0	15	0	0	4	7	1	0	0	0	0	0	4	2	7	1	0	0	38	22	0	2	21	0	0	0	0	6	2	0	13	0	0	16	1	0	3	0	0	2	7
Tnyl_g12484	0	0	0	0	0	15	12	0	14	9	0	0	6	2	11	7	3	21	0	5	31	7	17	27	23	25	7	0	0	8	13	8	22	16	3	1	12	0	0	10	18	5
Tnyl_g12485	339	528	563	258	345	1107	91	401	227	497	132	31	24	126	408	27	28	214	352	125	263	1205	1626	4327	1922	2299	3149	2347	807	2154	1352	2204	2866	1881	2185	2931	1223	2535	1487	780	1324	986
Tnyl_g12486	0	0	11	0	0	0	0	0	0	0	0	0	0	0	0	0	0	0	0	0	0	0	4	1	3	3	4	0	0	0	0	1	5	0	0	0	0	0	0	0	0	0
Tnyl_g12487	0	0	0	0	0	0	0	0	0	0	0	0	0	0	0	0	0	0	0	0	0	0	0	0	0	0	1	0	0	0	0	0	0	0	0	0	0	0	4	0	0	1
Tnyl_g12488	0	0	15	0	1	14	0	1	0	7	7	0	0	14	10	0	0	0	0	0	6	21	5	10	9	13	19	1	1	5	5	16	19	0	23	22	0	5	12	0	8	13
Tnyl_g12489	0	0	0	0	0	0	0	2	0	0	0	0	0	0	0	0	0	0	0	0	0	21	8	0	0	5	10	4	21	3	18	3	3	8	4	0	0	0	3	0	0	12
Tnyl_g12490	300	509	1100	855	207	276	333	276	256	123	114	1517	235	375	369	629	305	390	277	141	371	577	678	1136	547	906	711	574	533	726	492	492	756	659	559	494	626	605	643	538	770	423
Tnyl_g12491	636	997	1033	997	618	662	973	713	557	309	420	1159	498	945	582	876	578	507	429	848	848	1533	1508	1344	1291	1892	1166	1355	1208	1494	1261	1147	1116	1076	1179	1093	1016	1068	1823	1386	1752	1174
Tnyl_g12492	1293	1144	951	1440	825	999	1281	1305	760	509	780	1318	838	1666	889	1270	979	1288	1058	1178	1252	1395	1387	1257	1280	1670	940	1062	1332	1233	1053	941	898	1248	1042	827	970	1126	2020	1269	1584	914
Tnyl_g12493	584	362	906	450	632	289	655	539	278	260	174	543	524	777	400	495	450	488	534	348	496	367	503	512	406	691	377	415	377	495	320	411	325	417	355	320	286	490	386	422	575	361
Tnyl_g12494	289	455	508	489	379	363	417	406	294	179	220	539	352	582	610	347	334	633	685	452	555	721	874	794	774	1182	808	773	659	767	687	630	505	593	672	437	464	622	1111	1076	850	664
Tnyl_g12495	423	531	720	562	516	517	726	508	387	237	432	890	516	821	499	546	454	507	454	382	728	651	703	680	455	781	600	423	477	665	491	545	499	771	614	496	483	498	921	575	819	518
Tnyl_g12496	31	145	59	531	89	165	42	125	120	105	394	479	1433	167	128	140	227	264	2127	421	409	10	0	23	0	6	15	15	1	12	6	106	10	132	65	14	1	36	13	42	43	21
Tnyl_g12497	769	933	1088	726	524	981	650	1176	778	694	297	946	507	684	786	456	518	997	2180	624	1183	726	1067	1878	989	985	1415	866	429	1049	958	1209	1170	827	1309	1042	650	1055	649	773	886	792
Tnyl_g12498	150	320	175	156	108	150	163	145	149	49	26	229	74	256	153	90	96	419	148	161	246	218	244	209	249	269	275	276	82	213	269	161	129	160	197	137	162	162	127	195	293	175
Tnyl_g12499	0	0	1	9	0	0	0	7	0	0	0	0	0	0	0	0	0	0	0	0	8	0	0	2	0	5	0	0	0	0	0	1	0	0	2	2	0	4	0	4	0	2
Tnyl_g12500	2	0	0	7	0	0	0	5	0	0	4	187	43	19	0	0	4	0	0	0	28	0	0	1	0	0	0	0	0	0	0	7	0	8	0	3	0	0	0	0	0	0
Tnyl_g12501	931	1137	1228	897	930	664	1082	954	742	490	341	1196	505	945	408	718	835	1141	806	800	854	1156	1338	1087	1169	1394	1081	988	669	1055	859	632	736	1035	1056	627	785	1016	1483	1127	1367	730
Tnyl_g12502	142	410	54	283	171	192	135	2427	118	183	150	46	60	82	165	41	40	106	554	158	249	318	289	254	284	400	214	362	433	187	203	185	123	135	308	188	212	216	382	166	240	132
Tnyl_g12503	9	0	11	0	1	0	7	8	0	1	0	12	30	50	6	10	42	0	8	15	1	15	1	16	4	1	0	16	8	3	12	9	0	7	0	2	7	7	32	8	10	11
Tnyl_g12504	957	755	1537	1268	937	709	1142	463	338	542	387	642	2513	2784	594	957	1825	588	1175	657	578	2818	2561	2118	2213	2852	1662	2496	2013	2528	2127	1505	1388	1816	1678	1312	1367	1409	2127	2338	2743	1629
Tnyl_g12505	9	0	18	0	0	0	0	0	0	0	0	0	0	0	0	0	0	0	0	0	0	0	5	0	0	2	0	0	0	0	0	0	0	0	0	0	0	0	0	0	0	0
Tnyl_g12506	37	0	0	0	7	6	0	10	0	0	5	0	0	4	10	9	4	19	0	62	0	0	0	4	0	0	0	0	0	0	0	0	1	0	0	0	0	0	0	0	0	6
Tnyl_g12507	19	0	0	0	27	21	16	10	15	0	0	38	46	97	25	34	83	0	0	26	14	143	18	258	14	158	284	631	258	376	27	13	0	0	28	16	23	2	1367	0	0	141
Tnyl_g12508	122	185	131	105	20	81	5	32	11	11	28	102	348	57	183	95	266	105	84	2	155	206	228	380	167	215	230	240	100	234	194	250	277	225	254	263	85	202	186	95	162	131
Tnyl_g12509	0	0	0	0	0	0	0	118	0	0	0	0	0	5	0	5	0	0	0	0	0	0	1	0	0	2	0	0	4	0	2	0	0	0	1	0	0	0	0	0	0	0
Tnyl_g12510	38	169	132	227	9	19	7	20	11	14	30	120	452	124	87	133	348	55	93	109	144	40	61	84	46	18	21	14	18	40	22	34	53	33	53	45	27	91	104	39	50	41
Tnyl_g12511	26	85	31	142	4	46	13	55	33	2	603	34	45	588	176	30	80	84	46	56	58	18	7	14	15	26	8	16	12	12	18	7	16	16	18	18	6	0	15	22	28	7
Tnyl_g12512	300	348	735	412	332	551	730	290	357	100	403	546	869	1261	326	835	815	696	494	816	880	265	196	510	290	305	128	277	154	437	175	141	210	384	174	169	186	280	413	252	340	207
Tnyl_g12513	214	278	270	179	192	188	251	187	229	105	55	174	161	108	210	183	261	149	147	184	214	455	550	551	440	603	521	606	443	618	423	454	400	477	487	284	323	366	444	385	511	312
Tnyl_g12514	163	90	132	137	100	122	305	168	82	51	54	64	150	48	95	108	232	114	163	74	168	159	82	158	106	161	106	125	102	132	117	113	89	112	123	109	142	171	173	68	117	84
Tnyl_g12515	0	0	44	6	3	7	0	11	0	14	0	2	0	7	0	0	2	0	0	0	1	235	278	778	375	272	1038	295	86	260	358	343	581	443	585	395	262	662	57	123	296	243
Tnyl_g12516	647	518	888	482	705	997	484	438	565	255	178	350	356	445	625	512	490	426	321	416	507	2436	2890	3312	3058	3272	2829	2641	2000	3123	2432	2375	1942	2252	2727	1787	1626	2085	2843	2769	3194	2098
Tnyl_g12517	426	201	389	263	334	288	173	281	321	139	101	444	343	208	207	351	200	286	125	124	348	179	191	467	276	321	349	210	105	184	197	325	361	310	341	477	123	423	171	113	134	177
Tnyl_g12518	0	0	0	0	0	0	0	0	0	0	0	2	0	0	0	0	0	0	0	0	0	0	0	3	0	0	0	0	5	0	3	0	0	0	0	0	6	4	12	0	0	2
Tnyl_g12519	0	0	0	0	0	0	0	0	0	0	0	13	0	0	0	0	0	0	0	0	0	0	0	0	0	0	0	0	0	0	0	0	0	0	0	0	0	0	0	0	0	0
Tnyl_g12520	0	0	0	0	0	0	0	0	0	0	0	0	0	0	0	0	0	0	0	0	0	0	0	0	0	0	0	0	0	0	0	0	0	0	0	0	0	0	0	16	0	0
Tnyl_g12521	0	0	0	0	0	0	0	0	0	0	0	0	0	0	0	0	0	0	0	0	0	0	0	0	9	0	0	0	1	0	0	0	0	0	0	0	0	0	0	0	0	0
Tnyl_g12522	0	0	0	0	0	0	0	0	0	0	0	0	0	0	0	0	0	0	0	0	0	0	0	0	0	0	0	0	0	0	0	0	0	0	0	0	0	0	0	0	0	0
Tnyl_g12523	0	0	0	0	0	0	0	0	0	0	0	0	0	0	5	0	0	0	0	0	0	0	0	1	0	3	0	4	6	0	0	0	0	0	0	0	0	0	17	0	0	0
Tnyl_g12524	0	0	0	0	0	0	0	0	0	0	0	0	0	0	0	0	0	0	0	0	0	0	0	0	0	0	0	0	0	7	0	0	0	0	0	0	0	0	0	0	0	0
Tnyl_g12525	0	0	0	0	0	0	0	0	0	0	0	0	0	0	0	0	0	0	0	0	10	0	0	4	0	0	0	0	0	0	0	0	0	0	0	0	0	0	0	0	0	0
Tnyl_g12526	10	4	18	20	29	44	10	43	22	0	0	57	2	0	1	0	1	18	310	45	101	0	0	0	0	1	5	1	0	0	0	0	0	0	0	0	2	0	1	3	14	0
Tnyl_g12527	2	5	23	0	18	23	22	19	16	0	0	33	0	0	2	0	0	7	192	0	3	0	0	0	0	5	2	3	0	0	0	0	1	0	0	0	0	2	6	0	6	2
Tnyl_g12528	0	61	0	17	0	7	0	5	0	0	0	6	0	0	0	55	0	0	0	0	6	28	4	15	37	46	6	3	9	5	9	4	1	23	9	12	0	2	61	0	55	13
Tnyl_g12529	0	0	0	0	0	36	0	0	0	0	0	15	0	0	0	5	0	0	2	0	3	44	4	0	1	2	0	5	1	0	0	3	3	0	0	4	0	11	0	0	34	0
Tnyl_g12530	0	0	0	0	0	17	0	0	0	0	0	2	0	0	0	26	0	0	0	0	0	26	4	0	0	12	0	0	1	2	17	0	0	0	0	23	0	0	0	0	12	1
Tnyl_g12531	44	8	22	102	71	37	48	131	47	5	15	25	39	54	35	48	35	57	0	8	28	2	4	4	1	5	10	3	25	12	0	9	6	3	0	34	13	10	0	0	8	0
Tnyl_g12532	99	0	102	56	24	0	43	218	42	2	56	52	76	31	44	77	2	42	1	48	7	12	22	15	15	0	2	18	33	2	19	14	22	10	0	24	7	0	2	10	0	2
Tnyl_g12533	25	47	250	77	111	64	76	784	13	2	0	9	4	7	16	13	19	114	93	161	55	4	2	8	0	0	0	2	67	6	1	7	5	5	9	2	0	0	0	0	5	8
Tnyl_g12534	676	416	1131	927	770	363	940	3219	257	108	129	317	680	792	320	481	292	244	337	445	296	192	175	143	85	238	238	108	326	147	119	107	118	78	141	175	72	72	139	62	118	79
Tnyl_g12535	32	90	9	46	41	27	53	28	71	23	32	55	37	55	45	50	45	37	17	25	33	42	47	36	27	118	70	37	64	69	26	53	23	22	26	69	25	10	114	21	32	31
Tnyl_g12536	96	78	113	30	113	181	2	33	31	108	79	0	1	30	77	13	3	9	0	52	73	422	638	747	430	1001	896	242	260	748	528	1453	967	674	858	1061	633	1057	187	243	361	514
Tnyl_g12537	0	0	0	1	0	0	0	0	0	0	0	0	0	0	0	0	0	0	0	0	0	0	0	2	0	0	1	0	0	0	0	0	0	0	0	0	0	0	0	0	0	0
Tnyl_g12538	3	9	0	64	41	29	0	27	0	0	0	1	3	0	0	0	0	0	179	54	0	23	19	13	34	37	23	22	37	22	10	18	15	4	18	14	14	9	15	2	12	3
Tnyl_g12539	6	0	0	61	282	72	6	142	0	5	0	4	0	0	0	0	0	17	1390	0	2	244	90	52	85	75	44	88	84	81	58	21	30	53	37	64	35	14	106	22	26	29
Tnyl_g12540	0	0	0	12	6	0	4	334	0	0	0	0	3	4	0	0	0	0	6	34	1	5	3	13	16	7	16	1	3	2	2	7	1	6	0	4	0	0	0	4	0	9
Tnyl_g12541	0	0	0	0	5	12	0	464	0	0	0	5	0	2	7	0	0	0	0	47	0	7	12	7	29	7	9	21	77	12	22	3	6	3	24	18	8	13	22	5	26	10
Tnyl_g12542	18	18	55	39	34	94	4	20	0	23	0	57	1	33	5	44	0	0	3	37	23	144	184	231	141	270	236	116	97	99	132	220	177	235	248	246	107	237	42	97	120	102
Tnyl_g12543	29	0	0	0	0	0	6	0	0	0	0	0	3	0	6	0	0	0	0	0	1	0	2	10	1	8	0	22	0	8	0	0	5	0	4	0	0	4	0	0	10	4
Tnyl_g12544	929	2071	1376	2935	724	1904	931	4046	1795	720	1021	478	461	1613	571	419	616	1548	2571	513	1635	511	640	815	544	900	639	766	871	925	890	643	311	622	612	490	511	705	972	787	1163	694
Tnyl_g12545	432	9	68	105	71	58	504	371	252	22	0	0	5	0	0	0	0	72	284	0	203	4	0	1	0	6	7	21	10	11	83	0	0	0	1	1	4	0	10	3	0	7
Tnyl_g12546	1960	2407	2314	1934	1933	2197	2364	2239	1572	747	1057	2223	1823	2316	1648	2045	1587	1946	2170	1934	2284	2478	3367	3596	3099	3777	3476	2785	2185	3148	2714	2283	2493	2597	3406	2640	2264	2890	3822	2999	2966	2530
Tnyl_g12547	529	496	770	394	493	418	603	702	346	270	119	377	443	483	400	442	627	398	875	191	1057	500	617	1123	598	813	1243	630	391	574	677	686	636	691	711	687	349	915	374	452	562	756
Tnyl_g12548	1446	2293	1643	1957	1257	2572	1556	2821	1841	965	1715	1499	1193	2143	1247	1174	977	2799	4394	2369	2579	1818	1919	2037	1932	2204	1993	1741	2118	1963	1751	1485	1944	2867	2217	1793	1595	2302	3742	1938	1605	1637
Tnyl_g12549	485	268	1025	571	729	728	685	534	229	327	29	714	426	288	525	515	785	545	366	272	712	311	300	813	370	368	672	222	123	319	239	622	589	403	536	493	356	821	210	122	355	207
Tnyl_g12550	203	251	257	310	201	144	245	303	197	215	228	565	141	229	181	265	138	351	196	301	274	179	204	307	200	268	222	182	162	263	195	229	230	224	185	219	153	176	443	196	279	167
Tnyl_g12551	472	264	315	432	439	293	825	708	677	323	394	546	523	628	594	637	623	484	578	647	646	491	619	582	525	826	724	785	693	819	707	622	376	787	645	729	416	939	1059	485	958	704
Tnyl_g12552	60	70	219	80	145	190	71	59	8	81	6	48	88	71	69	169	107	63	31	57	44	184	399	730	305	469	691	220	139	257	511	331	365	337	546	331	143	552	61	170	175	234
Tnyl_g12553	1640	2806	1713	2310	1517	1784	1851	2026	1164	1056	682	1374	1132	1995	1763	1193	1024	1117	2243	1323	2020	1523	1667	2080	1530	2079	1654	1818	1186	1851	1092	1386	1152	1306	1542	1318	1073	1260	1631	1640	1616	1298
Tnyl_g12554	1303	1029	1454	1242	1200	1000	1699	1637	985	634	975	1614	2068	2268	1338	1592	1349	1323	838	1053	1706	1435	1491	1725	1238	1706	1095	1534	1230	1556	1103	1520	1343	1532	1602	1192	1098	1345	1360	1328	1800	976
Tnyl_g12555	13970	5137	26718	7335	19617	3326	27823	6470	8438	4528	10280	10615	33215	25117	10889	24460	20753	6928	3475	10750	4560	2320	2223	3649	2990	2788	3718	4211	2472	3557	2218	2899	2089	3957	3176	6242	2990	4948	16543	1312	2680	2069
Tnyl_g12556	15	60	42	77	28	35	27	19	24	30	39	23	28	34	43	23	112	114	86	56	9	18	12	66	44	23	33	77	40	70	28	28	54	12	24	72	42	40	62	56	66	57
Tnyl_g12557	0	0	0	0	0	0	0	0	0	0	0	0	0	0	0	0	4	0	0	0	0	0	0	0	0	0	0	0	0	0	1	0	0	0	0	0	0	0	0	0	0	0
Tnyl_g12558	0	0	0	0	4	0	0	0	0	0	0	0	0	0	0	0	0	0	0	0	0	0	5	0	0	0	1	1	0	0	0	0	0	0	0	0	5	0	0	0	0	0
Tnyl_g12559	0	2	25	0	7	13	0	4	0	3	0	0	0	13	0	0	7	0	0	0	1	28	20	104	43	18	95	23	3	27	11	62	58	26	40	89	19	77	5	4	8	3
Tnyl_g12560	289	327	594	254	491	316	338	413	179	232	89	738	207	386	318	382	506	379	280	179	757	111	169	557	191	320	538	97	67	144	183	369	320	243	268	325	171	548	96	58	187	103
Tnyl_g12561	0	0	0	7	0	15	0	13	0	0	0	254	0	4	71	0	0	0	0	0	15	10	1	2	10	12	2	7	3	2	4	7	0	4	3	6	0	0	0	0	16	8
Tnyl_g12562	2	20	6	159	19	87	21	5	0	3	4	769	24	17	20	3	22	0	2	0	325	42	11	29	20	95	48	27	13	20	27	27	23	48	32	31	2	41	43	4	10	20
Tnyl_g12563	400	1059	470	695	479	468	598	634	471	269	286	548	556	892	529	353	466	730	670	681	542	548	482	468	381	642	466	547	356	438	454	560	374	591	500	409	407	483	619	533	597	420
gTnylIR76b	750	1040	536	613	496	410	463	289	405	455	524	3322	1256	699	964	1060	350	524	296	428	669	161	314	155	200	166	214	142	106	134	286	254	159	193	135	100	141	119	99	234	168	214
Tnyl_g12565	117	0	76	32	87	50	130	68	41	13	37	60	38	19	8	31	85	9	0	0	60	7	0	11	3	23	32	4	0	6	9	12	0	5	51	3	9	11	0	0	18	2
Tnyl_g12566	892	956	901	672	696	964	612	390	709	571	553	587	926	753	630	602	368	561	529	1501	562	3869	4596	3874	3621	4567	3577	3396	3205	4039	3843	3842	3470	3972	4681	3442	3381	3220	3650	4084	4873	3334
Tnyl_g12567	960	1006	1131	722	802	785	835	798	627	424	534	1407	678	654	672	767	752	868	742	733	925	950	1232	1624	1069	1492	1157	916	760	1145	921	956	960	996	992	952	804	1033	1141	819	1323	790
Tnyl_g12568	2972	4850	2520	3036	1874	2327	1640	2715	2580	1104	1223	1664	1450	1830	1851	2384	1307	2593	3164	1945	2526	1574	1723	2318	1488	2253	1380	2225	1090	2055	1409	1258	1075	1386	1493	1108	1308	1210	2410	1464	1740	1021
Tnyl_g12569	0	0	0	7	2	22	12	1	0	5	0	0	1	1	0	0	8	0	0	0	3	2	23	34	20	14	41	20	3	24	3	36	36	34	28	26	21	58	13	1	2	5
Tnyl_g12570	61	112	216	95	87	366	16	101	49	191	9	14	51	49	145	28	15	0	18	56	65	524	848	1430	815	849	1373	601	342	715	571	931	1234	1019	1257	1399	551	1505	187	336	615	435
Tnyl_g12572	0	0	0	0	0	2	0	217	0	0	0	0	0	0	0	0	2	0	0	52	20	14	18	19	8	6	9	0	42	2	1	3	1	1	7	0	14	2	23	0	4	0
Tnyl_g12571	3	0	0	0	55	0	0	8155	0	0	0	0	7	0	30	0	8	94	5	2338	373	0	1	5	0	0	0	0	429	0	0	0	0	0	2	2	0	0	0	1	0	0
Tnyl_g12573	0	0	0	0	8	0	2	867	19	0	12	5	0	6	6	0	2	4	0	15	4	1	0	0	0	3	0	0	22	3	0	7	3	0	7	0	0	5	25	0	7	1
Tnyl_g12574	0	0	0	0	3	0	0	9	0	0	1	61	5	12	39	17	1	0	0	0	0	1	3	10	2	14	15	2	1	5	0	4	1	26	12	1	7	0	0	13	0	2
Tnyl_g12575	0	0	0	0	0	0	0	0	1	10	0	34	0	0	2	0	0	0	0	0	0	0	0	28	0	19	4	10	0	2	2	7	15	0	1	2	5	6	0	0	3	2
Tnyl_g12576	0	0	0	0	0	0	0	0	0	0	0	33	0	0	0	0	0	0	0	0	3	0	0	2	4	2	0	5	0	1	0	9	6	0	3	7	0	0	0	0	0	0
Tnyl_g12577	0	0	0	0	8	0	0	1	0	0	2	13	0	0	2	0	0	9	0	0	7	5	7	26	19	10	3	31	4	19	17	15	5	3	32	3	1	7	10	0	37	9
Tnyl_g12578	0	0	0	0	6	1	0	41	5	0	30	157	1	18	3	0	0	20	0	0	0	25	8	18	4	20	5	20	16	22	15	15	11	13	32	8	7	29	0	0	10	18
Tnyl_g12579	0	0	0	0	0	0	0	707	229	30	0	0	0	0	0	0	0	0	0	83	7	3	0	2	0	0	8	7	99	3	0	5	5	0	1	0	0	0	13	0	0	0
Tnyl_g12580	13	146	9	0	23	61	0	4	12	11	0	7	0	6	57	0	0	20	0	25	2	560	720	460	661	531	359	444	602	488	659	313	200	320	399	103	191	68	851	678	935	406
Tnyl_g12581	0	0	0	0	0	0	0	0	0	0	0	0	0	0	0	0	0	0	0	0	3	0	0	2	2	0	0	0	0	0	0	0	0	0	0	0	0	0	0	0	0	0
Tnyl_g12582	36	47	84	60	32	182	3	51	0	84	31	37	21	14	37	16	34	13	19	1	69	120	124	429	176	186	568	129	55	169	103	242	365	207	307	448	128	495	54	29	120	46
Tnyl_g12583	0	0	0	0	0	0	0	3	0	0	0	0	0	0	0	0	0	0	0	0	0	0	0	0	0	0	0	0	0	0	0	5	0	0	2	0	0	0	0	0	0	0
Tnyl_g12584	0	0	0	0	0	0	0	0	0	1	0	0	0	0	0	0	0	0	0	0	0	4	0	7	0	0	3	0	0	0	19	3	1	0	0	1	0	0	0	0	3	0
Tnyl_g12585	0	0	0	0	0	0	5	0	0	0	0	3	2	8	5	20	9	0	0	0	0	8	7	5	3	2	2	3	3	2	0	12	0	0	0	4	1	2	0	0	1	0
Tnyl_g12586	0	0	0	0	0	0	0	0	0	0	0	0	0	0	0	0	6	0	0	0	0	0	0	0	0	0	0	0	0	0	0	0	0	0	0	0	0	0	17	0	0	0
Tnyl_g12587	0	0	0	0	0	0	0	0	0	0	0	0	0	0	0	2	0	0	0	0	0	0	0	0	0	4	2	0	0	0	0	6	0	0	0	0	0	0	0	0	0	0
Tnyl_g12588	0	0	0	0	0	0	0	4	0	0	0	0	0	0	0	0	7	0	0	0	0	0	0	0	0	0	1	0	0	1	0	0	3	0	0	0	0	0	0	0	0	0
Tnyl_g12589	9603	7099	10054	13723	6898	6280	10684	7019	6500	3042	4091	6241	11146	15086	9337	14330	8271	9882	11889	9405	8292	776	361	538	166	395	250	679	447	454	688	929	409	781	802	358	675	1026	655	718	2133	659
Tnyl_g12590	39	18	101	107	6	26	11	23	9	11	23	30	17	18	35	22	11	199	46	0	51	0	0	18	7	14	2	4	6	2	0	12	5	0	3	6	11	0	10	0	10	12
Tnyl_g12591	5	0	36	0	6	5	1	0	0	17	0	3	37	18	4	0	12	31	0	0	18	0	5	13	5	13	2	15	5	0	6	3	5	0	0	7	0	0	7	0	0	2
Tnyl_g12592	1394	1687	1092	1182	962	1130	1214	1184	1435	472	641	1210	678	741	988	841	779	1267	1362	1202	1315	1713	2085	2187	1690	2320	1560	2068	1383	2006	1464	1599	1314	1439	1770	1308	1187	1256	1583	1746	2433	1426
Tnyl_g12593	577	421	837	495	659	488	738	504	286	304	283	533	643	847	275	546	538	282	373	413	679	550	680	900	679	1027	905	619	593	687	576	753	615	656	764	752	471	861	572	519	596	501
Tnyl_g12594	82	87	112	218	64	69	30	59	9	28	22	65	20	22	14	34	72	149	51	6	95	15	56	19	25	31	13	15	12	7	16	30	12	23	56	10	17	22	15	23	10	18
Tnyl_g12595	3	0	0	0	0	0	0	8	0	1	0	11	0	0	0	2	0	36	0	0	5	0	0	0	0	0	7	0	0	0	3	2	0	1	1	5	0	0	0	0	0	0
Tnyl_g12596	435	467	443	331	404	404	455	378	380	227	259	624	257	530	255	335	206	660	611	229	550	571	393	383	445	891	405	466	386	354	248	343	304	387	326	257	356	347	843	381	500	279
Tnyl_g12597	30	70	72	0	26	27	2	110	3	13	0	58	2	9	10	2	15	9	8	0	54	6	36	64	35	36	42	9	27	22	33	74	84	41	72	133	26	94	17	8	22	7
Tnyl_g12598	11	0	8	0	6	54	6	7	0	14	2	3	3	6	9	0	9	0	12	0	48	18	38	56	34	32	65	38	42	35	33	85	49	60	55	50	29	67	90	66	107	78
Tnyl_g12599	2734	5535	4964	5556	3514	4575	4031	7186	3122	1551	3984	2708	2879	8429	3592	3914	3095	8689	8295	4815	6510	4190	3764	4027	3246	4852	3100	3198	3357	3154	2392	3643	3158	5254	3947	3645	3834	4687	4306	3069	4617	2169
Tnyl_g12600	728	1195	1450	720	916	906	1185	744	738	497	525	802	883	1466	667	876	708	1138	907	617	960	1813	1656	1967	1550	2499	1593	1587	1471	1836	1402	1462	1409	2119	1326	1354	1397	1611	1630	1438	2289	1211
Tnyl_g12601	64	44	316	171	139	105	66	387	57	132	34	100	104	147	160	214	124	40	271	6	117	52	143	375	183	176	219	110	101	116	83	219	278	192	247	315	171	288	37	35	91	62
Tnyl_g12602	0	32	20	21	0	2	0	0	0	0	11	0	2	0	4	0	0	0	0	9	0	19	8	18	16	14	25	7	0	0	0	12	23	15	3	9	2	22	0	0	2	4
Tnyl_g12603	14	0	6	29	7	1	6	17	0	0	0	30	10	2	20	0	11	0	0	0	6	0	3	24	16	2	8	0	2	1	20	12	9	3	8	4	1	4	0	8	0	0
Tnyl_g12604	1443	1201	1688	1501	1169	1039	1445	1057	1142	458	619	1014	1126	1445	1018	1378	1002	1974	1833	812	1049	1715	1609	1964	1491	2069	1437	1709	1248	1846	1451	1427	1092	1375	1433	1198	1259	1156	2555	1294	2111	1184
Tnyl_g12605	1406	1429	1186	1156	978	1226	1459	1323	1398	381	597	1278	1013	1248	1084	915	811	1185	1382	1340	1301	1608	1675	2263	1748	2195	1642	1745	1551	2568	1459	1347	1160	1499	1483	1219	1178	1064	2036	1224	1888	1108
Tnyl_g12606	996	1136	1512	1152	831	697	1171	927	1050	386	280	809	986	1102	603	635	760	1039	995	575	1004	1250	1222	1296	1042	1389	1064	1231	1000	1220	959	943	763	814	928	707	672	884	1027	849	1333	653
Tnyl_g12607	2268	2314	2251	2306	1552	1210	3079	1715	1788	536	550	1430	1425	1897	1685	2171	1175	1387	2261	2094	2224	1628	2285	2394	1814	3185	2528	2221	2076	1881	1194	1655	1533	2624	1975	1614	2380	1692	1863	1950	2364	2473
Tnyl_g12608	3232	6373	1277	4007	782	1517	1114	1323	1313	253	2222	5827	1227	9834	9197	3175	763	1815	1449	1703	1722	289	201	236	354	371	176	392	253	234	246	430	205	220	1635	206	278	189	250	279	229	177
Tnyl_g12609	367	589	435	417	404	221	547	380	249	96	277	490	570	1200	746	883	430	494	555	130	494	155	98	168	112	129	116	158	92	126	66	225	128	193	136	124	111	66	130	70	210	87
Tnyl_g12610	11	52	2	23	4	88	42	67	6	20	54	54	44	48	10	7	24	29	8	28	75	20	9	11	1	23	27	14	8	11	9	13	2	0	12	14	10	19	11	12	9	12
Tnyl_g12611	282	232	278	242	317	267	404	309	121	178	113	516	157	192	208	201	392	350	336	82	430	91	124	378	161	190	278	148	96	129	216	209	264	194	176	193	124	316	107	123	104	104
Tnyl_g12612	838	770	725	960	487	542	825	606	405	286	448	566	569	865	675	521	480	684	752	338	662	1146	1077	1119	953	1346	952	1166	924	1022	896	913	771	1016	1038	836	756	808	1129	936	951	765
Tnyl_g12613	1212	837	3292	1215	2312	1342	2102	2080	927	555	279	1144	1689	1203	1062	1161	1638	1158	2074	1201	3387	230	204	596	199	263	434	221	175	246	160	454	457	370	400	623	292	570	236	74	400	295
Tnyl_g12614	1096	501	1908	912	1547	555	1480	1079	382	105	223	722	1463	1441	562	1070	1714	895	464	809	1227	197	201	289	210	271	304	265	209	244	172	321	201	306	328	250	396	481	254	209	326	215
Tnyl_g12615	16382	13414	21141	15153	16342	11815	22970	11021	14191	3406	6062	10409	23523	14518	20025	19340	16321	17082	15152	13111	20034	3084	2792	3507	1998	3691	2861	3874	2453	3105	2250	3748	2402	4454	3645	4140	3433	4860	5067	1705	4320	2090
Tnyl_g12616	194	135	253	126	193	282	178	112	197	78	136	161	168	189	208	219	165	84	208	36	220	302	550	607	496	684	593	273	267	449	286	525	565	445	584	490	403	598	191	296	405	268
Tnyl_g12617	104	106	172	202	107	125	104	95	79	84	56	304	77	272	227	201	120	156	193	132	162	271	314	203	319	325	258	241	229	367	255	159	233	250	287	244	206	272	332	279	372	160
Tnyl_g12618	216	193	283	251	265	301	256	153	225	169	150	180	170	232	205	160	266	325	222	132	269	209	166	321	201	325	331	262	148	187	111	405	403	302	330	432	193	459	184	74	198	123
Tnyl_g12619	0	0	0	0	0	0	0	0	0	0	0	0	0	0	0	0	0	0	0	0	0	0	0	0	0	0	0	0	0	0	0	2	0	0	0	0	0	0	0	0	0	0
Tnyl_g12621	0	0	0	0	0	2	0	1	0	0	0	4	0	0	6	0	0	0	20	0	34	0	0	0	0	0	0	0	0	0	0	0	1	0	1	0	0	0	0	0	0	0
Tnyl_g12623	0	0	0	0	0	0	0	0	0	0	0	0	0	4	0	0	0	0	0	0	0	0	0	0	0	0	0	0	0	0	0	2	0	0	0	0	0	0	0	0	2	0
Tnyl_g12624	0	0	2	0	0	0	0	0	0	0	0	0	0	0	0	0	0	0	0	0	0	0	0	0	0	0	0	0	2	0	0	2	0	1	0	0	0	0	13	5	0	0
Tnyl_g12625	0	0	0	0	0	0	0	0	0	0	0	0	0	0	0	0	0	0	0	0	0	0	0	0	0	0	0	0	0	0	0	0	0	0	0	0	0	0	0	0	0	0
Tnyl_g12627	125	349	190	546	127	422	146	245	185	46	39	217	54	183	19	39	62	198	845	55	328	140	94	164	134	117	43	215	114	96	48	84	85	18	105	63	65	80	89	99	118	70
Tnyl_g12628	30	1	71	40	15	11	22	39	10	0	0	51	3	6	1	26	1	4	91	13	79	0	0	1	1	3	6	0	4	10	0	0	0	0	3	2	0	0	0	0	1	4
Tnyl_g12629	152	278	200	512	170	450	226	214	148	58	33	313	105	170	91	89	158	83	1022	27	364	94	77	217	113	135	120	208	117	115	95	111	134	101	122	97	25	124	90	77	103	75
Tnyl_g12630	0	0	0	0	0	0	0	2	0	0	0	0	0	0	0	0	0	0	0	0	0	0	0	0	0	0	0	0	0	0	0	0	0	0	0	0	0	0	0	0	0	0
Tnyl_g12631	505	410	580	504	500	613	525	438	484	217	294	612	464	504	468	608	371	640	666	291	482	855	1104	1034	951	1126	867	889	679	1128	800	788	653	721	966	619	756	810	920	917	1035	586
Tnyl_g12632	3447	3435	3537	2931	2228	2005	2700	2270	1550	916	992	1509	2151	2773	1971	1997	2650	1862	2690	1750	1990	863	1299	1999	1023	1399	1603	1455	788	1551	999	1615	1332	968	1558	1552	927	1869	1102	773	1344	843
Tnyl_g12633	1080	2856	5594	2624	4544	3268	3266	5177	1134	730	766	3283	2129	10946	3864	3581	5075	11283	9083	2577	10411	606	655	730	445	578	1464	468	370	439	537	1194	677	916	917	741	778	1612	597	467	1228	442
Tnyl_g12634	2	0	0	0	2	0	6	3	0	0	0	0	0	3	2	0	15	0	0	0	3	5	0	4	0	10	2	0	6	0	0	5	1	0	5	13	0	0	0	0	0	2
Tnyl_g12635	368	302	309	276	233	227	402	294	169	94	135	313	181	276	209	282	196	303	190	217	319	431	312	369	349	419	274	375	222	448	225	279	219	292	288	231	152	237	428	281	468	224
Tnyl_g12636	80	150	69	66	72	34	70	47	41	30	98	102	41	52	78	60	42	125	56	76	56	239	207	151	186	193	215	103	157	181	173	166	192	201	228	190	190	179	210	188	196	117
Tnyl_g12637	298	495	367	266	429	368	349	302	266	278	156	282	184	366	208	156	242	341	361	124	405	285	446	592	394	458	674	385	217	468	407	502	560	376	523	485	287	454	202	268	407	375
Tnyl_g12638	57	18	160	93	97	59	70	123	20	28	5	78	85	79	65	111	70	110	159	24	96	76	112	175	99	81	75	45	72	86	78	56	67	66	64	68	52	64	126	86	37	35
Tnyl_g12639	791	723	1083	1568	732	742	954	805	634	454	420	864	504	1308	720	748	640	1112	943	548	814	946	1693	1782	1706	1143	1004	853	1143	1001	819	795	719	948	780	717	646	703	2449	1691	1375	702
Tnyl_g12640	5	14	1	31	17	17	3	2	0	0	0	2	1	8	3	0	7	0	0	0	14	0	0	0	0	0	0	0	0	0	0	0	0	0	0	0	0	0	0	0	0	0
Tnyl_g12641	85	72	39	44	39	90	35	50	94	52	25	56	71	24	30	33	23	101	104	36	78	54	113	94	51	92	61	24	104	93	94	22	73	60	70	83	36	40	192	49	64	48
Tnyl_g12642	0	0	0	0	0	0	0	0	0	0	0	16	0	0	0	0	0	0	0	0	0	0	17	3	7	0	0	0	12	6	5	2	0	0	7	3	0	1	2	1	5	1
Tnyl_g12645	0	0	0	0	0	0	0	0	0	0	0	0	0	0	0	0	0	0	0	0	0	0	0	0	0	0	0	0	0	0	3	0	0	0	0	1	0	0	0	0	0	0
Tnyl_g12650	0	0	0	0	0	0	21	6	0	0	0	3	3	0	4	0	0	39	0	0	20	0	5	1	0	3	0	0	0	1	0	1	4	0	0	3	2	33	0	0	0	0
Tnyl_g12654	0	0	0	0	0	0	0	0	0	0	1	0	0	0	0	0	0	1	0	0	0	0	0	0	0	0	0	0	0	0	0	2	0	0	0	0	0	3	0	0	0	0
cluster100coordsScaffold4-6629487C	0	0	0	0	0	0	0	0	0	0	0	0	0	0	0	0	0	0	0	0	0	0	0	0	0	0	0	0	0	0	0	0	0	0	0	0	2	0	0	0	0	0
Tnyl_g12656	0	0	0	0	0	0	0	0	0	0	0	0	0	0	0	0	0	0	0	0	0	0	0	0	0	0	0	0	0	0	0	0	0	0	0	0	0	0	0	0	0	0
Tnyl_g12667	0	0	0	0	0	0	0	0	0	0	0	1	0	0	0	0	0	0	0	0	0	0	0	0	0	3	0	3	1	0	0	6	1	1	0	0	0	0	0	0	0	1
gTnylOBP12	0	0	0	0	0	0	0	6	0	11	0	0	0	0	0	0	0	0	16	0	8	0	0	0	0	0	0	0	0	0	0	0	0	0	0	0	0	0	0	0	2	0
gTnylOBP3	0	0	0	0	0	0	0	0	0	1	0	0	0	0	0	0	0	0	0	0	0	0	0	0	0	0	0	0	0	0	0	0	0	0	0	0	0	0	0	0	0	0
Tnyl_g13837	0	0	0	0	0	0	0	0	14	0	0	0	1	0	0	0	0	0	0	0	0	0	0	0	0	0	0	0	0	1	0	0	0	2	0	0	0	0	0	0	0	0
Tnyl_g13839	5	0	0	1	12	0	13	1	32	0	0	8	0	6	2	0	2	0	0	0	0	0	0	9	0	0	6	1	0	0	3	0	0	0	4	0	2	0	0	0	0	1
Tnyl_g13840	22	0	116	0	28	16	68	76	49	15	34	29	14	48	19	23	46	7	5	0	44	68	31	137	39	100	42	100	9	72	23	68	24	13	40	23	19	17	96	33	65	28
Tnyl_g13844	28	24	25	51	4	4	15	5	0	0	0	8	0	9	12	0	3	0	0	0	10	6	0	7	0	8	0	9	11	3	1	0	2	4	21	6	0	8	8	0	0	1
Tnyl_g13846	28	0	0	4	27	4	22	2	16	0	6	0	1	21	13	0	1	20	14	0	7	1	0	1	0	6	0	2	0	1	0	0	0	0	5	7	0	0	0	0	0	0
Tnyl_g13849	0	0	0	0	2	0	0	7	0	0	0	0	0	0	0	0	0	0	0	0	0	0	0	1	0	1	0	0	0	0	0	0	0	0	1	0	0	0	0	0	0	0
Tnyl_g13852	0	0	0	0	0	0	0	0	0	0	0	0	0	0	0	0	0	0	0	0	0	0	0	0	0	0	0	0	0	0	0	0	0	0	0	0	0	0	0	0	0	0
Tnyl_g13853	135	116	182	158	127	143	160	155	85	23	28	59	61	72	50	63	122	145	144	124	129	150	165	255	222	376	302	172	115	158	116	139	139	158	195	173	61	170	143	135	154	106
Tnyl_g13856	86	104	96	56	54	32	186	112	1	8	59	156	105	80	26	22	88	116	165	158	40	129	78	148	185	178	68	312	142	33	48	96	125	170	127	101	46	117	201	226	142	71
Tnyl_g13858	499	615	760	667	583	592	683	699	476	241	432	893	466	1127	572	688	619	544	1054	672	659	620	466	746	635	948	509	702	541	373	423	436	552	707	518	336	422	522	1137	612	695	483
Tnyl_g13859	820	454	946	846	688	639	635	686	591	292	309	833	554	690	672	680	690	652	745	563	744	815	917	1210	916	1167	1071	716	545	837	622	1060	752	1031	889	824	502	906	705	766	1048	605
Tnyl_g13860	65	38	98	85	41	12	55	64	1	18	53	73	51	33	27	10	12	111	94	63	42	112	94	145	184	267	115	158	151	20	64	136	66	124	101	47	65	71	99	150	214	91
Tnyl_g13861	1269	1527	1181	1164	921	904	1107	1467	1344	480	988	2016	902	1857	1856	1804	1080	978	1414	1077	1275	1333	1267	1460	1190	1555	1072	1410	1024	1404	1038	1082	774	996	1074	880	1037	992	2160	1161	1590	925
Tnyl_g13862	873	1222	865	859	671	656	838	913	735	340	662	1146	631	885	903	880	538	1407	1173	952	866	3166	2790	2513	2399	3242	1947	3167	2310	2954	2051	2056	1741	1808	2133	1322	1691	1607	3226	2375	3722	1737
Tnyl_g13863	794	478	820	874	496	574	731	697	767	528	735	866	706	1153	429	788	488	798	428	501	597	781	711	696	586	911	440	729	633	760	534	467	542	839	650	424	609	615	1017	637	872	429
Tnyl_g13864	3209	3364	4407	3757	2918	2524	3508	6383	2729	3236	3995	3766	4727	6251	3507	7848	5027	2543	5013	3059	4463	3046	3474	3645	3152	3579	3309	2678	2671	3168	2921	3835	2709	3507	3203	2922	2320	3859	3048	3214	3829	2877
Tnyl_g13865	2753	2712	3578	2601	2557	1970	3218	2154	2152	453	1340	1677	1575	2907	1509	1932	2238	1976	2725	1903	2096	3070	2384	2160	1731	2790	1714	2332	1971	2534	2010	1513	1260	1801	1867	1277	1698	1754	3664	2170	2507	1477
Tnyl_g13866	7726	6714	6539	9891	5661	7642	7772	7329	4338	4987	4273	4160	3766	7188	3618	4172	3689	6252	6391	3110	7699	3593	3412	3190	2858	4147	2935	3455	2915	3867	3291	2575	2319	3376	2943	2655	2436	3023	5451	3755	4288	2695
Tnyl_g13867	2866	3401	3027	2839	2264	2422	2830	2624	2953	1320	987	1692	2581	2527	2411	2531	2249	2969	4242	1406	2860	1016	912	1411	581	973	952	1327	764	1114	822	1329	897	1623	1281	972	1183	1443	914	661	1138	712
Tnyl_g13868	3345	3694	4514	4324	2786	1264	3288	2933	2325	834	4232	3405	3698	3458	3310	4243	2481	2297	2988	2905	2373	1439	1066	1153	1034	1119	585	1101	842	1338	632	1603	792	1232	1177	768	1003	846	1220	1012	1453	791
Tnyl_g13869	1055	929	1529	1353	1083	850	1519	1336	705	537	533	1340	879	1546	861	972	1008	1497	923	781	1326	759	985	1115	971	1088	1123	901	741	942	766	846	847	910	1009	821	721	917	1214	710	1096	681
Tnyl_g13870	1742	2528	2301	1669	1468	1955	1660	1711	1548	877	625	1355	816	1961	1703	1570	1815	2300	2838	1275	2416	2327	3311	4574	3239	2967	3349	3397	1604	3728	2483	3211	2847	2926	4203	2416	2150	3289	2092	2256	3797	2363
Tnyl_g13871	20	0	7	33	35	16	17	12	0	3	23	21	5	12	3	0	33	13	27	49	6	90	58	57	62	81	74	82	52	68	37	70	66	110	92	44	50	49	48	87	93	70
Tnyl_g13872	70	115	97	78	76	119	116	85	70	5	50	98	47	49	74	104	50	212	176	117	135	196	222	204	226	229	194	118	158	143	182	261	168	242	204	146	178	162	195	159	244	187
Tnyl_g13873	625	512	947	737	649	636	755	727	471	258	457	878	645	936	479	711	807	696	896	358	946	510	675	638	493	817	647	465	399	552	463	462	403	576	605	554	501	670	816	624	640	386
Tnyl_g13874	85	377	121	156	189	317	80	101	103	140	57	24	29	132	78	19	36	201	246	280	232	2069	2405	2233	1971	2469	1538	2402	1394	2963	1858	1634	1358	1770	1825	945	1118	1035	1703	2333	3137	1653
Tnyl_g13875	380	1052	527	331	473	780	147	415	356	332	206	90	71	148	317	72	78	459	828	593	507	3567	5121	6608	4098	4708	4136	4778	2078	5460	3275	4186	4491	4352	4774	2942	2725	3410	3197	3441	4930	3390
Tnyl_g13876	25	260	25	55	9	152	4	72	0	23	1	22	11	111	12	7	23	251	223	44	175	0	15	37	13	16	10	23	5	12	6	37	42	45	19	28	23	60	24	5	46	25
Tnyl_g13877	99	515	240	235	301	455	244	296	89	101	65	124	50	430	109	106	137	664	730	138	589	78	55	15	41	37	38	27	17	23	40	50	34	71	50	31	47	76	11	36	67	50
Tnyl_g13878	5	17	9	0	18	23	0	0	0	6	0	0	0	15	9	0	7	0	2	0	0	5	6	0	0	1	0	0	0	0	0	2	0	3	3	0	0	5	5	4	14	5
Tnyl_g13879	158	0	382	80	156	147	253	20	82	22	21	58	112	62	45	86	150	72	158	34	134	84	156	248	147	110	156	45	65	56	129	45	110	71	94	124	75	143	45	28	18	79
Tnyl_g13880	22	95	2	2	3	3	11	5	1	0	0	2	0	20	9	0	34	3	1	0	5	135	118	10	2	10	6	27	7	2	9	3	9	0	30	9	2	118	0	7	27	7
Tnyl_g13881	8325	6497	4743	9766	4894	3660	6446	9445	4980	3767	4860	10654	6831	8267	8528	10398	3929	5192	4371	6338	7931	890	424	619	305	629	446	1301	637	703	656	1192	542	613	1169	745	874	779	2249	720	798	900
Tnyl_g13882	91	158	131	134	174	88	63	91	46	85	22	132	112	279	106	50	152	73	20	39	89	314	460	219	267	361	340	91	27	366	158	115	156	322	166	75	171	179	469	279	253	166
Tnyl_g13883	257	164	212	227	242	340	503	627	318	82	9	114	101	219	3059	762	334	185	96	157	129	322	265	326	240	421	380	349	170	430	143	202	201	348	173	1300	445	275	511	159	167	103
Tnyl_g13884	7	1	0	0	15	0	0	2	0	4	0	2	3	10	1	0	6	1	4	0	0	1	8	6	2	1	6	0	1	6	0	11	0	1	0	7	0	9	9	3	1	2
Tnyl_g13886	17	0	0	0	24	16	15	0	0	34	35	87	0	4	31	9	6	0	0	0	25	7	0	5	0	7	15	1	8	8	5	9	13	6	14	1	10	2	6	2	0	2
Tnyl_g13887	1	1	7	22	6	2	1	0	0	9	13	252	1	35	40	1	16	80	0	26	27	5	6	5	1	15	4	0	1	2	0	50	29	41	20	32	13	17	21	1	5	8
Tnyl_g13888	10	0	13	54	4	0	10	13	24	1	0	59	1	13	77	11	9	0	15	4	11	4	9	10	8	9	10	4	0	4	7	8	7	1	2	32	0	21	3	3	1	0
Tnyl_g13889	45	148	42	203	27	55	18	86	0	26	122	102	62	132	136	27	72	165	253	73	102	30	34	26	19	21	9	2	5	17	48	51	25	5	58	9	21	16	50	35	20	32
Tnyl_g13891	265	221	538	326	409	323	314	384	327	144	199	337	274	334	289	404	394	500	432	338	388	476	572	618	468	578	534	432	301	577	398	343	290	328	435	258	344	367	289	359	501	340
Tnyl_g13892	1128	1466	1105	1496	955	1185	1156	1007	1240	481	942	1834	969	1547	1527	1805	1038	1713	1125	1189	1078	2009	2059	1828	1803	2127	1377	1854	1352	2032	1746	1420	1101	1592	1607	1101	1162	1214	2126	2238	2701	1502
Tnyl_g13893	838	764	972	516	929	623	953	899	503	415	271	742	727	1151	1064	984	959	704	629	358	947	875	908	1339	844	1174	1043	798	621	943	883	995	834	1011	987	906	728	824	764	826	1101	608
Tnyl_g13894	433	678	1007	633	621	562	701	702	424	332	394	657	464	850	594	495	484	729	993	601	679	620	711	872	756	1096	789	713	556	645	463	680	547	657	758	676	544	716	1163	646	681	470
Tnyl_g13895	213	535	423	449	260	612	406	274	659	169	164	475	180	522	426	309	333	865	1326	585	666	56	78	108	54	110	51	48	37	97	121	129	65	61	87	47	68	81	165	113	108	29
Tnyl_g13898	41	20	38	0	10	53	0	29	9	26	19	5	14	39	26	0	11	44	0	0	36	50	160	202	98	103	236	84	70	85	127	136	206	102	211	152	78	237	100	106	98	65
Tnyl_g13899	329	357	889	528	510	629	531	554	585	216	126	470	347	544	427	404	609	848	845	246	750	610	818	1169	880	1153	1199	736	479	705	638	827	851	580	797	865	600	882	563	527	972	498
Tnyl_g13900	331	388	503	449	497	489	482	401	331	206	232	348	318	660	454	478	396	283	548	301	515	832	870	951	965	1064	1028	781	575	897	742	860	822	861	937	936	909	874	1039	972	993	662
Tnyl_g13901	538	501	980	714	625	418	756	727	420	398	200	549	622	931	452	636	486	557	625	410	884	403	676	730	701	788	802	635	426	605	509	524	517	556	606	499	436	681	495	361	570	424
Tnyl_g13902	956	1077	1085	888	652	914	926	676	955	272	555	975	862	1348	856	1067	626	1622	1299	1265	761	1169	939	905	1026	1153	732	1072	814	1192	900	803	680	839	877	584	910	680	1493	1092	1658	702
Tnyl_g13903	2677	3433	4272	2538	2388	2351	2565	2250	1785	1131	836	1991	1265	2206	2005	1507	2109	2896	3229	1480	2211	3071	3751	5165	3130	4039	4430	3648	2200	3470	2810	3097	3274	3095	3378	2621	2069	2920	2906	2540	3451	2341
Tnyl_g13904	861	561	806	863	855	467	778	545	506	182	320	1379	1271	936	981	953	1114	668	717	561	537	170	127	248	101	272	249	213	113	207	174	308	153	235	324	189	145	268	135	79	207	120
Tnyl_g13905	483	389	570	368	485	320	558	345	418	270	114	484	437	336	490	423	509	401	358	176	435	373	431	986	437	661	861	323	362	469	458	741	752	481	697	658	540	1023	212	197	429	343
Tnyl_g13906	1713	2000	4263	1940	1845	350	1975	1282	982	342	706	454	1326	401	313	786	1655	1029	479	749	581	22	23	36	28	79	35	48	33	40	11	202	33	106	68	6	52	204	45	3	52	21
Tnyl_g13907	222	177	3447	537	158	49	1835	1320	126	274	104	62	1843	223	298	111	1697	764	266	87	68	2	2	13	0	7	6	23	19	2	1	29	5	107	6	6	7	146	5	1	1	0
Tnyl_g13908	875	468	1718	610	774	321	1420	800	470	122	554	524	1424	873	540	1034	1427	662	353	893	753	325	269	332	275	303	345	240	91	300	199	483	299	327	281	245	232	474	270	89	330	141
Tnyl_g13909	79	71	154	279	116	181	114	95	200	30	233	311	340	191	292	281	269	274	168	301	106	101	195	108	119	166	236	129	58	155	120	204	66	79	113	114	103	102	181	177	101	54
Tnyl_g13910	1324	986	1560	964	1069	898	1158	946	545	418	490	957	847	1211	947	980	1106	804	1093	926	1153	2005	3075	3452	2888	2971	2876	2428	1356	3001	2620	2210	1842	1982	2994	1725	1724	2003	1892	2571	2473	2226
Tnyl_g13912	7	2	17	13	2	4	1	1	0	0	2	9	3	0	6	6	2	1	4	7	5	3	13	26	23	12	9	10	14	12	5	7	5	12	9	4	24	1	10	19	14	8
Tnyl_g13913	182	357	150	174	140	169	132	185	109	52	66	109	157	190	154	187	113	164	161	202	134	603	577	308	345	559	407	326	235	355	333	309	154	223	391	142	157	128	632	462	422	250
Tnyl_g13914	225	286	118	260	259	241	276	312	132	58	369	382	365	451	300	421	309	216	178	306	340	483	464	269	286	586	320	348	321	384	340	334	280	410	385	218	343	276	600	318	390	225
Tnyl_g13915	529	510	516	367	378	516	475	444	329	273	445	1002	531	904	413	602	426	719	406	502	668	582	573	567	474	755	508	666	637	518	536	511	397	516	515	415	421	374	1011	559	772	412
Tnyl_g13916	245	816	687	477	439	646	231	607	135	417	125	2172	305	628	1034	210	577	590	2131	308	1483	1013	1760	2311	1395	1645	1777	1215	676	1325	1267	1839	1744	1893	1892	2039	1037	1856	985	861	1227	1094
Tnyl_g13917	362	284	580	454	413	348	375	365	309	173	209	547	439	315	382	461	395	478	331	370	371	606	798	1040	655	847	841	642	495	836	621	706	792	836	825	738	581	849	436	554	809	447
Tnyl_g13918	256	640	290	213	186	238	264	232	297	74	174	192	166	137	341	172	121	383	468	232	144	705	756	847	815	714	540	819	502	973	575	474	456	660	616	470	456	456	880	599	976	463
Tnyl_g13919	346	207	339	196	300	344	369	272	268	142	42	230	223	294	215	132	202	482	262	124	193	326	408	852	404	497	656	434	310	383	318	409	444	265	404	395	322	418	304	287	436	315
Tnyl_g13920	232	432	272	299	201	285	259	231	175	96	240	792	244	222	341	252	196	393	264	271	279	668	506	537	446	641	349	465	430	437	425	258	256	375	442	262	332	320	1058	546	718	318
Tnyl_g13921	1123	1585	1460	1752	1230	1078	1583	1376	1056	731	479	1060	968	1260	956	1050	925	1100	1405	997	1585	949	1015	1217	931	1229	946	1137	946	1085	961	776	711	946	905	686	739	952	1755	890	1146	822
Tnyl_g13922	0	0	0	0	0	0	0	0	0	0	0	0	0	0	2	0	0	0	0	0	0	0	0	0	0	0	0	0	0	0	0	0	0	0	0	0	0	0	0	0	0	0
Tnyl_g13923	648	575	965	1025	712	624	1080	981	749	400	385	1319	698	1349	769	838	808	1047	580	658	938	806	633	680	569	870	676	688	575	774	511	615	437	795	599	502	566	705	1126	615	615	466
Tnyl_g13924	279	645	655	539	320	189	415	1020	209	199	236	1161	582	950	656	717	648	549	462	401	736	111	145	185	159	97	199	127	177	149	226	503	192	173	170	241	172	326	75	219	260	165
Tnyl_g13925	41	49	79	57	100	22	138	51	20	2	13	78	69	10	47	14	122	28	89	70	194	20	28	70	45	86	72	27	16	30	48	121	51	60	81	76	46	89	0	19	9	25
Tnyl_g13926	1934	4153	1788	3130	989	1161	1255	1899	1091	439	560	2146	1044	5472	6720	2300	1295	830	1503	1831	1635	411	676	904	590	752	851	867	493	753	488	647	637	434	925	640	529	580	705	548	709	618
Tnyl_g13927	9498	14669	8840	10555	7387	6706	7892	11230	8446	3749	5708	10960	7759	15486	13346	11316	8262	7024	13147	8528	9044	10710	11911	11397	10571	12202	8809	11318	8024	11935	9923	9302	8033	10312	10413	8250	8202	8127	13256	11764	12144	8675
Tnyl_g13928	1188	1097	1278	1190	1042	697	1518	1147	737	303	780	2275	2423	1133	1647	2225	2503	927	1420	665	726	556	457	518	401	656	331	447	535	501	427	322	339	505	498	369	474	510	586	451	500	283
Tnyl_g13929	156	164	78	164	71	143	145	364	99	83	49	683	57	140	193	24	36	162	292	0	396	45	54	52	72	90	41	117	46	82	57	62	97	76	94	97	133	43	77	49	100	59
Tnyl_g13930	1169	855	1929	1142	1578	730	2066	1535	812	881	500	912	1136	1505	915	1216	1088	686	424	832	1100	875	1256	1679	1387	1565	1399	1271	1039	932	1019	1185	1396	1351	989	1174	743	1372	759	777	1063	794
Tnyl_g13931	427	180	481	173	241	393	494	387	288	158	242	593	228	459	350	547	282	328	335	240	375	405	516	607	397	504	324	559	329	482	473	436	336	346	456	346	381	505	523	456	605	309
Tnyl_g13932	137	58	160	127	117	183	157	141	86	164	264	200	106	180	73	104	131	103	275	74	166	192	259	243	156	339	220	259	180	202	224	169	158	336	181	150	191	157	215	223	272	191
Tnyl_g13933	189	152	178	182	117	149	227	175	136	109	142	245	141	310	165	191	114	260	113	310	170	426	439	324	368	616	220	318	331	444	316	220	203	361	322	229	333	305	470	452	416	227
Tnyl_g13934	90	76	166	128	151	151	134	148	118	109	57	102	116	170	131	192	116	225	137	204	90	637	986	1563	824	1038	1329	682	374	758	692	885	887	763	1045	855	616	946	364	439	688	614
Tnyl_g13935	649	697	889	923	766	443	541	1089	488	234	424	1367	685	891	838	903	848	794	627	423	772	623	696	942	779	867	764	764	464	705	573	768	792	866	1003	817	601	988	542	481	859	423
Tnyl_g13936	89	113	82	167	126	84	137	35	63	17	105	213	69	189	165	125	54	132	71	196	129	165	79	109	78	217	159	114	88	72	69	170	170	45	159	122	67	38	191	107	209	60
Tnyl_g13937	361	548	447	295	186	176	172	179	291	131	161	196	346	257	191	302	184	259	511	243	116	1079	981	1339	923	886	676	789	503	1135	706	686	471	944	754	599	743	631	1453	935	615	318
Tnyl_g13938	183	78	129	253	179	115	178	247	57	222	98	184	54	212	138	156	120	139	104	84	205	152	174	204	174	229	126	215	176	177	121	147	144	232	180	149	175	119	219	199	355	171
[truncated: 12,605 more rows]

## Sheet: PCA_Loadings
Table 2. Loadings of individual genes on PC1 and PC2 from principal component analyses of brain and fat body gene expression profiles. PCA was based on rlog-transformed normalized counts, and loadings reflect the relative contribution of each gene to variation along the first two principal components.
Brain						Fat Body
GeneID	PC1	PC2	abs_PC1	abs_PC2		GeneID	PC1	PC2	abs_PC1	abs_PC2
Abaecing001	-0.00220604	0.00199316	0.00220604	0.00199316		cluster0coordsScaffold2-8358709	-0.000578156	-0.00132999	0.000578156	0.00132999
cluster0coordsScaffold2-8358709	-0.0124679	-0.0100092	0.0124679	0.0100092		cluster100coordsScaffold59-305636P	-0.0252192	-0.00467026	0.0252192	0.00467026
cluster100coordsScaffold22-1998863	-0.000121276	-0.0019288	0.000121276	0.0019288		cluster100coordsScaffold59-307179	-0.00320474	-0.00275447	0.00320474	0.00275447
cluster100coordsScaffold22-2010055	0.000181077	0.00109602	0.000181077	0.00109602		cluster108coordsScaffold114-307049	-0.00667631	-0.00969423	0.00667631	0.00969423
cluster100coordsScaffold22-2013065	0.000737512	0.000997032	0.000737512	0.000997032		cluster115coordsScaffold19-1728736	0.0012701	-0.00902828	0.0012701	0.00902828
cluster100coordsScaffold59-305636P	-0.0202088	-0.00468837	0.0202088	0.00468837		cluster123coordsScaffold5-5290634N	-0.00051113	-0.00488762	0.00051113	0.00488762
cluster100coordsScaffold59-307179	-0.00054918	0.000174113	0.00054918	0.000174113		cluster123coordsScaffold7-1874074	0.00229095	0.00216002	0.00229095	0.00216002
cluster101coordsScaffold59-314416	0.000165341	-0.00100103	0.000165341	0.00100103		cluster123coordsScaffold7-1879795N	0.000272802	0.00256953	0.000272802	0.00256953
cluster112coordsScaffold1-5018985	-0.00204178	-0.00119615	0.00204178	0.00119615		cluster124coordsScaffold35-1862236N	-0.00594068	-0.0173149	0.00594068	0.0173149
cluster115coordsScaffold19-1728736	-0.013298	9.92513e-05	0.013298	9.92513e-05		cluster124coordsScaffold7-1828779	-0.00542561	-0.00548412	0.00542561	0.00548412
cluster118coordsScaffold15-3197328	-0.00145128	0.00102308	0.00145128	0.00102308		cluster124coordsScaffold9-3811478CN	-0.00178395	-0.00200071	0.00178395	0.00200071
cluster120coordsScaffold15-3161213N	-0.00123636	0.00103248	0.00123636	0.00103248		cluster126coordsScaffold5-2146534	0.00114521	0.00340756	0.00114521	0.00340756
cluster123coordsScaffold5-5290634N	-0.0131588	0.00583779	0.0131588	0.00583779		cluster129coordsScaffold38-1224924	-0.000786387	0.00384556	0.000786387	0.00384556
cluster123coordsScaffold7-1879795N	0.000179737	-0.000506016	0.000179737	0.000506016		cluster130coordsScaffold12-4008938	-0.00114908	-0.0053948	0.00114908	0.0053948
cluster124coordsScaffold35-1862236N	-0.00895078	-0.00289653	0.00895078	0.00289653		cluster138coordsScaffold12-4128373	-0.00473346	-0.00282258	0.00473346	0.00282258
cluster124coordsScaffold7-1828779	0.00197245	-0.00350141	0.00197245	0.00350141		cluster147coordsScaffold12-4110655	-0.00320753	-0.000557831	0.00320753	0.000557831
cluster124coordsScaffold9-3811478CN	0.000547835	-0.0012709	0.000547835	0.0012709		cluster157coordsScaffold2-8021895N	-0.00117654	-0.00341758	0.00117654	0.00341758
cluster130coordsScaffold12-4004493	-0.00131145	-0.000810605	0.00131145	0.000810605		cluster162coordsScaffold79-350845	-0.000495906	0.0039178	0.000495906	0.0039178
cluster130coordsScaffold12-4008938	-0.000638322	-0.00147363	0.000638322	0.00147363		cluster166coordsScaffold1-8152467	-0.000907135	-0.00961618	0.000907135	0.00961618
cluster130coordsScaffold12-4012392I	-0.00018658	0.00297673	0.00018658	0.00297673		cluster166coordsScaffold1-8157077C	-0.00109016	-0.0138561	0.00109016	0.0138561
cluster132coordsScaffold12-4021753	-0.000539426	6.20351e-05	0.000539426	6.20351e-05		cluster168coordsScaffold2-173440P	0.0358602	-0.0429341	0.0358602	0.0429341
cluster134coordsScaffold12-4142311	0.000227671	0.000688008	0.000227671	0.000688008		cluster175coordsScaffold13-4545255P	0.000843114	0.00150879	0.000843114	0.00150879
cluster134coordsScaffold12-4161354	0.000155279	0.00145941	0.000155279	0.00145941		cluster178coordsScaffold21-3120113	-0.00187814	-0.00289219	0.00187814	0.00289219
cluster136coordsScaffold12-4158500	-0.000368765	0.00154397	0.000368765	0.00154397		cluster182coordsScaffold20-3106249C	-0.00158295	-0.00334834	0.00158295	0.00334834
cluster138coordsScaffold12-4097130I	0.000619102	0.00171625	0.000619102	0.00171625		cluster183coordsScaffold1-1867669	-0.00110173	0.00223123	0.00110173	0.00223123
cluster138coordsScaffold12-4128373	0.000536659	0.00298272	0.000536659	0.00298272		cluster185coordsScaffold20-3111710P	-0.00807918	-0.0015372	0.00807918	0.0015372
cluster138coordsScaffold12-4131884	-0.00105904	0.00314498	0.00105904	0.00314498		cluster18coordsScaffold9-3641220	-0.0029074	0.00146868	0.0029074	0.00146868
cluster138coordsScaffold12-4135026	0.000606546	-0.000830179	0.000606546	0.000830179		cluster19coordsScaffold45-743783	-0.00261314	-0.00917645	0.00261314	0.00917645
cluster138coordsScaffold12-4145037	0.000781812	-0.0015057	0.000781812	0.0015057		cluster20coordsScaffold70-111218	0.00140172	0.0024388	0.00140172	0.0024388
cluster138coordsScaffold12-4148460	0.00140206	0.000212428	0.00140206	0.000212428		cluster20coordsScaffold71-347083	-0.000596883	0.00167726	0.000596883	0.00167726
cluster138coordsScaffold12-4151346	-0.000858171	0.00625075	0.000858171	0.00625075		cluster24coordsScaffold291-81552	-0.00262911	0.00234532	0.00262911	0.00234532
cluster144coordsScaffold38-1192404	0.00023518	0.00233429	0.00023518	0.00233429		cluster27coordsScaffold8-629778	-0.000219151	-0.00147857	0.000219151	0.00147857
cluster144coordsScaffold38-1198575	0.00050627	0.000357017	0.00050627	0.000357017		cluster34coordsScaffold114-594790	-0.00507302	0.00309002	0.00507302	0.00309002
cluster145coordsScaffold38-1189042	0.000375419	0.000446253	0.000375419	0.000446253		cluster39coordsScaffold8-584723	-0.00125429	-0.00130895	0.00125429	0.00130895
cluster145coordsScaffold38-1195318	0.000301297	-0.00146784	0.000301297	0.00146784		cluster50coordsScaffold163-11329	0.000415267	0.002414	0.000415267	0.002414
cluster145coordsScaffold38-908645	0.00146442	-0.00184845	0.00146442	0.00184845		cluster62coordsScaffold104-2438	-0.00162764	-0.000385422	0.00162764	0.000385422
cluster146coordsScaffold12-4030468	-0.000701624	-0.000112057	0.000701624	0.000112057		cluster63coordsScaffold16-1846898	-0.000220366	-0.00261469	0.000220366	0.00261469
cluster147coordsScaffold12-4048916	-0.000233043	0.000798811	0.000233043	0.000798811		cluster72coordsScaffold114-599390	-0.0210578	0.015374	0.0210578	0.015374
cluster147coordsScaffold12-4056477	0.000734661	0.000342348	0.000734661	0.000342348		cluster72coordsScaffold114-604956	-0.0236157	0.0136866	0.0236157	0.0136866
cluster147coordsScaffold12-4069932	0.000154053	0.000555649	0.000154053	0.000555649		cluster72coordsScaffold114-612863P	-0.0516854	0.0396342	0.0516854	0.0396342
cluster147coordsScaffold12-4077729	0.00123044	0.00100031	0.00123044	0.00100031		cluster72coordsScaffold32-1350738	-0.0469637	0.0386521	0.0469637	0.0386521
cluster147coordsScaffold12-4083818	-0.00245665	0.00437311	0.00245665	0.00437311		cluster74coordsScaffold8-598395	-0.000651256	-0.00129254	0.000651256	0.00129254
cluster147coordsScaffold12-4090350	-0.00290873	0.00453395	0.00290873	0.00453395		cluster86coordsScaffold8-612301	-0.00196853	0.0021454	0.00196853	0.0021454
cluster147coordsScaffold12-4104833	-0.000644484	0.00398389	0.000644484	0.00398389		cluster91coordsScaffold3-2200429	-0.00363259	-0.00119364	0.00363259	0.00119364
cluster147coordsScaffold12-4110655	0.00254963	0.00349969	0.00254963	0.00349969		cluster91coordsScaffold3-2209892	-0.00100814	-0.0045026	0.00100814	0.0045026
cluster147coordsScaffold12-4113151	-0.000330518	0.00587537	0.000330518	0.00587537		cluster94coordsScaffold7-3078238C	-0.000449465	0.00143228	0.000449465	0.00143228
cluster147coordsScaffold12-4115717	0.000431257	0.00222162	0.000431257	0.00222162		cluster94coordsScaffold7-3084070C	1.03371e-05	-0.00272018	1.03371e-05	0.00272018
cluster147coordsScaffold12-4118300	-0.0016592	0.00539147	0.0016592	0.00539147		cluster95coordsScaffold224-31138	-0.000529836	0.000219407	0.000529836	0.000219407
cluster147coordsScaffold12-4122694	0.000716273	-0.00049365	0.000716273	0.00049365		cluster97coordsScaffold71-338785	-0.000637303	0.00107797	0.000637303	0.00107797
cluster151coordsScaffold38-1204580	0.000172868	0.00138179	0.000172868	0.00138179		cluster99coordsScaffold9-3646330	-0.00172072	-0.00138625	0.00172072	0.00138625
cluster162coordsScaffold79-350845	-0.00265266	0.00110251	0.00265266	0.00110251		cluster99coordsScaffold9-3651286	-0.00933473	0.0239962	0.00933473	0.0239962
cluster166coordsScaffold1-8152467	0.00696102	0.00822927	0.00696102	0.00822927		FASg013	-0.0469702	0.0444447	0.0469702	0.0444447
cluster166coordsScaffold1-8157077C	0.00334667	0.0110482	0.00334667	0.0110482		FASg014	-0.0111405	-0.00326463	0.0111405	0.00326463
cluster168coordsScaffold2-173440P	0.00626139	-0.00906518	0.00626139	0.00906518		flprots_hitOn_Scaffold100_581859-593452-2	0.00161096	0.00147891	0.00161096	0.00147891
cluster175coordsScaffold13-4545255P	-0.0038269	-4.25196e-05	0.0038269	4.25196e-05		flprots_hitOn_Scaffold100_599982-611518-1	-0.00230324	-0.00856841	0.00230324	0.00856841
cluster178coordsScaffold21-3060852	-0.00265989	0.00451591	0.00265989	0.00451591		flprots_hitOn_Scaffold40_342168-354180-1	0.00498333	-0.00902029	0.00498333	0.00902029
cluster178coordsScaffold21-3063809	-0.000168025	0.00172083	0.000168025	0.00172083		flprots_hitOn_Scaffold9_578049-593418-2	-0.004076	0.00100624	0.004076	0.00100624
cluster178coordsScaffold21-3120113	-0.00223781	0.000477338	0.00223781	0.000477338		flprots_hitOn_Scaffold9_578049-593418-3	-0.0068163	-0.00581365	0.0068163	0.00581365
cluster182coordsScaffold20-3106249C	-0.00540689	0.00359489	0.00540689	0.00359489		flprots_hitOn_Scaffold9_590891-618293-4	-0.00127506	0.00106714	0.00127506	0.00106714
cluster182coordsScaffold9-395386	-0.000417537	0.00361238	0.000417537	0.00361238		flprots_hitOn_Scaffold9_704890-736747-3	-0.00215274	-0.00495332	0.00215274	0.00495332
cluster182coordsScaffold9-398814	0.00018249	0.00325399	0.00018249	0.00325399		gTnylAMPA	-0.00778089	0.00260465	0.00778089	0.00260465
cluster182coordsScaffold9-406790	-5.26545e-05	0.00371048	5.26545e-05	0.00371048		gTnylCSP2	0.0558575	-0.0149886	0.0558575	0.0149886
cluster182coordsScaffold9-453614	0.00148959	-0.00159092	0.00148959	0.00159092		gTnylCSP3	0.00585547	-0.0180775	0.00585547	0.0180775
cluster182coordsScaffold9-458338	-0.000891403	0.00403787	0.000891403	0.00403787		gTnylCSP5	-0.0232198	-0.00382896	0.0232198	0.00382896
cluster183coordsScaffold1-1867669	-0.00022342	-5.56125e-05	0.00022342	5.56125e-05		gTnylCSP6	-0.00662941	0.00171053	0.00662941	0.00171053
cluster185coordsScaffold20-3111710P	0.00247505	0.00198898	0.00247505	0.00198898		gTnylCSP7	-0.00475384	-0.013374	0.00475384	0.013374
cluster18coordsScaffold9-3641220	-0.00116281	-0.00198861	0.00116281	0.00198861		gTnylCSP8	0.0464361	-0.010564	0.0464361	0.010564
cluster19coordsScaffold45-743783	-0.000683304	-0.00712503	0.000683304	0.00712503		gTnylCSP9	-0.000397401	-0.00369236	0.000397401	0.00369236
cluster20coordsScaffold70-111218	0.00160977	-0.000626368	0.00160977	0.000626368		gTnylIR100	-0.00184445	0.00561396	0.00184445	0.00561396
cluster20coordsScaffold71-347083	-0.000389545	-0.00659691	0.000389545	0.00659691		gTnylIR101	-0.00358697	0.0060397	0.00358697	0.0060397
cluster23coordsScaffold8-609341CIP	0.00237745	-0.00271941	0.00237745	0.00271941		gTnylIR102	-0.00389101	0.000971732	0.00389101	0.000971732
cluster52coordsScaffold45-1713394IP	-0.000358878	0.000258721	0.000358878	0.000258721		gTnylIR104	-0.0104362	-0.0090219	0.0104362	0.0090219
cluster62coordsScaffold21-2159942P	-6.75058e-05	0.00131902	6.75058e-05	0.00131902		gTnylIR105	0.00415106	0.00150557	0.00415106	0.00150557
cluster65coordsScaffold8-604306	0.000388588	-0.00127298	0.000388588	0.00127298		gTnylIR106	-0.0134333	-0.00370165	0.0134333	0.00370165
cluster83coordsScaffold8-647371	0.00116224	-0.000101565	0.00116224	0.000101565		gTnylIR112	0.00349924	0.00281583	0.00349924	0.00281583
cluster86coordsScaffold8-612301	0.000854963	0.0011481	0.000854963	0.0011481		gTnylIR123S	0.000586791	-0.00270029	0.000586791	0.00270029
cluster94coordsScaffold7-3078238C	-0.00178188	0.00163642	0.00178188	0.00163642		gTnylIR25a	-0.00629388	0.00234369	0.00629388	0.00234369
cluster97coordsScaffold71-338785	-0.000802636	-0.00228688	0.000802636	0.00228688		gTnylIR68a	-0.000154719	0.00121828	0.000154719	0.00121828
cluster99coordsScaffold9-3646330	0.00133807	-0.000136959	0.00133807	0.000136959		gTnylIR75	0.00534851	-0.00410457	0.00534851	0.00410457
cluster99coordsScaffold9-3651286	-0.0009468	-0.000859888	0.0009468	0.000859888		gTnylIR75.2	-0.00999117	-0.00662619	0.00999117	0.00662619
cluster9coordsScaffold10-3138376	0.000848367	-0.000742775	0.000848367	0.000742775		gTnylIR75.3	-0.00482964	-0.00310113	0.00482964	0.00310113
flprots_hitOn_Scaffold1_4926998-4939891-2	-0.0117751	-0.0115702	0.0117751	0.0115702		gTnylIR75.4	-0.000223794	-0.0158705	0.000223794	0.0158705
flprots_hitOn_Scaffold1_4926998-4939891-4	-0.00293122	-0.00511683	0.00293122	0.00511683		gTnylIR75.6	-0.000618546	-0.00241977	0.000618546	0.00241977
flprots_hitOn_Scaffold1_4929891-4955156-5	-0.00974181	-0.00779109	0.00974181	0.00779109		gTnylIR76b	0.0130389	0.00226135	0.0130389	0.00226135
flprots_hitOn_Scaffold1_4983377-5018738-3	0.00128308	0.00218047	0.00128308	0.00218047		gTnylIR93a	0.0179856	-0.00139683	0.0179856	0.00139683
flprots_hitOn_Scaffold1_8103328-8115134-2	0.000737092	-0.00644773	0.000737092	0.00644773		gTnylKA	-0.0028239	-0.00402842	0.0028239	0.00402842
flprots_hitOn_Scaffold100_581859-593452-2	0.00154451	0.00285635	0.00154451	0.00285635		gTnylKA.2	-0.0100333	-0.014815	0.0100333	0.014815
flprots_hitOn_Scaffold100_599982-611518-1	-0.00125871	0.00403738	0.00125871	0.00403738		gTnylKA.3	-0.00414786	-0.00426487	0.00414786	0.00426487
flprots_hitOn_Scaffold40_342168-354180-1	0.00180825	-0.00641944	0.00180825	0.00641944		gTnylKA.4	-0.00970455	-0.00817803	0.00970455	0.00817803
flprots_hitOn_Scaffold9_578049-593418-2	-0.00552146	-0.00835438	0.00552146	0.00835438		gTnylKA.5	-0.0229648	-0.00635381	0.0229648	0.00635381
flprots_hitOn_Scaffold9_578049-593418-3	0.00129207	-0.00208858	0.00129207	0.00208858		gTnylKA.6	-0.00718296	0.00294523	0.00718296	0.00294523
gTnylAMPA	0.0337232	0.0130086	0.0337232	0.0130086		gTnylNMDAR1	-0.0244756	-0.000925219	0.0244756	0.000925219
gTnylCSP2	-0.0203078	-0.0497342	0.0203078	0.0497342		gTnylNMDAR2	-0.00633228	0.00789813	0.00633228	0.00789813
gTnylCSP3	-0.0324189	-0.036999	0.0324189	0.036999		gTnylNMDAR3	0.00972643	-0.00640672	0.00972643	0.00640672
gTnylCSP5	-0.00644679	-0.000503695	0.00644679	0.000503695		gTnylNPC2_1	0.0216512	-0.00987622	0.0216512	0.00987622
gTnylCSP6	-0.0132496	0.00294401	0.0132496	0.00294401		gTnylNPC2_2	0.014885	-0.0139541	0.014885	0.0139541
gTnylCSP7	-0.00200982	-0.00288497	0.00200982	0.00288497		gTnylNPC2_4	0.0272385	-0.00197999	0.0272385	0.00197999
gTnylCSP8	0.00632259	-0.0780351	0.00632259	0.0780351		gTnylNPC2_5	-0.00141926	-0.00203369	0.00141926	0.00203369
gTnylCSP9	0.00268503	-0.00104974	0.00268503	0.00104974		gTnylNPC2_6	-0.00528124	-0.0831892	0.00528124	0.0831892
gTnylIR100	0.000238332	-0.00484209	0.000238332	0.00484209		gTnylNPC2_7S	0.0111262	0.000275023	0.0111262	0.000275023
gTnylIR101	0.0140138	0.000580185	0.0140138	0.000580185		gTnylOBP1	0.000815026	0.00809327	0.000815026	0.00809327
gTnylIR102	-0.00149421	-0.00719015	0.00149421	0.00719015		gTnylOBP10	0.00171642	-0.00776765	0.00171642	0.00776765
gTnylIR104	-0.000262693	-0.0019238	0.000262693	0.0019238		gTnylOBP11	-0.0287062	0.000246756	0.0287062	0.000246756
gTnylIR105	0.000452868	-0.00194621	0.000452868	0.00194621		gTnylOBP13	-0.00496833	0.00591239	0.00496833	0.00591239
gTnylIR106	-0.0112553	0.0025656	0.0112553	0.0025656		gTnylOBP15	-0.000742989	-0.00084575	0.000742989	0.00084575
gTnylIR107	0.00635178	0.00198026	0.00635178	0.00198026		gTnylOBP2	-0.014345	-0.0136972	0.014345	0.0136972
gTnylIR112	-0.0135573	-0.000714064	0.0135573	0.000714064		gTnylOBP4	-0.00542974	0.00388142	0.00542974	0.00388142
gTnylIR118	0.00163462	-0.00322647	0.00163462	0.00322647		gTnylOBP5	0.000208951	-0.0019758	0.000208951	0.0019758
gTnylIR119	-0.000612	-0.000488073	0.000612	0.000488073		gTnylOBP59a	-0.00134413	-0.00138339	0.00134413	0.00138339
gTnylIR122	-0.000755644	-0.00168976	0.000755644	0.00168976		gTnylOBP6	-0.0103854	-0.0134967	0.0103854	0.0134967
gTnylIR25a	-0.00165708	-0.00124082	0.00165708	0.00124082		gTnylOBP7	-0.0276701	-0.00803531	0.0276701	0.00803531
gTnylIR68a	-0.00830156	-0.0156599	0.00830156	0.0156599		gTnylOBP8	-0.00510866	0.00163961	0.00510866	0.00163961
gTnylIR75	-0.00441322	0.00171218	0.00441322	0.00171218		gTnylOBP9	0.019096	0.0163244	0.019096	0.0163244
gTnylIR75.2	-0.00284935	0.02636	0.00284935	0.02636		gTnylPPK1	0.00470113	0.0035303	0.00470113	0.0035303
gTnylIR75.3	-0.000268347	0.000492696	0.000268347	0.000492696		gTnylPPK28	0.000312796	0.00360422	0.000312796	0.00360422
gTnylIR75.4	-0.00126717	-0.00105088	0.00126717	0.00105088		gTnylPPK3	0.00134167	-0.00294503	0.00134167	0.00294503
gTnylIR75.6	-0.00265921	0.00174548	0.00265921	0.00174548		gTnylSNMP1_g2	-0.00568285	-0.00477906	0.00568285	0.00477906
gTnylIR76b	0.000581994	0.00855252	0.000581994	0.00855252		Hsp70g003	0.00138624	3.50927e-06	0.00138624	3.50927e-06
gTnylIR8a	-0.00124025	0.000178221	0.00124025	0.000178221		Tnyl_g00002	0.00521872	0.00203219	0.00521872	0.00203219
gTnylIR93a	4.09447e-05	-0.000624965	4.09447e-05	0.000624965		Tnyl_g00003	-0.00507565	-0.00771846	0.00507565	0.00771846
gTnylKA	0.0121128	-0.00183617	0.0121128	0.00183617		Tnyl_g00004	-0.00654175	0.00994083	0.00654175	0.00994083
gTnylKA.2	0.00919716	-0.0241454	0.00919716	0.0241454		Tnyl_g00019	-0.000717451	0.00156897	0.000717451	0.00156897
gTnylKA.3	-0.00752605	0.0103953	0.00752605	0.0103953		Tnyl_g00022	-0.00680182	-0.000324317	0.00680182	0.000324317
gTnylKA.4	0.00796321	-0.0194911	0.00796321	0.0194911		Tnyl_g00025	-0.00473472	3.03641e-05	0.00473472	3.03641e-05
gTnylKA.5	0.000786482	-0.018873	0.000786482	0.018873		Tnyl_g00026	-0.00392177	-0.000697884	0.00392177	0.000697884
gTnylKA.6	0.0107958	0.00451345	0.0107958	0.00451345		Tnyl_g00027	-0.0017153	-0.00485836	0.0017153	0.00485836
gTnylNMDAR1	-0.00520199	0.0117215	0.00520199	0.0117215		Tnyl_g00028	-0.00405329	-0.000575943	0.00405329	0.000575943
gTnylNMDAR2	0.0191614	0.00401714	0.0191614	0.00401714		Tnyl_g00029	-0.00706211	0.00442458	0.00706211	0.00442458
gTnylNMDAR3	0.0167442	0.00310054	0.0167442	0.00310054		Tnyl_g00030	0.000743028	-0.000353617	0.000743028	0.000353617
gTnylNPC2_1	0.0218049	-0.0536015	0.0218049	0.0536015		Tnyl_g00031	0.0106141	0.00617452	0.0106141	0.00617452
gTnylNPC2_2	-0.00335834	-0.00371435	0.00335834	0.00371435		Tnyl_g00032	-0.00045927	-0.00341372	0.00045927	0.00341372
gTnylNPC2_4	-0.0178251	-0.0366508	0.0178251	0.0366508		Tnyl_g00033	-0.00261814	-0.000190238	0.00261814	0.000190238
gTnylNPC2_7S	0.00045018	-0.00433336	0.00045018	0.00433336		Tnyl_g00034	-0.00044083	-0.00667634	0.00044083	0.00667634
gTnylOBP1	0.0109958	-0.0673132	0.0109958	0.0673132		Tnyl_g00035	0.00351099	-0.00582369	0.00351099	0.00582369
gTnylOBP10	-0.00375788	0.00125129	0.00375788	0.00125129		Tnyl_g00036	0.00696972	0.00375351	0.00696972	0.00375351
gTnylOBP11	-0.002817	0.00297186	0.002817	0.00297186		Tnyl_g00039	-0.0147446	-0.000272776	0.0147446	0.000272776
gTnylOBP13	0.0328696	-0.084981	0.0328696	0.084981		Tnyl_g00042	-0.00206817	-0.000623639	0.00206817	0.000623639
gTnylOBP15	0.00413697	-0.00953415	0.00413697	0.00953415		Tnyl_g00051	-0.0103762	0.000685113	0.0103762	0.000685113
gTnylOBP2	-0.00693654	-0.0265561	0.00693654	0.0265561		Tnyl_g00053	-0.00806095	0.00641361	0.00806095	0.00641361
gTnylOBP4	-0.000610671	-0.0661133	0.000610671	0.0661133		Tnyl_g00054	-0.0136468	0.0112157	0.0136468	0.0112157
gTnylOBP5	0.00887768	-0.0516314	0.00887768	0.0516314		Tnyl_g00055	6.79716e-05	0.00932028	6.79716e-05	0.00932028
gTnylOBP59a	-0.00860745	-0.00675095	0.00860745	0.00675095		Tnyl_g00056	0.00620495	-0.0025057	0.00620495	0.0025057
gTnylOBP6	-0.00239071	0.00149083	0.00239071	0.00149083		Tnyl_g00057	-0.00295869	0.00783147	0.00295869	0.00783147
gTnylOBP7	-0.00413494	-0.00531566	0.00413494	0.00531566		Tnyl_g00058	-0.0122364	-0.00571872	0.0122364	0.00571872
gTnylOBP8	-0.000376627	-0.000263112	0.000376627	0.000263112		Tnyl_g00059	0.0035691	0.0118652	0.0035691	0.0118652
gTnylOBP9	-0.00359126	0.0110108	0.00359126	0.0110108		Tnyl_g00060	0.0127556	-0.00388225	0.0127556	0.00388225
gTnylPPK1	0.00824687	0.000767976	0.00824687	0.000767976		Tnyl_g00063	0.0096582	0.000924171	0.0096582	0.000924171
gTnylPPK28	0.000677347	-0.000736095	0.000677347	0.000736095		Tnyl_g00066	0.00484608	-0.0060268	0.00484608	0.0060268
gTnylSNMP1_g2	-0.00364725	-0.00134361	0.00364725	0.00134361		Tnyl_g00067	0.004578	0.0106317	0.004578	0.0106317
Hsp70g003	0.00321229	-0.00210826	0.00321229	0.00210826		Tnyl_g00068	0.00378311	0.00875113	0.00378311	0.00875113
Tnyl_g00002	-0.000379484	-0.00295127	0.000379484	0.00295127		Tnyl_g00069	-0.00775807	-0.00786357	0.00775807	0.00786357
Tnyl_g00003	-0.0105969	0.00201891	0.0105969	0.00201891		Tnyl_g00070	-0.00174746	-0.00464491	0.00174746	0.00464491
Tnyl_g00004	0.00139185	-0.00454712	0.00139185	0.00454712		Tnyl_g00071	0.00407917	-0.000948582	0.00407917	0.000948582
Tnyl_g00005	-0.000361141	-1.42324e-05	0.000361141	1.42324e-05		Tnyl_g00072	0.00432753	0.00585758	0.00432753	0.00585758
Tnyl_g00006	0.00111541	0.000945251	0.00111541	0.000945251		Tnyl_g00073	0.00442237	-0.000345404	0.00442237	0.000345404
Tnyl_g00019	0.00503669	-0.00697226	0.00503669	0.00697226		Tnyl_g00074	-0.000175516	0.00112521	0.000175516	0.00112521
Tnyl_g00022	0.0172413	0.0052245	0.0172413	0.0052245		Tnyl_g00076	-0.00407548	0.0028965	0.00407548	0.0028965
Tnyl_g00025	0.00265969	-0.000631545	0.00265969	0.000631545		Tnyl_g00079	-0.0076559	-0.00243442	0.0076559	0.00243442
Tnyl_g00026	-0.00060408	0.00704401	0.00060408	0.00704401		Tnyl_g00080	0.0123142	-0.016876	0.0123142	0.016876
Tnyl_g00027	-0.00755151	0.00402209	0.00755151	0.00402209		Tnyl_g00081	-0.00258069	0.00594539	0.00258069	0.00594539
Tnyl_g00028	-0.00198908	0.00362074	0.00198908	0.00362074		Tnyl_g00083	0.00288862	0.00120923	0.00288862	0.00120923
Tnyl_g00029	-0.00399016	-0.00624639	0.00399016	0.00624639		Tnyl_g00084	0.00494936	0.0151234	0.00494936	0.0151234
Tnyl_g00030	-0.0017855	-0.000183785	0.0017855	0.000183785		Tnyl_g00085	-0.00351719	-0.00197085	0.00351719	0.00197085
Tnyl_g00031	0.00105879	-0.0247372	0.00105879	0.0247372		Tnyl_g00086	-0.0519959	-0.00125199	0.0519959	0.00125199
Tnyl_g00032	0.00565525	0.00251963	0.00565525	0.00251963		Tnyl_g00087	-0.00200171	0.00191873	0.00200171	0.00191873
Tnyl_g00033	0.0021628	0.00386926	0.0021628	0.00386926		Tnyl_g00088	-0.00470785	-0.00206009	0.00470785	0.00206009
Tnyl_g00035	0.00380001	-0.00157654	0.00380001	0.00157654		Tnyl_g00091	-0.00227708	-0.00143839	0.00227708	0.00143839
Tnyl_g00036	-0.00496903	-0.0015134	0.00496903	0.0015134		Tnyl_g00092	-0.00973108	0.0034595	0.00973108	0.0034595
Tnyl_g00039	0.0060653	0.00257	0.0060653	0.00257		Tnyl_g00105	-0.0241647	-0.0158626	0.0241647	0.0158626
Tnyl_g00042	0.00371584	0.00338347	0.00371584	0.00338347		Tnyl_g00106	0.00153388	-0.00527119	0.00153388	0.00527119
Tnyl_g00050	0.0120542	0.000669203	0.0120542	0.000669203		Tnyl_g00107	-0.000417242	0.00383558	0.000417242	0.00383558
Tnyl_g00051	0.0413652	0.00992806	0.0413652	0.00992806		Tnyl_g00108	-0.00921199	-0.00146285	0.00921199	0.00146285
Tnyl_g00052	-0.00256327	0.00111421	0.00256327	0.00111421		Tnyl_g00109	-0.000197433	0.001899	0.000197433	0.001899
Tnyl_g00053	0.0284081	0.00647835	0.0284081	0.00647835		Tnyl_g00110	-0.00407401	0.00319805	0.00407401	0.00319805
Tnyl_g00054	0.00890332	0.00432997	0.00890332	0.00432997		Tnyl_g00111	-0.00456461	-0.00245835	0.00456461	0.00245835
Tnyl_g00055	0.0192677	0.00675378	0.0192677	0.00675378		Tnyl_g00114	0.00350799	-0.00215415	0.00350799	0.00215415
Tnyl_g00056	0.0112436	0.00194718	0.0112436	0.00194718		Tnyl_g00115	0.0162211	-0.00453493	0.0162211	0.00453493
Tnyl_g00057	0.00312736	-0.00173647	0.00312736	0.00173647		Tnyl_g00116	-0.00112769	-0.00087184	0.00112769	0.00087184
Tnyl_g00058	0.00658784	-0.0196783	0.00658784	0.0196783		Tnyl_g00117	-0.00467514	-0.000558533	0.00467514	0.000558533
Tnyl_g00059	0.0170616	0.00805375	0.0170616	0.00805375		Tnyl_g00118	-0.000316013	0.00870051	0.000316013	0.00870051
Tnyl_g00060	0.0132331	0.000520029	0.0132331	0.000520029		Tnyl_g00119	-0.00662025	0.000748557	0.00662025	0.000748557
Tnyl_g00061	-0.000423817	0.00487973	0.000423817	0.00487973		Tnyl_g00120	-0.00338827	0.0012479	0.00338827	0.0012479
Tnyl_g00062	-0.00330363	0.00257333	0.00330363	0.00257333		Tnyl_g00121	0.0053627	-0.00783762	0.0053627	0.00783762
Tnyl_g00063	-0.00165851	-0.000802902	0.00165851	0.000802902		Tnyl_g00122	0.00977737	-0.00930888	0.00977737	0.00930888
Tnyl_g00066	-0.0177127	-0.0333231	0.0177127	0.0333231		Tnyl_g00124	-0.00822155	0.00699161	0.00822155	0.00699161
Tnyl_g00067	0.000770322	0.00461485	0.000770322	0.00461485		Tnyl_g00125	0.00251481	-0.000318972	0.00251481	0.000318972
Tnyl_g00068	-0.00531084	-0.0073985	0.00531084	0.0073985		Tnyl_g00130	-0.00688274	-0.00131792	0.00688274	0.00131792
Tnyl_g00069	0.00742471	0.0100225	0.00742471	0.0100225		Tnyl_g00131	-0.00685216	-0.00393585	0.00685216	0.00393585
Tnyl_g00070	0.00322118	-0.00285691	0.00322118	0.00285691		Tnyl_g00135	0.0129141	-0.00988793	0.0129141	0.00988793
Tnyl_g00071	0.00010138	-0.00335587	0.00010138	0.00335587		Tnyl_g00136	0.0132294	-0.0137954	0.0132294	0.0137954
Tnyl_g00072	0.0176926	0.00419077	0.0176926	0.00419077		Tnyl_g00137	-0.00299309	-0.000699136	0.00299309	0.000699136
Tnyl_g00073	-0.000604559	0.00379873	0.000604559	0.00379873		Tnyl_g00138	0.014798	-0.00313123	0.014798	0.00313123
Tnyl_g00074	0.00118404	0.00282491	0.00118404	0.00282491		Tnyl_g00139	0.000809033	-0.00229699	0.000809033	0.00229699
Tnyl_g00076	0.00888907	0.000336452	0.00888907	0.000336452		Tnyl_g00141	0.00606786	-0.00284699	0.00606786	0.00284699
Tnyl_g00077	0.000815635	-0.000833866	0.000815635	0.000833866		Tnyl_g00142	0.00162414	-0.000485806	0.00162414	0.000485806
Tnyl_g00080	0.0270423	0.00314093	0.0270423	0.00314093		Tnyl_g00143	-0.0117881	-0.00165035	0.0117881	0.00165035
Tnyl_g00081	0.0262596	0.0107841	0.0262596	0.0107841		Tnyl_g00144	0.000195062	-0.00669109	0.000195062	0.00669109
Tnyl_g00082	-0.000893126	0.000129299	0.000893126	0.000129299		Tnyl_g00145	-0.0025404	-0.000855758	0.0025404	0.000855758
Tnyl_g00083	0.003987	-0.00826038	0.003987	0.00826038		Tnyl_g00146	-0.00621815	0.00507168	0.00621815	0.00507168
Tnyl_g00084	0.0139361	0.00439557	0.0139361	0.00439557		Tnyl_g00147	0.00784717	-0.0083633	0.00784717	0.0083633
Tnyl_g00085	-0.00121323	0.00274572	0.00121323	0.00274572		Tnyl_g00149	-0.00465843	-0.000109405	0.00465843	0.000109405
Tnyl_g00086	5.53087e-05	0.00656697	5.53087e-05	0.00656697		Tnyl_g00150	0.0121545	-0.00239697	0.0121545	0.00239697
Tnyl_g00087	-0.00334392	0.00887736	0.00334392	0.00887736		Tnyl_g00151	0.00984913	-0.000874247	0.00984913	0.000874247
Tnyl_g00088	0.0117502	-0.00177647	0.0117502	0.00177647		Tnyl_g00152	0.00232248	0.00289933	0.00232248	0.00289933
Tnyl_g00091	0.000639644	0.00083107	0.000639644	0.00083107		Tnyl_g00153	0.00298087	-0.00101763	0.00298087	0.00101763
Tnyl_g00092	0.00871909	-0.00992395	0.00871909	0.00992395		Tnyl_g00154	0.0106485	0.00720249	0.0106485	0.00720249
Tnyl_g00105	0.0118699	-0.0153345	0.0118699	0.0153345		Tnyl_g00155	0.000983881	-0.00365191	0.000983881	0.00365191
Tnyl_g00106	-0.00764011	-0.000524065	0.00764011	0.000524065		Tnyl_g00156	0.00449933	-0.00334772	0.00449933	0.00334772
Tnyl_g00107	-0.00522717	-0.00107619	0.00522717	0.00107619		Tnyl_g00157	0.00271044	-0.00273496	0.00271044	0.00273496
Tnyl_g00108	-0.00854924	-0.00144066	0.00854924	0.00144066		Tnyl_g00158	-0.000438931	-0.00347186	0.000438931	0.00347186
Tnyl_g00109	0.00404293	-0.00192336	0.00404293	0.00192336		Tnyl_g00160	0.00106293	-0.00367452	0.00106293	0.00367452
Tnyl_g00110	-0.00931887	0.00664767	0.00931887	0.00664767		Tnyl_g00162	-0.0100429	0.00573629	0.0100429	0.00573629
Tnyl_g00111	0.00659264	0.00130827	0.00659264	0.00130827		Tnyl_g00163	-0.00508829	0.00756399	0.00508829	0.00756399
Tnyl_g00114	-0.00662497	0.00199842	0.00662497	0.00199842		Tnyl_g00164	-0.00539095	0.00878877	0.00539095	0.00878877
Tnyl_g00115	-0.000536646	0.0024039	0.000536646	0.0024039		Tnyl_g00165	0.00268576	0.0143576	0.00268576	0.0143576
Tnyl_g00116	0.0017959	0.00155104	0.0017959	0.00155104		Tnyl_g00166	0.0205288	-0.00260629	0.0205288	0.00260629
Tnyl_g00117	-0.00165397	0.00331084	0.00165397	0.00331084		Tnyl_g00167	-0.00515657	-0.00245464	0.00515657	0.00245464
Tnyl_g00118	-0.00266709	-0.00402083	0.00266709	0.00402083		Tnyl_g00168	-0.0693677	-0.0239506	0.0693677	0.0239506
Tnyl_g00119	-0.00313007	-0.00546337	0.00313007	0.00546337		Tnyl_g00170	0.00801252	0.0248909	0.00801252	0.0248909
Tnyl_g00120	-0.000261098	-0.000956303	0.000261098	0.000956303		Tnyl_g00171	-0.0103416	0.00136549	0.0103416	0.00136549
Tnyl_g00121	0.0016286	-0.00554096	0.0016286	0.00554096		Tnyl_g00173	-0.0390282	0.0388133	0.0390282	0.0388133
Tnyl_g00122	-0.00533617	-0.0099229	0.00533617	0.0099229		Tnyl_g00174	0.00071339	-0.00477648	0.00071339	0.00477648
Tnyl_g00123	0.0113893	0.0122325	0.0113893	0.0122325		Tnyl_g00175	-0.0311785	-0.0192944	0.0311785	0.0192944
Tnyl_g00124	0.0223429	0.0180007	0.0223429	0.0180007		Tnyl_g00176	0.010739	0.00790747	0.010739	0.00790747
Tnyl_g00125	0.0013646	-0.00525655	0.0013646	0.00525655		Tnyl_g00177	-0.000589757	-0.0716485	0.000589757	0.0716485
Tnyl_g00126	0.00167013	-0.00190541	0.00167013	0.00190541		Tnyl_g00178	0.00333357	0.00622559	0.00333357	0.00622559
Tnyl_g00130	0.00723159	-0.000312554	0.00723159	0.000312554		Tnyl_g00179	-0.010976	0.00490453	0.010976	0.00490453
Tnyl_g00131	0.0114895	0.0111425	0.0114895	0.0111425		Tnyl_g00180	-0.00417726	0.000675666	0.00417726	0.000675666
Tnyl_g00135	0.00126574	-0.000100482	0.00126574	0.000100482		Tnyl_g00181	-0.00329298	-0.00621081	0.00329298	0.00621081
Tnyl_g00136	0.00208281	-0.00652988	0.00208281	0.00652988		Tnyl_g00182	5.87863e-05	0.0031329	5.87863e-05	0.0031329
Tnyl_g00137	-0.0023585	-0.0021711	0.0023585	0.0021711		Tnyl_g00183	0.00175613	-0.000112946	0.00175613	0.000112946
Tnyl_g00138	0.0110903	-0.000110576	0.0110903	0.000110576		Tnyl_g00184	0.000735765	0.00700268	0.000735765	0.00700268
Tnyl_g00139	-0.00323776	0.00265757	0.00323776	0.00265757		Tnyl_g00185	0.00359634	-0.000110991	0.00359634	0.000110991
Tnyl_g00141	-0.00778001	-0.00511002	0.00778001	0.00511002		Tnyl_g00187	-0.00402418	-0.00442574	0.00402418	0.00442574
Tnyl_g00142	-3.09617e-05	-0.00132929	3.09617e-05	0.00132929		Tnyl_g00203	0.0015049	-0.024256	0.0015049	0.024256
Tnyl_g00143	0.00930898	0.00628073	0.00930898	0.00628073		Tnyl_g00204	-0.0173996	-0.0249729	0.0173996	0.0249729
Tnyl_g00144	-0.00192815	0.00110749	0.00192815	0.00110749		Tnyl_g00205	-0.0206698	-0.00619096	0.0206698	0.00619096
Tnyl_g00145	-0.0145125	0.00853962	0.0145125	0.00853962		Tnyl_g00206	-0.00222337	0.00916994	0.00222337	0.00916994
Tnyl_g00146	-0.00451555	-0.0115866	0.00451555	0.0115866		Tnyl_g00207	-0.00228228	0.00226533	0.00228228	0.00226533
Tnyl_g00147	-0.0214269	0.019745	0.0214269	0.019745		Tnyl_g00208	-0.00212429	0.00099905	0.00212429	0.00099905
Tnyl_g00148	-0.00881499	0.00843471	0.00881499	0.00843471		Tnyl_g00209	-0.0103573	0.00669527	0.0103573	0.00669527
Tnyl_g00149	0.00254437	0.0107518	0.00254437	0.0107518		Tnyl_g00211	-0.00604111	0.00405869	0.00604111	0.00405869
Tnyl_g00150	-0.00514735	-0.00505353	0.00514735	0.00505353		Tnyl_g00212	-0.00102671	0.00788015	0.00102671	0.00788015
Tnyl_g00151	-0.00138224	-0.000695485	0.00138224	0.000695485		Tnyl_g00213	0.00365971	0.00395987	0.00365971	0.00395987
Tnyl_g00152	0.00117136	0.000716039	0.00117136	0.000716039		Tnyl_g00214	-0.000227392	0.00782237	0.000227392	0.00782237
Tnyl_g00153	-0.00134953	-0.000878145	0.00134953	0.000878145		Tnyl_g00215	0.000862715	-0.00259597	0.000862715	0.00259597
Tnyl_g00154	0.00110777	-0.0213717	0.00110777	0.0213717		Tnyl_g00216	0.00504607	-0.011173	0.00504607	0.011173
Tnyl_g00155	-0.00116773	-0.00314474	0.00116773	0.00314474		Tnyl_g00217	-0.00246233	-0.00552413	0.00246233	0.00552413
Tnyl_g00156	-0.00334553	-0.00633915	0.00334553	0.00633915		Tnyl_g00219	0.000138136	-0.00520317	0.000138136	0.00520317
Tnyl_g00157	-0.00306347	-0.00526118	0.00306347	0.00526118		Tnyl_g00220	0.000622528	-0.00305438	0.000622528	0.00305438
Tnyl_g00158	-0.000234982	-8.1252e-05	0.000234982	8.1252e-05		Tnyl_g00221	0.00296402	0.00419618	0.00296402	0.00419618
Tnyl_g00159	-0.000351158	0.00186487	0.000351158	0.00186487		Tnyl_g00223	0.00635056	0.0125447	0.00635056	0.0125447
Tnyl_g00160	0.0118205	-0.000287957	0.0118205	0.000287957		Tnyl_g00225	-0.00455776	0.00144759	0.00455776	0.00144759
Tnyl_g00162	0.0134554	0.0093356	0.0134554	0.0093356		Tnyl_g00227	-0.000969741	-0.000217819	0.000969741	0.000217819
Tnyl_g00163	0.000551608	-0.00179202	0.000551608	0.00179202		Tnyl_g00228	-0.00640421	-0.00346094	0.00640421	0.00346094
Tnyl_g00164	0.0281416	0.00600108	0.0281416	0.00600108		Tnyl_g00229	0.00100743	0.00154456	0.00100743	0.00154456
Tnyl_g00165	0.00982022	-0.00512523	0.00982022	0.00512523		Tnyl_g00230	0.00323209	0.00267857	0.00323209	0.00267857
Tnyl_g00166	-0.00190591	-0.0141333	0.00190591	0.0141333		Tnyl_g00231	0.0023179	0.00999146	0.0023179	0.00999146
Tnyl_g00168	-0.00141095	0.00658584	0.00141095	0.00658584		Tnyl_g00232	0.00420232	-0.00465115	0.00420232	0.00465115
Tnyl_g00170	0.0314331	0.00742307	0.0314331	0.00742307		Tnyl_g00233	0.000827202	-0.00060411	0.000827202	0.00060411
Tnyl_g00171	0.0226572	0.0104636	0.0226572	0.0104636		Tnyl_g00234	-0.000469414	-0.00658479	0.000469414	0.00658479
Tnyl_g00173	-0.0218226	-0.0223701	0.0218226	0.0223701		Tnyl_g00235	0.00889603	-0.00056925	0.00889603	0.00056925
Tnyl_g00174	-0.00486615	-0.00330253	0.00486615	0.00330253		Tnyl_g00236	0.00282129	-0.00047676	0.00282129	0.00047676
Tnyl_g00175	0.0160895	-0.000587643	0.0160895	0.000587643		Tnyl_g00237	-0.00674574	0.00693594	0.00674574	0.00693594
Tnyl_g00176	0.00982928	-0.00158868	0.00982928	0.00158868		Tnyl_g00238	0.00358443	-0.00482159	0.00358443	0.00482159
Tnyl_g00177	-0.00275616	-0.00527203	0.00275616	0.00527203		Tnyl_g00239	-0.00106877	-0.00416085	0.00106877	0.00416085
Tnyl_g00178	0.0138482	0.00394174	0.0138482	0.00394174		Tnyl_g00240	-0.00100434	-0.002684	0.00100434	0.002684
Tnyl_g00179	0.00996816	0.0110302	0.00996816	0.0110302		Tnyl_g00241	-0.00286831	-0.00315085	0.00286831	0.00315085
Tnyl_g00180	0.00151699	0.00375089	0.00151699	0.00375089		Tnyl_g00242	-0.000560144	0.00834378	0.000560144	0.00834378
Tnyl_g00181	-0.0129958	-0.00165937	0.0129958	0.00165937		Tnyl_g00243	-0.0031342	-0.00363647	0.0031342	0.00363647
Tnyl_g00182	-0.00484143	0.00492649	0.00484143	0.00492649		Tnyl_g00244	4.27225e-06	-0.00704877	4.27225e-06	0.00704877
Tnyl_g00183	-0.00381957	0.00561548	0.00381957	0.00561548		Tnyl_g00251	0.00290014	0.00210538	0.00290014	0.00210538
Tnyl_g00184	0.0291977	0.00638596	0.0291977	0.00638596		Tnyl_g00265	0.0133451	-0.0110967	0.0133451	0.0110967
Tnyl_g00185	0.00322119	-0.00372354	0.00322119	0.00372354		Tnyl_g00266	0.00747261	-0.00918194	0.00747261	0.00918194
Tnyl_g00187	0.0108584	0.00195083	0.0108584	0.00195083		Tnyl_g00267	0.0152723	-0.00403694	0.0152723	0.00403694
Tnyl_g00204	-0.000565487	-0.00484457	0.000565487	0.00484457		Tnyl_g00268	-0.00475187	-8.1074e-05	0.00475187	8.1074e-05
Tnyl_g00205	0.018644	0.00937315	0.018644	0.00937315		Tnyl_g00270	0.00662612	-0.0045526	0.00662612	0.0045526
Tnyl_g00206	0.0130544	0.00713212	0.0130544	0.00713212		Tnyl_g00271	-0.0039531	-0.000350913	0.0039531	0.000350913
Tnyl_g00207	0.00276908	0.00775658	0.00276908	0.00775658		Tnyl_g00272	-0.0217034	-0.00256165	0.0217034	0.00256165
Tnyl_g00208	0.00238173	0.00257638	0.00238173	0.00257638		Tnyl_g00273	0.00157616	-0.00717693	0.00157616	0.00717693
Tnyl_g00209	0.00220008	0.0062002	0.00220008	0.0062002		Tnyl_g00274	-0.000941753	0.00682914	0.000941753	0.00682914
Tnyl_g00211	0.0015696	-0.00389063	0.0015696	0.00389063		Tnyl_g00275	-0.00472059	-0.00940317	0.00472059	0.00940317
Tnyl_g00212	0.0104187	0.00757094	0.0104187	0.00757094		Tnyl_g00276	-0.00876142	-0.010116	0.00876142	0.010116
Tnyl_g00213	0.00384173	0.00343417	0.00384173	0.00343417		Tnyl_g00277	-0.000656464	-0.00642258	0.000656464	0.00642258
Tnyl_g00214	0.0054549	0.00167786	0.0054549	0.00167786		Tnyl_g00278	0.00461888	-0.000305435	0.00461888	0.000305435
Tnyl_g00215	-0.00670363	-0.00316307	0.00670363	0.00316307		Tnyl_g00279	-0.00254677	-0.00192085	0.00254677	0.00192085
Tnyl_g00216	-0.00291775	0.00411915	0.00291775	0.00411915		Tnyl_g00280	0.00341023	-0.000370574	0.00341023	0.000370574
Tnyl_g00217	-0.000433051	0.0122578	0.000433051	0.0122578		Tnyl_g00281	-0.000929985	-0.00423107	0.000929985	0.00423107
Tnyl_g00218	-0.000954091	0.00113212	0.000954091	0.00113212		Tnyl_g00282	0.00238842	0.0102231	0.00238842	0.0102231
Tnyl_g00219	-0.00772714	-0.00213756	0.00772714	0.00213756		Tnyl_g00283	0.00602164	0.00253987	0.00602164	0.00253987
Tnyl_g00220	-0.00589459	0.00414391	0.00589459	0.00414391		Tnyl_g00284	0.0035863	-0.00935655	0.0035863	0.00935655
Tnyl_g00221	0.0117379	0.00203285	0.0117379	0.00203285		Tnyl_g00285	-0.00167619	-0.0034111	0.00167619	0.0034111
Tnyl_g00223	0.000531832	0.00515053	0.000531832	0.00515053		Tnyl_g00286	-0.0056215	-0.00379034	0.0056215	0.00379034
Tnyl_g00227	-0.000148611	-0.000661706	0.000148611	0.000661706		Tnyl_g00287	-0.000683868	0.00188293	0.000683868	0.00188293
Tnyl_g00228	-0.00964947	0.00735697	0.00964947	0.00735697		Tnyl_g00289	-0.00027655	0.00111337	0.00027655	0.00111337
Tnyl_g00229	-0.0110272	-0.00625835	0.0110272	0.00625835		Tnyl_g00290	-0.0018676	-0.00550596	0.0018676	0.00550596
Tnyl_g00230	0.00905513	0.00463565	0.00905513	0.00463565		Tnyl_g00291	0.00243453	0.00414769	0.00243453	0.00414769
Tnyl_g00231	0.00771679	0.00181806	0.00771679	0.00181806		Tnyl_g00292	0.00410621	-0.00503284	0.00410621	0.00503284
Tnyl_g00232	-0.00582929	-0.000558129	0.00582929	0.000558129		Tnyl_g00293	-0.0321965	0.000844467	0.0321965	0.000844467
Tnyl_g00233	0.00106338	0.00643002	0.00106338	0.00643002		Tnyl_g00294	-0.00173169	0.00207963	0.00173169	0.00207963
Tnyl_g00234	-0.00545267	-0.000990852	0.00545267	0.000990852		Tnyl_g00295	-0.00180246	-0.00204347	0.00180246	0.00204347
Tnyl_g00235	0.0115802	-0.00592807	0.0115802	0.00592807		Tnyl_g00296	-0.000519536	0.00415622	0.000519536	0.00415622
Tnyl_g00236	-0.00185329	0.00155572	0.00185329	0.00155572		Tnyl_g00297	0.00710803	0.000878275	0.00710803	0.000878275
Tnyl_g00237	-0.00765971	-0.00652183	0.00765971	0.00652183		Tnyl_g00298	-0.00528243	-0.00268579	0.00528243	0.00268579
Tnyl_g00238	0.00906739	-0.00243452	0.00906739	0.00243452		Tnyl_g00299	-0.00431357	-0.00936331	0.00431357	0.00936331
Tnyl_g00239	0.00440362	-0.00275398	0.00440362	0.00275398		Tnyl_g00300	0.00124579	0.00598244	0.00124579	0.00598244
Tnyl_g00240	-0.00954208	-0.00154995	0.00954208	0.00154995		Tnyl_g00301	0.00280469	0.00532561	0.00280469	0.00532561
Tnyl_g00241	0.00404534	-0.00422917	0.00404534	0.00422917		Tnyl_g00302	0.00229883	0.00287774	0.00229883	0.00287774
Tnyl_g00242	0.00858971	0.00793943	0.00858971	0.00793943		Tnyl_g00303	-0.00643699	0.000808823	0.00643699	0.000808823
Tnyl_g00243	0.00282194	-0.0147504	0.00282194	0.0147504		Tnyl_g00304	1.22098e-05	-0.00295815	1.22098e-05	0.00295815
Tnyl_g00244	-0.000538814	-1.62013e-05	0.000538814	1.62013e-05		Tnyl_g00305	0.00127704	-0.00203068	0.00127704	0.00203068
Tnyl_g00245	0.00158679	-0.000202076	0.00158679	0.000202076		Tnyl_g00306	-0.000516053	-0.00561438	0.000516053	0.00561438
Tnyl_g00246	0.000148645	-0.00507412	0.000148645	0.00507412		Tnyl_g00307	-0.00264415	0.000859329	0.00264415	0.000859329
Tnyl_g00247	-0.000475792	-0.00483481	0.000475792	0.00483481		Tnyl_g00308	0.000842834	-0.00331659	0.000842834	0.00331659
Tnyl_g00250	0.000705627	-0.00185411	0.000705627	0.00185411		Tnyl_g00309	0.00252117	-0.00489036	0.00252117	0.00489036
Tnyl_g00265	-0.00617538	-0.0129079	0.00617538	0.0129079		Tnyl_g00310	-0.00406557	-0.0127118	0.00406557	0.0127118
Tnyl_g00266	0.00264634	-0.0057331	0.00264634	0.0057331		Tnyl_g00311	0.00878312	-0.00919906	0.00878312	0.00919906
Tnyl_g00267	0.0010364	-0.009978	0.0010364	0.009978		Tnyl_g00312	0.00455104	0.00602041	0.00455104	0.00602041
Tnyl_g00268	0.0145425	0.00331136	0.0145425	0.00331136		Tnyl_g00313	-0.00167605	-0.00693327	0.00167605	0.00693327
Tnyl_g00270	-0.00306859	-0.00464904	0.00306859	0.00464904		Tnyl_g00314	-0.00126284	0.000502839	0.00126284	0.000502839
Tnyl_g00271	0.00537078	0.00178349	0.00537078	0.00178349		Tnyl_g00315	0.00576499	0.00857481	0.00576499	0.00857481
Tnyl_g00272	0.0106911	0.0123028	0.0106911	0.0123028		Tnyl_g00316	0.0024017	0.00411701	0.0024017	0.00411701
Tnyl_g00273	-0.00324488	0.00244212	0.00324488	0.00244212		Tnyl_g00317	0.00523348	0.00343377	0.00523348	0.00343377
Tnyl_g00274	0.0056528	0.00554668	0.0056528	0.00554668		Tnyl_g00319	0.0233472	0.00264384	0.0233472	0.00264384
Tnyl_g00275	0.0105027	0.00254493	0.0105027	0.00254493		Tnyl_g00320	0.00193976	-0.00399044	0.00193976	0.00399044
Tnyl_g00276	-0.00681108	-0.00715724	0.00681108	0.00715724		Tnyl_g00321	-0.00296028	-0.00475804	0.00296028	0.00475804
Tnyl_g00277	-0.00599734	-0.00278614	0.00599734	0.00278614		Tnyl_g00322	0.0140678	0.00182974	0.0140678	0.00182974
Tnyl_g00278	-0.00063583	-0.0013186	0.00063583	0.0013186		Tnyl_g00323	-0.00912895	0.000291732	0.00912895	0.000291732
Tnyl_g00279	-0.00608699	0.00562038	0.00608699	0.00562038		Tnyl_g00324	-0.0206101	-0.00709226	0.0206101	0.00709226
Tnyl_g00280	-0.00104714	0.00175749	0.00104714	0.00175749		Tnyl_g00325	0.0118201	0.00586467	0.0118201	0.00586467
Tnyl_g00281	0.00137025	0.0062619	0.00137025	0.0062619		Tnyl_g00326	0.0162142	0.00705899	0.0162142	0.00705899
Tnyl_g00282	0.00215016	-0.00466576	0.00215016	0.00466576		Tnyl_g00327	0.000765256	-0.00355697	0.000765256	0.00355697
Tnyl_g00283	-0.00212831	-0.00142545	0.00212831	0.00142545		Tnyl_g00328	0.00731686	-0.00549283	0.00731686	0.00549283
Tnyl_g00284	-0.0108783	-0.000205687	0.0108783	0.000205687		Tnyl_g00329	-0.00422925	0.000562929	0.00422925	0.000562929
Tnyl_g00285	-0.00378647	0.00107747	0.00378647	0.00107747		Tnyl_g00331	-0.00892154	-0.0209971	0.00892154	0.0209971
Tnyl_g00286	-0.0093413	-0.00307455	0.0093413	0.00307455		Tnyl_g00332	0.00418349	0.000854444	0.00418349	0.000854444
Tnyl_g00287	0.00180366	0.0053308	0.00180366	0.0053308		Tnyl_g00333	0.000327965	-0.0066979	0.000327965	0.0066979
Tnyl_g00289	0.00338358	0.00153486	0.00338358	0.00153486		Tnyl_g00334	0.00404813	0.00429009	0.00404813	0.00429009
Tnyl_g00290	0.00530854	0.000644844	0.00530854	0.000644844		Tnyl_g00335	-0.00145902	-0.00704631	0.00145902	0.00704631
Tnyl_g00291	0.0130599	0.00625089	0.0130599	0.00625089		Tnyl_g00336	0.000280854	0.006083	0.000280854	0.006083
Tnyl_g00292	-0.00538116	-0.000421014	0.00538116	0.000421014		Tnyl_g00337	-0.000837651	0.00293787	0.000837651	0.00293787
Tnyl_g00293	-0.00706059	0.00215578	0.00706059	0.00215578		Tnyl_g00338	-0.00238822	0.0069944	0.00238822	0.0069944
Tnyl_g00294	0.0002738	0.00651021	0.0002738	0.00651021		Tnyl_g00339	-0.000594592	-0.00187219	0.000594592	0.00187219
Tnyl_g00295	-0.0115054	0.00178796	0.0115054	0.00178796		Tnyl_g00340	0.00148611	0.00168804	0.00148611	0.00168804
Tnyl_g00296	-0.00701479	0.00127109	0.00701479	0.00127109		Tnyl_g00341	0.00365517	0.000342257	0.00365517	0.000342257
Tnyl_g00297	-0.00510454	-0.0123564	0.00510454	0.0123564		Tnyl_g00342	0.00108386	-0.00137647	0.00108386	0.00137647
Tnyl_g00298	0.00936017	0.00275546	0.00936017	0.00275546		Tnyl_g00343	-0.00229826	-0.0225054	0.00229826	0.0225054
Tnyl_g00299	-0.00980629	-0.00256003	0.00980629	0.00256003		Tnyl_g00344	0.00305299	-0.00393817	0.00305299	0.00393817
Tnyl_g00300	0.0193702	0.0081114	0.0193702	0.0081114		Tnyl_g00346	-0.000486812	0.0052741	0.000486812	0.0052741
Tnyl_g00301	0.0146029	0.0072927	0.0146029	0.0072927		Tnyl_g00347	0.00794422	-0.0016768	0.00794422	0.0016768
Tnyl_g00302	0.00560629	0.00308419	0.00560629	0.00308419		Tnyl_g00348	-0.00370663	-0.00022935	0.00370663	0.00022935
Tnyl_g00303	0.00452731	-1.77501e-05	0.00452731	1.77501e-05		Tnyl_g00349	-0.00308142	-0.000843989	0.00308142	0.000843989
Tnyl_g00304	-0.000492086	-0.0016968	0.000492086	0.0016968		Tnyl_g00350	0.00264621	-0.00046602	0.00264621	0.00046602
Tnyl_g00305	-0.00433392	-0.00132081	0.00433392	0.00132081		Tnyl_g00351	-0.00552823	0.00534746	0.00552823	0.00534746
Tnyl_g00306	-0.00328417	0.00215686	0.00328417	0.00215686		Tnyl_g00352	0.00109537	0.0129176	0.00109537	0.0129176
Tnyl_g00307	-5.13493e-05	-0.000256065	5.13493e-05	0.000256065		Tnyl_g00353	-0.0121491	0.00644978	0.0121491	0.00644978
Tnyl_g00308	0.0149366	0.00418574	0.0149366	0.00418574		Tnyl_g00354	-0.0044862	-0.0102947	0.0044862	0.0102947
Tnyl_g00309	-0.000564004	-0.00322427	0.000564004	0.00322427		Tnyl_g00357	0.00227176	0.0050123	0.00227176	0.0050123
Tnyl_g00310	-0.012251	0.000534991	0.012251	0.000534991		Tnyl_g00363	-0.00560685	-0.00322327	0.00560685	0.00322327
Tnyl_g00311	0.000774477	0.00418304	0.000774477	0.00418304		Tnyl_g00364	0.00626495	0.00193598	0.00626495	0.00193598
Tnyl_g00312	0.0082045	0.00317802	0.0082045	0.00317802		Tnyl_g00365	-0.00248877	0.00828663	0.00248877	0.00828663
Tnyl_g00314	0.0126056	0.000985768	0.0126056	0.000985768		Tnyl_g00366	0.00048287	-0.00150295	0.00048287	0.00150295
Tnyl_g00315	0.00566944	0.00593896	0.00566944	0.00593896		Tnyl_g00367	-0.0134237	-0.00524881	0.0134237	0.00524881
Tnyl_g00316	-0.000214883	-3.42041e-05	0.000214883	3.42041e-05		Tnyl_g00369	0.00140413	-0.00188073	0.00140413	0.00188073
Tnyl_g00317	0.00548413	0.00452484	0.00548413	0.00452484		Tnyl_g00370	-0.00115887	-0.00920633	0.00115887	0.00920633
Tnyl_g00319	0.00169269	-0.00654384	0.00169269	0.00654384		Tnyl_g00371	0.000132063	0.0030723	0.000132063	0.0030723
Tnyl_g00320	-0.00165651	0.00199717	0.00165651	0.00199717		Tnyl_g00372	-0.00164668	0.00293886	0.00164668	0.00293886
Tnyl_g00321	-0.012255	0.00462971	0.012255	0.00462971		Tnyl_g00373	0.00206514	-0.00434337	0.00206514	0.00434337
Tnyl_g00322	0.00623248	-0.0118572	0.00623248	0.0118572		Tnyl_g00374	-0.0260597	0.000412874	0.0260597	0.000412874
Tnyl_g00323	0.00240662	-0.0039254	0.00240662	0.0039254		Tnyl_g00382	0.00864397	0.0151053	0.00864397	0.0151053
Tnyl_g00324	-0.00788273	0.00157184	0.00788273	0.00157184		Tnyl_g00385	0.000575054	0.0018643	0.000575054	0.0018643
Tnyl_g00325	0.00394569	-0.0207175	0.00394569	0.0207175		Tnyl_g00386	0.00152649	0.00328619	0.00152649	0.00328619
Tnyl_g00326	-0.00815774	-0.0463459	0.00815774	0.0463459		Tnyl_g00387	0.0102387	0.0130934	0.0102387	0.0130934
Tnyl_g00328	0.00241518	-0.0231335	0.00241518	0.0231335		Tnyl_g00388	-0.000190146	-0.00223231	0.000190146	0.00223231
Tnyl_g00329	-0.00188399	-0.00191359	0.00188399	0.00191359		Tnyl_g00391	0.00308987	-0.00297264	0.00308987	0.00297264
Tnyl_g00331	-0.00395692	0.00217518	0.00395692	0.00217518		Tnyl_g00392	-0.00172978	-0.00518688	0.00172978	0.00518688
Tnyl_g00332	0.0185198	0.00870709	0.0185198	0.00870709		Tnyl_g00393	0.0103288	0.00140057	0.0103288	0.00140057
Tnyl_g00333	-0.00105028	0.000724918	0.00105028	0.000724918		Tnyl_g00394	-0.00276302	0.00172051	0.00276302	0.00172051
Tnyl_g00334	0.00564242	0.00320019	0.00564242	0.00320019		Tnyl_g00395	-0.000110627	-0.00569135	0.000110627	0.00569135
Tnyl_g00335	0.00413785	0.00362636	0.00413785	0.00362636		Tnyl_g00396	-0.0079718	-0.000749568	0.0079718	0.000749568
Tnyl_g00336	-0.00216567	-0.00336547	0.00216567	0.00336547		Tnyl_g00397	-0.001158	-0.00860404	0.001158	0.00860404
Tnyl_g00337	-0.00215115	0.0125161	0.00215115	0.0125161		Tnyl_g00398	-0.000544522	0.00219882	0.000544522	0.00219882
Tnyl_g00338	0.00761001	0.00455174	0.00761001	0.00455174		Tnyl_g00399	0.00926507	0.00579306	0.00926507	0.00579306
Tnyl_g00339	-0.00337047	-0.000467623	0.00337047	0.000467623		Tnyl_g00400	-0.00265854	0.00130318	0.00265854	0.00130318
Tnyl_g00340	-5.64705e-05	0.000999777	5.64705e-05	0.000999777		Tnyl_g00401	0.0102873	-0.00587996	0.0102873	0.00587996
Tnyl_g00341	0.00669617	-0.00192259	0.00669617	0.00192259		Tnyl_g00403	-0.00600592	0.00430311	0.00600592	0.00430311
Tnyl_g00342	0.000907759	0.00192049	0.000907759	0.00192049		Tnyl_g00404	0.00119956	0.0117061	0.00119956	0.0117061
Tnyl_g00343	-0.00975705	-0.0032274	0.00975705	0.0032274		Tnyl_g00405	4.2491e-05	0.00132121	4.2491e-05	0.00132121
Tnyl_g00344	-0.000271292	-0.00053433	0.000271292	0.00053433		Tnyl_g00406	0.000124966	0.00547825	0.000124966	0.00547825
Tnyl_g00345	-0.00122639	0.00365545	0.00122639	0.00365545		Tnyl_g00407	0.000274295	0.000414385	0.000274295	0.000414385
Tnyl_g00346	0.00852658	0.0163696	0.00852658	0.0163696		Tnyl_g00408	-0.0032099	0.00895583	0.0032099	0.00895583
Tnyl_g00347	0.00964281	-0.011267	0.00964281	0.011267		Tnyl_g00409	0.0137528	-0.0130501	0.0137528	0.0130501
Tnyl_g00348	-0.0103155	-0.0043007	0.0103155	0.0043007		Tnyl_g00410	-0.0043654	-0.0145426	0.0043654	0.0145426
Tnyl_g00349	-0.0016608	0.00112654	0.0016608	0.00112654		Tnyl_g00411	0.00325965	0.000105338	0.00325965	0.000105338
Tnyl_g00350	0.0010426	-0.00267353	0.0010426	0.00267353		Tnyl_g00412	0.00327671	0.00499687	0.00327671	0.00499687
Tnyl_g00351	-0.00164621	-0.00214787	0.00164621	0.00214787		Tnyl_g00413	-0.00501302	0.00708636	0.00501302	0.00708636
Tnyl_g00352	-0.00411316	-0.0212356	0.00411316	0.0212356		Tnyl_g00414	0.0107814	-0.00639409	0.0107814	0.00639409
Tnyl_g00353	0.0195929	0.00834515	0.0195929	0.00834515		Tnyl_g00415	3.79975e-05	0.00697327	3.79975e-05	0.00697327
Tnyl_g00354	0.00347348	0.0069443	0.00347348	0.0069443		Tnyl_g00416	-0.00206851	-0.00466332	0.00206851	0.00466332
Tnyl_g00355	-0.0146346	0.0158749	0.0146346	0.0158749		Tnyl_g00417	-0.0301358	0.00185447	0.0301358	0.00185447
Tnyl_g00356	-0.00163863	0.0027624	0.00163863	0.0027624		Tnyl_g00418	-0.00736659	0.0114969	0.00736659	0.0114969
Tnyl_g00357	0.00143256	0.00244471	0.00143256	0.00244471		Tnyl_g00419	-0.0012303	0.0126163	0.0012303	0.0126163
Tnyl_g00363	-0.00394951	0.00129432	0.00394951	0.00129432		Tnyl_g00420	0.000833624	0.00104665	0.000833624	0.00104665
Tnyl_g00364	-0.00239846	-0.00141123	0.00239846	0.00141123		Tnyl_g00422	0.0017113	0.00361534	0.0017113	0.00361534
Tnyl_g00365	0.00266294	0.00248911	0.00266294	0.00248911		Tnyl_g00423	0.00141696	0.00597326	0.00141696	0.00597326
Tnyl_g00366	-0.00566647	-0.00188298	0.00566647	0.00188298		Tnyl_g00425	-0.0028408	0.00398037	0.0028408	0.00398037
Tnyl_g00367	0.00121361	-0.00696468	0.00121361	0.00696468		Tnyl_g00426	0.00491126	-0.0010003	0.00491126	0.0010003
Tnyl_g00368	0.00481251	0.00275177	0.00481251	0.00275177		Tnyl_g00427	-0.00447925	-0.00965634	0.00447925	0.00965634
Tnyl_g00369	-0.0198156	-0.0184728	0.0198156	0.0184728		Tnyl_g00428	-0.00222707	-0.00612719	0.00222707	0.00612719
Tnyl_g00370	0.00771524	-0.00235162	0.00771524	0.00235162		Tnyl_g00429	-0.0197553	-0.0099213	0.0197553	0.0099213
Tnyl_g00371	-0.00805167	0.00239316	0.00805167	0.00239316		Tnyl_g00430	-0.00364752	-0.00748333	0.00364752	0.00748333
Tnyl_g00372	-0.000968761	0.00428383	0.000968761	0.00428383		Tnyl_g00431	-0.00137122	0.00581629	0.00137122	0.00581629
Tnyl_g00373	-0.010057	-0.000873591	0.010057	0.000873591		Tnyl_g00432	0.00400913	-0.00224034	0.00400913	0.00224034
Tnyl_g00382	0.0162897	-0.0162973	0.0162897	0.0162973		Tnyl_g00433	0.00673016	-0.00161953	0.00673016	0.00161953
Tnyl_g00385	-0.00411936	0.00108552	0.00411936	0.00108552		Tnyl_g00434	-0.00550344	-0.00192002	0.00550344	0.00192002
Tnyl_g00386	-0.00688912	-0.00309034	0.00688912	0.00309034		Tnyl_g00435	0.00170517	0.000554449	0.00170517	0.000554449
Tnyl_g00387	0.0111929	-0.000691003	0.0111929	0.000691003		Tnyl_g00436	0.00336637	0.0056851	0.00336637	0.0056851
Tnyl_g00388	0.00311706	-5.49137e-05	0.00311706	5.49137e-05		Tnyl_g00438	0.00114508	-0.00359136	0.00114508	0.00359136
Tnyl_g00391	0.010246	-0.00022282	0.010246	0.00022282		Tnyl_g00440	0.000963613	-0.0030778	0.000963613	0.0030778
Tnyl_g00392	-0.00823365	0.00428871	0.00823365	0.00428871		Tnyl_g00443	0.00189439	0.00861712	0.00189439	0.00861712
Tnyl_g00393	0.00312886	-0.0109455	0.00312886	0.0109455		Tnyl_g00444	0.00253202	-0.00394487	0.00253202	0.00394487
Tnyl_g00394	0.0107531	0.00556029	0.0107531	0.00556029		Tnyl_g00445	-0.0140847	0.000716333	0.0140847	0.000716333
Tnyl_g00395	-0.0140642	-0.00316485	0.0140642	0.00316485		Tnyl_g00446	0.00485231	0.00192451	0.00485231	0.00192451
Tnyl_g00396	-0.00858647	0.00234265	0.00858647	0.00234265		Tnyl_g00447	-0.00695485	0.00808124	0.00695485	0.00808124
Tnyl_g00397	-0.00196294	0.0018035	0.00196294	0.0018035		Tnyl_g00448	-0.00133094	-0.00561304	0.00133094	0.00561304
Tnyl_g00398	0.000716968	0.00107305	0.000716968	0.00107305		Tnyl_g00449	-0.00572192	-0.00356007	0.00572192	0.00356007
Tnyl_g00399	0.00179589	-0.0113774	0.00179589	0.0113774		Tnyl_g00452	0.00197649	0.00618781	0.00197649	0.00618781
Tnyl_g00400	0.00793428	0.00163713	0.00793428	0.00163713		Tnyl_g00453	-0.0235544	-0.00460875	0.0235544	0.00460875
Tnyl_g00401	0.00703691	-0.0159776	0.00703691	0.0159776		Tnyl_g00454	-0.00589526	-0.009869	0.00589526	0.009869
Tnyl_g00402	-0.00413714	0.00032215	0.00413714	0.00032215		Tnyl_g00456	-0.00565315	-0.00158907	0.00565315	0.00158907
Tnyl_g00403	-0.00182494	0.00781593	0.00182494	0.00781593		Tnyl_g00458	-0.000347143	0.000690631	0.000347143	0.000690631
Tnyl_g00404	-0.00779554	0.00103687	0.00779554	0.00103687		Tnyl_g00459	-0.00171166	-0.0071967	0.00171166	0.0071967
Tnyl_g00405	0.00899954	0.00140552	0.00899954	0.00140552		Tnyl_g00461	-0.0260697	0.0125315	0.0260697	0.0125315
Tnyl_g00406	-0.00502499	-0.00136867	0.00502499	0.00136867		Tnyl_g00465	-0.00209693	-0.00286535	0.00209693	0.00286535
Tnyl_g00407	-0.00365865	0.00314293	0.00365865	0.00314293		Tnyl_g00466	-0.00229589	0.00874196	0.00229589	0.00874196
Tnyl_g00408	0.0122995	0.0143799	0.0122995	0.0143799		Tnyl_g00467	-0.0181681	-0.0310322	0.0181681	0.0310322
Tnyl_g00409	0.00169117	-0.0107504	0.00169117	0.0107504		Tnyl_g00468	-0.00640181	-0.01447	0.00640181	0.01447
Tnyl_g00410	-0.0114687	0.00510354	0.0114687	0.00510354		Tnyl_g00469	0.00101016	0.0100867	0.00101016	0.0100867
Tnyl_g00411	-0.00266527	-0.00436149	0.00266527	0.00436149		Tnyl_g00470	0.000742576	0.00291936	0.000742576	0.00291936
Tnyl_g00412	0.00601721	0.00132645	0.00601721	0.00132645		Tnyl_g00471	-0.00367578	-0.00513785	0.00367578	0.00513785
Tnyl_g00413	0.0229307	0.00316567	0.0229307	0.00316567		Tnyl_g00472	-0.00132176	0.00557634	0.00132176	0.00557634
Tnyl_g00414	0.000424489	-0.00600177	0.000424489	0.00600177		Tnyl_g00473	-0.00409532	-0.00171956	0.00409532	0.00171956
Tnyl_g00415	0.00681406	0.0014473	0.00681406	0.0014473		Tnyl_g00475	-0.0156064	0.00864864	0.0156064	0.00864864
Tnyl_g00416	0.00212783	-0.00371999	0.00212783	0.00371999		Tnyl_g00476	0.00252466	0.00653855	0.00252466	0.00653855
Tnyl_g00417	0.0112592	0.0049014	0.0112592	0.0049014		Tnyl_g00481	-0.00551069	-0.00415047	0.00551069	0.00415047
Tnyl_g00418	-0.00229441	-0.000321626	0.00229441	0.000321626		Tnyl_g00482	0.00151808	0.00287497	0.00151808	0.00287497
Tnyl_g00419	0.0183809	0.000186414	0.0183809	0.000186414		Tnyl_g00483	-0.0463826	0.030853	0.0463826	0.030853
Tnyl_g00422	0.00987646	0.00423883	0.00987646	0.00423883		Tnyl_g00484	0.00667667	0.00274694	0.00667667	0.00274694
Tnyl_g00423	0.0186975	0.00582996	0.0186975	0.00582996		Tnyl_g00485	0.00456661	0.000882158	0.00456661	0.000882158
Tnyl_g00425	-0.00015541	-0.00252414	0.00015541	0.00252414		Tnyl_g00486	0.00371874	0.000816615	0.00371874	0.000816615
Tnyl_g00426	-0.00531806	-0.00551048	0.00531806	0.00551048		Tnyl_g00487	0.0106078	-0.00868844	0.0106078	0.00868844
Tnyl_g00427	-0.00798293	0.0037664	0.00798293	0.0037664		Tnyl_g00488	-0.00556067	-0.00173738	0.00556067	0.00173738
Tnyl_g00428	0.00777769	0.00306029	0.00777769	0.00306029		Tnyl_g00489	-0.00389022	-0.00156853	0.00389022	0.00156853
Tnyl_g00429	0.00401295	0.000843825	0.00401295	0.000843825		Tnyl_g00491	-0.00229845	0.00187063	0.00229845	0.00187063
Tnyl_g00430	-0.00373334	0.00977454	0.00373334	0.00977454		Tnyl_g00492	0.00318934	0.00228582	0.00318934	0.00228582
Tnyl_g00431	0.00772342	0.00584995	0.00772342	0.00584995		Tnyl_g00493	0.00323819	0.00702214	0.00323819	0.00702214
Tnyl_g00432	-0.00975204	-0.0010509	0.00975204	0.0010509		Tnyl_g00494	-0.00513206	-0.0040096	0.00513206	0.0040096
Tnyl_g00433	-0.00165201	0.00167104	0.00165201	0.00167104		Tnyl_g00495	0.00186132	0.00213519	0.00186132	0.00213519
Tnyl_g00434	0.00844858	0.00590973	0.00844858	0.00590973		Tnyl_g00496	-0.00330262	-0.000609465	0.00330262	0.000609465
Tnyl_g00435	0.0036077	0.00320591	0.0036077	0.00320591		Tnyl_g00497	0.0260339	-0.0126738	0.0260339	0.0126738
Tnyl_g00436	-0.00434277	-0.00141292	0.00434277	0.00141292		Tnyl_g00498	0.0285723	-0.00747651	0.0285723	0.00747651
Tnyl_g00438	-0.000256574	-0.00158361	0.000256574	0.00158361		Tnyl_g00499	-0.00183822	-0.00595806	0.00183822	0.00595806
Tnyl_g00442	-0.00166313	-0.00108691	0.00166313	0.00108691		Tnyl_g00500	0.0159699	-0.00242147	0.0159699	0.00242147
Tnyl_g00443	-0.00304751	0.00227848	0.00304751	0.00227848		Tnyl_g00501	0.0138306	0.0107796	0.0138306	0.0107796
Tnyl_g00444	-0.00571654	0.000699673	0.00571654	0.000699673		Tnyl_g00502	0.0011609	-0.00352711	0.0011609	0.00352711
Tnyl_g00445	-0.00879252	0.00242178	0.00879252	0.00242178		Tnyl_g00503	-0.00277377	-0.00241153	0.00277377	0.00241153
Tnyl_g00446	-0.0042274	0.00229089	0.0042274	0.00229089		Tnyl_g00504	-0.00131543	-0.00228536	0.00131543	0.00228536
Tnyl_g00447	0.0073708	0.0112914	0.0073708	0.0112914		Tnyl_g00505	-0.0122095	-0.0133312	0.0122095	0.0133312
Tnyl_g00448	0.00067737	0.00402326	0.00067737	0.00402326		Tnyl_g00506	-0.0226325	-0.0434926	0.0226325	0.0434926
Tnyl_g00449	-0.0120903	-0.00133678	0.0120903	0.00133678		Tnyl_g00507	-0.0479271	-0.0362625	0.0479271	0.0362625
Tnyl_g00452	-0.00198498	0.00426542	0.00198498	0.00426542		Tnyl_g00508	-0.00778347	-0.0321388	0.00778347	0.0321388
Tnyl_g00453	-0.00107545	0.00902317	0.00107545	0.00902317		Tnyl_g00509	-0.00513396	-0.0233476	0.00513396	0.0233476
Tnyl_g00454	-0.000112182	-0.000573455	0.000112182	0.000573455		Tnyl_g00511	0.0051493	-0.0134228	0.0051493	0.0134228
Tnyl_g00457	-0.00647747	0.0106384	0.00647747	0.0106384		Tnyl_g00513	-0.000698577	-0.000383071	0.000698577	0.000383071
Tnyl_g00458	0.00506774	0.00137847	0.00506774	0.00137847		Tnyl_g00514	0.00293499	-0.0147979	0.00293499	0.0147979
Tnyl_g00459	0.0135356	0.00971542	0.0135356	0.00971542		Tnyl_g00515	0.0108969	-0.00852119	0.0108969	0.00852119
Tnyl_g00461	-0.00373779	-0.00246651	0.00373779	0.00246651		Tnyl_g00516	0.00484994	0.00166663	0.00484994	0.00166663
Tnyl_g00462	0.00490857	-0.0025976	0.00490857	0.0025976		Tnyl_g00517	0.00245508	0.000407772	0.00245508	0.000407772
Tnyl_g00463	-0.00101885	0.00133822	0.00101885	0.00133822		Tnyl_g00519	0.00351916	-0.0093954	0.00351916	0.0093954
Tnyl_g00465	-0.00484432	0.00138576	0.00484432	0.00138576		Tnyl_g00522	-0.0170485	-0.00461316	0.0170485	0.00461316
Tnyl_g00466	0.00409095	0.00517613	0.00409095	0.00517613		Tnyl_g00524	-0.013933	-0.0197722	0.013933	0.0197722
Tnyl_g00467	-0.0145156	-6.91403e-05	0.0145156	6.91403e-05		Tnyl_g00525	-0.0020053	-0.00685148	0.0020053	0.00685148
Tnyl_g00468	-0.0137648	-1.08134e-05	0.0137648	1.08134e-05		Tnyl_g00526	-0.00423357	0.0121822	0.00423357	0.0121822
Tnyl_g00469	0.0126504	0.00407728	0.0126504	0.00407728		Tnyl_g00527	-0.003499	-0.000165099	0.003499	0.000165099
Tnyl_g00470	0.00749651	9.60999e-05	0.00749651	9.60999e-05		Tnyl_g00528	-0.00140094	0.00131889	0.00140094	0.00131889
Tnyl_g00471	-4.43115e-05	0.00265398	4.43115e-05	0.00265398		Tnyl_g00529	-0.00133719	0.00300117	0.00133719	0.00300117
Tnyl_g00472	0.00551518	0.00116525	0.00551518	0.00116525		Tnyl_g00530	0.00187956	-0.00394775	0.00187956	0.00394775
Tnyl_g00473	0.0148654	0.0093184	0.0148654	0.0093184		Tnyl_g00531	-0.00112395	0.00106122	0.00112395	0.00106122
Tnyl_g00474	-0.00803802	0.00511974	0.00803802	0.00511974		Tnyl_g00532	0.00881421	0.0128069	0.00881421	0.0128069
Tnyl_g00475	0.0188557	0.00742356	0.0188557	0.00742356		Tnyl_g00533	-0.00598964	0.00839533	0.00598964	0.00839533
Tnyl_g00476	0.0120639	0.002223	0.0120639	0.002223		Tnyl_g00534	0.0067878	0.00246008	0.0067878	0.00246008
Tnyl_g00481	0.000116651	-0.00191182	0.000116651	0.00191182		Tnyl_g00535	0.0020621	-0.00259358	0.0020621	0.00259358
Tnyl_g00482	0.00169599	0.00113401	0.00169599	0.00113401		Tnyl_g00536	-0.00483683	-0.00343798	0.00483683	0.00343798
Tnyl_g00483	0.000753804	0.00407659	0.000753804	0.00407659		Tnyl_g00537	-0.00210369	-0.00559466	0.00210369	0.00559466
Tnyl_g00484	-0.00372696	-0.0202799	0.00372696	0.0202799		Tnyl_g00539	-0.00147291	0.00179408	0.00147291	0.00179408
Tnyl_g00485	0.0236022	0.00798426	0.0236022	0.00798426		Tnyl_g00540	-0.00151611	0.00342584	0.00151611	0.00342584
Tnyl_g00486	0.00374336	0.00361184	0.00374336	0.00361184		Tnyl_g00541	-0.00220021	0.00353059	0.00220021	0.00353059
Tnyl_g00487	-0.00254869	-0.00024585	0.00254869	0.00024585		Tnyl_g00543	0.00318313	0.00268079	0.00318313	0.00268079
Tnyl_g00488	0.0100404	0.0120598	0.0100404	0.0120598		Tnyl_g00544	0.00119712	0.00328939	0.00119712	0.00328939
Tnyl_g00489	0.00997229	-0.00106684	0.00997229	0.00106684		Tnyl_g00545	-0.000216124	0.00103749	0.000216124	0.00103749
Tnyl_g00490	-0.000505882	0.00137309	0.000505882	0.00137309		Tnyl_g00546	0.00584689	0.00175994	0.00584689	0.00175994
Tnyl_g00491	0.0130763	0.00780035	0.0130763	0.00780035		Tnyl_g00548	-0.00127783	-0.000466404	0.00127783	0.000466404
Tnyl_g00492	-0.000249209	0.0162371	0.000249209	0.0162371		Tnyl_g00549	0.000655376	0.0051065	0.000655376	0.0051065
Tnyl_g00493	-0.000651554	-0.00538719	0.000651554	0.00538719		Tnyl_g00551	0.000350225	0.003118	0.000350225	0.003118
Tnyl_g00494	-0.00239934	-0.00137772	0.00239934	0.00137772		Tnyl_g00552	0.00375408	0.00111675	0.00375408	0.00111675
Tnyl_g00495	0.0063828	-0.0280102	0.0063828	0.0280102		Tnyl_g00554	-0.000887991	-0.00021251	0.000887991	0.00021251
Tnyl_g00496	-0.000866023	0.00474979	0.000866023	0.00474979		Tnyl_g00555	-0.00225958	0.00218555	0.00225958	0.00218555
Tnyl_g00497	0.00260925	-0.0173182	0.00260925	0.0173182		Tnyl_g00556	-0.0010409	0.00110964	0.0010409	0.00110964
Tnyl_g00498	0.0140171	-0.0542894	0.0140171	0.0542894		Tnyl_g00557	-0.00234193	0.003888	0.00234193	0.003888
Tnyl_g00499	0.000356517	-0.000705594	0.000356517	0.000705594		Tnyl_g00560	0.00184096	-0.00255458	0.00184096	0.00255458
Tnyl_g00500	0.00156518	-0.0551027	0.00156518	0.0551027		Tnyl_g00561	0.00227734	0.00200516	0.00227734	0.00200516
Tnyl_g00501	-0.00675979	0.0118102	0.00675979	0.0118102		Tnyl_g00562	-0.00350603	0.00344322	0.00350603	0.00344322
Tnyl_g00502	-0.00440081	0.000929035	0.00440081	0.000929035		Tnyl_g00563	0.00138502	0.000773817	0.00138502	0.000773817
Tnyl_g00503	-0.00273528	0.0055425	0.00273528	0.0055425		Tnyl_g00565	-0.0019922	0.00205247	0.0019922	0.00205247
Tnyl_g00504	-0.00150161	0.00129434	0.00150161	0.00129434		Tnyl_g00567	-0.0135211	-0.00806987	0.0135211	0.00806987
Tnyl_g00505	0.00232209	-0.00309068	0.00232209	0.00309068		Tnyl_g00568	0.00127243	0.00166815	0.00127243	0.00166815
Tnyl_g00506	-0.0170277	0.00239115	0.0170277	0.00239115		Tnyl_g00569	0.00083744	-0.0155572	0.00083744	0.0155572
Tnyl_g00507	0.0012877	0.00841337	0.0012877	0.00841337		Tnyl_g00570	-0.00127864	0.00407382	0.00127864	0.00407382
Tnyl_g00509	-0.00638114	0.00251855	0.00638114	0.00251855		Tnyl_g00571	0.00603796	-0.00368262	0.00603796	0.00368262
Tnyl_g00510	-0.00166914	0.000300398	0.00166914	0.000300398		Tnyl_g00572	-0.0207649	0.00473558	0.0207649	0.00473558
Tnyl_g00511	-0.00283681	-0.00684733	0.00283681	0.00684733		Tnyl_g00573	-0.0166759	-0.00830983	0.0166759	0.00830983
Tnyl_g00513	-0.0184312	-0.0332384	0.0184312	0.0332384		Tnyl_g00574	-0.00183202	0.00971221	0.00183202	0.00971221
Tnyl_g00514	-0.0014486	-0.00255897	0.0014486	0.00255897		Tnyl_g00575	-0.00162463	0.00789018	0.00162463	0.00789018
Tnyl_g00515	-0.00702005	-0.0178328	0.00702005	0.0178328		Tnyl_g00576	-0.00039772	0.00842413	0.00039772	0.00842413
Tnyl_g00516	0.014146	-0.00070306	0.014146	0.00070306		Tnyl_g00578	0.0128346	0.0059129	0.0128346	0.0059129
Tnyl_g00517	0.0162902	0.00690938	0.0162902	0.00690938		Tnyl_g00579	-0.00348551	-0.00523735	0.00348551	0.00523735
Tnyl_g00519	-0.0115154	-0.00143196	0.0115154	0.00143196		Tnyl_g00580	-0.00651823	0.000740979	0.00651823	0.000740979
Tnyl_g00522	0.0152744	0.00542522	0.0152744	0.00542522		Tnyl_g00581	0.00577352	0.00485696	0.00577352	0.00485696
Tnyl_g00524	-0.00267718	-0.00186007	0.00267718	0.00186007		Tnyl_g00582	0.00516188	0.000378802	0.00516188	0.000378802
Tnyl_g00526	0.00769547	-0.0018923	0.00769547	0.0018923		Tnyl_g00583	-0.00592262	-0.00806081	0.00592262	0.00806081
Tnyl_g00527	-0.00603745	0.000266404	0.00603745	0.000266404		Tnyl_g00584	-0.00452576	-0.00550032	0.00452576	0.00550032
Tnyl_g00528	-0.00449662	-0.0024623	0.00449662	0.0024623		Tnyl_g00586	-0.00142971	0.00925507	0.00142971	0.00925507
Tnyl_g00529	-0.000502534	2.39557e-05	0.000502534	2.39557e-05		Tnyl_g00588	0.000548608	-0.00381731	0.000548608	0.00381731
Tnyl_g00530	-0.00467639	-0.00285881	0.00467639	0.00285881		Tnyl_g00589	0.00265106	0.000538482	0.00265106	0.000538482
Tnyl_g00531	0.00975104	0.00986609	0.00975104	0.00986609		Tnyl_g00590	0.00426052	-0.00635839	0.00426052	0.00635839
Tnyl_g00532	0.0191138	-0.011918	0.0191138	0.011918		Tnyl_g00591	0.00269797	0.0016066	0.00269797	0.0016066
Tnyl_g00533	0.0111042	0.00219968	0.0111042	0.00219968		Tnyl_g00592	0.00202342	-0.00442465	0.00202342	0.00442465
Tnyl_g00534	-0.000543759	0.0029078	0.000543759	0.0029078		Tnyl_g00593	0.00310952	0.00062405	0.00310952	0.00062405
Tnyl_g00535	-0.00485168	-0.00204971	0.00485168	0.00204971		Tnyl_g00594	0.000361331	0.000817803	0.000361331	0.000817803
Tnyl_g00536	-0.00537418	-0.00309167	0.00537418	0.00309167		Tnyl_g00595	0.00987483	0.00463323	0.00987483	0.00463323
Tnyl_g00537	0.00106113	-0.000352257	0.00106113	0.000352257		Tnyl_g00596	0.000248536	0.00373239	0.000248536	0.00373239
Tnyl_g00538	0.000509127	0.00173402	0.000509127	0.00173402		Tnyl_g00597	-0.00815639	0.00843723	0.00815639	0.00843723
Tnyl_g00539	0.000162884	0.00325081	0.000162884	0.00325081		Tnyl_g00598	-0.00776427	-0.000778175	0.00776427	0.000778175
Tnyl_g00540	0.000827023	0.00467798	0.000827023	0.00467798		Tnyl_g00599	-0.0206565	-0.00482896	0.0206565	0.00482896
Tnyl_g00541	-0.00751706	0.003616	0.00751706	0.003616		Tnyl_g00601	-0.00283356	0.00246783	0.00283356	0.00246783
Tnyl_g00543	-0.00152971	0.00346958	0.00152971	0.00346958		Tnyl_g00609	0.00335912	0.00395501	0.00335912	0.00395501
Tnyl_g00544	0.00155026	0.00257165	0.00155026	0.00257165		Tnyl_g00611	0.000680684	0.0075166	0.000680684	0.0075166
Tnyl_g00545	0.00208175	0.000214817	0.00208175	0.000214817		Tnyl_g00613	-0.0040222	0.00571878	0.0040222	0.00571878
Tnyl_g00546	-0.00754649	0.000489718	0.00754649	0.000489718		Tnyl_g00619	-0.0154228	-0.000508344	0.0154228	0.000508344
Tnyl_g00548	-0.00200903	-0.000875356	0.00200903	0.000875356		Tnyl_g00620	0.00810796	-0.0122715	0.00810796	0.0122715
Tnyl_g00549	0.012079	0.00822014	0.012079	0.00822014		Tnyl_g00621	-0.0452617	-0.00313385	0.0452617	0.00313385
Tnyl_g00551	-0.00285913	0.00618686	0.00285913	0.00618686		Tnyl_g00622	-0.0046431	-0.00180149	0.0046431	0.00180149
Tnyl_g00552	-0.0136055	0.00280504	0.0136055	0.00280504		Tnyl_g00623	-0.00724631	-0.00731818	0.00724631	0.00731818
Tnyl_g00554	0.00147866	0.00792511	0.00147866	0.00792511		Tnyl_g00624	-0.0194402	-0.0111941	0.0194402	0.0111941
Tnyl_g00555	-0.00133402	0.00669253	0.00133402	0.00669253		Tnyl_g00625	-0.010051	0.00212998	0.010051	0.00212998
Tnyl_g00556	-0.000711125	-0.000131005	0.000711125	0.000131005		Tnyl_g00626	0.0011886	-0.00427813	0.0011886	0.00427813
Tnyl_g00557	0.000541127	0.00147324	0.000541127	0.00147324		Tnyl_g00627	-0.00576731	0.00249434	0.00576731	0.00249434
Tnyl_g00560	-0.00584364	0.00321473	0.00584364	0.00321473		Tnyl_g00629	-0.0183103	0.00672196	0.0183103	0.00672196
Tnyl_g00561	-0.00152821	0.00329502	0.00152821	0.00329502		Tnyl_g00630	-0.0340679	0.00294933	0.0340679	0.00294933
Tnyl_g00562	-0.00128673	0.00759672	0.00128673	0.00759672		Tnyl_g00631	0.00424937	0.00261943	0.00424937	0.00261943
Tnyl_g00563	-0.00983935	0.00284502	0.00983935	0.00284502		Tnyl_g00635	-0.0170407	-0.00654649	0.0170407	0.00654649
Tnyl_g00565	-0.00483885	0.0015345	0.00483885	0.0015345		Tnyl_g00636	-0.0122499	-0.00841582	0.0122499	0.00841582
Tnyl_g00566	-0.0051751	-0.00336657	0.0051751	0.00336657		Tnyl_g00637	0.000959605	-0.00391082	0.000959605	0.00391082
Tnyl_g00567	0.00487693	0.00575783	0.00487693	0.00575783		Tnyl_g00638	-0.000873779	-0.00301391	0.000873779	0.00301391
Tnyl_g00568	0.00208786	0.00132776	0.00208786	0.00132776		Tnyl_g00639	-0.0200956	-0.00855205	0.0200956	0.00855205
[truncated: 10,135 more rows]

## Sheet: GO Enrichment PC1
Table 3. Gene Ontology (GO) Biological Process enrichment results for the top 500 genes contributing to PC1 in the brain and fat body. The two tables report enriched Biological Process terms for each tissue separately.
[truncated: 6,364 more rows]

[truncated: 1 more sheets: DESeq2]
