# Supplementary material for: Cestode infection is linked to transcriptional shifts in neuropeptide signalling and caste-specific ageing pathways in a social insect
Source: BMC Genomics. 2026 Jun 15;27:547. doi: 10.1186/s12864-026-12959-6 (PMC13267302; doi:10.1186/s12864-026-12959-6)
Supplement: Supplementary file 3 [file 12864_2026_12959_MOESM3_ESM.xlsx]

## Sheet: Brain
Table 1. BLAST-based annotation of Temnothorax nylanderi brain-expressed proteins commonly upregulated in infected workers vs queens and in uninfected workers vs queens. The table reports query and matched protein identifiers, alignment statistics (percent identity, alignment length, mismatches, gap openings), alignment coordinates, E-values and bit scores, query coverage, and protein lengths. Fu…
ProteinID_Tnyl	Matched_ProteinID	Percent_identity	Alignment_length	Mismatches	Gap_opens	Query_start	Query_end	Subject_start	Subject_end	E_value	Bit_score	Query_coverage	Query_length	Subject_length	Subject_description	Literature Reference (Drosophila melanogaster)	Literature Reference (other animals)	Blast (NCBI)	Function
1SS_Gp2_Tnyl_g02380_i1	XP_071570061.1	100	143	0	0	1	143	1	143	7.3e-100	288	100	143	143	XP_071570061.1 venom allergen 2-like [Temnothorax nylanderi]		Hoffman, D.R. Hymenoptera venom allergens. Clinic Rev Allerg Immunol 30, 109–128 (2006). https://doi.org/10.1385/CRIAI:30:2:109		Venom
Ankyrin_Tnyl_g09142_i1	XP_071572547.1	99.874	2381	3	0	1	2381	1	2381	0	4818	100	2381	2381	XP_071572547.1 uncharacterized protein [Temnothorax nylanderi]	Higham JP, Malik BR, Buhl E, Dawson JM, Ogier AS, Lunnon K and Hodge JJL (2019) Alzheimer’s Disease Associated Genes Ankyrin and Tau Cause Shortened Lifespan and Memory Loss in Drosophila. Front. Cell. Neurosci. 13:260. doi: 10.3389/fncel.2019.00260			Lifespan and Memory Loss
Ankyrin_Tnyl_g11338_i1	XP_071561832.1	100	980	0	0	1	980	1	980	0	2019	100	980	980	XP_071561832.1 uncharacterized protein [Temnothorax nylanderi]	Higham JP, Malik BR, Buhl E, Dawson JM, Ogier AS, Lunnon K and Hodge JJL (2019) Alzheimer’s Disease Associated Genes Ankyrin and Tau Cause Shortened Lifespan and Memory Loss in Drosophila. Front. Cell. Neurosci. 13:260. doi: 10.3389/fncel.2019.00260			Lifespan and Memory Loss
Ankyrin_Tnyl_g14648_i1	XP_071560537.1	99.641	1670	6	0	1	1670	721	2390	0	3370	100	2390	1670	XP_071560537.1 uncharacterized protein [Temnothorax nylanderi]	Higham JP, Malik BR, Buhl E, Dawson JM, Ogier AS, Lunnon K and Hodge JJL (2019) Alzheimer’s Disease Associated Genes Ankyrin and Tau Cause Shortened Lifespan and Memory Loss in Drosophila. Front. Cell. Neurosci. 13:260. doi: 10.3389/fncel.2019.00260			Lifespan and Memory Loss
Chitin_binding_Peritrophin-A_domain_Tnyl_g16085_i1	XP_071563345.1	100	2208	0	0	1	2208	1	2208	0	4636	100	2208	2208	XP_071563345.1 uncharacterized protein [Temnothorax nylanderi]		Tetreau G, Dittmer NT, Cao X, Agrawal S, Chen YR, Muthukrishnan S, Haobo J, Blissard GW, Kanost MR and Wang P (2015) Analysis of chitin-binding proteins from Manduca sexta provides new insights into evolution of peritrophin A-type chitin-binding domains in insects. Insect Biochem. Mol. Biol. 62:127–141. doi: 10.1016/j.ibmb.2014.12.002		Structural Support
Cytochrome_P450_Tnyl_g08298_i1	XP_024881858.1	94.892	509	26	0	1	509	1	509	0	983	100	509	509	XP_024881858.1 probable cytochrome P450 6a14 [Temnothorax curvispinosus]	Bordet G, Lodhi N, Kossenkov A and Tulin A (2021) Age-related changes of gene expression profiles in Drosophila. Genes 12(12):1982. doi: 10.3390/genes12121982			Detoxification of Xenobiotics
Peptidase_M14_carboxypeptidase_A_Tnyl_g16221_i1	XP_071574942.1	100	413	0	0	1	413	1	413	0	861	100	413	413	XP_071574942.1 zinc carboxypeptidase-like [Temnothorax nylanderi]	Tanco S, Arolas JL, Guevara T, Lorenzo J, Avilés FX and Gomis-Rüth FX (2010) Structure–function analysis of the short splicing variant carboxypeptidase encoded by Drosophila melanogaster silver. J. Mol. Biol. 400: 102–117. doi: 10.1016/j.jmb.2010.06.035			Protein and peptide digestion
Peptidase_M1_membrane_alanine_aminopeptidase_N-terminal_Tnyl_g03460_i1	XP_071555939.1	99.597	248	1	0	1	248	224	471	1.16e-175	512	100	919	248	XP_071555939.1 aminopeptidase N-like [Temnothorax nylanderi]		Peer WA (2011) The role of multifunctional M1 metallopeptidases in cell cycle progression. Ann. Bot. 107(7):1171–1181. doi: 10.1093/aob/mcq265		Protein and peptide digestion
Peptidase_M1_membrane_alanine_aminopeptidase_N-terminal_Tnyl_g06231_i1	XP_071569025.1	93.333	840	5	1	1	789	25	864	0	1600	98	933	809	XP_071569025.1 aminopeptidase N-like [Temnothorax nylanderi]		Peer WA (2011) The role of multifunctional M1 metallopeptidases in cell cycle progression. Ann. Bot. 107(7):1171–1181. doi: 10.1093/aob/mcq265		Protein and peptide digestion
Peptidase_M1_membrane_alanine_aminopeptidase_N-terminal_Tnyl_g08932_i1	XP_071580929.1	99.713	349	1	0	98	446	68	416	0	725	77	470	452	XP_071580929.1 aminopeptidase N-like [Temnothorax nylanderi]		Peer WA (2011) The role of multifunctional M1 metallopeptidases in cell cycle progression. Ann. Bot. 107(7):1171–1181. doi: 10.1093/aob/mcq265		Protein and peptide digestion
Peptidase_M1_membrane_alanine_aminopeptidase_N-terminal_Tnyl_g08933_i1	XP_011062975.1	53.472	288	120	6	36	313	183	466	1.68e-92	300	87	916	321	XP_011062975.1 PREDICTED: aminopeptidase N-like [Acromyrmex echinatior]		Peer WA (2011) The role of multifunctional M1 metallopeptidases in cell cycle progression. Ann. Bot. 107(7):1171–1181. doi: 10.1093/aob/mcq265		Protein and peptide digestion
Peptidase_S1_S6_chymotrypsin_Hap_Tnyl_g13102_i1	XP_071578205.1	96.063	127	5	0	109	235	2	128	1.26e-86	258	54	128	235	XP_071578205.1 serine protease snk-like [Temnothorax nylanderi]	Gatti JL, Lemauf S, Belghazi M, Arthaud L and Poirié M (2024) In Drosophila hemolymph, serine proteases are the major gelatinases and caseinases. Insects 15(4):234. doi: 10.3390/insects15040234			Innate immune response
Peptidase_S1_S6_chymotrypsin_Hap_Tnyl_g14310_i1	XP_071639427.1	69.41	729	86	8	1	633	33	720	0	897	99	926	642	XP_071639427.1 uncharacterized protein [Temnothorax longispinosus]	Gatti JL, Lemauf S, Belghazi M, Arthaud L and Poirié M (2024) In Drosophila hemolymph, serine proteases are the major gelatinases and caseinases. Insects 15(4):234. doi: 10.3390/insects15040234			Innate immune response
TERT_Tnyl_g13343_i1	XP_077265300.1	84.075	584	48	3	1	583	51	590	0	967	100	590	583	XP_077265300.1 telomerase reverse transcriptase isoform X2 [Temnothorax americanus]		Shim HS, Iaconelli J, Shang X, Li J, Lan ZD, Jiang S, Nutsch K, Beyer BA, Lairson LL, Boutin AT, Bollong MJ, Schultz PG and DePinho RA (2024) TERT activation targets DNA methylation and multiple aging hallmarks. Cell 187:—. doi: 10.1016/j.cell.2024.05.048		Ageing Processes
Tnyl_g00154_i1	XP_071582824.1	100	268	0	0	1	268	1	268	0	540	100	268	268	XP_071582824.1 large ribosomal subunit protein eL8 [Temnothorax nylanderi]	Li, H., Pan, L. & Gou, K. Depletion of ribosomal protein L8 impairs Drosophila development and is associated with apoptosis. Sci. China Life Sci. 53, 1092–1097 (2010). https://doi.org/10.1007/s11427-010-4059-4			Protein synthesis
Tnyl_g00243_i1	XP_071557135.1	100	507	0	0	1	507	5	511	0	1055	100	511	507	XP_071557135.1 uncharacterized protein Osi24 isoform X1 [Temnothorax nylanderi]
Tnyl_g00497_i1	XP_071567045.1	100	269	0	0	1	269	14	282	0	557	100	282	269	XP_071567045.1 uncharacterized protein [Temnothorax nylanderi]
Tnyl_g00498_i1	XP_071567026.1	100	491	0	0	1	491	1	491	0	942	100	491	491	XP_071567026.1 uncharacterized protein [Temnothorax nylanderi]	Munafò M, Lawless VR, Passera A, MacMillan S, Bornelöv S, Haussmann IU, et al. Channel nuclear pore complex subunits are required for transposon silencing in Drosophila. eLife. 2021 Apr 15;10:e66321. doi:10.7554/eLife.66321.		nuclear pore complex protein DDB_G0274915 isoform X1 [Monomorium pharaonis]	Structural Support
Tnyl_g00595_i1	XP_071565101.1	99.519	208	1	0	1	208	1	208	9.47e-152	424	100	208	208	XP_071565101.1 small ribosomal subunit protein eS8 [Temnothorax nylanderi]	Marygold, S.J., Roote, J., Reuter, G. et al. The ribosomal protein genes and Minute loci of Drosophila melanogaster . Genome Biol 8, R216 (2007). https://doi.org/10.1186/gb-2007-8-10-r216			Protein synthesis
Tnyl_g01342_i1	XP_012216481.1	100	85	0	0	1	85	1	85	6.07e-58	177	100	85	85	XP_012216481.1 small ribosomal subunit protein eS27 [Linepithema humile]	Marygold, S.J., Roote, J., Reuter, G. et al. The ribosomal protein genes and Minute loci of Drosophila melanogaster . Genome Biol 8, R216 (2007). https://doi.org/10.1186/gb-2007-8-10-r216			Protein synthesis
Tnyl_g01391_i1	XP_012223609.1	100	155	0	0	1	155	1	155	3.63e-111	317	100	155	155	XP_012223609.1 small ribosomal subunit protein uS17 [Linepithema humile]	Marygold, S.J., Roote, J., Reuter, G. et al. The ribosomal protein genes and Minute loci of Drosophila melanogaster . Genome Biol 8, R216 (2007). https://doi.org/10.1186/gb-2007-8-10-r216			Protein synthesis
Tnyl_g02064_i1	XP_071567062.1	99.686	7960	15	2	1	7960	1	7950	0	16306	100	16236	7960	XP_071567062.1 muscle-specific protein 300 kDa isoform X3 [Temnothorax nylanderi]	Zhang Q, Ragnauth C, Greener MJ, Shanahan CM and Roberts RG (2002) The nesprins are giant actin-binding proteins, orthologous to Drosophila melanogaster muscle protein MSP-300. Genomics 80:473–481. doi: 10.1006/geno.2002.6859			Structural Support
Tnyl_g02205_i1	XP_071561020.1	100	241	0	0	1	241	1	241	1.79e-177	492	100	241	241	XP_071561020.1 CD151 antigen [Temnothorax nylanderi]		Yang X, Claas C, Kraeft S-K, Chen L-B, Wang Z, Kreidberg JA and Hemler ME (2002) Palmitoylation of tetraspanin proteins: modulation of CD151 lateral interactions, subcellular distribution, and integrin-dependent cell morphology. Mol. Biol. Cell 13:—. doi: 10.1091/mbc.01-05-0275		Cell adhesion and membrane organization
Tnyl_g03468_i1	XP_071569797.1	100	580	0	0	1	580	1	580	0	1209	100	580	580	XP_071569797.1 alpha-glucosidase [Temnothorax nylanderi]		Mury FB, da Silva JR, Ferreira LS, dos Santos Ferreira B, de Souza-Filho GA, de Souza-Neto JA, Ribolla PEM, Silva CP, do Nascimento VV, Machado OLT, Berbert-Molina MA and Dansa-Petretski M (2009) Alpha-glucosidase promotes hemozoin formation in a blood-sucking bug: an evolutionary history. PLoS One 4:e6966. doi: 10.1371/journal.pone.0006966		Carbohydrate digestion
Tnyl_g03803_i1	XP_012223414.2	100	148	0	0	1	148	1	148	2.8e-103	296	100	148	148	XP_012223414.2 large ribosomal subunit protein uL24 [Linepithema humile]	Marygold, S.J., Roote, J., Reuter, G. et al. The ribosomal protein genes and Minute loci of Drosophila melanogaster . Genome Biol 8, R216 (2007). https://doi.org/10.1186/gb-2007-8-10-r216			Protein synthesis
Tnyl_g04054_i1	XP_071555841.1	100	611	0	0	1	611	65	675	0	1277	100	675	611	XP_071555841.1 nicotinate phosphoribosyltransferase isoform X3 [Temnothorax nylanderi]	Balan V, Miller GS, Kaplun L, Balan K, Chong Z-Z, Li F, Kaplun A, VanBerkum MFA, Arking R, Freeman DC, Maiese K and Tzivion G (2008) Life span extension and neuronal cell protection by Drosophila nicotinamidase. J. Biol. Chem. 283:—. doi: 10.1074/jbc.M804681200			Ageing Processes
Tnyl_g04682_i1	XP_003395066.1	100	151	0	0	1	151	1	151	1.26e-106	305	100	151	151	XP_003395066.1 40S ribosomal protein S14a [Bombus terrestris]	Espinar-Marchena F, Rodríguez-Galán O, Fernández-Fernández J, Linnemann J and de la Cruz J (2018) Ribosomal protein L14 contributes to the early assembly of 60S ribosomal subunits in Saccharomyces cerevisiae. Nucleic Acids Res. 46:4715–4732. doi: 10.1093/nar/gky123			Protein synthesis
Tnyl_g05345_i1	XP_024890013.1	92.803	1973	127	7	1	1966	1	1965	0	3784	100	1965	1966	XP_024890013.1 receptor-type tyrosine-protein phosphatase mu-like isoform X1 [Temnothorax curvispinosus]	Johnson KG, Van Vactor D. Receptor protein tyrosine phosphatases in nervous system development. Physiol Rev. 2003;83(1):1–24. doi:10.1152/physrev.00016.2002.			Cell–cell adhesion
Tnyl_g06326_i1	XP_071562372.1	100	239	0	0	1	239	1	239	0	500	100	239	239	XP_071562372.1 apolipoprotein D [Temnothorax nylanderi]	Walker DW, Muffat J, Rundel C and Benzer S (2006) Overexpression of a Drosophila homolog of apolipoprotein D leads to increased stress resistance and extended lifespan. Curr. Biol. 16:674–679. doi: 10.1016/j.cub.2006.01.057			Ageing Processes
Tnyl_g07033_i1	XP_071565749.1	100	455	0	0	1	455	1	455	0	919	100	455	455	XP_071565749.1 uncharacterized protein [Temnothorax nylanderi]		Andrés M, Turiégano E, Göpfert MC, Canal I and Torroja L (2014) The extracellular matrix protein Artichoke is required for integrity of ciliated mechanosensory and chemosensory organs in Drosophila embryos. Genetics 196:1091–1102. doi: 10.1534/genetics.113.156323	protein artichoke-like [Temnothorax curvispinosus]	Structural Support
Tnyl_g07210_i1	XP_071572149.1	96.542	694	23	1	1	693	1	694	0	1375	100	694	693	XP_071572149.1 nose resistant to fluoxetine protein 6-like isoform X2 [Temnothorax nylanderi]		Yao J, Buschman LL, Lu N, Khajuria C, Zhu KY (2014) Changes in gene expression in the larval gut of Ostrinia nubilalis in response to Bacillus thuringiensis Cry1ab protoxin ingestion. Toxins, 6, 1274–1294.		Stress and toxin response
Tnyl_g08127_i1	XP_071567755.1	100	137	0	0	1	137	1	137	7.44e-96	277	100	137	137	XP_071567755.1 large ribosomal subunit protein eL22 [Temnothorax nylanderi]	Kearse MG, Chen AS and Ware VC (2011) Expression of ribosomal protein L22e family members in Drosophila melanogaster: rpL22-like is differentially expressed and alternatively spliced. Nucleic Acids Res. 39:2701–2716. doi: 10.1093/nar/gkq1218			Protein synthesis
Tnyl_g08132_i1	XP_071567740.1	100	640	0	0	1	640	1	640	0	1345	100	640	640	XP_071567740.1 carotenoid isomerooxygenase isoform X1 [Temnothorax nylanderi]	Yang J and O’Tousa JE (2007) Cellular sites of Drosophila NinaB and NinaD activity in vitamin A metabolism. Mol. Cell. Neurosci. 34:—. doi: 10.1016/j.mcn.2007.02.001			Carotenoid metabolism
Tnyl_g08931_i1	XP_071581299.1	99.667	300	1	0	1	300	1	300	0	622	100	300	300	XP_071581299.1 alpha-tocopherol transfer protein-like [Temnothorax nylanderi]	Parker RS and McCormick CC (2005) Selective accumulation of α-tocopherol in Drosophila is associated with cytochrome P450 tocopherol-ω-hydroxylase activity but not α-tocopherol transfer protein. Biochem. Biophys. Res. Commun. 338:—. doi: 10.1016/j.bbrc.2005.10.124			Vitamin E transport and distribution
Tnyl_g09635_i1	XP_071554089.1	100	299	0	0	9	307	17	315	0	615	97	315	307	XP_071554089.1 3-hydroxyisobutyrate dehydrogenase, mitochondrial-like isoform X1 [Temnothorax nylanderi]		Zhang S, Zhu L, Yu D, You L, Wang J, Cao H, Liu Y, Wang Y, Kong X, Toufeeq S and Xu J (2020) Identification and Functional Analysis of BmNPV-Interacting Proteins From Bombyx mori (Lepidoptera) Larval Midgut Based on Subcellular Protein Levels. Front. Microbiol. 11:1481. doi: 10.3389/fmicb.2020.01481		Valine degradation
Tnyl_g09848_i1	XP_070523415.1	100	134	0	0	1	134	1	134	1.41e-93	271	100	134	134	XP_070523415.1 large ribosomal subunit protein eL27 [Cardiocondyla obscurior]	Marygold, S.J., Roote, J., Reuter, G. et al. The ribosomal protein genes and Minute loci of Drosophila melanogaster . Genome Biol 8, R216 (2007). https://doi.org/10.1186/gb-2007-8-10-r216			Protein synthesis
Tnyl_g10241_i1	XP_071553830.1	98.98	490	0	1	1	485	1	490	0	754	100	490	485	XP_071553830.1 uncharacterized protein [Temnothorax nylanderi]		Zhong Y-S, Mita K and Shimada T, Kawasaki H (2005) Glycine-rich protein genes, which encode a major component of the cuticle, have different developmental profiles from other cuticle protein genes in Bombyx mori. Insect Biochem. Mol. Biol. 35:—. doi: 10.1016/j.ibmb.2005.07.005	glycine-rich cell wall structural protein isoform X6 [Camponotus floridan	Structural Support
Tnyl_g10971_i1	XP_071555952.1	100	243	0	0	1	243	1	243	2.41e-178	494	100	243	243	XP_071555952.1 protein takeout-like [Temnothorax nylanderi]	Chamseddin KH, Khan SQ, Nguyen MLH, Antosh M, Morris SNS, Kolli S, Neretti N, Helfand SL and Bauer JH (2012) takeout-dependent longevity is associated with altered juvenile hormone signaling. Mech. Ageing Dev. 133:—. doi: 10.1016/j.mad.2012.08.004			Ageing Processes
Tnyl_g10999_i1	XP_071581144.1	97.222	72	2	0	64	135	248	319	7.58e-41	144	53	332	135	XP_071581144.1 uncharacterized protein, partial [Temnothorax nylanderi]		Savvidou E, Cobbe N, Steffensen S, Cotterill S and Heck MMS (2005) Drosophila CAP-D2 is required for condensin complex stability and resolution of sister chromatids. J. Cell Sci. 118:2529–2543. doi: 10.1242/jcs.02392	condensin complex subunit 1 isoform X1 [Temnothorax curvispinosus	Structural Support
Tnyl_g12675_i1	XP_071561347.1	100	160	0	0	1	160	1	160	2.93e-116	330	100	160	160	XP_071561347.1 uncharacterized protein [Temnothorax nylanderi]
Tnyl_g12677_i1	XP_071561341.1	100	343	0	0	1	343	1	343	0	722	100	343	343	XP_071561341.1 uricase-like isoform X2 [Temnothorax nylanderi]	Morimoto J (2022) Uric acid metabolism modulates diet-dependent responses to intraspecific competition in Drosophila larvae. iScience 25:105598. doi: 10.1016/j.isci.2022.105598			Nitrogen waste metabolism
Tnyl_g12801_i1	XP_024869302.1	98.693	153	2	0	1	153	1	153	8.63e-112	318	100	153	153	XP_024869302.1 uncharacterized protein LOC112453007 [Temnothorax curvispinosus]
Tnyl_g13228_i1	XP_071564909.1	100	167	0	0	1	167	1	167	8.92e-121	342	100	167	167	XP_071564909.1 uncharacterized protein [Temnothorax nylanderi]
Tnyl_g13365_i1	XP_071560941.1	100	138	0	0	1	138	9	146	1.84e-96	279	100	146	138	XP_071560941.1 large ribosomal subunit protein eL33 isoform X1 [Temnothorax nylanderi]	Marygold, S.J., Roote, J., Reuter, G. et al. The ribosomal protein genes and Minute loci of Drosophila melanogaster . Genome Biol 8, R216 (2007). https://doi.org/10.1186/gb-2007-8-10-r216			Protein synthesis
Tnyl_g13438_i1	XP_039311757.1	62.903	186	47	3	1	184	1	166	8.66e-70	221	99	296	240	XP_039311757.1 uncharacterized protein LOC105196436 isoform X2 [Solenopsis invicta]
Tnyl_g13644_i1	XP_071580855.1	100	648	0	0	1	648	1	648	0	1365	100	648	648	XP_071580855.1 kelch-like protein 10 isoform X1 [Temnothorax nylanderi]		Qiao X-L, Liang Q-J, Liu Y and Wang W-N (2020) A novel Kelch-like-1 is involved in antioxidant response by regulating the antioxidant enzyme system in Penaeus vannamei. Genes 11(9):1077. doi: 10.3390/genes11091077		Antioxidant Activity
Tnyl_g13818_i1	XP_071558542.1	100	416	0	0	1	416	1	416	0	872	100	416	416	XP_071558542.1 kynurenine/alpha-aminoadipate aminotransferase, mitochondrial [Temnothorax nylanderi]		Cuvillier-Hot V, Fisogni A, Doublet V, Guillot S, Holl A-C, Leclercq-Dransart J, Occelli F, Piquot Y and Hautekèete N (2024) Urbanization shifts immunometabolism in a common bumblebee. Ecol. Evol. —. doi: 10.1002/ece3.70743		Ammino acid metabolism and immunometabolic regulation (kynurenine pathway)
Tnyl_g13941_i1	XP_024883131.1	100	91	0	0	1	91	1	91	1.28e-60	184	100	91	91	XP_024883131.1 60S ribosomal protein L37 [Temnothorax curvispinosus]	Marygold, S.J., Roote, J., Reuter, G. et al. The ribosomal protein genes and Minute loci of Drosophila melanogaster . Genome Biol 8, R216 (2007). https://doi.org/10.1186/gb-2007-8-10-r216			Protein synthesis
Tnyl_g14171_i1	XP_071553218.1	100	303	0	0	1	303	1	303	0	630	100	303	303	XP_071553218.1 uncharacterized protein [Temnothorax nylanderi]
Tnyl_g15010_i1	XP_071554647.1	100	141	0	0	1	141	1	141	6.28e-100	288	100	141	141	XP_071554647.1 small ribosomal subunit protein eS12 [Temnothorax nylanderi]	Marygold, S.J., Roote, J., Reuter, G. et al. The ribosomal protein genes and Minute loci of Drosophila melanogaster . Genome Biol 8, R216 (2007). https://doi.org/10.1186/gb-2007-8-10-r216			Protein synthesis
Tnyl_g15029_i1	XP_071554679.1	99.587	242	1	0	41	282	5	246	7.68e-177	505	62	455	391	XP_071554679.1 hepatocyte nuclear factor 4-gamma isoform X4 [Temnothorax nylanderi]	Palanker L, Tennessen JM, Lam G and Thummel CS (2009) Drosophila HNF4 regulates lipid mobilization and β-oxidation. Cell Metab. 9:228–239. doi: 10.1016/j.cmet.2009.01.009			Transcriptional regulation
Tnyl_g15388_i1	XP_071559976.1	100	170	0	0	1	170	1	170	1.03e-125	355	100	170	170	XP_071559976.1 uncharacterized protein [Temnothorax nylanderi]
Tnyl_g16206_i1	XP_071571426.1	100	231	0	0	1	231	1	231	5.28e-176	487	100	231	231	XP_071571426.1 cysteine dioxygenase type 1 isoform X2 [Temnothorax nylanderi]		Chen M, Zhu J-Y, Mu W-J and Guo L (2023) Cysteine dioxygenase type 1 (CDO1): its functional role in physiological and pathophysiological processes. Gene Dis. 11:—. doi: 10.1016/j.gendis.2021.12.023		Cysteine and sulfur amino acid metabolism
Tnyl_g16376_i1	XP_071582706.1	100	578	0	0	1	578	10	587	0	1188	100	587	578	XP_071582706.1 uncharacterized protein [Temnothorax nylanderi]			4-coumarate--CoA ligase 1-like [Temnothorax curvispinosus]
Tnyl_g19204_i1	XP_071574965.1	100	515	0	0	7	521	9	523	0	1060	99	523	521	XP_071574965.1 sialin-like isoform X1 [Temnothorax nylanderi]		Ghosh, S. Sialylation and sialyltransferase in insects. Glycoconj J 35, 433–441 (2018). https://doi.org/10.1007/s10719-018-9835-6		Lysosomal sugar transport
transferrin_Tnyl_g03511_i1	XP_071563607.1	100	719	0	0	1	719	1	719	0	1496	100	719	719	XP_071563607.1 transferrin [Temnothorax nylanderi]	Iatsenko I, Marra A, Boquete J-P and Lemaitre B (2020) Iron sequestration by transferrin 1 mediates nutritional immunity in Drosophila melanogaster. Proc. Natl. Acad. Sci. USA 117(13):7317–7325. doi: 10.1073/pnas.1914830117			Iron transport and storage
transferrin_Tnyl_g15396_i1	XP_071559955.1	100	709	0	0	1	709	1	709	0	1466	100	709	709	XP_071559955.1 transferrin 1 [Temnothorax nylanderi]	Iatsenko I, Marra A, Boquete J-P and Lemaitre B (2020) Iron sequestration by transferrin 1 mediates nutritional immunity in Drosophila melanogaster. Proc. Natl. Acad. Sci. USA 117(13):7317–7325. doi: 10.1073/pnas.1914830117			Iron transport and storage

## Sheet: Fat Body
Table 2. BLAST-based annotation of T. nylanderi fat body-expressed proteins commonly upregulated in infected workers vs queens and in uninfected workers vs queens. The table reports query and matched protein identifiers, alignment statistics (percent identity, alignment length, mismatches, gap openings), alignment coordinates, E-values and bit scores, query coverage, and protein lengths. Function…
ProteinID_Tnyl	Matched_ProteinID	Percent_identity	Alignment_length	Mismatches	Gap_opens	Query_start	Query_end	Subject_start	Subject_end	E_value	Bit_score	Query_coverage	Query_length	Subject_length	Subject_description	Literature Reference (Drosophila melanogaster)	Literature Reference (other animals)	Blast (NCBI)	Function
Alpha_beta_hydrolase_fold-1_Tnyl_g00387_i1	XP_071557411.1	100	400	0	0	1	400	1	400	0	829	100	400	400	XP_071557411.1 abhydrolase domain-containing protein 2 [Temnothorax nylanderi]	Wisotzkey, R., Johnson, A., Takaesu, N. et al. α/β Hydrolase2, a Predicated Gene Adjacent to Mad in Drosophila melanogaster, Belongs to a New Global Multigene Family and Is Associated with Obesity . J Mol Evol 56, 351–361 (2003). https://doi.org/10.1007/s00239-002-2411-4			Lipid hydrolase activity
Ankyrin_Tnyl_g14648_i1	XP_071560537.1	99.641	1670	6	0	1	1670	721	2390	0	3370	100	2390	1670	XP_071560537.1 uncharacterized protein [Temnothorax nylanderi]	Higham JP, Malik BR, Buhl E, Dawson JM, Ogier AS, Lunnon K and Hodge JJL (2019) Alzheimer’s Disease Associated Genes Ankyrin and Tau Cause Shortened Lifespan and Memory Loss in Drosophila. Front. Cell. Neurosci. 13:260. doi: 10.3389/fncel.2019.00260			Lifespan and Memory Loss
Carboxylesterase_type_B_Tnyl_g14070_i1	XP_071574266.1	100	558	0	0	1	558	1	558	0	1163	100	558	558	XP_071574266.1 esterase E4-like [Temnothorax nylanderi]	Krishnamoorti, K., Singh, A.K. Fitness differences due to allelic variation at Esterase-4 locus in Drosophila ananassae . J Genet 96, 625–631 (2017). https://doi.org/10.1007/s12041-017-0814-7			Detoxification of xenobiotics
Cytochrome_P450_Tnyl_g08298_i1	XP_024881858.1	94.892	509	26	0	1	509	1	509	0	983	100	509	509	XP_024881858.1 probable cytochrome P450 6a14 [Temnothorax curvispinosus]	Bordet G, Lodhi N, Kossenkov A and Tulin A (2021) Age-related changes of gene expression profiles in Drosophila. Genes 12(12):1982. doi: 10.3390/genes12121982			Detoxification of xenobiotics
GNBP_Tnyl_g16618_i1	XP_071558031.1	100	475	0	0	1	475	1	475	0	978	100	475	475	XP_071558031.1 beta-1,3-glucan-binding protein [Temnothorax nylanderi]		Song Y, Liu ZX, Gu FM, Li P, Zhou WH, Wang J, Wu FA, Sheng S. Immune modulation of Spodoptera litura larvae parasitized by Meteorus pulchricornis and role of the host β-1,3-glucan-binding protein in parasitism success. Pestic Biochem Physiol. 2025;196:106855. doi:10.1016/j.pestbp.2025.106855.		Innate Immunity
Lys_Tnyl_g17779_i1	XP_071567038.1	94.245	139	6	1	26	162	10	148	1.84e-91	268	85	148	162	XP_071567038.1 lysozyme 2-like [Temnothorax nylanderi]	Marra A, Hanson MA, Kondo S, Erkosar B, Lemaitre B. Drosophila antimicrobial peptides and lysozymes regulate gut microbiota composition and abundance. mBio. 2021;12(3):e00824-21. doi:10.1128/mBio.00824-21.			Innate Immunity
Peptidase_C1A_papain_C-terminal_Tnyl_g02887_i1	XP_071559801.1	100	898	0	0	1	898	1	898	0	1876	100	898	898	XP_071559801.1 uncharacterized protein [Temnothorax nylanderi]		Martynov, A.G., Elpidina, E.N., Perkin, L. et al. Functional analysis of C1 family cysteine peptidases in the larval gut of Тenebrio molitor and Tribolium castaneum . BMC Genomics 16, 75 (2015). https://doi.org/10.1186/s12864-015-1306-x		Protein and peptide digestion
Peptidase_M1_membrane_alanine_aminopeptidase_N-terminal_Tnyl_g03460_i1	XP_071555939.1	99.597	248	1	0	1	248	224	471	1.16e-175	512	100	919	248	XP_071555939.1 aminopeptidase N-like [Temnothorax nylanderi]	Peer WA (2011) The role of multifunctional M1 metallopeptidases in cell cycle progression. Ann. Bot. 107(7):1171–1181. doi: 10.1093/aob/mcq265			Protein and peptide digestion
Peptidase_M1_membrane_alanine_aminopeptidase_N-terminal_Tnyl_g03685_i1	XP_071580885.1	55.603	696	240	16	1	648	3	677	0	692	85	769	759	XP_071580885.1 aminopeptidase N-like [Temnothorax nylanderi]	Peer WA (2011) The role of multifunctional M1 metallopeptidases in cell cycle progression. Ann. Bot. 107(7):1171–1181. doi: 10.1093/aob/mcq265			Protein and peptide digestion
Peptidase_M1_membrane_alanine_aminopeptidase_N-terminal_Tnyl_g08933_i1	XP_011062975.1	53.472	288	120	6	36	313	183	466	1.68e-92	300	87	916	321	XP_011062975.1 PREDICTED: aminopeptidase N-like [Acromyrmex echinatior]	Peer WA (2011) The role of multifunctional M1 metallopeptidases in cell cycle progression. Ann. Bot. 107(7):1171–1181. doi: 10.1093/aob/mcq265			Protein and peptide digestion
Propeptide_peptidase_A1_Tnyl_g02074_i1	XP_071567101.1	100	381	0	0	1	381	44	424	0	786	100	424	381	XP_071567101.1 lysosomal aspartic protease [Temnothorax nylanderi]	Xu T, Nicolson S, Sandow JJ, Dayan S, Jiang X, Manning JA, et al. Cp1/cathepsin L is required for autolysosomal clearance in Drosophila. Autophagy. 2021;17(10):2734–2749. doi:10.1080/15548627.2020.1838105.			Protein and peptide digestion
TERT_Tnyl_g13343_i1	XP_077265300.1	84.075	584	48	3	1	583	51	590	0	967	100	590	583	XP_077265300.1 telomerase reverse transcriptase isoform X2 [Temnothorax americanus]		Shim HS, Iaconelli J, Shang X, Li J, Lan ZD, Jiang S, Nutsch K, Beyer BA, Lairson LL, Boutin AT, Bollong MJ, Schultz PG and DePinho RA (2024) TERT activation targets DNA methylation and multiple aging hallmarks. Cell 187:—. doi: 10.1016/j.cell.2024.05.048		Ageing Processes
Tnyl_g01095_i1	XP_071569322.1	100	203	0	0	1	203	1	203	5.41e-152	424	100	203	203	XP_071569322.1 uncharacterized protein [Temnothorax nylanderi]		Hu Z, Lee KS, Choo YM, Yoon HJ, Kim I, Wei YD, et al. Molecular characterization of a phospholipid-hydroperoxide glutathione peroxidase from the bumblebee Bombus ignitus. Comp Biochem Physiol B Biochem Mol Biol. 2009;154(4):447–453. doi:10.1016/j.cbpb.2009.09.010.	probable phospholipid hydroperoxide glutathione peroxidase [Temnothorax curvispinosus]	Protection against lipid peroxidation
Tnyl_g01487_i1	XP_071563901.1	100	218	0	0	1	218	1	218	1.02e-155	435	100	218	218	XP_071563901.1 uncharacterized protein [Temnothorax nylanderi]
Tnyl_g01543_i1	XP_071575306.1	100	319	0	0	1	319	1	319	0	665	100	319	319	XP_071575306.1 palmitoyl-protein thioesterase 1 [Temnothorax nylanderi]	Hickey AJ, Chotkowski HL, Singh N, Ault JG, Korey CA, MacDonald ME and Glaser RL (2006) Palmitoyl-protein thioesterase 1 deficiency in Drosophila melanogaster causes accumulation of abnormal storage material and reduced life span. Genetics 172:2379–2390. doi: 10.1534/genetics.105.053306			Depalmitoylation of proteins
Tnyl_g01602_i1	XP_011701471.1	69.811	53	16	0	5	57	2	54	6.36e-21	82	93	54	57	XP_011701471.1 PREDICTED: uncharacterized protein LOC105458105 [Wasmannia auropunctata]
Tnyl_g02232_i1	XP_071562008.1	100	287	0	0	1	287	1	287	0	588	100	287	287	XP_071562008.1 uncharacterized protein [Temnothorax nylanderi]
Tnyl_g02593_i1	XP_071570365.1	100	506	0	0	86	591	9	514	0	1043	86	514	591	XP_071570365.1 sorting nexin-8 isoform X1 [Temnothorax nylanderi]		Hanley SE, Cooper KF. Sorting nexins in protein homeostasis. Cells. 2021;10(1):17. doi:10.3390/cells10010017		Endosomal trafficking
Tnyl_g02641_i1	XP_071568680.1	100	300	0	0	1	300	1	300	0	628	100	300	300	XP_071568680.1 ETS-related transcription factor Elf-5 isoform X2 [Temnothorax nylanderi]		Dhara A, Ghosh S, Sen N. Regulation of ETS family of transcription factors in cancer. J Cancer Biol. 2022;3(1):33-49.		Transcriptional regulation
Tnyl_g02946_i1	XP_071556680.1	100	350	0	0	1	350	1	350	0	731	100	350	350	XP_071556680.1 S-adenosylmethionine sensor upstream of mTORC1 [Temnothorax nylanderi]	Katarachia SA, Markaki SP, Velentzas AD and Stravopodis DJ (2023) Genetic targeting of dSAMTOR, a negative dTORC1 regulator, during Drosophila aging: a tissue-specific pathology. Int. J. Mol. Sci. 24(11):9676. doi: 10.3390/ijms24119676			Ageing Processes
Tnyl_g03468_i1	XP_071569797.1	100	580	0	0	1	580	1	580	0	1209	100	580	580	XP_071569797.1 alpha-glucosidase [Temnothorax nylanderi]		Mury FB, da Silva JR, Ferreira LS, dos Santos Ferreira B, de Souza-Filho GA, de Souza-Neto JA, Ribolla PEM, Silva CP, do Nascimento VV, Machado OLT, Berbert-Molina MA and Dansa-Petretski M (2009) Alpha-glucosidase promotes hemozoin formation in a blood-sucking bug: an evolutionary history. PLoS One 4:e6966. doi: 10.1371/journal.pone.0006966		Carbohydrate digestion
Tnyl_g03690_i1	XP_071580133.1	100	469	0	0	1	469	3	471	0	977	100	471	469	XP_071580133.1 protein yellow [Temnothorax nylanderi]		Noh MY, Kramer KJ, Muthukrishnan S, Beeman RW, Kanost MR and Arakane Y (2015) Loss of function of the yellow-e gene causes dehydration-induced mortality of adult Tribolium castaneum. Dev. Biol. 399:—. doi: 10.1016/j.ydbio.2015.01.009		Pigmentation and cuticle biology
Tnyl_g04020_i1	XP_071572775.1	100	325	0	0	1	325	1	325	0	658	100	325	325	XP_071572775.1 protein lifeguard 2 isoform X1 [Temnothorax nylanderi]	M’Angale PG, Staveley BE. Knockdown of the putative Lifeguard homologue CG3814 in neurons of Drosophila melanogaster. Genet Mol Res. 2016;15(4):gmr15049290. doi:10.4238/gmr15049290.			Inhibition of apoptosis
Tnyl_g04069_i1	XP_071555814.1	100	202	0	0	1	202	1	202	7.9e-149	416	100	202	202	XP_071555814.1 uncharacterized protein [Temnothorax nylanderi]
Tnyl_g04674_i1	XP_024893593.1	97.857	280	5	1	1	280	9	287	0	569	98	315	287	XP_024893593.1 uncharacterized protein LOC112468588 [Temnothorax curvispinosus]		Ge, LQ., Xia, T., Huang, B. et al. Suppressing male spermatogenesis-associated protein 5-like gene expression reduces vitellogenin gene expression and fecundity in Nilaparvata lugens Stål. Sci Rep 6, 28111 (2016). https://doi.org/10.1038/srep28111	Spermatogenesis-associated protein 17 [Temnothorax longispinosus]	Spermatogenesis
Tnyl_g04798_i1	XP_071568310.1	100	3468	0	0	1	3468	1	3468	0	7168	100	3468	3468	XP_071568310.1 lysosomal-trafficking regulator isoform X2 [Temnothorax nylanderi]	Simonsen A, Cumming RC, Finley KD. Linking lysosomal trafficking defects with changes in aging and stress response in Drosophila. Autophagy. 2007;3(5):499–501. doi:10.4161/auto.4604.			Regulation of lysosome biogenesis and size
Tnyl_g05234_i1	XP_071555494.1	100	332	0	0	1	332	1	332	0	694	100	332	332	XP_071555494.1 retinol dehydrogenase 11-like isoform X1 [Temnothorax nylanderi]	Belyaeva OV, Lee SA, Kolupaev OV, Kedishvili NY. Identification and characterization of retinoid-active short-chain dehydrogenases/reductases in Drosophila melanogaster. Biochim Biophys Acta Gene Regul Mech. 2009;1789(5–6):419–428. doi:10.1016/j.bbagen.2009.06.002.			Retinoid metabolism
Tnyl_g05318_i1	XP_024890018.1	100	289	0	0	1	289	1	289	0	603	100	289	289	XP_024890018.1 uncharacterized protein LOC112466249 isoform X1 [Temnothorax curvispinosus]
Tnyl_g05393_i1	XP_071581463.1	100	195	0	0	1	195	264	458	2.16e-142	409	100	458	195	XP_071581463.1 peptidoglycan recognition protein 3-like [Temnothorax nylanderi]	Michel T, Reichhart JM, Hoffmann JA, et al. Drosophila Toll is activated by Gram-positive bacteria through a circulating peptidoglycan recognition protein. Nature. 2001;414:756–759. doi:10.1038/414756a.			Innate Immunity
Tnyl_g05688_i1	XP_071575124.1	100	980	0	0	1	980	1	980	0	2029	100	980	980	XP_071575124.1 dual serine/threonine and tyrosine protein kinase isoform X1 [Temnothorax nylanderi]	Deichsel S, Gahr BM, Mastel H, Preiss A, Nagel AC. Numerous serine/threonine kinases affect blood cell homeostasis in Drosophila melanogaster. Cells. 2024;13(7):576. doi:10.3390/cells13070576.			Signal transduction
Tnyl_g05858_i1	XP_071573878.1	97.712	1180	0	1	1	1180	1	1153	0	2359	100	1153	1180	XP_071573878.1 tubulin-specific chaperone D [Temnothorax nylanderi]	Okumura M, Sakuma C, Miura M, Chihara T. Linking cell surface receptors to microtubules: tubulin folding cofactor D mediates Dscam functions during neuronal morphogenesis. J Neurosci. 2015;35(5):1979–1990. doi:10.1523/JNEUROSCI.0973-14.2015.			Tubulin folding and quality control
Tnyl_g06350_i1	XP_071560688.1	100	243	0	0	1	243	1	243	3.98e-179	496	100	243	243	XP_071560688.1 protein takeout-like [Temnothorax nylanderi]	Chamseddin KH, Khan SQ, Nguyen MLH, Antosh M, Morris SNS, Kolli S, et al. Takeout-dependent longevity is associated with altered juvenile hormone signaling. Mech Ageing Dev. 2012;133(11):637–646. doi:10.1016/j.mad.2012.08.004.			Ageing Processes
Tnyl_g06632_i1	XP_024892779.1	99.184	490	4	0	136	625	1	490	0	991	78	490	625	XP_024892779.1 uncharacterized protein LOC112468020, partial [Temnothorax curvispinosus]
Tnyl_g06634_i1	XP_077278631.1	100	106	0	0	1	106	1	106	3.49e-70	214	57	115	187	XP_077278631.1 uncharacterized protein LOC143906414 isoform X3 [Temnothorax americanus]
Tnyl_g06738_i1	XP_071559360.1	100	430	0	0	1	430	1	430	0	885	100	430	430	XP_071559360.1 protein prenyltransferase alpha subunit repeat-containing protein 1 isoform X1 [Temnothorax nylanderi]	Charng WL, Yamamoto S, Jaiswal M, Bayat V, Xiong B, Zhang K, et al. Drosophila Tempura, a novel protein prenyltransferase α subunit, regulates Notch signaling via Rab1 and Rab11. PLoS Biol. 2014;12(1):e1001777. doi:10.1371/journal.pbio.1001777.			post-translational lipid modification of proteins
Tnyl_g06747_i1	XP_071559383.1	100	159	0	0	1	159	1	159	1.04e-115	329	100	159	159	XP_071559383.1 uncharacterized protein [Temnothorax nylanderi]
Tnyl_g06789_i1	XP_071559506.1	100	337	0	0	1	337	1	337	0	699	100	337	337	XP_071559506.1 uncharacterized protein [Temnothorax nylanderi]
Tnyl_g06800_i1	XP_071559544.1	100	208	0	0	1	208	1	208	4.43e-153	427	100	208	208	XP_071559544.1 E3 SUMO-protein ligase NSE2 isoform X2 [Temnothorax nylanderi]	Abed M, Bitman-Lotan E, Orian A. The biology of SUMO-targeted ubiquitin ligases in Drosophila development, immunity, and cancer. J Dev Biol. 2018;6(1):2. doi:10.3390/jdb6010002.			SUMOylation of nuclear proteins
Tnyl_g06972_i1	XP_071564898.1	100	220	0	0	1	220	1	220	1.66e-163	455	100	220	220	XP_071564898.1 peroxiredoxin-like protein [Temnothorax nylanderi]	Odnokoz O, Earland N, Badinloo M, Klichko VI, Benes J, Orr WC, Radyuk SN. Peroxiredoxins play an important role in the regulation of immunity and aging in Drosophila. Antioxidants (Basel). 2023;12(8):1616. doi:10.3390/antiox12081616.			Antioxidant Acitivity
Tnyl_g07033_i1	XP_071565749.1	100	455	0	0	1	455	1	455	0	919	100	455	455	XP_071565749.1 uncharacterized protein [Temnothorax nylanderi]	Andrés M, Turiégano E, Göpfert MC, Canal I, Torroja L. The extracellular matrix protein artichoke is required for integrity of ciliated mechanosensory and chemosensory organs in Drosophila embryos. Genetics. 2014;196(4):1091–1102. doi:10.1534/genetics.113.156323.		protein artichoke-like [Temnothorax curvispinosus]	Tissue morphogenesis and development
Tnyl_g07098_i1	XP_071565886.1	100	232	0	0	1	232	1	232	2.55e-173	481	100	232	232	XP_071565886.1 ninjurin-A [Temnothorax nylanderi]	Broderick S, Wang X, Simms N, Page-McCaw A. Drosophila Ninjurin A induces nonapoptotic cell death. PLoS One. 2012;7(9):e44567. doi:10.1371/journal.pone.0044567.			Cell adhesion and signalling
Tnyl_g07099_i1	XP_071565879.1	100	376	0	0	1	376	1	376	0	768	100	376	376	XP_071565879.1 uncharacterized protein [Temnothorax nylanderi]
Tnyl_g07802_i1	XP_071562627.1	100	1225	0	0	1	1225	1	1225	0	2521	99	1226	1226	XP_071562627.1 tight junction protein ZO-3 isoform X3 [Temnothorax nylanderi]		Haskins J, Gu L, Wittchen ES, Hibbard J, Stevenson BR. ZO-3, a novel member of the MAGUK protein family found at the tight junction, interacts with ZO-1 and occludin. J Cell Biol. 1998;141(1):199–208. doi:10.1083/jcb.141.1.199.		Structural Support
Tnyl_g07838_i1	XP_070520965.1	87.016	516	56	6	88	598	132	641	0	929	85	641	598	XP_070520965.1 plexin domain-containing protein 1 [Cardiocondyla obscurior]		Tang MY, Shen X, Yuan RS, Li HY, Li XW, Jing YM, et al. Plexin domain-containing 1 may be a biomarker of poor prognosis in hepatocellular carcinoma patients and may mediate immune evasion. World J Gastrointest Oncol. 2024;16(5):2091–2112. doi:10.4251/wjgo.v16.i5.2091.		Structural Support
Tnyl_g08164_i1	XP_071567795.1	100	292	0	0	1	292	1	292	0	601	88	306	332	XP_071567795.1 probable dimethyladenosine transferase [Temnothorax nylanderi]		Svanishvili, G. (2025). DIMT1 and ribosomal function: How ribosomal biogenesis influences lifespan and energy homeostasis. Premier Science. https://doi.org/10.70389/PJS.100027		rRNA modification
Tnyl_g08201_i1	XP_071560741.1	100	103	0	0	8	110	4	106	7.23e-70	209	94	106	110	XP_071560741.1 uncharacterized protein [Temnothorax nylanderi]
Tnyl_g08409_i1	XP_071573834.1	99.85	666	1	0	1	666	1	666	0	1367	100	666	666	XP_071573834.1 diacylglycerol lipase-beta-like isoform X1 [Temnothorax nylanderi]	Lin YH, Chen YC, Kao TY, Lin YC, Hsu TE, Wu YC, Ja WW, Brummel TJ, Kapahi P, Yuh CH, Yu LK, Lin ZH, et al. Diacylglycerol lipase regulates lifespan and oxidative stress response by inversely modulating TOR signaling in Drosophila and C. elegans. Aging Cell. 2014. doi: 10.1111/acel.12232			Ageing Processes
Tnyl_g08769_i1	XP_071560026.1	100	532	0	0	1	532	1	532	0	1100	100	532	532	XP_071560026.1 heparanase [Temnothorax nylanderi]	Reynolds-Peterson C, Xu J, Zhao N, Cruse C, Yonel B, Trasorras C, Toyoda H, Kinoshita-Toyoda A, Dobson J, Schultheis N, et al. Heparan sulfate structure affects autophagy, lifespan, responses to oxidative stress, and cell degeneration in Drosophila parkin mutants. G3 (Bethesda). 2020;10(1):129–41. doi:10.1534/g3.119.400730.			Extracellular matrix remodelling
Tnyl_g09779_i1	XP_071575505.1	100	215	0	0	1	215	1	215	2.69e-158	441	100	215	215	XP_071575505.1 uncharacterized protein [Temnothorax nylanderi]
Tnyl_g09912_i1	XP_024874997.1	95.652	115	5	0	1	115	1	115	2.13e-77	229	100	115	115	XP_024874997.1 uncharacterized protein LOC112456580 [Temnothorax curvispinosus]
Tnyl_g09954_i1	XP_071576768.1	100	252	0	0	1	252	37	288	0	514	74	307	340	XP_071576768.1 uncharacterized protein [Temnothorax nylanderi]
Tnyl_g10139_i1	XP_071557557.1	100	234	0	0	1	234	1	234	1.66e-173	481	100	234	234	XP_071557557.1 uncharacterized protein [Temnothorax nylanderi]
Tnyl_g10144_i1	XP_071557559.1	91.696	578	0	1	1	530	1	578	0	1076	100	578	530	XP_071557559.1 scavenger receptor class B member 1 [Temnothorax nylanderi]	Kiefer C, Sumser E, Wernet MF, von Lintig J. A class B scavenger receptor mediates the cellular uptake of carotenoids in Drosophila. Proc Natl Acad Sci U S A. 2002;99(16):10581–10586. doi:10.1073/pnas.162182899.			Antioxidant Acitivity
Tnyl_g10540_i1	XP_071578973.1	100	410	0	0	1	410	154	563	0	826	100	563	410	XP_071578973.1 trehalose transporter 1-like protein isoform X1 [Temnothorax nylanderi]		Tellis MB, Chaudhari BY, Deshpande SV, Nikam SV, Barvkar VT, Kotkar HM, Joshi RS. Trehalose transporter-like gene diversity and dynamics enhances stress response and recovery in Helicoverpa armigera. Gene. 2023;147259. doi:10.1016/j.gene.2023.147259		Trehalose transport
Tnyl_g10763_i1	XP_071572170.1	98.955	1435	15	0	10	1444	33	1467	0	2964	99	1467	1444	XP_071572170.1 epidermal growth factor receptor isoform X1 [Temnothorax nylanderi]		Song L, Wang F, Dong S, Hu C, Hua X, Xia Q. Paralytic peptide activates insect humoral immune response via epidermal growth factor receptor. Peptides. 2015;68:99–105. doi:10.1016/j.peptides.2015.04.028		Signal transduction
Tnyl_g10894_i1	XP_071556097.1	100	313	0	0	13	325	11	323	0	638	96	323	325	XP_071556097.1 annexin B9 isoform X1 [Temnothorax nylanderi]	Tjota M, Lee SK, Wu J, Williams JA, Khanna MR, Thomas CM. Annexin B9 binds to βH-spectrin and is required for multivesicular body function in Drosophila. J Cell Sci. 2011;124(17):2914–26. doi:10.1242/jcs.078667			Structural Support
Tnyl_g10911_i1	XP_071556026.1	100	647	0	0	1	647	1	647	0	1355	100	647	647	XP_071556026.1 uncharacterized protein [Temnothorax nylanderi]
Tnyl_g10970_i1	XP_071555955.1	100	241	0	0	1	241	1	241	2.38e-177	491	100	241	241	XP_071555955.1 protein takeout-like [Temnothorax nylanderi]	Chamseddin KH, Khan SQ, Nguyen MLH, Antosh M, Morris SNS, Kolli S, et al. Takeout-dependent longevity is associated with altered juvenile hormone signaling. Mech Ageing Dev. 2012;133(11):637–646. doi:10.1016/j.mad.2012.08.004.			Ageing Processes
Tnyl_g10971_i1	XP_071555952.1	100	243	0	0	1	243	1	243	2.41e-178	494	100	243	243	XP_071555952.1 protein takeout-like [Temnothorax nylanderi]	Chamseddin KH, Khan SQ, Nguyen MLH, Antosh M, Morris SNS, Kolli S, et al. Takeout-dependent longevity is associated with altered juvenile hormone signaling. Mech Ageing Dev. 2012;133(11):637–646. doi:10.1016/j.mad.2012.08.004.			Ageing Processes
Tnyl_g10999_i1	XP_071581144.1	97.222	72	2	0	64	135	248	319	7.58e-41	144	53	332	135	XP_071581144.1 uncharacterized protein, partial [Temnothorax nylanderi]	Rosin LF, Nguyen SC, Joyce EF. Condensin II drives large-scale folding and spatial partitioning of interphase chromosomes in Drosophila nuclei. PLoS Genet. 2018;14(7):e1007393. doi:10.1371/journal.pgen.1007393.		condensin complex subunit 1 isoform X1 [Temnothorax curvispinosus]
Tnyl_g11297_i1	XP_071557703.1	100	421	0	0	1	421	1	421	0	880	100	421	421	XP_071557703.1 protein 60A isoform X2 [Temnothorax nylanderi]	Wharton KA, Thomsen GH, Gelbart WM. Drosophila 60A gene, another transforming growth factor beta family member, is closely related to human bone morphogenetic proteins. Proc Natl Acad Sci U S A. 1991;88(20):9214–8. doi:10.1073/pnas.88.20.9214			Mitochondrial protein folding
Tnyl_g11890_i1	XP_029032704.1	99.632	272	1	0	2	273	696	967	0	573	99	1054	273	XP_029032704.1 ephrin type-B receptor 1-B isoform X7 [Osmia bicornis bicornis]	Chumley MJ, Catchpole T, Silvany RE, Kernie SG, Henkemeyer M. EphB receptors regulate stem/progenitor cell proliferation, migration, and polarity during hippocampal neurogenesis. J Neurosci. 2007;27(49):13481–13490. doi:10.1523/JNEUROSCI.4158-07.2007.			Cell–cell signalling
Tnyl_g12555_i1	XP_077256355.1	83.735	166	22	1	1	161	1	166	1.58e-94	276	100	166	161	XP_077256355.1 icarapin-like [Temnothorax americanus]		Cao YS, Yang Y, Fang Q, Wang F, Ye GY. Evaluation of the potential allergenicity of icarapin-like proteins of two pteromalid wasps. Chin J Biol Control. 2023;39(5):1049–1057. doi:10.16409/j.cnki.2095-039x.2022.11.017.		venom-allergene like
Tnyl_g12707_i1	XP_071561406.1	100	363	0	0	1	363	73	435	0	762	100	435	363	XP_071561406.1 UDP-glucose 4-epimerase isoform X2 [Temnothorax nylanderi]	Daenzer JMI, Sanders RD, Hang D, Fridovich-Keil JL. UDP-galactose 4′-epimerase activities toward UDP-Gal and UDP-GalNAc play different roles in the development of Drosophila melanogaster. PLoS Genet. 2012;8(5):e1002721. doi:10.1371/journal.pgen.1002721.			Carbohydrate and sugar-nucleotide metabolism
Tnyl_g12751_i1	XP_071561496.1	100	252	0	0	1	252	1	252	0	517	100	252	252	XP_071561496.1 DNA repair protein XRCC3 [Temnothorax nylanderi]	Shaposhnikov, M., Proshkina, E., Shilova, L. et al. Lifespan and Stress Resistance in Drosophila with Overexpressed DNA Repair Genes. Sci Rep 5, 15299 (2015). https://doi.org/10.1038/srep15299			Ageing Processes
Tnyl_g12996_i1	XP_071566692.1	100	515	0	0	1	515	1	515	0	919	100	515	515	XP_071566692.1 uncharacterized protein Bnb [Temnothorax nylanderi]
Tnyl_g13014_i1	XP_071633931.1	96.154	78	3	0	1	78	1	78	3.32e-48	152	96	78	81	XP_071633931.1 chymotrypsin inhibitor-like [Temnothorax longispinosus]		Schoofs L, Clynen E, Salzet M. Trypsin and chymotrypsin inhibitors in insects and gut leeches. Curr Pharm Des. 2002;8(7):483–491. doi:10.2174/1381612023395718.		Regulation of proteolysis
Tnyl_g13016_i1	XP_071563542.1	94.737	76	4	0	1	76	1	76	1.23e-43	142	100	135	77	XP_071563542.1 serine protease inhibitor swm-1-like isoform X1 [Temnothorax nylanderi]		Stanfield GM, Villeneuve AM. Regulation of sperm activation by SWM-1 is required for reproductive success of C. elegans males. Curr Biol. 2006;16(3):252–263. doi:10.1016/j.cub.2005.12.041.		Inhibition of serine proteases
Tnyl_g13224_i1	XP_071564917.1	100	432	0	0	1	432	1	432	0	883	100	432	432	XP_071564917.1 uncharacterized protein [Temnothorax nylanderi]
Tnyl_g13598_i1	XP_077265472.1	90.795	717	66	0	9	725	382	1098	0	1250	99	1098	725	XP_077265472.1 uncharacterized protein LOC143899226 isoform X3 [Temnothorax americanus]	Gurudev N, Yuan M, Knust E. Chaoptin, prominin, eyes shut and crumbs form a genetic network controlling the apical compartment of Drosophila photoreceptor cells. Biol Open. 2014;3(5):332–341. doi:10.1242/bio.20147310.		chaoptin-like [Temnothorax curvispinosus]	Neuronal cell adhesion
Tnyl_g13606_i1	XP_071573010.1	92.258	310	2	1	222	509	140	449	0	585	52	451	553	XP_071573010.1 uncharacterized protein [Temnothorax nylanderi]
Tnyl_g13646_i1	XP_071580852.1	100	468	0	0	1	468	1	468	0	978	100	468	468	XP_071580852.1 protein henna isoform X1 [Temnothorax nylanderi]	Wang, Q., Zhao, C., Bai, L. et al. Reduction of drosopterin content caused by a 45-nt insertion in Henna pre-mRNA of Drosophila melanogaster. SCI CHINA SER C 51, 702–710 (2008). https://doi.org/10.1007/s11427-008-0089-6			Tryptophan catabolism
Tnyl_g13770_i1	XP_071558623.1	100	150	0	0	1	150	6	155	1.69e-106	305	100	155	150	XP_071558623.1 WAP four-disulfide core domain protein 2 isoform X1 [Temnothorax nylanderi]		Zhang XW, Yang CH, Xia XH, Pan XT, Jin ZY, Yu H, Zhang HW. A triple WAP domain containing protein acts in antibacterial immunity of weather loach, Misgurnus anguillicaudatus. Fish Shellfish Immunol. 2020. doi:10.1016/j.fsi.2020.05.032.		Protease inhibition
Tnyl_g13829_i1	XP_071558518.1	100	700	0	0	1	700	1	700	0	1400	100	700	700	XP_071558518.1 uncharacterized protein [Temnothorax nylanderi]	Kang H, Jung YL, McElroy KA, Zee BM, Wallace HA, Woolnough JL, et al. Bivalent complexes of PRC1 with orthologs of BRD4 and MOZ/MORF target developmental genes in Drosophila. Genes Dev. 2017;31(22):2401–2416. doi:10.1101/gad.305987.117.		bromodomain-containing protein 4 [Temnothorax curvispinosus]
Tnyl_g13908_i1	XP_071573992.1	100	361	0	0	1	361	1	361	0	744	100	361	361	XP_071573992.1 lachesin [Temnothorax nylanderi]		Karlstrom RO, Wilder LP, Bastiani MJ. Lachesin: an immunoglobulin superfamily protein whose expression correlates with neurogenesis in grasshopper embryos. Development. 1993;118(2):509–522. doi:10.1242/dev.118.2.509.		Cell–cell adhesion
Tnyl_g14159_i1	XP_071553187.1	100	276	0	0	1	276	1	276	0	580	100	276	276	XP_071553187.1 DNA-directed RNA polymerase II subunit RPB3 [Temnothorax nylanderi]		Liu S, Hua Y, Wang J, et al. RNA polymerase III is required for the repair of DNA double-strand breaks by homologous recombination. Cell. 2021;184(5):1312–1329.e10. doi:10.1016/j.cell.2021.01.048.		Ageing Processes-DNA repair
Tnyl_g14170_i1	XP_024888417.1	96.433	841	28	2	1	840	1	840	0	1742	97	2232	869	XP_024888417.1 LOW QUALITY PROTEIN: uncharacterized protein LOC112465206 [Temnothorax curvispinosus]
Tnyl_g14171_i1	XP_071553218.1	100	303	0	0	1	303	1	303	0	630	100	303	303	XP_071553218.1 uncharacterized protein [Temnothorax nylanderi]
Tnyl_g14453_i1	XP_071562109.1	100	531	0	0	1	531	1	531	0	1084	100	531	531	XP_071562109.1 putative aldehyde dehydrogenase family 7 member A1 homolog [Temnothorax nylanderi]	Fry JD, Saweikis M. Aldehyde dehydrogenase is essential for both adult and larval ethanol resistance in Drosophila melanogaster. Genet Res. 2006;87(2):87–92. doi:10.1017/S0016672306008032.			Detoxification of xenobiotics
Tnyl_g14458_i1	XP_071562107.1	100	1520	0	0	1	1520	1	1520	0	3142	100	1520	1520	XP_071562107.1 uncharacterized protein [Temnothorax nylanderi]
Tnyl_g14818_i1	XP_071561124.1	100	255	0	0	1	255	1	255	0	523	100	255	255	XP_071561124.1 farnesol dehydrogenase [Temnothorax nylanderi]		Mayoral JG, Nouzova M, Navare A, Noriega FG. NADP⁺-dependent farnesol dehydrogenase, a corpora allata enzyme involved in juvenile hormone synthesis. Proc Natl Acad Sci U S A. 2009;106(50):21091–21096. doi:10.1073/pnas.0909938106.		JH synthesis
Tnyl_g14821_i1	XP_071561328.1	99.571	233	1	0	5	237	8	240	4.37e-173	481	98	240	237	XP_071561328.1 uncharacterized protein [Temnothorax nylanderi]
Tnyl_g15388_i1	XP_071559976.1	100	170	0	0	1	170	1	170	1.03e-125	355	100	170	170	XP_071559976.1 uncharacterized protein [Temnothorax nylanderi]
Tnyl_g15389_i1	XP_071559951.1	100	1027	0	0	12	1038	64	1090	0	2142	99	1090	1038	XP_071559951.1 semaphorin 5c [Temnothorax nylanderi]	Stedden CG, Menegas W, Zajac AL, Williams AM, Cheng S, Özkan E, Horne-Badovinac S. Planar-polarized Semaphorin-5c and Plexin A promote the collective migration of epithelial cells in Drosophila. Curr Biol. 2019;29(6):908–920.e6. doi:10.1016/j.cub.2019.01.063.			Axon guidance and neural wiring
Tnyl_g15394_i1	XP_071559968.1	99.085	437	0	1	1	437	1	433	0	877	100	433	437	XP_071559968.1 uncharacterized protein [Temnothorax nylanderi]
Tnyl_g15395_i1	XP_071559950.1	100	1576	0	0	1	1576	21	1596	0	3271	100	1596	1576	XP_071559950.1 cilia- and flagella-associated protein 43 [Temnothorax nylanderi]	zur Lage P, Newton FG, Jarman AP. Survey of the ciliary motility machinery of Drosophila sperm and ciliated mechanosensory neurons reveals unexpected cell-type specific variations: a model for motile ciliopathies. Front Genet. 2019 Feb 1;10:24. doi:10.3389/fgene.2019.00024. PMID: 30774648; PMCID: PMC6367277.			Structural Support
Tnyl_g15397_i1	XP_071559958.1	100	620	0	0	1	620	1	620	0	1288	100	620	620	XP_071559958.1 uncharacterized protein [Temnothorax nylanderi]
Tnyl_g15440_i1	XP_071556290.1	100	391	0	0	1	391	1	391	0	795	100	391	391	XP_071556290.1 dihydroorotate dehydrogenase (quinone) [Temnothorax nylanderi]	Yang, J., Porter, L. & Rawls, J. Expression of the dihydroorotate dehydrogenase gene, dhod, during spermatogenesis in Drosophila melanogaster . Molec. Gen. Genet. 246, 334–341 (1995). https://doi.org/10.1007/BF00288606			Pyrimidine nucleotide synthesis
Tnyl_g15478_i1	XP_071556236.1	100	330	0	0	1	330	1	330	0	674	100	330	330	XP_071556236.1 ubiquitin-like domain-containing CTD phosphatase 1 [Temnothorax nylanderi]		Guo X, Engel JL, Xiao J, et al. UBLCP1 is a 26S proteasome phosphatase that regulates nuclear proteasome activity. Proc Natl Acad Sci U S A. 2011;108(46):18649–18654. doi:10.1073/pnas.1113170108.		Proteasome Activity
Tnyl_g15563_i1	XP_071558874.1	100	200	0	0	1	200	1	200	9.98e-147	411	100	200	200	XP_071558874.1 protein D2 [Temnothorax nylanderi]		Chen, P., Chen, P., Li, T. et al. Two dopamine D2-like receptor genes from the silkworm (Bombyx mori) and their evolutionary history in metazoan. Sci Rep 7, 6848 (2017). https://doi.org/10.1038/s41598-017-07055-5		Dopaminergic Transmission
Tnyl_g16375_i1	XP_071582713.1	100	139	0	0	1	139	1	139	4.25e-99	285	100	139	139	XP_071582713.1 glutaredoxin-related protein 5, mitochondrial [Temnothorax nylanderi]		Luo Q, Shen Z, Kanjana N, Guo X, Wu H, Zhang L. Molecular identification of the glutaredoxin 5 gene that plays important roles in antioxidant defense in Arma chinensis (Fallou). Insects. 2024;15(7):537. doi:10.3390/insects15070537.		Antioxidant Acitivity
Tnyl_g16376_i1	XP_071582706.1	100	578	0	0	1	578	10	587	0	1188	100	587	578	XP_071582706.1 uncharacterized protein [Temnothorax nylanderi]	Oba Y, Sato M, Ojika M, Inouye S. Enzymatic and genetic characterization of firefly luciferase and Drosophila CG6178 as a fatty acyl-CoA synthetase. Biosci Biotechnol Biochem. 2005;69(4):819–828. doi:10.1271/bbb.69.819.		4-coumarate--CoA ligase 1-like [Temnothorax curvispinosus]	Phenylpropanoid metabolism
Tnyl_g16403_i1	XP_071582781.1	99.394	165	1	0	6	170	2	166	7.48e-116	330	97	166	170	XP_071582781.1 uncharacterized protein [Temnothorax nylanderi]
Tnyl_g16938_i1	XP_071565626.1	100	580	0	0	1	580	1	580	0	1212	100	580	580	XP_071565626.1 scavenger receptor class B member 1 isoform X1 [Temnothorax nylanderi]	Kiefer C, Sumser E, Wernet MF, von Lintig J. A class B scavenger receptor mediates the cellular uptake of carotenoids in Drosophila. Proc Natl Acad Sci U S A. 2002;99(16):10581–10586. doi:10.1073/pnas.162182899			Antioxidant Acitivity
Tnyl_g16981_i1	XP_071570854.1	100	728	0	0	85	812	38	765	0	1496	90	765	812	XP_071570854.1 calcium/calmodulin-dependent protein kinase kinase [Temnothorax nylanderi]	Fukushima H, Maeda R, Suzuki R, Suzuki A, Nomoto M, Toyoda H, Wu LJ, Xu H, Zhao MG, Ueda K, Kitamoto A, Mamiya N, Yoshida T, Homma S, Masushige S, Zhuo M, Kida S. Upregulation of calcium/calmodulin-dependent protein kinase IV improves memory formation and rescues memory loss with aging. J Neurosci. 2008;28(40):9910–9919. doi:10.1523/JNEUROSCI.2625-08.2008.			Calcium-dependent signalling
Tnyl_g16985_i1	XP_071570862.1	100	243	0	0	1	243	2	244	0	500	100	244	243	XP_071570862.1 take-out-like carrier protein [Temnothorax nylanderi]	Chamseddin KH, Khan SQ, Nguyen MLH, Antosh M, Morris SNS, Kolli S, et al. Takeout-dependent longevity is associated with altered juvenile hormone signaling. Mech Ageing Dev. 2012;133(11):637–646. doi:10.1016/j.mad.2012.08.004.			Ageing Processes
Tnyl_g17756_i1	XP_071567009.1	100	526	0	0	1	526	1	526	0	1087	100	526	526	XP_071567009.1 high affinity nerve growth factor receptor [Temnothorax nylanderi]		Meakin SO, Shooter EM. The nerve growth factor family of receptors. Trends Neurosci. 1992;15(9):323–331. doi:10.1016/0166-2236(92)90047-C.		Neuronal Survival and Differentiation
Tnyl_g17782_i1	XP_024883354.1	100	297	0	0	1	297	1	297	0	616	100	297	297	XP_024883354.1 uncharacterized protein LOC112462054 [Temnothorax curvispinosus]
Tnyl_g18547_i1	XP_071577613.1	100	194	0	0	1	194	1	194	1.67e-138	403	100	551	196	XP_071577613.1 uncharacterized protein [Temnothorax nylanderi]
Tnyl_g18574_i1	XP_071576160.1	100	346	0	0	1	346	1	346	0	689	100	346	346	XP_071576160.1 uncharacterized protein [Temnothorax nylanderi]
Tnyl_g18768_i1	XP_071554312.1	100	3565	0	0	1	3565	1	3565	0	7373	100	3565	3565	XP_071554312.1 uncharacterized protein Uif isoform X1 [Temnothorax nylanderi]		Schwarz RS, Bosch TCG, Cadavid LF. Evolution of polydom-like molecules: identification and characterization of cnidarian polydom (Cnpolydom) in the basal metazoan Hydractinia. Dev Comp Immunol. 2008;32(10):1204–1215. doi:10.1016/j.dci.2008.03.007.	sushi, von Willebrand factor type A, EGF and pentraxin domain-c [Temnothorax curvispinosus]	extracellular adhesion / innate immunity
Tnyl_g19034_i1	XP_071572751.1	100	967	0	0	1	967	1	967	0	1993	100	967	967	XP_071572751.1 exportin-2 isoform X1 [Temnothorax nylanderi]		Lu H, Zhu J, Yu J, et al. Key role of exportin 6 in exosome-mediated viral transmission from insect vectors to plants. Proc Natl Acad Sci U S A. 2022;119(36):e2207848119. doi:10.1073/pnas.2207848119.		Nuclear–cytoplasmic transport
Tnyl_g19043_i1	XP_071638616.1	100	214	0	0	1	214	23	236	1.84e-157	440	100	236	214	XP_071638616.1 calcyphosin-like protein isoform X1 [Temnothorax longispinosus]	Renden R, Berwin B, Davis W, Ann K, Chin CT, Kreber R, et al. Drosophila CAPS is an essential gene that regulates dense-core vesicle release and synaptic vesicle fusion. Neuron. 2001;31(3):421–437. doi:10.1016/S0896-6273(01)00382-8.			Calcium-dependent signalling
emp_Tnyl_g16157_i1	XP_025994337.1	93.663	505	32	0	2	506	10	514	0	989	99	514	506	XP_025994337.1 scavenger receptor class B member 1 [Solenopsis invicta]	Shen W-J, Hu J, Hu Z, Kraemer FB and Azhar S (2014) Scavenger receptor class B type I (SR-BI): a versatile receptor with multiple functions and actions. Metabolism 63:—. doi: 10.1016/j.metabol.2014.03.011			Antioxidant Acitivity
spatzle_Tnyl_g07100_i1	XP_071565881.1	100	344	0	0	1	344	1	344	0	721	100	344	344	XP_071565881.1 uncharacterized protein [Temnothorax nylanderi]	Chowdhury M, Li C-F, He Z, Lu Y, Liu X, Wang Y, Ip YT, Strand MR and Yu X-Q (2018) Multiple Toll–Spätzle pathways in Drosophila melanogaster immunity. bioRxiv 420679. doi: 10.1101/420679			Innate Immunity
transferrin_Tnyl_g15396_i1	XP_071559955.1	100	709	0	0	1	709	1	709	0	1466	100	709	709	XP_071559955.1 transferrin 1 [Temnothorax nylanderi]	Iatsenko I, Marra A, Boquete J-P and Lemaitre B (2020) Iron sequestration by transferrin 1 mediates nutritional immunity in Drosophila melanogaster. Proc. Natl. Acad. Sci. USA 117(13):7317–7325. doi: 10.1073/pnas.1914830117			Iron homeostasis
tub_Tnyl_g12034_i1	XP_071571805.1	100	211	0	0	1	211	1	211	4.32e-155	433	100	211	211	XP_071571805.1 protein Tube [Temnothorax nylanderi]	Towb P, Galindo RL, Wasserman SA. Recruitment of Tube and Pelle to signaling sites at the surface of the Drosophila embryo. Development. 1998;125(13):2443–2450. doi:10.1242/dev.125.13.2443			Innate Immunity Signal Transduction
