# Supplementary material for: Cestode infection is linked to transcriptional shifts in neuropeptide signalling and caste-specific ageing pathways in a social insect
Source: BMC Genomics. 2026 Jun 15;27:547. doi: 10.1186/s12864-026-12959-6 (PMC13267302; doi:10.1186/s12864-026-12959-6)
Supplement: Supplementary file 4 [file 12864_2026_12959_MOESM4_ESM.xlsx]

## Sheet: Brain
Table 1. Gene Ontology (GO) Biological Process enrichment analysis of overlapping genes upregulated in both infected and uninfected workers vs queens in the brain. The table reports GO terms tested for over- and under-representation among the differentially expressed genes. For each term, the raw p-values for over- and under-representation, the number of differentially expressed genes in the cate…
Category	Over_represented_pvalue	Under_represented_pvalue	numDEInCat	numInCat	Term	Ontology	Over_padj
GO:0002181	2.66029e-08	1	9	94	cytoplasmic translation	BP	0.000136193
GO:0043604	1.09948e-06	1	11	280	amide biosynthetic process	BP	0.00209642
GO:0043603	6.9848e-06	0.999999	11	348	amide metabolic process	BP	0.00794637
GO:0006412	3.27286e-05	0.999996	9	255	translation	BP	0.0304145
GO:0043043	3.56454e-05	0.999995	9	259	peptide biosynthetic process	BP	0.0304145
GO:1901566	7.64144e-05	0.999984	12	564	organonitrogen compound biosynthetic process	BP	0.0521604
GO:0006518	8.78211e-05	0.999986	9	295	peptide metabolic process	BP	0.0562
GO:0044271	0.000720301	0.999822	11	624	cellular nitrogen compound biosynthetic process	BP	0.433833
GO:0000001	1	0.991229	0	2	mitochondrion inheritance	BP	1
GO:0000002	1	0.980764	0	4	mitochondrial genome maintenance	BP	1
GO:0000003	0.983411	0.0871855	1	831	reproduction	BP	1
GO:0000011	1	0.995052	0	1	vacuole inheritance	BP	1
GO:0000012	1	0.979326	0	4	single strand break repair	BP	1
GO:0000018	1	0.925146	0	17	regulation of DNA recombination	BP	1
GO:0000019	1	0.987282	0	3	regulation of mitotic recombination	BP	1
GO:0000022	1	0.933282	0	15	mitotic spindle elongation	BP	1
GO:0000023	0.0329381	0.999537	1	7	maltose metabolic process	BP	1
GO:0000027	1	0.886919	0	20	ribosomal large subunit assembly	BP	1
GO:0000028	0.07869	0.997149	1	11	ribosomal small subunit assembly	BP	1
GO:0000032	1	0.994912	0	1	cell wall mannoprotein biosynthetic process	BP	1
GO:0000038	1	0.940245	0	10	very long-chain fatty acid metabolic process	BP	1
GO:0000041	1	0.874334	0	25	transition metal ion transport	BP	1
GO:0000045	1	0.895351	0	21	autophagosome assembly	BP	1
GO:0000050	1	0.991562	0	2	urea cycle	BP	1
GO:0000053	1	0.994906	0	1	argininosuccinate metabolic process	BP	1
GO:0000054	1	0.94973	0	10	ribosomal subunit export from nucleus	BP	1
GO:0000055	1	0.982377	0	4	ribosomal large subunit export from nucleus	BP	1
GO:0000056	1	0.987316	0	3	ribosomal small subunit export from nucleus	BP	1
GO:0000070	1	0.741115	0	67	mitotic sister chromatid segregation	BP	1
GO:0000075	1	0.776774	0	54	cell cycle checkpoint signaling	BP	1
GO:0000076	1	0.94518	0	12	DNA replication checkpoint signaling	BP	1
GO:0000077	1	0.882102	0	26	DNA damage checkpoint signaling	BP	1
GO:0000079	1	0.928921	0	13	regulation of cyclin-dependent protein serine/threonine kinase activity	BP	1
GO:0000082	1	0.898481	0	19	G1/S transition of mitotic cell cycle	BP	1
GO:0000086	1	0.963041	0	8	G2/M transition of mitotic cell cycle	BP	1
GO:0000096	1	0.95487	0	9	sulfur amino acid metabolic process	BP	1
GO:0000097	1	0.987156	0	2	sulfur amino acid biosynthetic process	BP	1
GO:0000098	1	0.994995	0	1	sulfur amino acid catabolic process	BP	1
GO:0000101	1	0.985808	0	2	sulfur amino acid transport	BP	1
GO:0000103	1	0.995284	0	1	sulfate assimilation	BP	1
GO:0000122	1	0.616159	0	105	negative regulation of transcription by RNA polymerase II	BP	1
GO:0000132	1	0.927578	0	18	establishment of mitotic spindle orientation	BP	1
GO:0000154	1	0.874309	0	24	rRNA modification	BP	1
GO:0000165	1	0.850351	0	33	MAPK cascade	BP	1
GO:0000183	1	0.994907	0	1	rDNA heterochromatin formation	BP	1
GO:0000184	1	0.935178	0	15	nuclear-transcribed mRNA catabolic process, nonsense-mediated decay	BP	1
GO:0000209	1	0.591691	0	98	protein polyubiquitination	BP	1
GO:0000212	1	0.860978	0	32	meiotic spindle organization	BP	1
GO:0000226	1	0.336602	0	229	microtubule cytoskeleton organization	BP	1
GO:0000244	1	0.975538	0	5	spliceosomal tri-snRNP complex assembly	BP	1
GO:0000245	1	0.904135	0	17	spliceosomal complex assembly	BP	1
GO:0000255	0.0055342	1	1	1	allantoin metabolic process	BP	1
GO:0000266	1	0.967152	0	7	mitochondrial fission	BP	1
GO:0000270	1	0.993009	0	1	peptidoglycan metabolic process	BP	1
GO:0000271	1	0.967686	0	8	polysaccharide biosynthetic process	BP	1
GO:0000272	1	0.939586	0	13	polysaccharide catabolic process	BP	1
GO:0000278	1	0.238684	0	290	mitotic cell cycle	BP	1
GO:0000280	1	0.414112	0	185	nuclear division	BP	1
GO:0000281	1	0.75259	0	56	mitotic cytokinesis	BP	1
GO:0000288	1	0.894536	0	22	nuclear-transcribed mRNA catabolic process, deadenylation-dependent decay	BP	1
GO:0000289	1	0.961964	0	8	nuclear-transcribed mRNA poly(A) tail shortening	BP	1
GO:0000290	1	0.966928	0	6	deadenylation-dependent decapping of nuclear-transcribed mRNA	BP	1
GO:0000291	1	0.959151	0	8	nuclear-transcribed mRNA catabolic process, exonucleolytic	BP	1
GO:0000301	1	0.979583	0	4	retrograde transport, vesicle recycling within Golgi	BP	1
GO:0000302	1	0.930448	0	13	response to reactive oxygen species	BP	1
GO:0000303	1	0.984588	0	2	response to superoxide	BP	1
GO:0000305	1	0.980802	0	3	response to oxygen radical	BP	1
GO:0000338	1	0.949883	0	9	protein deneddylation	BP	1
GO:0000349	1	0.99102	0	2	generation of catalytic spliceosome for first transesterification step	BP	1
GO:0000350	1	0.983007	0	3	generation of catalytic spliceosome for second transesterification step	BP	1
GO:0000375	1	0.346024	0	187	RNA splicing, via transesterification reactions	BP	1
GO:0000377	1	0.348986	0	185	RNA splicing, via transesterification reactions with bulged adenosine as nucleophile	BP	1
GO:0000379	1	0.984992	0	3	tRNA-type intron splice site recognition and cleavage	BP	1
GO:0000380	1	0.990199	0	2	alternative mRNA splicing, via spliceosome	BP	1
GO:0000381	1	0.798967	0	44	regulation of alternative mRNA splicing, via spliceosome	BP	1
GO:0000387	1	0.917671	0	14	spliceosomal snRNP assembly	BP	1
GO:0000389	1	0.983964	0	3	mRNA 3'-splice site recognition	BP	1
GO:0000390	1	0.995884	0	1	spliceosomal complex disassembly	BP	1
GO:0000393	1	0.974176	0	5	spliceosomal conformational changes to generate catalytic conformation	BP	1
GO:0000394	1	0.968142	0	6	RNA splicing, via endonucleolytic cleavage and ligation	BP	1
GO:0000395	1	0.984618	0	3	mRNA 5'-splice site recognition	BP	1
GO:0000398	1	0.348986	0	185	mRNA splicing, via spliceosome	BP	1
GO:0000413	1	0.905062	0	17	protein peptidyl-prolyl isomerization	BP	1
GO:0000422	1	0.904845	0	19	autophagy of mitochondrion	BP	1
GO:0000447	1	0.973864	0	4	endonucleolytic cleavage in ITS1 to separate SSU-rRNA from 5.8S rRNA and LSU-rRNA from tricistronic rRNA transcript (SSU-rRNA, 5.8S rRNA, LSU-rRNA)	BP	1
GO:0000448	1	0.996111	0	1	cleavage in ITS2 between 5.8S rRNA and LSU-rRNA of tricistronic rRNA transcript (SSU-rRNA, 5.8S rRNA, LSU-rRNA)	BP	1
GO:0000451	1	0.99664	0	1	rRNA 2'-O-methylation	BP	1
GO:0000455	1	0.995532	0	1	enzyme-directed rRNA pseudouridine synthesis	BP	1
GO:0000460	1	0.89312	0	20	maturation of 5.8S rRNA	BP	1
GO:0000461	1	0.984722	0	2	endonucleolytic cleavage to generate mature 3'-end of SSU-rRNA from (SSU-rRNA, 5.8S rRNA, LSU-rRNA)	BP	1
GO:0000462	0.0123645	0.999374	2	30	maturation of SSU-rRNA from tricistronic rRNA transcript (SSU-rRNA, 5.8S rRNA, LSU-rRNA)	BP	1
GO:0000463	1	0.962235	0	7	maturation of LSU-rRNA from tricistronic rRNA transcript (SSU-rRNA, 5.8S rRNA, LSU-rRNA)	BP	1
GO:0000466	1	0.941707	0	11	maturation of 5.8S rRNA from tricistronic rRNA transcript (SSU-rRNA, 5.8S rRNA, LSU-rRNA)	BP	1
GO:0000467	1	0.977688	0	4	exonucleolytic trimming to generate mature 3'-end of 5.8S rRNA from tricistronic rRNA transcript (SSU-rRNA, 5.8S rRNA, LSU-rRNA)	BP	1
GO:0000470	0.121735	0.992743	1	21	maturation of LSU-rRNA	BP	1
GO:0000472	1	0.993207	0	1	endonucleolytic cleavage to generate mature 5'-end of SSU-rRNA from (SSU-rRNA, 5.8S rRNA, LSU-rRNA)	BP	1
GO:0000479	1	0.957688	0	8	endonucleolytic cleavage of tricistronic rRNA transcript (SSU-rRNA, 5.8S rRNA, LSU-rRNA)	BP	1
GO:0000480	1	0.993207	0	1	endonucleolytic cleavage in 5'-ETS of tricistronic rRNA transcript (SSU-rRNA, 5.8S rRNA, LSU-rRNA)	BP	1
GO:0000481	1	0.995595	0	1	maturation of 5S rRNA	BP	1
GO:0000491	1	0.980362	0	4	small nucleolar ribonucleoprotein complex assembly	BP	1
GO:0000492	1	0.985247	0	3	box C/D snoRNP assembly	BP	1
GO:0000493	1	0.995043	0	1	box H/ACA snoRNP assembly	BP	1
GO:0000494	1	0.994288	0	1	box C/D RNA 3'-end processing	BP	1
GO:0000495	1	0.995073	0	1	box H/ACA RNA 3'-end processing	BP	1
GO:0000578	1	0.573687	0	112	embryonic axis specification	BP	1
GO:0000705	1	0.996335	0	1	achiasmate meiosis I	BP	1
GO:0000706	1	0.989952	0	3	meiotic DNA double-strand break processing	BP	1
GO:0000707	1	0.987628	0	2	meiotic DNA recombinase assembly	BP	1
GO:0000710	1	0.986912	0	3	meiotic mismatch repair	BP	1
GO:0000711	1	0.986888	0	3	meiotic DNA repair synthesis	BP	1
GO:0000712	1	0.964901	0	8	resolution of meiotic recombination intermediates	BP	1
GO:0000715	1	0.988395	0	2	nucleotide-excision repair, DNA damage recognition	BP	1
GO:0000722	1	0.99664	0	1	telomere maintenance via recombination	BP	1
GO:0000723	1	0.920343	0	18	telomere maintenance	BP	1
GO:0000724	1	0.86569	0	32	double-strand break repair via homologous recombination	BP	1
GO:0000725	1	0.86569	0	32	recombinational repair	BP	1
GO:0000727	1	0.971525	0	5	double-strand break repair via break-induced replication	BP	1
GO:0000729	1	0.989952	0	3	DNA double-strand break processing	BP	1
GO:0000730	1	0.982254	0	3	DNA recombinase assembly	BP	1
GO:0000731	1	0.939777	0	14	DNA synthesis involved in DNA repair	BP	1
GO:0000732	1	0.983586	0	4	DNA strand displacement	BP	1
GO:0000741	1	0.977907	0	5	karyogamy	BP	1
GO:0000768	1	0.844093	0	35	syncytium formation by plasma membrane fusion	BP	1
GO:0000819	1	0.711511	0	75	sister chromatid segregation	BP	1
GO:0000820	1	0.995039	0	1	regulation of glutamine family amino acid metabolic process	BP	1
GO:0000902	1	0.165441	0	397	cell morphogenesis	BP	1
GO:0000910	1	0.631954	0	93	cytokinesis	BP	1
GO:0000912	1	0.928593	0	15	assembly of actomyosin apparatus involved in cytokinesis	BP	1
GO:0000915	1	0.931728	0	14	actomyosin contractile ring assembly	BP	1
GO:0000916	1	0.94319	0	12	actomyosin contractile ring contraction	BP	1
GO:0000920	1	0.989952	0	2	septum digestion after cytokinesis	BP	1
GO:0000956	1	0.788567	0	47	nuclear-transcribed mRNA catabolic process	BP	1
GO:0000959	1	0.908701	0	19	mitochondrial RNA metabolic process	BP	1
GO:0000963	1	0.949173	0	10	mitochondrial RNA processing	BP	1
GO:0000965	1	0.99075	0	2	mitochondrial RNA 3'-end processing	BP	1
GO:0000966	1	0.948091	0	8	RNA 5'-end processing	BP	1
GO:0000967	1	0.993207	0	1	rRNA 5'-end processing	BP	1
GO:0000972	1	0.980986	0	5	transcription-dependent tethering of RNA polymerase II gene DNA at nuclear periphery	BP	1
GO:0000973	1	0.992928	0	2	post-transcriptional tethering of RNA polymerase II gene DNA at nuclear periphery	BP	1
GO:0001101	1	0.917223	0	15	response to acid chemical	BP	1
GO:0001109	1	0.955857	0	8	promoter clearance during DNA-templated transcription	BP	1
GO:0001111	1	0.955857	0	8	RNA polymerase II promoter clearance	BP	1
GO:0001112	1	0.961262	0	7	DNA-templated transcription open complex formation	BP	1
GO:0001113	1	0.961262	0	7	transcription open complex formation at RNA polymerase II promoter	BP	1
GO:0001120	1	0.961262	0	7	protein-DNA complex remodeling	BP	1
GO:0001173	1	0.986925	0	2	DNA-templated transcriptional start site selection	BP	1
GO:0001174	1	0.986925	0	2	transcriptional start site selection at RNA polymerase II promoter	BP	1
GO:0001178	1	0.969515	0	5	regulation of transcriptional start site selection at RNA polymerase II promoter	BP	1
GO:0001188	1	0.996371	0	1	RNA polymerase I preinitiation complex assembly	BP	1
GO:0001192	1	0.991189	0	1	maintenance of transcriptional fidelity during transcription elongation	BP	1
GO:0001193	1	0.991189	0	1	maintenance of transcriptional fidelity during transcription elongation by RNA polymerase II	BP	1
GO:0001408	1	0.995366	0	1	guanine nucleotide transport	BP	1
GO:0001504	1	0.981842	0	4	neurotransmitter uptake	BP	1
GO:0001508	1	0.959785	0	10	action potential	BP	1
GO:0001510	1	0.827505	0	37	RNA methylation	BP	1
GO:0001522	1	0.953114	0	8	pseudouridine synthesis	BP	1
GO:0001523	0.00956908	0.999977	1	2	retinoid metabolic process	BP	1
GO:0001539	1	0.973833	0	5	cilium or flagellum-dependent cell motility	BP	1
GO:0001555	1	0.993194	0	2	oocyte growth	BP	1
GO:0001556	1	0.976877	0	6	oocyte maturation	BP	1
GO:0001558	1	0.718077	0	66	regulation of cell growth	BP	1
GO:0001561	1	0.983728	0	3	fatty acid alpha-oxidation	BP	1
GO:0001578	1	0.841747	0	37	microtubule bundle formation	BP	1
GO:0001580	1	0.993099	0	2	detection of chemical stimulus involved in sensory perception of bitter taste	BP	1
GO:0001582	1	0.996639	0	1	detection of chemical stimulus involved in sensory perception of sweet taste	BP	1
GO:0001654	1	0.254316	0	297	eye development	BP	1
GO:0001655	1	0.796462	0	49	urogenital system development	BP	1
GO:0001659	1	0.986769	0	3	temperature homeostasis	BP	1
GO:0001661	1	0.989258	0	3	conditioned taste aversion	BP	1
GO:0001666	1	0.799478	0	46	response to hypoxia	BP	1
GO:0001667	1	0.512132	0	140	ameboidal-type cell migration	BP	1
GO:0001675	1	0.992024	0	2	acrosome assembly	BP	1
GO:0001676	0.0479647	0.998964	1	10	long-chain fatty acid metabolic process	BP	1
GO:0001678	1	0.995145	0	1	intracellular glucose homeostasis	BP	1
GO:0001682	1	0.95458	0	7	tRNA 5'-leader removal	BP	1
GO:0001692	1	0.99213	0	2	histamine metabolic process	BP	1
GO:0001700	1	0.530743	0	133	embryonic development via the syncytial blastoderm	BP	1
GO:0001703	1	0.874893	0	29	gastrulation with mouth forming first	BP	1
GO:0001704	1	0.899329	0	22	formation of primary germ layer	BP	1
GO:0001705	1	0.987928	0	2	ectoderm formation	BP	1
GO:0001706	1	0.964371	0	7	endoderm formation	BP	1
GO:0001707	1	0.928957	0	16	mesoderm formation	BP	1
GO:0001708	1	0.82338	0	42	cell fate specification	BP	1
GO:0001709	1	0.593799	0	113	cell fate determination	BP	1
GO:0001710	1	0.961714	0	8	mesodermal cell fate commitment	BP	1
GO:0001711	1	0.986315	0	3	endodermal cell fate commitment	BP	1
GO:0001712	1	0.987928	0	2	ectodermal cell fate commitment	BP	1
GO:0001713	1	0.993072	0	1	ectodermal cell fate determination	BP	1
GO:0001714	1	0.990129	0	2	endodermal cell fate specification	BP	1
GO:0001715	1	0.994821	0	1	ectodermal cell fate specification	BP	1
GO:0001731	1	0.951843	0	8	formation of translation preinitiation complex	BP	1
GO:0001732	1	0.996578	0	1	formation of cytoplasmic translation initiation complex	BP	1
GO:0001736	1	0.7194	0	74	establishment of planar polarity	BP	1
GO:0001737	1	0.900791	0	23	establishment of imaginal disc-derived wing hair orientation	BP	1
GO:0001738	1	0.687337	0	85	morphogenesis of a polarized epithelium	BP	1
GO:0001742	1	0.959456	0	9	oenocyte differentiation	BP	1
GO:0001744	1	0.990138	0	2	insect visual primordium formation	BP	1
GO:0001745	1	0.354877	0	222	compound eye morphogenesis	BP	1
GO:0001746	1	0.968807	0	7	Bolwig's organ morphogenesis	BP	1
GO:0001748	1	0.972445	0	6	insect visual primordium development	BP	1
GO:0001751	1	0.555776	0	124	compound eye photoreceptor cell differentiation	BP	1
GO:0001752	1	0.836799	0	37	compound eye photoreceptor fate commitment	BP	1
GO:0001754	1	0.546998	0	128	eye photoreceptor cell differentiation	BP	1
GO:0001763	1	0.802897	0	46	morphogenesis of a branching structure	BP	1
GO:0001764	1	0.981756	0	5	neuron migration	BP	1
GO:0001775	1	0.9904	0	2	cell activation	BP	1
GO:0001817	1	0.993829	0	1	regulation of cytokine production	BP	1
GO:0001818	1	0.993829	0	1	negative regulation of cytokine production	BP	1
GO:0001837	1	0.993188	0	2	epithelial to mesenchymal transition	BP	1
GO:0001838	1	0.990319	0	2	embryonic epithelial tube formation	BP	1
GO:0001845	1	0.988389	0	2	phagolysosome assembly	BP	1
GO:0001881	1	0.982581	0	3	receptor recycling	BP	1
GO:0001885	1	0.953466	0	9	endothelial cell development	BP	1
GO:0001894	1	0.811393	0	48	tissue homeostasis	BP	1
GO:0001895	1	0.942475	0	15	retina homeostasis	BP	1
GO:0001927	1	0.991615	0	2	exocyst assembly	BP	1
GO:0001932	1	0.402654	0	178	regulation of protein phosphorylation	BP	1
GO:0001933	1	0.720043	0	62	negative regulation of protein phosphorylation	BP	1
GO:0001934	1	0.628693	0	92	positive regulation of protein phosphorylation	BP	1
GO:0001941	1	0.958904	0	11	postsynaptic membrane organization	BP	1
GO:0001952	1	0.976992	0	5	regulation of cell-matrix adhesion	BP	1
GO:0001953	1	0.995213	0	1	negative regulation of cell-matrix adhesion	BP	1
GO:0001954	1	0.98969	0	2	positive regulation of cell-matrix adhesion	BP	1
GO:0001956	1	0.984021	0	4	positive regulation of neurotransmitter secretion	BP	1
GO:0001963	1	0.987824	0	2	synaptic transmission, dopaminergic	BP	1
GO:0001964	1	0.985952	0	3	startle response	BP	1
GO:0002009	1	0.118914	0	452	morphogenesis of an epithelium	BP	1
GO:0002011	1	0.979411	0	5	morphogenesis of an epithelial sheet	BP	1
GO:0002021	1	0.996469	0	1	response to dietary excess	BP	1
GO:0002027	1	0.961326	0	8	regulation of heart rate	BP	1
GO:0002028	1	0.967859	0	6	regulation of sodium ion transport	BP	1
GO:0002029	1	0.989668	0	2	desensitization of G protein-coupled receptor signaling pathway	BP	1
GO:0002032	1	0.989668	0	2	desensitization of G protein-coupled receptor signaling pathway by arrestin	BP	1
GO:0002052	1	0.974624	0	5	positive regulation of neuroblast proliferation	BP	1
GO:0002064	1	0.294743	0	259	epithelial cell development	BP	1
GO:0002065	1	0.320313	0	240	columnar/cuboidal epithelial cell differentiation	BP	1
GO:0002066	1	0.332797	0	233	columnar/cuboidal epithelial cell development	BP	1
GO:0002067	1	0.976552	0	5	glandular epithelial cell differentiation	BP	1
GO:0002082	1	0.971536	0	5	regulation of oxidative phosphorylation	BP	1
GO:0002084	1	0.981422	0	3	protein depalmitoylation	BP	1
GO:0002090	1	0.996125	0	1	regulation of receptor internalization	BP	1
GO:0002092	1	0.996125	0	1	positive regulation of receptor internalization	BP	1
GO:0002097	1	0.961443	0	8	tRNA wobble base modification	BP	1
GO:0002098	1	0.964888	0	7	tRNA wobble uridine modification	BP	1
GO:0002101	1	0.996431	0	1	tRNA wobble cytosine modification	BP	1
GO:0002115	1	0.995415	0	1	store-operated calcium entry	BP	1
GO:0002118	1	0.933331	0	13	aggressive behavior	BP	1
GO:0002121	1	0.939874	0	12	inter-male aggressive behavior	BP	1
GO:0002143	1	0.989885	0	2	tRNA wobble position uridine thiolation	BP	1
GO:0002164	0.43693	0.88884	1	117	larval development	BP	1
GO:0002165	1	0.145543	0	409	instar larval or pupal development	BP	1
GO:0002168	1	0.787012	0	50	instar larval development	BP	1
GO:0002183	1	0.932814	0	12	cytoplasmic translational initiation	BP	1
GO:0002184	1	0.995284	0	1	cytoplasmic translational termination	BP	1
GO:0002188	1	0.981598	0	3	translation reinitiation	BP	1
GO:0002190	1	0.987881	0	2	cap-independent translational initiation	BP	1
GO:0002191	1	0.988584	0	2	cap-dependent translational initiation	BP	1
GO:0002192	1	0.987881	0	2	IRES-dependent translational initiation of linear mRNA	BP	1
GO:0002209	1	0.989859	0	2	behavioral defense response	BP	1
GO:0002218	1	0.974927	0	6	activation of innate immune response	BP	1
GO:0002220	1	0.983093	0	4	innate immune response activating cell surface receptor signaling pathway	BP	1
GO:0002221	1	0.974927	0	6	pattern recognition receptor signaling pathway	BP	1
GO:0002224	1	0.991697	0	2	toll-like receptor signaling pathway	BP	1
GO:0002225	1	0.904513	0	19	positive regulation of antimicrobial peptide production	BP	1
GO:0002229	1	0.996531	0	1	defense response to oomycetes	BP	1
GO:0002230	1	0.964271	0	8	positive regulation of defense response to virus by host	BP	1
GO:0002237	1	0.978456	0	5	response to molecule of bacterial origin	BP	1
GO:0002238	1	0.986408	0	3	response to molecule of fungal origin	BP	1
GO:0002239	1	0.996531	0	1	response to oomycetes	BP	1
GO:0002244	1	0.99501	0	1	hematopoietic progenitor cell differentiation	BP	1
GO:0002250	1	0.99655	0	1	adaptive immune response	BP	1
GO:0002251	1	0.956444	0	11	organ or tissue specific immune response	BP	1
GO:0002252	1	0.759923	0	57	immune effector process	BP	1
GO:0002253	1	0.971239	0	7	activation of immune response	BP	1
GO:0002274	1	0.995095	0	1	myeloid leukocyte activation	BP	1
GO:0002376	0.637445	0.7345	1	203	immune system process	BP	1
GO:0002385	1	0.956444	0	11	mucosal immune response	BP	1
GO:0002429	1	0.983093	0	4	immune response-activating cell surface receptor signaling pathway	BP	1
GO:0002433	1	0.988175	0	2	immune response-regulating cell surface receptor signaling pathway involved in phagocytosis	BP	1
GO:0002440	1	0.991565	0	2	production of molecular mediator of immune response	BP	1
GO:0002520	0.282901	0.956861	1	63	immune system development	BP	1
GO:0002682	1	0.534755	0	127	regulation of immune system process	BP	1
GO:0002683	1	0.832278	0	37	negative regulation of immune system process	BP	1
GO:0002684	1	0.808666	0	40	positive regulation of immune system process	BP	1
GO:0002685	1	0.995067	0	1	regulation of leukocyte migration	BP	1
GO:0002688	1	0.995067	0	1	regulation of leukocyte chemotaxis	BP	1
GO:0002697	1	0.816373	0	43	regulation of immune effector process	BP	1
GO:0002698	1	0.975808	0	5	negative regulation of immune effector process	BP	1
GO:0002699	1	0.904513	0	19	positive regulation of immune effector process	BP	1
GO:0002700	1	0.856003	0	32	regulation of production of molecular mediator of immune response	BP	1
GO:0002701	1	0.975808	0	5	negative regulation of production of molecular mediator of immune response	BP	1
GO:0002702	1	0.904513	0	19	positive regulation of production of molecular mediator of immune response	BP	1
GO:0002718	1	0.993829	0	1	regulation of cytokine production involved in immune response	BP	1
GO:0002719	1	0.993829	0	1	negative regulation of cytokine production involved in immune response	BP	1
GO:0002752	1	0.983093	0	4	cell surface pattern recognition receptor signaling pathway	BP	1
GO:0002757	1	0.974927	0	6	immune response-activating signaling pathway	BP	1
GO:0002758	1	0.974927	0	6	innate immune response-activating signaling pathway	BP	1
GO:0002759	1	0.843922	0	35	regulation of antimicrobial humoral response	BP	1
GO:0002760	1	0.904513	0	19	positive regulation of antimicrobial humoral response	BP	1
GO:0002764	1	0.963394	0	8	immune response-regulating signaling pathway	BP	1
GO:0002768	1	0.971464	0	6	immune response-regulating cell surface receptor signaling pathway	BP	1
GO:0002775	1	0.991565	0	2	antimicrobial peptide production	BP	1
GO:0002781	1	0.994909	0	1	antifungal peptide production	BP	1
GO:0002784	1	0.861332	0	31	regulation of antimicrobial peptide production	BP	1
GO:0002785	1	0.981869	0	4	negative regulation of antimicrobial peptide production	BP	1
GO:0002786	1	0.942634	0	12	regulation of antibacterial peptide production	BP	1
GO:0002787	1	0.985472	0	3	negative regulation of antibacterial peptide production	BP	1
GO:0002788	1	0.971452	0	6	regulation of antifungal peptide production	BP	1
GO:0002790	1	0.797738	0	42	peptide secretion	BP	1
GO:0002791	1	0.879242	0	27	regulation of peptide secretion	BP	1
GO:0002792	1	0.974894	0	6	negative regulation of peptide secretion	BP	1
GO:0002793	1	0.927076	0	15	positive regulation of peptide secretion	BP	1
GO:0002803	1	0.956541	0	9	positive regulation of antibacterial peptide production	BP	1
GO:0002804	1	0.971452	0	6	positive regulation of antifungal peptide production	BP	1
GO:0002805	1	0.899353	0	22	regulation of antimicrobial peptide biosynthetic process	BP	1
GO:0002806	1	0.985472	0	3	negative regulation of antimicrobial peptide biosynthetic process	BP	1
GO:0002807	1	0.934631	0	13	positive regulation of antimicrobial peptide biosynthetic process	BP	1
GO:0002808	1	0.942634	0	12	regulation of antibacterial peptide biosynthetic process	BP	1
GO:0002809	1	0.985472	0	3	negative regulation of antibacterial peptide biosynthetic process	BP	1
GO:0002810	1	0.986539	0	3	regulation of antifungal peptide biosynthetic process	BP	1
GO:0002813	1	0.970465	0	6	regulation of biosynthetic process of antibacterial peptides active against Gram-negative bacteria	BP	1
GO:0002814	1	0.990365	0	2	negative regulation of biosynthetic process of antibacterial peptides active against Gram-negative bacteria	BP	1
GO:0002831	1	0.797247	0	48	regulation of response to biotic stimulus	BP	1
GO:0002832	1	0.945954	0	12	negative regulation of response to biotic stimulus	BP	1
GO:0002833	1	0.904513	0	19	positive regulation of response to biotic stimulus	BP	1
GO:0002920	1	0.841078	0	36	regulation of humoral immune response	BP	1
GO:0002921	1	0.958831	0	9	negative regulation of humoral immune response	BP	1
GO:0002922	1	0.904513	0	19	positive regulation of humoral immune response	BP	1
GO:0002940	1	0.995064	0	1	tRNA N2-guanine methylation	BP	1
GO:0002943	1	0.975162	0	5	tRNA dihydrouridine synthesis	BP	1
GO:0002949	1	0.98865	0	2	tRNA threonylcarbamoyladenosine modification	BP	1
GO:0003002	1	0.171427	0	358	regionalization	BP	1
GO:0003006	0.94515	0.218473	1	599	developmental process involved in reproduction	BP	1
GO:0003007	1	0.883436	0	26	heart morphogenesis	BP	1
GO:0003008	1	0.199019	0	343	system process	BP	1
GO:0003009	1	0.986719	0	2	skeletal muscle contraction	BP	1
GO:0003010	1	0.991621	0	1	voluntary skeletal muscle contraction	BP	1
GO:0003012	1	0.903224	0	20	muscle system process	BP	1
GO:0003013	1	0.947543	0	11	circulatory system process	BP	1
GO:0003014	1	0.938731	0	13	renal system process	BP	1
GO:0003015	1	0.947543	0	11	heart process	BP	1
GO:0003053	1	0.991639	0	2	circadian regulation of heart rate	BP	1
GO:0003091	1	0.996564	0	1	renal water homeostasis	BP	1
GO:0003096	1	0.995949	0	1	renal sodium ion transport	BP	1
GO:0003097	1	0.996564	0	1	renal water transport	BP	1
GO:0003143	1	0.995295	0	1	embryonic heart tube morphogenesis	BP	1
GO:0003144	1	0.995295	0	1	embryonic heart tube formation	BP	1
GO:0003151	1	0.98512	0	4	outflow tract morphogenesis	BP	1
GO:0003156	1	0.968581	0	7	regulation of animal organ formation	BP	1
GO:0003158	1	0.953466	0	9	endothelium development	BP	1
GO:0003264	1	0.996125	0	1	regulation of cardioblast proliferation	BP	1
GO:0003330	1	0.996465	0	1	regulation of extracellular matrix constituent secretion	BP	1
GO:0003331	1	0.996465	0	1	positive regulation of extracellular matrix constituent secretion	BP	1
GO:0003333	1	0.817034	0	42	amino acid transmembrane transport	BP	1
GO:0003341	1	0.929343	0	17	cilium movement	BP	1
GO:0003344	1	0.992521	0	2	pericardium morphogenesis	BP	1
GO:0003351	1	0.996301	0	1	epithelial cilium movement involved in extracellular fluid movement	BP	1
GO:0003365	1	0.979279	0	3	establishment of cell polarity involved in ameboidal cell migration	BP	1
GO:0003371	1	0.979279	0	3	establishment or maintenance of cytoskeleton polarity involved in ameboidal cell migration	BP	1
GO:0003376	1	0.995101	0	1	sphingosine-1-phosphate receptor signaling pathway	BP	1
GO:0003379	1	0.979279	0	3	establishment of cell polarity involved in gastrulation cell migration	BP	1
GO:0003380	1	0.979279	0	3	establishment or maintenance of cytoskeleton polarity involved in gastrulation	BP	1
GO:0003381	1	0.958996	0	8	epithelial cell morphogenesis involved in gastrulation	BP	1
GO:0003382	1	0.901217	0	23	epithelial cell morphogenesis	BP	1
GO:0003383	1	0.927993	0	16	apical constriction	BP	1
GO:0003384	1	0.958996	0	8	apical constriction involved in gastrulation	BP	1
GO:0003399	1	0.995076	0	1	cytoneme morphogenesis	BP	1
GO:0003400	1	0.984017	0	3	regulation of COPII vesicle coating	BP	1
GO:0003401	1	0.989938	0	3	axis elongation	BP	1
GO:0003407	1	0.991619	0	2	neural retina development	BP	1
GO:0005513	1	0.995415	0	1	detection of calcium ion	BP	1
GO:0005975	0.386271	0.915315	1	101	carbohydrate metabolic process	BP	1
GO:0005976	1	0.893583	0	25	polysaccharide metabolic process	BP	1
GO:0005977	1	0.915837	0	19	glycogen metabolic process	BP	1
GO:0005978	1	0.991752	0	2	glycogen biosynthetic process	BP	1
GO:0005979	1	0.994198	0	1	regulation of glycogen biosynthetic process	BP	1
GO:0005980	1	0.939586	0	13	glycogen catabolic process	BP	1
GO:0005981	1	0.982707	0	4	regulation of glycogen catabolic process	BP	1
GO:0005984	0.0518889	0.998773	1	11	disaccharide metabolic process	BP	1
GO:0005985	1	0.994398	0	1	sucrose metabolic process	BP	1
GO:0005986	1	0.994398	0	1	sucrose biosynthetic process	BP	1
GO:0005991	1	0.985939	0	3	trehalose metabolic process	BP	1
GO:0005992	1	0.995818	0	1	trehalose biosynthetic process	BP	1
GO:0005993	1	0.995484	0	1	trehalose catabolic process	BP	1
GO:0005996	1	0.895529	0	23	monosaccharide metabolic process	BP	1
GO:0005997	1	0.995084	0	1	xylulose metabolic process	BP	1
GO:0006000	1	0.994398	0	1	fructose metabolic process	BP	1
GO:0006002	1	0.983353	0	3	fructose 6-phosphate metabolic process	BP	1
GO:0006006	1	0.951961	0	10	glucose metabolic process	BP	1
GO:0006007	1	0.991047	0	2	glucose catabolic process	BP	1
GO:0006011	1	0.991739	0	2	UDP-glucose metabolic process	BP	1
GO:0006012	1	0.971714	0	6	galactose metabolic process	BP	1
GO:0006013	1	0.979145	0	5	mannose metabolic process	BP	1
GO:0006014	1	0.987596	0	2	D-ribose metabolic process	BP	1
GO:0006020	1	0.975019	0	5	inositol metabolic process	BP	1
GO:0006021	1	0.995091	0	1	inositol biosynthetic process	BP	1
GO:0006022	1	0.84748	0	35	aminoglycan metabolic process	BP	1
GO:0006023	1	0.941206	0	13	aminoglycan biosynthetic process	BP	1
GO:0006024	1	0.959165	0	9	glycosaminoglycan biosynthetic process	BP	1
GO:0006026	1	0.908376	0	20	aminoglycan catabolic process	BP	1
GO:0006027	1	0.98342	0	3	glycosaminoglycan catabolic process	BP	1
GO:0006029	1	0.92933	0	15	proteoglycan metabolic process	BP	1
GO:0006030	1	0.906405	0	21	chitin metabolic process	BP	1
GO:0006031	1	0.98129	0	4	chitin biosynthetic process	BP	1
GO:0006032	1	0.923711	0	17	chitin catabolic process	BP	1
GO:0006034	1	0.98669	0	3	cuticle chitin metabolic process	BP	1
GO:0006035	1	0.98669	0	3	cuticle chitin biosynthetic process	BP	1
GO:0006037	1	0.99664	0	1	cell wall chitin metabolic process	BP	1
GO:0006038	1	0.99664	0	1	cell wall chitin biosynthetic process	BP	1
GO:0006040	1	0.86025	0	31	amino sugar metabolic process	BP	1
GO:0006041	1	0.994177	0	1	glucosamine metabolic process	BP	1
GO:0006043	1	0.994177	0	1	glucosamine catabolic process	BP	1
GO:0006044	1	0.971828	0	6	N-acetylglucosamine metabolic process	BP	1
GO:0006046	1	0.994843	0	1	N-acetylglucosamine catabolic process	BP	1
GO:0006047	1	0.971804	0	5	UDP-N-acetylglucosamine metabolic process	BP	1
GO:0006048	1	0.982722	0	3	UDP-N-acetylglucosamine biosynthetic process	BP	1
GO:0006056	1	0.994912	0	1	mannoprotein metabolic process	BP	1
GO:0006057	1	0.994912	0	1	mannoprotein biosynthetic process	BP	1
GO:0006066	1	0.819869	0	39	alcohol metabolic process	BP	1
GO:0006067	1	0.989621	0	2	ethanol metabolic process	BP	1
GO:0006071	1	0.976446	0	5	glycerol metabolic process	BP	1
GO:0006072	1	0.981482	0	4	glycerol-3-phosphate metabolic process	BP	1
GO:0006081	0.067916	0.997854	1	13	cellular aldehyde metabolic process	BP	1
GO:0006082	0.321827	0.891269	2	230	organic acid metabolic process	BP	1
GO:0006084	1	0.966513	0	7	acetyl-CoA metabolic process	BP	1
GO:0006085	1	0.991603	0	2	acetyl-CoA biosynthetic process	BP	1
GO:0006086	1	0.995021	0	1	acetyl-CoA biosynthetic process from pyruvate	BP	1
GO:0006089	1	0.995084	0	1	lactate metabolic process	BP	1
GO:0006090	1	0.893285	0	21	pyruvate metabolic process	BP	1
GO:0006091	1	0.466652	0	123	generation of precursor metabolites and energy	BP	1
GO:0006094	1	0.978683	0	4	gluconeogenesis	BP	1
GO:0006096	1	0.954468	0	9	glycolytic process	BP	1
GO:0006098	1	0.986674	0	2	pentose-phosphate shunt	BP	1
GO:0006099	1	0.888306	0	23	tricarboxylic acid cycle	BP	1
GO:0006101	1	0.888306	0	23	citrate metabolic process	BP	1
GO:0006102	1	0.994862	0	1	isocitrate metabolic process	BP	1
GO:0006103	1	0.990123	0	2	2-oxoglutarate metabolic process	BP	1
GO:0006105	1	0.986037	0	2	succinate metabolic process	BP	1
GO:0006106	1	0.990167	0	2	fumarate metabolic process	BP	1
GO:0006108	1	0.985989	0	3	malate metabolic process	BP	1
GO:0006109	1	0.910108	0	18	regulation of carbohydrate metabolic process	BP	1
GO:0006110	1	0.996638	0	1	regulation of glycolytic process	BP	1
GO:0006111	1	0.990947	0	1	regulation of gluconeogenesis	BP	1
GO:0006112	1	0.915837	0	19	energy reserve metabolic process	BP	1
GO:0006116	1	0.990988	0	2	NADH oxidation	BP	1
GO:0006117	1	0.983325	0	4	acetaldehyde metabolic process	BP	1
GO:0006119	1	0.68956	0	50	oxidative phosphorylation	BP	1
GO:0006120	1	0.817075	0	26	mitochondrial electron transport, NADH to ubiquinone	BP	1
GO:0006121	1	0.9733	0	4	mitochondrial electron transport, succinate to ubiquinone	BP	1
GO:0006122	1	0.930334	0	10	mitochondrial electron transport, ubiquinol to cytochrome c	BP	1
GO:0006123	1	0.96461	0	4	mitochondrial electron transport, cytochrome c to oxygen	BP	1
GO:0006127	1	0.995873	0	1	glycerophosphate shuttle	BP	1
GO:0006139	0.844348	0.299356	4	1096	nucleobase-containing compound metabolic process	BP	1
GO:0006140	1	0.949806	0	10	regulation of nucleotide metabolic process	BP	1
GO:0006144	1	0.958193	0	9	purine nucleobase metabolic process	BP	1
GO:0006145	1	0.98503	0	4	purine nucleobase catabolic process	BP	1
GO:0006152	1	0.976794	0	4	purine nucleoside catabolic process	BP	1
GO:0006154	1	0.989514	0	2	adenosine catabolic process	BP	1
GO:0006163	0.58291	0.785608	1	148	purine nucleotide metabolic process	BP	1
GO:0006164	0.297216	0.952049	1	67	purine nucleotide biosynthetic process	BP	1
GO:0006166	1	0.994676	0	1	purine ribonucleoside salvage	BP	1
GO:0006167	1	0.984747	0	3	AMP biosynthetic process	BP	1
GO:0006169	1	0.994676	0	1	adenosine salvage	BP	1
GO:0006171	1	0.993072	0	2	cAMP biosynthetic process	BP	1
GO:0006172	1	0.993646	0	1	ADP biosynthetic process	BP	1
GO:0006177	1	0.995469	0	1	GMP biosynthetic process	BP	1
GO:0006182	1	0.930596	0	18	cGMP biosynthetic process	BP	1
GO:0006183	1	0.987063	0	2	GTP biosynthetic process	BP	1
GO:0006188	1	0.994862	0	1	IMP biosynthetic process	BP	1
GO:0006189	1	0.994862	0	1	'de novo' IMP biosynthetic process	BP	1
GO:0006195	1	0.980149	0	3	purine nucleotide catabolic process	BP	1
GO:0006198	1	0.994681	0	1	cAMP catabolic process	BP	1
GO:0006206	1	0.925591	0	15	pyrimidine nucleobase metabolic process	BP	1
GO:0006207	1	0.954169	0	9	'de novo' pyrimidine nucleobase biosynthetic process	BP	1
GO:0006208	1	0.984713	0	3	pyrimidine nucleobase catabolic process	BP	1
GO:0006212	1	0.99512	0	1	uracil catabolic process	BP	1
GO:0006213	1	0.962968	0	6	pyrimidine nucleoside metabolic process	BP	1
GO:0006216	1	0.991969	0	1	cytidine catabolic process	BP	1
GO:0006220	1	0.940176	0	10	pyrimidine nucleotide metabolic process	BP	1
GO:0006221	1	0.940176	0	10	pyrimidine nucleotide biosynthetic process	BP	1
GO:0006222	1	0.98298	0	3	UMP biosynthetic process	BP	1
GO:0006226	1	0.992616	0	1	dUMP biosynthetic process	BP	1
GO:0006227	1	0.992824	0	1	dUDP biosynthetic process	BP	1
GO:0006228	1	0.991963	0	1	UTP biosynthetic process	BP	1
GO:0006230	1	0.987732	0	2	TMP biosynthetic process	BP	1
GO:0006231	1	0.992616	0	1	dTMP biosynthetic process	BP	1
GO:0006233	1	0.992824	0	1	dTDP biosynthetic process	BP	1
GO:0006235	1	0.992824	0	1	dTTP biosynthetic process	BP	1
GO:0006241	1	0.98758	0	2	CTP biosynthetic process	BP	1
GO:0006259	1	0.356231	0	207	DNA metabolic process	BP	1
GO:0006260	1	0.752974	0	58	DNA replication	BP	1
GO:0006261	1	0.77769	0	50	DNA-templated DNA replication	BP	1
GO:0006264	1	0.991923	0	2	mitochondrial DNA replication	BP	1
GO:0006265	1	0.975218	0	6	DNA topological change	BP	1
GO:0006266	1	0.982732	0	4	DNA ligation	BP	1
GO:0006267	1	0.9951	0	1	pre-replicative complex assembly involved in nuclear cell cycle DNA replication	BP	1
GO:0006268	1	0.995052	0	1	DNA unwinding involved in DNA replication	BP	1
GO:0006269	1	0.99492	0	1	DNA replication, synthesis of RNA primer	BP	1
GO:0006270	1	0.950288	0	10	DNA replication initiation	BP	1
GO:0006271	1	0.929645	0	14	DNA strand elongation involved in DNA replication	BP	1
GO:0006272	1	0.97024	0	6	leading strand elongation	BP	1
GO:0006273	1	0.97812	0	5	lagging strand elongation	BP	1
GO:0006274	1	0.993778	0	1	DNA replication termination	BP	1
GO:0006275	1	0.925951	0	15	regulation of DNA replication	BP	1
GO:0006277	1	0.901156	0	21	DNA amplification	BP	1
GO:0006278	1	0.979738	0	4	RNA-templated DNA biosynthetic process	BP	1
GO:0006279	1	0.993619	0	1	premeiotic DNA replication	BP	1
GO:0006281	1	0.538131	0	124	DNA repair	BP	1
GO:0006282	1	0.948811	0	12	regulation of DNA repair	BP	1
GO:0006283	1	0.991189	0	1	transcription-coupled nucleotide-excision repair	BP	1
GO:0006284	1	0.966151	0	8	base-excision repair	BP	1
GO:0006285	1	0.991011	0	2	base-excision repair, AP site formation	BP	1
GO:0006287	1	0.993191	0	2	base-excision repair, gap-filling	BP	1
GO:0006289	1	0.889361	0	22	nucleotide-excision repair	BP	1
GO:0006297	1	0.983124	0	4	nucleotide-excision repair, DNA gap filling	BP	1
GO:0006298	1	0.952065	0	11	mismatch repair	BP	1
GO:0006301	1	0.954201	0	9	postreplication repair	BP	1
GO:0006302	1	0.790782	0	52	double-strand break repair	BP	1
GO:0006303	1	0.955917	0	10	double-strand break repair via nonhomologous end joining	BP	1
GO:0006304	1	0.976554	0	5	DNA modification	BP	1
GO:0006305	1	0.989435	0	2	DNA alkylation	BP	1
GO:0006306	1	0.989435	0	2	DNA methylation	BP	1
GO:0006308	1	0.947736	0	11	DNA catabolic process	BP	1
GO:0006309	1	0.977629	0	5	apoptotic DNA fragmentation	BP	1
GO:0006310	1	0.806868	0	48	DNA recombination	BP	1
GO:0006311	1	0.996219	0	1	meiotic gene conversion	BP	1
GO:0006312	1	0.973168	0	5	mitotic recombination	BP	1
GO:0006325	0.687955	0.679961	1	238	chromatin organization	BP	1
GO:0006334	1	0.923235	0	15	nucleosome assembly	BP	1
GO:0006337	1	0.994628	0	1	nucleosome disassembly	BP	1
GO:0006338	1	0.687151	0	77	chromatin remodeling	BP	1
GO:0006346	1	0.993025	0	1	DNA methylation-dependent heterochromatin formation	BP	1
GO:0006351	1	0.42198	0	161	DNA-templated transcription	BP	1
GO:0006352	1	0.752173	0	50	DNA-templated transcription initiation	BP	1
GO:0006353	1	0.957476	0	7	DNA-templated transcription termination	BP	1
GO:0006354	1	0.943772	0	10	DNA-templated transcription elongation	BP	1
GO:0006355	0.95922	0.175203	1	640	regulation of DNA-templated transcription	BP	1
GO:0006356	1	0.951461	0	11	regulation of transcription by RNA polymerase I	BP	1
GO:0006357	0.885229	0.368477	1	436	regulation of transcription by RNA polymerase II	BP	1
GO:0006359	1	0.957901	0	7	regulation of transcription by RNA polymerase III	BP	1
GO:0006360	1	0.968829	0	6	transcription by RNA polymerase I	BP	1
GO:0006361	1	0.991478	0	2	transcription initiation at RNA polymerase I promoter	BP	1
GO:0006363	1	0.991882	0	1	termination of RNA polymerase I transcription	BP	1
GO:0006364	0.0297773	0.99545	3	118	rRNA processing	BP	1
GO:0006366	1	0.521238	0	118	transcription by RNA polymerase II	BP	1
GO:0006367	1	0.776953	0	44	transcription initiation at RNA polymerase II promoter	BP	1
GO:0006368	1	0.943772	0	10	transcription elongation by RNA polymerase II	BP	1
GO:0006369	1	0.982589	0	3	termination of RNA polymerase II transcription	BP	1
GO:0006370	1	0.991185	0	2	7-methylguanosine mRNA capping	BP	1
GO:0006376	1	0.95436	0	9	mRNA splice site recognition	BP	1
GO:0006378	1	0.901323	0	21	mRNA polyadenylation	BP	1
GO:0006382	1	0.995714	0	1	adenosine to inosine editing	BP	1
GO:0006383	1	0.92714	0	14	transcription by RNA polymerase III	BP	1
GO:0006384	1	0.970376	0	5	transcription initiation at RNA polymerase III promoter	BP	1
GO:0006386	1	0.990825	0	1	termination of RNA polymerase III transcription	BP	1
GO:0006388	1	0.968142	0	6	tRNA splicing, via endonucleolytic cleavage and ligation	BP	1
GO:0006390	1	0.971449	0	6	mitochondrial transcription	BP	1
GO:0006393	1	0.995052	0	1	termination of mitochondrial transcription	BP	1
GO:0006396	0.398817	0.807841	3	421	RNA processing	BP	1
GO:0006397	1	0.299466	0	216	mRNA processing	BP	1
GO:0006398	1	0.972816	0	6	mRNA 3'-end processing by stem-loop binding and cleavage	BP	1
GO:0006399	1	0.59757	0	100	tRNA metabolic process	BP	1
GO:0006400	1	0.832364	0	35	tRNA modification	BP	1
GO:0006401	1	0.722433	0	66	RNA catabolic process	BP	1
GO:0006402	1	0.759468	0	55	mRNA catabolic process	BP	1
GO:0006403	1	0.476127	0	148	RNA localization	BP	1
GO:0006405	1	0.766098	0	54	RNA export from nucleus	BP	1
GO:0006406	1	0.861875	0	29	mRNA export from nucleus	BP	1
GO:0006408	1	0.994915	0	1	snRNA export from nucleus	BP	1
GO:0006409	1	0.996624	0	1	tRNA export from nucleus	BP	1
GO:0006413	1	0.786645	0	44	translational initiation	BP	1
GO:0006414	1	0.924145	0	14	translational elongation	BP	1
GO:0006415	1	0.958476	0	7	translational termination	BP	1
GO:0006417	1	0.621047	0	90	regulation of translation	BP	1
GO:0006418	1	0.836787	0	39	tRNA aminoacylation for protein translation	BP	1
GO:0006419	1	0.996631	0	1	alanyl-tRNA aminoacylation	BP	1
GO:0006420	1	0.990466	0	2	arginyl-tRNA aminoacylation	BP	1
GO:0006421	1	0.990109	0	2	asparaginyl-tRNA aminoacylation	BP	1
GO:0006422	1	0.985504	0	3	aspartyl-tRNA aminoacylation	BP	1
GO:0006423	1	0.98653	0	3	cysteinyl-tRNA aminoacylation	BP	1
GO:0006424	1	0.971197	0	6	glutamyl-tRNA aminoacylation	BP	1
GO:0006425	1	0.990897	0	2	glutaminyl-tRNA aminoacylation	BP	1
GO:0006426	1	0.995566	0	1	glycyl-tRNA aminoacylation	BP	1
GO:0006427	1	0.995296	0	1	histidyl-tRNA aminoacylation	BP	1
GO:0006428	1	0.993017	0	2	isoleucyl-tRNA aminoacylation	BP	1
GO:0006429	1	0.992688	0	2	leucyl-tRNA aminoacylation	BP	1
GO:0006430	1	0.995189	0	1	lysyl-tRNA aminoacylation	BP	1
GO:0006431	1	0.99254	0	2	methionyl-tRNA aminoacylation	BP	1
GO:0006432	1	0.985604	0	3	phenylalanyl-tRNA aminoacylation	BP	1
GO:0006433	1	0.971034	0	6	prolyl-tRNA aminoacylation	BP	1
GO:0006434	1	0.98998	0	2	seryl-tRNA aminoacylation	BP	1
GO:0006435	1	0.995532	0	1	threonyl-tRNA aminoacylation	BP	1
GO:0006436	1	0.994834	0	1	tryptophanyl-tRNA aminoacylation	BP	1
GO:0006437	1	0.990076	0	2	tyrosyl-tRNA aminoacylation	BP	1
GO:0006438	1	0.99321	0	2	valyl-tRNA aminoacylation	BP	1
GO:0006446	1	0.933897	0	13	regulation of translational initiation	BP	1
GO:0006448	1	0.964906	0	6	regulation of translational elongation	BP	1
GO:0006449	1	0.995413	0	1	regulation of translational termination	BP	1
GO:0006450	1	0.969278	0	5	regulation of translational fidelity	BP	1
GO:0006451	1	0.994941	0	1	translational readthrough	BP	1
GO:0006457	1	0.704843	0	66	protein folding	BP	1
GO:0006458	1	0.942915	0	11	'de novo' protein folding	BP	1
GO:0006465	1	0.95877	0	6	signal peptide processing	BP	1
GO:0006468	1	0.391801	0	203	protein phosphorylation	BP	1
GO:0006469	1	0.87618	0	26	negative regulation of protein kinase activity	BP	1
GO:0006470	1	0.688334	0	70	protein dephosphorylation	BP	1
GO:0006473	1	0.713231	0	65	protein acetylation	BP	1
GO:0006474	1	0.946133	0	9	N-terminal protein amino acid acetylation	BP	1
GO:0006475	1	0.727401	0	61	internal protein amino acid acetylation	BP	1
GO:0006476	1	0.914121	0	17	protein deacetylation	BP	1
GO:0006477	1	0.994744	0	1	protein sulfation	BP	1
GO:0006478	1	0.994744	0	1	peptidyl-tyrosine sulfation	BP	1
GO:0006479	1	0.810724	0	42	protein methylation	BP	1
GO:0006480	1	0.99303	0	1	N-terminal protein amino acid methylation	BP	1
GO:0006481	1	0.994201	0	1	C-terminal protein methylation	BP	1
GO:0006482	1	0.969858	0	8	protein demethylation	BP	1
GO:0006486	1	0.752242	0	53	protein glycosylation	BP	1
GO:0006487	1	0.872347	0	25	protein N-linked glycosylation	BP	1
GO:0006488	1	0.969313	0	5	dolichol-linked oligosaccharide biosynthetic process	BP	1
GO:0006489	1	0.994868	0	1	dolichyl diphosphate biosynthetic process	BP	1
GO:0006490	1	0.950061	0	9	oligosaccharide-lipid intermediate biosynthetic process	BP	1
GO:0006491	1	0.942221	0	13	N-glycan processing	BP	1
GO:0006493	1	0.90551	0	19	protein O-linked glycosylation	BP	1
GO:0006497	1	0.801347	0	42	protein lipidation	BP	1
GO:0006498	1	0.990166	0	2	N-terminal protein lipidation	BP	1
GO:0006499	1	0.995069	0	1	N-terminal protein myristoylation	BP	1
GO:0006500	1	0.995073	0	1	N-terminal protein palmitoylation	BP	1
GO:0006501	1	0.976475	0	4	C-terminal protein lipidation	BP	1
GO:0006505	1	0.8847	0	23	GPI anchor metabolic process	BP	1
GO:0006506	1	0.89399	0	21	GPI anchor biosynthetic process	BP	1
GO:0006507	1	0.995224	0	1	GPI anchor release	BP	1
GO:0006508	0.556477	0.717954	2	366	proteolysis	BP	1
GO:0006509	1	0.972251	0	7	membrane protein ectodomain proteolysis	BP	1
GO:0006511	1	0.356647	0	195	ubiquitin-dependent protein catabolic process	BP	1
GO:0006513	1	0.965165	0	7	protein monoubiquitination	BP	1
GO:0006515	1	0.937919	0	14	protein quality control for misfolded or incompletely synthesized proteins	BP	1
GO:0006516	1	0.987308	0	3	glycoprotein catabolic process	BP	1
GO:0006517	1	0.960325	0	9	protein deglycosylation	BP	1
GO:0006520	0.40787	0.904554	1	108	amino acid metabolic process	BP	1
GO:0006521	1	0.995039	0	1	regulation of cellular amino acid metabolic process	BP	1
GO:0006525	1	0.983763	0	4	arginine metabolic process	BP	1
GO:0006526	1	0.987081	0	3	arginine biosynthetic process	BP	1
GO:0006528	1	0.983658	0	3	asparagine metabolic process	BP	1
GO:0006529	1	0.995135	0	1	asparagine biosynthetic process	BP	1
GO:0006530	1	0.988468	0	2	asparagine catabolic process	BP	1
GO:0006531	1	0.98648	0	3	aspartate metabolic process	BP	1
GO:0006532	1	0.994869	0	1	aspartate biosynthetic process	BP	1
GO:0006533	1	0.994912	0	1	aspartate catabolic process	BP	1
GO:0006534	1	0.971809	0	6	cysteine metabolic process	BP	1
GO:0006536	1	0.952838	0	10	glutamate metabolic process	BP	1
GO:0006537	1	0.981996	0	4	glutamate biosynthetic process	BP	1
GO:0006538	1	0.970316	0	6	glutamate catabolic process	BP	1
GO:0006539	1	0.995004	0	1	glutamate catabolic process via 2-oxoglutarate	BP	1
GO:0006540	1	0.995046	0	1	glutamate decarboxylation to succinate	BP	1
GO:0006541	1	0.964091	0	8	glutamine metabolic process	BP	1
GO:0006542	1	0.989754	0	2	glutamine biosynthetic process	BP	1
GO:0006543	1	0.995456	0	1	glutamine catabolic process	BP	1
GO:0006544	1	0.968051	0	6	glycine metabolic process	BP	1
GO:0006545	1	0.985677	0	3	glycine biosynthetic process	BP	1
GO:0006546	1	0.982122	0	3	glycine catabolic process	BP	1
GO:0006551	1	0.969889	0	6	leucine metabolic process	BP	1
GO:0006552	1	0.989891	0	2	leucine catabolic process	BP	1
GO:0006553	1	0.988631	0	2	lysine metabolic process	BP	1
GO:0006554	1	0.994913	0	1	lysine catabolic process	BP	1
GO:0006555	1	0.964431	0	7	methionine metabolic process	BP	1
GO:0006556	1	0.995009	0	1	S-adenosylmethionine biosynthetic process	BP	1
GO:0006558	1	0.995014	0	1	L-phenylalanine metabolic process	BP	1
GO:0006559	1	0.995014	0	1	L-phenylalanine catabolic process	BP	1
GO:0006560	1	0.99085	0	2	proline metabolic process	BP	1
GO:0006561	1	0.995728	0	1	proline biosynthetic process	BP	1
GO:0006563	1	0.983157	0	3	L-serine metabolic process	BP	1
GO:0006564	1	0.983157	0	3	L-serine biosynthetic process	BP	1
GO:0006566	1	0.995619	0	1	threonine metabolic process	BP	1
GO:0006567	1	0.995619	0	1	threonine catabolic process	BP	1
GO:0006568	1	0.971491	0	6	tryptophan metabolic process	BP	1
GO:0006569	1	0.984632	0	3	tryptophan catabolic process	BP	1
GO:0006570	1	0.98211	0	4	tyrosine metabolic process	BP	1
GO:0006572	1	0.994829	0	1	tyrosine catabolic process	BP	1
GO:0006573	1	0.989922	0	2	valine metabolic process	BP	1
GO:0006575	1	0.813379	0	36	cellular modified amino acid metabolic process	BP	1
GO:0006576	1	0.912202	0	19	biogenic amine metabolic process	BP	1
GO:0006577	1	0.995231	0	1	amino-acid betaine metabolic process	BP	1
GO:0006581	1	0.995757	0	1	acetylcholine catabolic process	BP	1
GO:0006582	1	0.835009	0	38	melanin metabolic process	BP	1
GO:0006583	1	0.99213	0	2	melanin biosynthetic process from tyrosine	BP	1
GO:0006584	1	0.945377	0	11	catecholamine metabolic process	BP	1
GO:0006585	1	0.995048	0	1	dopamine biosynthetic process from tyrosine	BP	1
GO:0006586	1	0.971491	0	6	indolalkylamine metabolic process	BP	1
GO:0006587	1	0.995048	0	1	serotonin biosynthetic process from tryptophan	BP	1
GO:0006589	1	0.987154	0	3	octopamine biosynthetic process	BP	1
GO:0006591	1	0.985529	0	3	ornithine metabolic process	BP	1
GO:0006595	1	0.978702	0	4	polyamine metabolic process	BP	1
GO:0006596	1	0.978702	0	4	polyamine biosynthetic process	BP	1
GO:0006597	1	0.989363	0	2	spermine biosynthetic process	BP	1
GO:0006605	1	0.68211	0	60	protein targeting	BP	1
GO:0006606	1	0.832977	0	41	protein import into nucleus	BP	1
GO:0006607	1	0.943952	0	13	NLS-bearing protein import into nucleus	BP	1
GO:0006610	1	0.985629	0	4	ribosomal protein import into nucleus	BP	1
GO:0006611	1	0.779122	0	49	protein export from nucleus	BP	1
GO:0006612	1	0.935032	0	11	protein targeting to membrane	BP	1
GO:0006613	1	0.962564	0	6	cotranslational protein targeting to membrane	BP	1
GO:0006614	1	0.976004	0	4	SRP-dependent cotranslational protein targeting to membrane	BP	1
GO:0006616	1	0.980858	0	3	SRP-dependent cotranslational protein targeting to membrane, translocation	BP	1
GO:0006617	1	0.995053	0	1	SRP-dependent cotranslational protein targeting to membrane, signal sequence recognition	BP	1
GO:0006620	1	0.985466	0	2	post-translational protein targeting to endoplasmic reticulum membrane	BP	1
GO:0006621	1	0.984416	0	3	protein retention in ER lumen	BP	1
GO:0006622	1	0.975927	0	5	protein targeting to lysosome	BP	1
GO:0006623	1	0.948183	0	11	protein targeting to vacuole	BP	1
GO:0006624	1	0.993171	0	1	vacuolar protein processing	BP	1
GO:0006625	1	0.971589	0	5	protein targeting to peroxisome	BP	1
GO:0006626	1	0.825627	0	27	protein targeting to mitochondrion	BP	1
GO:0006627	1	0.977301	0	4	protein processing involved in protein targeting to mitochondrion	BP	1
GO:0006629	0.117158	0.968641	3	239	lipid metabolic process	BP	1
GO:0006631	0.260492	0.963806	1	59	fatty acid metabolic process	BP	1
GO:0006633	1	0.853893	0	31	fatty acid biosynthetic process	BP	1
GO:0006635	1	0.923746	0	16	fatty acid beta-oxidation	BP	1
GO:0006637	0.125765	0.99216	1	27	acyl-CoA metabolic process	BP	1
GO:0006638	0.0841694	0.996608	1	18	neutral lipid metabolic process	BP	1
GO:0006639	0.0841694	0.996608	1	18	acylglycerol metabolic process	BP	1
GO:0006641	0.0678012	0.997848	1	14	triglyceride metabolic process	BP	1
GO:0006642	1	0.990845	0	2	triglyceride mobilization	BP	1
GO:0006643	1	0.742532	0	56	membrane lipid metabolic process	BP	1
GO:0006644	1	0.687918	0	75	phospholipid metabolic process	BP	1
GO:0006650	1	0.749096	0	59	glycerophospholipid metabolic process	BP	1
GO:0006651	1	0.993099	0	2	diacylglycerol biosynthetic process	BP	1
GO:0006654	1	0.99664	0	1	phosphatidic acid biosynthetic process	BP	1
GO:0006655	1	0.972625	0	5	phosphatidylglycerol biosynthetic process	BP	1
GO:0006656	1	0.982395	0	3	phosphatidylcholine biosynthetic process	BP	1
GO:0006657	1	0.982395	0	3	CDP-choline pathway	BP	1
GO:0006661	1	0.870384	0	27	phosphatidylinositol biosynthetic process	BP	1
GO:0006662	1	0.975749	0	5	glycerol ether metabolic process	BP	1
GO:0006664	1	0.830318	0	35	glycolipid metabolic process	BP	1
GO:0006665	1	0.862564	0	28	sphingolipid metabolic process	BP	1
GO:0006672	1	0.939938	0	12	ceramide metabolic process	BP	1
GO:0006677	1	0.970658	0	6	glycosylceramide metabolic process	BP	1
GO:0006678	1	0.980215	0	4	glucosylceramide metabolic process	BP	1
GO:0006679	1	0.994782	0	1	glucosylceramide biosynthetic process	BP	1
GO:0006680	1	0.985358	0	3	glucosylceramide catabolic process	BP	1
GO:0006684	1	0.995038	0	1	sphingomyelin metabolic process	BP	1
GO:0006686	1	0.995038	0	1	sphingomyelin biosynthetic process	BP	1
GO:0006687	1	0.955734	0	9	glycosphingolipid metabolic process	BP	1
GO:0006688	1	0.979494	0	4	glycosphingolipid biosynthetic process	BP	1
GO:0006690	1	0.995414	0	1	icosanoid metabolic process	BP	1
GO:0006692	1	0.995414	0	1	prostanoid metabolic process	BP	1
GO:0006693	1	0.995414	0	1	prostaglandin metabolic process	BP	1
GO:0006694	1	0.928009	0	16	steroid biosynthetic process	BP	1
GO:0006695	1	0.984876	0	3	cholesterol biosynthetic process	BP	1
GO:0006697	1	0.96788	0	7	ecdysone biosynthetic process	BP	1
GO:0006706	1	0.994987	0	1	steroid catabolic process	BP	1
GO:0006707	1	0.994987	0	1	cholesterol catabolic process	BP	1
GO:0006714	1	0.977518	0	4	sesquiterpenoid metabolic process	BP	1
GO:0006716	1	0.977518	0	4	juvenile hormone metabolic process	BP	1
GO:0006718	1	0.987323	0	2	juvenile hormone biosynthetic process	BP	1
GO:0006719	1	0.990071	0	2	juvenile hormone catabolic process	BP	1
GO:0006720	0.0800889	0.996956	1	16	isoprenoid metabolic process	BP	1
GO:0006721	0.0469236	0.999021	1	9	terpenoid metabolic process	BP	1
GO:0006723	1	0.982373	0	4	cuticle hydrocarbon biosynthetic process	BP	1
GO:0006725	0.882819	0.239271	4	1183	cellular aromatic compound metabolic process	BP	1
GO:0006726	0.192692	0.980861	1	42	eye pigment biosynthetic process	BP	1
GO:0006727	1	0.927063	0	17	ommochrome biosynthetic process	BP	1
GO:0006728	1	0.970013	0	5	pteridine biosynthetic process	BP	1
GO:0006729	1	0.993799	0	1	tetrahydrobiopterin biosynthetic process	BP	1
GO:0006730	1	0.970288	0	5	one-carbon metabolic process	BP	1
GO:0006734	1	0.984703	0	3	NADH metabolic process	BP	1
GO:0006739	1	0.970978	0	5	NADP metabolic process	BP	1
GO:0006741	1	0.995268	0	1	NADP biosynthetic process	BP	1
GO:0006743	1	0.959523	0	7	ubiquinone metabolic process	BP	1
GO:0006744	1	0.959523	0	7	ubiquinone biosynthetic process	BP	1
GO:0006747	1	0.988488	0	2	FAD biosynthetic process	BP	1
GO:0006748	1	0.995048	0	1	lipoamide metabolic process	BP	1
GO:0006749	1	0.886164	0	19	glutathione metabolic process	BP	1
GO:0006750	1	0.990068	0	2	glutathione biosynthetic process	BP	1
GO:0006751	1	0.986826	0	2	glutathione catabolic process	BP	1
GO:0006753	0.662448	0.708619	1	185	nucleoside phosphate metabolic process	BP	1
GO:0006754	1	0.865364	0	23	ATP biosynthetic process	BP	1
GO:0006760	1	0.963646	0	7	folic acid-containing compound metabolic process	BP	1
GO:0006766	0.0405877	0.99928	1	8	vitamin metabolic process	BP	1
GO:0006767	1	0.969319	0	6	water-soluble vitamin metabolic process	BP	1
GO:0006775	0.0102151	0.999974	1	2	fat-soluble vitamin metabolic process	BP	1
GO:0006776	0.00468183	1	1	1	vitamin A metabolic process	BP	1
GO:0006777	1	0.984914	0	3	Mo-molybdopterin cofactor biosynthetic process	BP	1
GO:0006778	1	0.948408	0	10	porphyrin-containing compound metabolic process	BP	1
GO:0006779	1	0.948408	0	10	porphyrin-containing compound biosynthetic process	BP	1
GO:0006780	1	0.993619	0	1	uroporphyrinogen III biosynthetic process	BP	1
GO:0006782	1	0.995064	0	1	protoporphyrinogen IX biosynthetic process	BP	1
GO:0006783	1	0.948408	0	10	heme biosynthetic process	BP	1
GO:0006790	0.377913	0.919377	1	86	sulfur compound metabolic process	BP	1
GO:0006793	0.956544	0.183798	1	590	phosphorus metabolic process	BP	1
GO:0006796	0.95461	0.189889	1	582	phosphate-containing compound metabolic process	BP	1
GO:0006801	1	0.984588	0	2	superoxide metabolic process	BP	1
GO:0006805	1	0.979446	0	4	xenobiotic metabolic process	BP	1
GO:0006807	0.199953	0.873216	16	2425	nitrogen compound metabolic process	BP	1
GO:0006809	1	0.99659	0	1	nitric oxide biosynthetic process	BP	1
GO:0006810	0.996662	0.0233808	1	1068	transport	BP	1
GO:0006811	0.800658	0.526099	1	314	monoatomic ion transport	BP	1
GO:0006812	1	0.344835	0	206	monoatomic cation transport	BP	1
GO:0006813	1	0.84534	0	38	potassium ion transport	BP	1
GO:0006814	1	0.855287	0	36	sodium ion transport	BP	1
GO:0006816	1	0.799209	0	50	calcium ion transport	BP	1
GO:0006817	1	0.978933	0	4	phosphate ion transport	BP	1
GO:0006820	0.500604	0.849055	1	141	monoatomic anion transport	BP	1
GO:0006821	1	0.892728	0	26	chloride transport	BP	1
GO:0006825	1	0.956495	0	7	copper ion transport	BP	1
GO:0006826	1	0.966995	0	6	iron ion transport	BP	1
GO:0006828	1	0.988385	0	3	manganese ion transport	BP	1
GO:0006829	1	0.942718	0	12	zinc ion transport	BP	1
GO:0006833	1	0.990897	0	2	water transport	BP	1
GO:0006835	1	0.918116	0	17	dicarboxylic acid transport	BP	1
GO:0006836	1	0.613735	0	99	neurotransmitter transport	BP	1
GO:0006837	1	0.979639	0	4	serotonin transport	BP	1
GO:0006839	1	0.650176	0	66	mitochondrial transport	BP	1
GO:0006842	1	0.995107	0	1	tricarboxylic acid transport	BP	1
GO:0006844	1	0.988871	0	2	acyl carnitine transport	BP	1
GO:0006848	1	0.959858	0	5	pyruvate transport	BP	1
GO:0006850	1	0.964581	0	4	mitochondrial pyruvate transmembrane transport	BP	1
GO:0006851	1	0.97609	0	4	mitochondrial calcium ion transmembrane transport	BP	1
GO:0006855	1	0.902108	0	20	xenobiotic transmembrane transport	BP	1
GO:0006856	1	0.988288	0	3	eye pigment precursor transport	BP	1
GO:0006858	1	0.995034	0	1	extracellular transport	BP	1
GO:0006862	1	0.964301	0	7	nucleotide transport	BP	1
GO:0006863	1	0.995366	0	1	purine nucleobase transport	BP	1
GO:0006864	1	0.994782	0	1	pyrimidine nucleotide transport	BP	1
GO:0006865	1	0.808561	0	44	amino acid transport	BP	1
GO:0006869	1	0.865888	0	32	lipid transport	BP	1
GO:0006873	1	0.659412	0	83	intracellular monoatomic ion homeostasis	BP	1
GO:0006874	1	0.865865	0	31	intracellular calcium ion homeostasis	BP	1
GO:0006878	1	0.975311	0	4	intracellular copper ion homeostasis	BP	1
GO:0006879	1	0.94498	0	9	intracellular iron ion homeostasis	BP	1
GO:0006880	1	0.978347	0	3	intracellular sequestering of iron ion	BP	1
GO:0006882	1	0.970644	0	6	intracellular zinc ion homeostasis	BP	1
GO:0006884	1	0.995417	0	1	cell volume homeostasis	BP	1
GO:0006885	1	0.879447	0	27	regulation of pH	BP	1
GO:0006886	1	0.361514	0	192	intracellular protein transport	BP	1
GO:0006887	1	0.712206	0	68	exocytosis	BP	1
GO:0006888	1	0.775074	0	44	endoplasmic reticulum to Golgi vesicle-mediated transport	BP	1
GO:0006890	1	0.901044	0	19	retrograde vesicle-mediated transport, Golgi to endoplasmic reticulum	BP	1
GO:0006891	1	0.880578	0	26	intra-Golgi vesicle-mediated transport	BP	1
GO:0006892	1	0.789475	0	42	post-Golgi vesicle-mediated transport	BP	1
GO:0006893	1	0.832687	0	31	Golgi to plasma membrane transport	BP	1
GO:0006895	1	0.979899	0	4	Golgi to endosome transport	BP	1
GO:0006896	1	0.975755	0	5	Golgi to vacuole transport	BP	1
GO:0006897	1	0.504165	0	145	endocytosis	BP	1
GO:0006898	1	0.90572	0	22	receptor-mediated endocytosis	BP	1
GO:0006900	1	0.947228	0	12	vesicle budding from membrane	BP	1
GO:0006903	1	0.956498	0	10	vesicle targeting	BP	1
GO:0006904	1	0.890147	0	23	vesicle docking involved in exocytosis	BP	1
GO:0006906	1	0.848561	0	30	vesicle fusion	BP	1
GO:0006907	1	0.99664	0	1	pinocytosis	BP	1
GO:0006909	1	0.788	0	49	phagocytosis	BP	1
GO:0006910	1	0.992157	0	2	phagocytosis, recognition	BP	1
GO:0006911	1	0.96041	0	9	phagocytosis, engulfment	BP	1
GO:0006913	1	0.640305	0	91	nucleocytoplasmic transport	BP	1
GO:0006914	1	0.682846	0	78	autophagy	BP	1
GO:0006915	1	0.728048	0	61	apoptotic process	BP	1
GO:0006919	0.0651297	0.998007	1	15	activation of cysteine-type endopeptidase activity involved in apoptotic process	BP	1
GO:0006921	1	0.977629	0	5	cellular component disassembly involved in execution phase of apoptosis	BP	1
GO:0006929	1	0.992617	0	2	substrate-dependent cell migration	BP	1
GO:0006930	1	0.992617	0	2	substrate-dependent cell migration, cell extension	BP	1
GO:0006935	1	0.377257	0	220	chemotaxis	BP	1
GO:0006936	1	0.929374	0	14	muscle contraction	BP	1
GO:0006937	1	0.980704	0	3	regulation of muscle contraction	BP	1
GO:0006939	1	0.985447	0	2	smooth muscle contraction	BP	1
GO:0006940	1	0.990427	0	1	regulation of smooth muscle contraction	BP	1
GO:0006941	1	0.971844	0	5	striated muscle contraction	BP	1
GO:0006949	1	0.844093	0	35	syncytium formation	BP	1
GO:0006950	0.868613	0.319011	2	690	response to stress	BP	1
GO:0006952	1	0.453152	0	157	defense response	BP	1
GO:0006955	1	0.549524	0	123	immune response	BP	1
GO:0006959	1	0.797692	0	43	humoral immune response	BP	1
GO:0006963	1	0.956541	0	9	positive regulation of antibacterial peptide biosynthetic process	BP	1
GO:0006964	1	0.97991	0	4	positive regulation of biosynthetic process of antibacterial peptides active against Gram-negative bacteria	BP	1
GO:0006967	1	0.986539	0	3	positive regulation of antifungal peptide biosynthetic process	BP	1
GO:0006970	1	0.956626	0	9	response to osmotic stress	BP	1
GO:0006972	1	0.99664	0	1	hyperosmotic response	BP	1
GO:0006974	1	0.469447	0	151	DNA damage response	BP	1
GO:0006978	1	0.994521	0	1	DNA damage response, signal transduction by p53 class mediator resulting in transcription of p21 class mediator	BP	1
GO:0006979	0.337201	0.937122	1	72	response to oxidative stress	BP	1
GO:0006984	1	0.958545	0	9	ER-nucleus signaling pathway	BP	1
GO:0006986	1	0.89869	0	20	response to unfolded protein	BP	1
GO:0006991	1	0.967333	0	7	response to sterol depletion	BP	1
GO:0006995	1	0.975444	0	4	cellular response to nitrogen starvation	BP	1
GO:0006996	0.985732	0.0547671	2	1192	organelle organization	BP	1
GO:0006997	1	0.774501	0	55	nucleus organization	BP	1
GO:0006998	1	0.961657	0	8	nuclear envelope organization	BP	1
GO:0006999	1	0.95788	0	10	nuclear pore organization	BP	1
GO:0007000	1	0.991507	0	2	nucleolus organization	BP	1
GO:0007004	1	0.979738	0	4	telomere maintenance via telomerase	BP	1
GO:0007005	1	0.481086	0	121	mitochondrion organization	BP	1
GO:0007006	1	0.894247	0	15	mitochondrial membrane organization	BP	1
GO:0007007	1	0.935255	0	8	inner mitochondrial membrane organization	BP	1
GO:0007008	1	0.991755	0	1	outer mitochondrial membrane organization	BP	1
GO:0007009	1	0.913549	0	20	plasma membrane organization	BP	1
GO:0007010	1	0.133937	0	423	cytoskeleton organization	BP	1
GO:0007015	1	0.679976	0	80	actin filament organization	BP	1
GO:0007017	1	0.238546	0	298	microtubule-based process	BP	1
GO:0007018	1	0.626425	0	100	microtubule-based movement	BP	1
GO:0007019	1	0.979197	0	5	microtubule depolymerization	BP	1
GO:0007020	1	0.952763	0	11	microtubule nucleation	BP	1
GO:0007021	1	0.983386	0	3	tubulin complex assembly	BP	1
GO:0007026	1	0.970372	0	7	negative regulation of microtubule depolymerization	BP	1
GO:0007028	1	0.728223	0	62	cytoplasm organization	BP	1
GO:0007029	1	0.898719	0	21	endoplasmic reticulum organization	BP	1
GO:0007030	1	0.679053	0	82	Golgi organization	BP	1
GO:0007031	1	0.934757	0	12	peroxisome organization	BP	1
GO:0007032	1	0.924556	0	16	endosome organization	BP	1
GO:0007033	1	0.807932	0	42	vacuole organization	BP	1
GO:0007034	1	0.847979	0	34	vacuolar transport	BP	1
GO:0007035	1	0.950914	0	10	vacuolar acidification	BP	1
GO:0007040	1	0.918967	0	17	lysosome organization	BP	1
GO:0007041	1	0.910145	0	20	lysosomal transport	BP	1
GO:0007042	1	0.98801	0	2	lysosomal lumen acidification	BP	1
GO:0007043	1	0.762703	0	57	cell-cell junction assembly	BP	1
GO:0007049	1	0.118418	0	431	cell cycle	BP	1
GO:0007051	1	0.62223	0	101	spindle organization	BP	1
GO:0007052	1	0.738501	0	63	mitotic spindle organization	BP	1
GO:0007053	1	0.973314	0	6	spindle assembly involved in male meiosis	BP	1
GO:0007054	1	0.996054	0	1	spindle assembly involved in male meiosis I	BP	1
GO:0007056	1	0.945673	0	12	spindle assembly involved in female meiosis	BP	1
GO:0007057	1	0.991706	0	2	spindle assembly involved in female meiosis I	BP	1
GO:0007058	1	0.988353	0	3	spindle assembly involved in female meiosis II	BP	1
GO:0007059	1	0.556487	0	123	chromosome segregation	BP	1
GO:0007060	1	0.954599	0	10	male meiosis chromosome segregation	BP	1
GO:0007062	1	0.914505	0	19	sister chromatid cohesion	BP	1
GO:0007063	1	0.986455	0	4	regulation of sister chromatid cohesion	BP	1
GO:0007064	1	0.948601	0	11	mitotic sister chromatid cohesion	BP	1
GO:0007065	1	0.992671	0	2	male meiosis sister chromatid cohesion	BP	1
GO:0007066	1	0.99664	0	1	female meiosis sister chromatid cohesion	BP	1
GO:0007076	1	0.937016	0	16	mitotic chromosome condensation	BP	1
GO:0007079	1	0.992502	0	2	mitotic chromosome movement towards spindle pole	BP	1
GO:0007080	1	0.968742	0	7	mitotic metaphase chromosome alignment	BP	1
GO:0007084	1	0.99039	0	2	mitotic nuclear membrane reassembly	BP	1
GO:0007088	1	0.752919	0	60	regulation of mitotic nuclear division	BP	1
GO:0007091	1	0.982038	0	5	metaphase/anaphase transition of mitotic cell cycle	BP	1
GO:0007093	1	0.80978	0	45	mitotic cell cycle checkpoint signaling	BP	1
GO:0007094	1	0.919814	0	18	mitotic spindle assembly checkpoint signaling	BP	1
GO:0007095	1	0.98127	0	4	mitotic G2 DNA damage checkpoint signaling	BP	1
GO:0007096	1	0.969342	0	7	regulation of exit from mitosis	BP	1
GO:0007097	1	0.909233	0	22	nuclear migration	BP	1
GO:0007098	1	0.732775	0	64	centrosome cycle	BP	1
GO:0007099	1	0.922352	0	20	centriole replication	BP	1
GO:0007100	1	0.948296	0	11	mitotic centrosome separation	BP	1
GO:0007107	1	0.995487	0	1	membrane addition at site of cytokinesis	BP	1
GO:0007110	1	0.912482	0	19	meiosis I cytokinesis	BP	1
GO:0007111	1	0.935178	0	13	meiosis II cytokinesis	BP	1
GO:0007112	1	0.846423	0	34	male meiosis cytokinesis	BP	1
GO:0007113	1	0.920603	0	14	endomitotic cell cycle	BP	1
GO:0007127	1	0.830028	0	41	meiosis I	BP	1
GO:0007129	1	0.974744	0	5	homologous chromosome pairing at meiosis	BP	1
GO:0007130	1	0.9885	0	3	synaptonemal complex assembly	BP	1
GO:0007131	1	0.891385	0	26	reciprocal meiotic recombination	BP	1
GO:0007135	1	0.976327	0	6	meiosis II	BP	1
GO:0007140	1	0.747692	0	62	male meiotic nuclear division	BP	1
GO:0007141	1	0.975833	0	5	male meiosis I	BP	1
GO:0007143	1	0.85197	0	36	female meiotic nuclear division	BP	1
GO:0007144	1	0.982719	0	4	female meiosis I	BP	1
GO:0007147	1	0.983537	0	4	female meiosis II	BP	1
GO:0007154	0.794161	0.396535	3	864	cell communication	BP	1
GO:0007155	1	0.640453	0	100	cell adhesion	BP	1
GO:0007156	1	0.92079	0	20	homophilic cell adhesion via plasma membrane adhesion molecules	BP	1
GO:0007157	1	0.931687	0	16	heterophilic cell-cell adhesion via plasma membrane cell adhesion molecules	BP	1
GO:0007158	1	0.977119	0	6	neuron cell-cell adhesion	BP	1
GO:0007160	1	0.961987	0	9	cell-matrix adhesion	BP	1
GO:0007162	1	0.949374	0	11	negative regulation of cell adhesion	BP	1
GO:0007163	1	0.435046	0	175	establishment or maintenance of cell polarity	BP	1
GO:0007164	1	0.7194	0	74	establishment of tissue polarity	BP	1
GO:0007165	0.597311	0.633031	3	637	signal transduction	BP	1
GO:0007166	0.71183	0.651389	1	259	cell surface receptor signaling pathway	BP	1
GO:0007167	1	0.587749	0	113	enzyme-linked receptor protein signaling pathway	BP	1
GO:0007169	1	0.667154	0	86	transmembrane receptor protein tyrosine kinase signaling pathway	BP	1
GO:0007171	1	0.991023	0	2	activation of transmembrane receptor protein tyrosine kinase activity	BP	1
GO:0007173	1	0.893612	0	21	epidermal growth factor receptor signaling pathway	BP	1
GO:0007175	1	0.983645	0	3	negative regulation of epidermal growth factor-activated receptor activity	BP	1
GO:0007176	1	0.978737	0	4	regulation of epidermal growth factor-activated receptor activity	BP	1
GO:0007178	1	0.905919	0	22	transmembrane receptor protein serine/threonine kinase signaling pathway	BP	1
GO:0007179	1	0.943488	0	12	transforming growth factor beta receptor signaling pathway	BP	1
GO:0007181	1	0.995107	0	1	transforming growth factor beta receptor complex assembly	BP	1
GO:0007185	1	0.976885	0	5	transmembrane receptor protein tyrosine phosphatase signaling pathway	BP	1
GO:0007186	1	0.628785	0	92	G protein-coupled receptor signaling pathway	BP	1
GO:0007187	1	0.866724	0	29	G protein-coupled receptor signaling pathway, coupled to cyclic nucleotide second messenger	BP	1
GO:0007188	1	0.866724	0	29	adenylate cyclase-modulating G protein-coupled receptor signaling pathway	BP	1
GO:0007189	1	0.928339	0	14	adenylate cyclase-activating G protein-coupled receptor signaling pathway	BP	1
GO:0007190	1	0.9956	0	1	activation of adenylate cyclase activity	BP	1
GO:0007191	1	0.980009	0	4	adenylate cyclase-activating dopamine receptor signaling pathway	BP	1
GO:0007193	1	0.948711	0	12	adenylate cyclase-inhibiting G protein-coupled receptor signaling pathway	BP	1
GO:0007196	1	0.984701	0	4	adenylate cyclase-inhibiting G protein-coupled glutamate receptor signaling pathway	BP	1
GO:0007197	1	0.990013	0	2	adenylate cyclase-inhibiting G protein-coupled acetylcholine receptor signaling pathway	BP	1
GO:0007198	1	0.990159	0	2	adenylate cyclase-inhibiting serotonin receptor signaling pathway	BP	1
GO:0007200	1	0.939148	0	14	phospholipase C-activating G protein-coupled receptor signaling pathway	BP	1
GO:0007202	1	0.989354	0	2	activation of phospholipase C activity	BP	1
GO:0007204	1	0.954123	0	11	positive regulation of cytosolic calcium ion concentration	BP	1
GO:0007205	1	0.99664	0	1	protein kinase C-activating G protein-coupled receptor signaling pathway	BP	1
GO:0007207	1	0.990013	0	2	phospholipase C-activating G protein-coupled acetylcholine receptor signaling pathway	BP	1
GO:0007208	1	0.994949	0	1	phospholipase C-activating serotonin receptor signaling pathway	BP	1
GO:0007210	1	0.981616	0	4	serotonin receptor signaling pathway	BP	1
GO:0007211	1	0.980212	0	4	octopamine or tyramine signaling pathway	BP	1
GO:0007212	1	0.964089	0	7	dopamine receptor signaling pathway	BP	1
GO:0007213	1	0.981021	0	4	G protein-coupled acetylcholine receptor signaling pathway	BP	1
GO:0007214	1	0.996628	0	1	gamma-aminobutyric acid signaling pathway	BP	1
GO:0007215	1	0.980804	0	5	glutamate receptor signaling pathway	BP	1
GO:0007216	1	0.980804	0	5	G protein-coupled glutamate receptor signaling pathway	BP	1
GO:0007217	1	0.989922	0	2	tachykinin receptor signaling pathway	BP	1
GO:0007218	1	0.862063	0	26	neuropeptide signaling pathway	BP	1
GO:0007219	1	0.85494	0	34	Notch signaling pathway	BP	1
GO:0007220	1	0.921612	0	16	Notch receptor processing	BP	1
GO:0007221	1	0.976402	0	5	positive regulation of transcription of Notch receptor target	BP	1
GO:0007224	1	0.880828	0	25	smoothened signaling pathway	BP	1
GO:0007229	1	0.984844	0	3	integrin-mediated signaling pathway	BP	1
GO:0007249	1	0.995359	0	1	canonical NF-kappaB signal transduction	BP	1
GO:0007252	1	0.995359	0	1	I-kappaB phosphorylation	BP	1
GO:0007254	1	0.905885	0	20	JNK cascade	BP	1
GO:0007258	1	0.994937	0	1	JUN phosphorylation	BP	1
GO:0007259	1	0.989205	0	3	receptor signaling pathway via JAK-STAT	BP	1
GO:0007260	1	0.996584	0	1	tyrosine phosphorylation of STAT protein	BP	1
GO:0007263	1	0.99659	0	1	nitric oxide mediated signal transduction	BP	1
GO:0007264	1	0.687914	0	68	small GTPase-mediated signal transduction	BP	1
GO:0007265	1	0.711382	0	61	Ras protein signal transduction	BP	1
GO:0007266	1	0.921121	0	17	Rho protein signal transduction	BP	1
GO:0007267	1	0.325692	0	232	cell-cell signaling	BP	1
GO:0007268	1	0.451806	0	166	chemical synaptic transmission	BP	1
GO:0007269	1	0.701352	0	71	neurotransmitter secretion	BP	1
GO:0007270	1	0.983515	0	4	neuron-neuron synaptic transmission	BP	1
GO:0007271	1	0.949438	0	11	synaptic transmission, cholinergic	BP	1
GO:0007272	1	0.947937	0	12	ensheathment of neurons	BP	1
GO:0007274	1	0.803489	0	46	neuromuscular synaptic transmission	BP	1
GO:0007275	0.997571	0.0120426	2	1607	multicellular organism development	BP	1
GO:0007276	0.96132	0.168338	1	666	gamete generation	BP	1
GO:0007277	1	0.873974	0	29	pole cell development	BP	1
GO:0007278	1	0.94527	0	11	pole cell fate determination	BP	1
GO:0007279	1	0.923051	0	17	pole cell formation	BP	1
GO:0007280	1	0.926711	0	17	pole cell migration	BP	1
GO:0007281	0.928731	0.264265	1	543	germ cell development	BP	1
GO:0007282	1	0.928558	0	16	cystoblast division	BP	1
GO:0007283	0.55864	0.805744	1	167	spermatogenesis	BP	1
GO:0007284	1	0.989109	0	2	spermatogonial cell division	BP	1
GO:0007285	1	0.981468	0	4	primary spermatocyte growth	BP	1
GO:0007286	0.296599	0.9522	1	74	spermatid development	BP	1
GO:0007287	1	0.996639	0	1	Nebenkern assembly	BP	1
GO:0007288	1	0.950569	0	11	sperm axoneme assembly	BP	1
GO:0007289	1	0.942022	0	12	spermatid nucleus differentiation	BP	1
GO:0007290	1	0.992024	0	2	spermatid nucleus elongation	BP	1
GO:0007291	0.174614	0.984405	1	41	sperm individualization	BP	1
GO:0007292	1	0.0845328	0	510	female gamete generation	BP	1
GO:0007293	1	0.665704	0	86	germarium-derived egg chamber formation	BP	1
GO:0007294	1	0.891422	0	25	germarium-derived oocyte fate determination	BP	1
GO:0007295	1	0.958423	0	10	growth of a germarium-derived egg chamber	BP	1
GO:0007296	1	0.96076	0	8	vitellogenesis	BP	1
GO:0007297	1	0.586571	0	113	follicle cell of egg chamber migration	BP	1
GO:0007298	1	0.615649	0	103	border follicle cell migration	BP	1
GO:0007299	1	0.991705	0	2	follicle cell of egg chamber-cell adhesion	BP	1
GO:0007300	1	0.874886	0	28	ovarian nurse cell to oocyte transport	BP	1
GO:0007301	1	0.959564	0	9	female germline ring canal formation	BP	1
GO:0007302	1	0.99664	0	1	nurse cell nucleus anchoring	BP	1
GO:0007304	1	0.732143	0	65	chorion-containing eggshell formation	BP	1
GO:0007305	1	0.989952	0	3	vitelline membrane formation involved in chorion-containing eggshell formation	BP	1
GO:0007306	1	0.753765	0	59	egg chorion assembly	BP	1
GO:0007307	1	0.909599	0	19	eggshell chorion gene amplification	BP	1
GO:0007308	1	0.580054	0	110	oocyte construction	BP	1
GO:0007309	1	0.589882	0	106	oocyte axis specification	BP	1
GO:0007310	1	0.853805	0	32	oocyte dorsal/ventral axis specification	BP	1
GO:0007311	1	0.97532	0	5	maternal specification of dorsal/ventral axis, oocyte, germ-line encoded	BP	1
GO:0007312	1	0.977169	0	5	oocyte nucleus migration involved in oocyte dorsal/ventral axis specification	BP	1
GO:0007313	1	0.978251	0	5	maternal specification of dorsal/ventral axis, oocyte, soma encoded	BP	1
GO:0007314	1	0.686462	0	75	oocyte anterior/posterior axis specification	BP	1
GO:0007315	1	0.754308	0	55	pole plasm assembly	BP	1
GO:0007316	1	0.824312	0	38	pole plasm RNA localization	BP	1
GO:0007317	1	0.892587	0	23	regulation of pole plasm oskar mRNA localization	BP	1
GO:0007318	1	0.953385	0	11	pole plasm protein localization	BP	1
GO:0007319	1	0.982003	0	4	negative regulation of oskar mRNA translation	BP	1
GO:0007320	1	0.958903	0	9	insemination	BP	1
GO:0007338	1	0.890118	0	25	single fertilization	BP	1
GO:0007339	1	0.990345	0	2	binding of sperm to zona pellucida	BP	1
GO:0007343	1	0.995282	0	1	egg activation	BP	1
GO:0007344	1	0.977907	0	5	pronuclear fusion	BP	1
GO:0007346	1	0.436091	0	171	regulation of mitotic cell cycle	BP	1
GO:0007347	1	0.996634	0	1	regulation of preblastoderm mitotic cell cycle	BP	1
GO:0007348	1	0.968622	0	6	regulation of syncytial blastoderm mitotic cell cycle	BP	1
GO:0007349	0.304513	0.94941	1	78	cellularization	BP	1
GO:0007350	1	0.469797	0	157	blastoderm segmentation	BP	1
GO:0007351	1	0.585427	0	108	tripartite regional subdivision	BP	1
GO:0007352	1	0.978336	0	4	zygotic specification of dorsal/ventral axis	BP	1
GO:0007354	1	0.898716	0	23	zygotic determination of anterior/posterior axis, embryo	BP	1
GO:0007359	1	0.994782	0	1	posterior abdomen determination	BP	1
GO:0007362	1	0.912627	0	20	terminal region determination	BP	1
GO:0007365	1	0.866134	0	33	periodic partitioning	BP	1
GO:0007366	1	0.99664	0	1	periodic partitioning by pair rule gene	BP	1
GO:0007367	1	0.875308	0	30	segment polarity determination	BP	1
GO:0007368	1	0.964812	0	8	determination of left/right symmetry	BP	1
GO:0007369	1	0.739404	0	63	gastrulation	BP	1
GO:0007370	1	0.937403	0	14	ventral furrow formation	BP	1
GO:0007374	1	0.994681	0	1	posterior midgut invagination	BP	1
GO:0007377	1	0.981707	0	4	germ-band extension	BP	1
GO:0007378	1	0.981163	0	4	amnioserosa formation	BP	1
GO:0007379	1	0.920265	0	19	segment specification	BP	1
GO:0007380	1	0.97306	0	6	specification of segmental identity, head	BP	1
GO:0007381	1	0.99045	0	2	specification of segmental identity, labial segment	BP	1
GO:0007382	1	0.992691	0	2	specification of segmental identity, maxillary segment	BP	1
GO:0007383	1	0.995547	0	1	specification of segmental identity, antennal segment	BP	1
GO:0007385	1	0.991101	0	2	specification of segmental identity, abdomen	BP	1
GO:0007386	1	0.979934	0	4	compartment pattern specification	BP	1
GO:0007389	1	0.153366	0	381	pattern specification process	BP	1
GO:0007390	1	0.913528	0	19	germ-band shortening	BP	1
GO:0007391	1	0.672493	0	84	dorsal closure	BP	1
GO:0007392	1	0.942994	0	12	initiation of dorsal closure	BP	1
GO:0007393	1	0.991094	0	2	dorsal closure, leading edge cell fate determination	BP	1
GO:0007394	1	0.954686	0	9	dorsal closure, elongation of leading edge cells	BP	1
GO:0007395	1	0.960735	0	8	dorsal closure, spreading of leading edge cells	BP	1
GO:0007396	1	0.996037	0	1	suture of dorsal opening	BP	1
GO:0007398	1	0.91836	0	17	ectoderm development	BP	1
GO:0007399	1	0.0177459	0	828	nervous system development	BP	1
GO:0007400	1	0.954128	0	10	neuroblast fate determination	BP	1
GO:0007402	1	0.979173	0	5	ganglion mother cell fate determination	BP	1
GO:0007403	1	0.995369	0	1	glial cell fate determination	BP	1
GO:0007405	1	0.802677	0	45	neuroblast proliferation	BP	1
GO:0007406	1	0.872935	0	25	negative regulation of neuroblast proliferation	BP	1
GO:0007409	1	0.341088	0	243	axonogenesis	BP	1
GO:0007411	1	0.409053	0	202	axon guidance	BP	1
GO:0007412	1	0.943793	0	13	axon target recognition	BP	1
GO:0007413	1	0.933382	0	15	axonal fasciculation	BP	1
GO:0007414	1	0.9657	0	10	axonal defasciculation	BP	1
GO:0007415	1	0.979995	0	6	defasciculation of motor neuron axon	BP	1
GO:0007416	1	0.782691	0	55	synapse assembly	BP	1
GO:0007417	1	0.463433	0	164	central nervous system development	BP	1
GO:0007418	1	0.983694	0	4	ventral midline development	BP	1
GO:0007419	1	0.880808	0	28	ventral cord development	BP	1
GO:0007420	1	0.66378	0	88	brain development	BP	1
GO:0007421	1	0.986177	0	3	stomatogastric nervous system development	BP	1
GO:0007422	1	0.758996	0	55	peripheral nervous system development	BP	1
GO:0007423	1	0.187107	0	358	sensory organ development	BP	1
GO:0007424	1	0.467081	0	163	open tracheal system development	BP	1
GO:0007425	1	0.977551	0	5	epithelial cell fate determination, open tracheal system	BP	1
GO:0007426	1	0.914593	0	19	tracheal outgrowth, open tracheal system	BP	1
GO:0007427	1	0.903352	0	22	epithelial cell migration, open tracheal system	BP	1
GO:0007428	1	0.947504	0	11	primary branching, open tracheal system	BP	1
GO:0007429	1	0.9909	0	2	secondary branching, open tracheal system	BP	1
GO:0007430	1	0.931425	0	14	terminal branching, open tracheal system	BP	1
GO:0007431	1	0.660207	0	91	salivary gland development	BP	1
GO:0007432	1	0.961015	0	10	salivary gland boundary specification	BP	1
GO:0007435	1	0.708509	0	74	salivary gland morphogenesis	BP	1
GO:0007436	1	0.964445	0	8	larval salivary gland morphogenesis	BP	1
GO:0007438	1	0.970972	0	6	oenocyte development	BP	1
GO:0007439	1	0.974997	0	5	ectodermal digestive tract development	BP	1
GO:0007440	1	0.971606	0	6	foregut morphogenesis	BP	1
GO:0007441	1	0.988018	0	2	anterior midgut (ectodermal) morphogenesis	BP	1
GO:0007442	1	0.85584	0	36	hindgut morphogenesis	BP	1
GO:0007443	1	0.887367	0	27	Malpighian tubule morphogenesis	BP	1
GO:0007444	1	0.144678	0	409	imaginal disc development	BP	1
GO:0007445	1	0.978844	0	5	determination of imaginal disc primordium	BP	1
GO:0007446	1	0.954141	0	11	imaginal disc growth	BP	1
GO:0007447	1	0.708823	0	74	imaginal disc pattern formation	BP	1
GO:0007448	1	0.949471	0	12	anterior/posterior pattern specification, imaginal disc	BP	1
GO:0007449	1	0.940783	0	13	proximal/distal pattern formation, imaginal disc	BP	1
GO:0007450	1	0.813754	0	43	dorsal/ventral pattern formation, imaginal disc	BP	1
GO:0007451	1	0.982249	0	4	dorsal/ventral lineage restriction, imaginal disc	BP	1
GO:0007455	1	0.857262	0	31	eye-antennal disc morphogenesis	BP	1
GO:0007458	1	0.961477	0	8	progression of morphogenetic furrow involved in compound eye morphogenesis	BP	1
GO:0007460	1	0.955168	0	9	R8 cell fate commitment	BP	1
GO:0007462	1	0.995006	0	1	R1/R6 cell fate commitment	BP	1
GO:0007463	1	0.994045	0	1	R2/R5 cell fate commitment	BP	1
GO:0007464	1	0.95683	0	10	R3/R4 cell fate commitment	BP	1
GO:0007465	1	0.93268	0	14	R7 cell fate commitment	BP	1
GO:0007469	1	0.902348	0	20	antennal development	BP	1
GO:0007472	1	0.342707	0	230	wing disc morphogenesis	BP	1
GO:0007473	1	0.980889	0	4	wing disc proximal/distal pattern formation	BP	1
GO:0007474	1	0.816683	0	42	imaginal disc-derived wing vein specification	BP	1
GO:0007475	1	0.925626	0	18	apposition of dorsal and ventral imaginal disc-derived wing surfaces	BP	1
GO:0007476	1	0.348986	0	226	imaginal disc-derived wing morphogenesis	BP	1
GO:0007477	1	0.979621	0	5	notum development	BP	1
GO:0007478	1	0.763993	0	61	leg disc morphogenesis	BP	1
GO:0007479	1	0.955771	0	10	leg disc proximal/distal pattern formation	BP	1
GO:0007480	1	0.76779	0	60	imaginal disc-derived leg morphogenesis	BP	1
GO:0007481	1	0.9907	0	2	haltere disc morphogenesis	BP	1
GO:0007482	1	0.948404	0	11	haltere development	BP	1
GO:0007483	1	0.938333	0	15	genital disc morphogenesis	BP	1
GO:0007484	1	0.91999	0	19	imaginal disc-derived genitalia development	BP	1
GO:0007485	1	0.931542	0	17	imaginal disc-derived male genitalia development	BP	1
GO:0007486	1	0.980921	0	4	imaginal disc-derived female genitalia development	BP	1
GO:0007487	1	0.984896	0	3	analia development	BP	1
GO:0007488	1	0.966853	0	7	histoblast morphogenesis	BP	1
GO:0007490	1	0.995093	0	1	tergite morphogenesis	BP	1
GO:0007491	1	0.996628	0	1	sternite morphogenesis	BP	1
GO:0007492	1	0.964371	0	7	endoderm development	BP	1
GO:0007493	1	0.996149	0	1	endodermal cell fate determination	BP	1
GO:0007494	1	0.888322	0	25	midgut development	BP	1
GO:0007495	1	0.99081	0	2	visceral mesoderm-endoderm interaction involved in midgut development	BP	1
GO:0007496	1	0.983489	0	3	anterior midgut development	BP	1
GO:0007498	1	0.738721	0	61	mesoderm development	BP	1
GO:0007499	1	0.994681	0	1	ectoderm and mesoderm interaction	BP	1
GO:0007500	1	0.989372	0	3	mesodermal cell fate determination	BP	1
GO:0007501	1	0.983977	0	3	mesodermal cell fate specification	BP	1
GO:0007502	1	0.99329	0	2	digestive tract mesoderm development	BP	1
GO:0007503	1	0.962342	0	7	fat body development	BP	1
GO:0007504	1	0.988706	0	2	larval fat body development	BP	1
GO:0007505	1	0.995295	0	1	adult fat body development	BP	1
GO:0007506	1	0.979057	0	5	gonadal mesoderm development	BP	1
GO:0007507	1	0.660891	0	82	heart development	BP	1
GO:0007508	1	0.987803	0	3	larval heart development	BP	1
GO:0007509	1	0.966968	0	8	mesoderm migration involved in gastrulation	BP	1
GO:0007510	1	0.990982	0	2	cardioblast cell fate determination	BP	1
GO:0007516	1	0.95271	0	9	hemocyte development	BP	1
GO:0007517	1	0.712905	0	73	muscle organ development	BP	1
GO:0007519	1	0.970382	0	7	skeletal muscle tissue development	BP	1
GO:0007520	1	0.844093	0	35	myoblast fusion	BP	1
GO:0007521	1	0.98498	0	3	muscle cell fate determination	BP	1
GO:0007522	1	0.955017	0	11	visceral muscle development	BP	1
GO:0007523	1	0.97671	0	6	larval visceral muscle development	BP	1
GO:0007525	1	0.679017	0	82	somatic muscle development	BP	1
GO:0007526	1	0.871351	0	27	larval somatic muscle development	BP	1
GO:0007527	1	0.952612	0	11	adult somatic muscle development	BP	1
GO:0007528	1	0.731104	0	69	neuromuscular junction development	BP	1
GO:0007529	1	0.984442	0	3	establishment of synaptic specificity at neuromuscular junction	BP	1
GO:0007530	1	0.910964	0	19	sex determination	BP	1
GO:0007538	1	0.952196	0	10	primary sex determination	BP	1
GO:0007539	1	0.962946	0	7	primary sex determination, soma	BP	1
GO:0007540	1	0.995019	0	1	sex determination, establishment of X:A ratio	BP	1
GO:0007541	1	0.982609	0	3	sex determination, primary response to X:A ratio	BP	1
GO:0007542	1	0.979603	0	4	primary sex determination, germ-line	BP	1
GO:0007548	1	0.769041	0	59	sex differentiation	BP	1
GO:0007549	1	0.915853	0	19	sex-chromosome dosage compensation	BP	1
GO:0007552	1	0.183643	0	364	metamorphosis	BP	1
GO:0007553	1	0.967114	0	5	regulation of ecdysteroid metabolic process	BP	1
GO:0007554	1	0.970657	0	4	regulation of ecdysteroid biosynthetic process	BP	1
GO:0007555	1	0.991697	0	2	regulation of ecdysteroid secretion	BP	1
GO:0007560	1	0.240374	0	307	imaginal disc morphogenesis	BP	1
GO:0007561	1	0.981394	0	4	imaginal disc eversion	BP	1
GO:0007562	1	0.953044	0	11	eclosion	BP	1
GO:0007563	1	0.977069	0	5	regulation of eclosion	BP	1
GO:0007564	1	0.95725	0	10	regulation of chitin-based cuticle tanning	BP	1
GO:0007584	1	0.940814	0	12	response to nutrient	BP	1
GO:0007586	0.0519473	0.99877	1	11	digestion	BP	1
GO:0007588	1	0.99114	0	2	excretion	BP	1
GO:0007589	1	0.978863	0	3	body fluid secretion	BP	1
GO:0007591	1	0.764013	0	58	molting cycle, chitin-based cuticle	BP	1
GO:0007593	1	0.897129	0	23	chitin-based cuticle sclerotization	BP	1
GO:0007594	1	0.99664	0	1	puparial adhesion	BP	1
GO:0007599	1	0.977706	0	4	hemostasis	BP	1
GO:0007600	1	0.487802	0	152	sensory perception	BP	1
GO:0007601	1	0.95743	0	9	visual perception	BP	1
GO:0007602	0.179186	0.983568	1	39	phototransduction	BP	1
GO:0007603	0.0753543	0.997299	1	17	phototransduction, visible light	BP	1
GO:0007604	0.0178938	0.999881	1	4	phototransduction, UV	BP	1
GO:0007605	1	0.796351	0	50	sensory perception of sound	BP	1
GO:0007606	1	0.810705	0	45	sensory perception of chemical stimulus	BP	1
GO:0007608	1	0.901765	0	24	sensory perception of smell	BP	1
GO:0007610	0.826814	0.482146	1	367	behavior	BP	1
GO:0007611	1	0.55061	0	131	learning or memory	BP	1
GO:0007612	1	0.77785	0	54	learning	BP	1
GO:0007613	1	0.648876	0	96	memory	BP	1
GO:0007614	1	0.90477	0	24	short-term memory	BP	1
GO:0007615	1	0.954303	0	11	anesthesia-resistant memory	BP	1
GO:0007616	1	0.775078	0	56	long-term memory	BP	1
GO:0007617	1	0.709292	0	73	mating behavior	BP	1
GO:0007618	1	0.686555	0	80	mating	BP	1
GO:0007619	1	0.767103	0	57	courtship behavior	BP	1
GO:0007620	1	0.922127	0	18	copulation	BP	1
GO:0007621	1	0.98704	0	3	negative regulation of female receptivity	BP	1
GO:0007622	1	0.749312	0	62	rhythmic behavior	BP	1
GO:0007623	1	0.702077	0	74	circadian rhythm	BP	1
GO:0007625	1	0.984767	0	3	grooming behavior	BP	1
GO:0007626	1	0.507081	0	146	locomotory behavior	BP	1
GO:0007628	1	0.965588	0	9	adult walking behavior	BP	1
GO:0007629	1	0.93445	0	15	flight behavior	BP	1
GO:0007630	1	0.9793	0	4	jump response	BP	1
GO:0007631	1	0.885607	0	26	feeding behavior	BP	1
GO:0007632	1	0.905315	0	20	visual behavior	BP	1
GO:0007634	1	0.985047	0	3	optokinetic behavior	BP	1
GO:0007635	0.235242	0.970807	1	57	chemosensory behavior	BP	1
GO:0007636	1	0.994772	0	1	chemosensory jump behavior	BP	1
GO:0007637	1	0.978322	0	4	proboscis extension reflex	BP	1
GO:0007638	1	0.926804	0	17	mechanosensory behavior	BP	1
GO:0008015	1	0.982027	0	4	blood circulation	BP	1
GO:0008016	1	0.888822	0	24	regulation of heart contraction	BP	1
GO:0008033	1	0.749087	0	53	tRNA processing	BP	1
GO:0008037	1	0.694119	0	85	cell recognition	BP	1
GO:0008038	1	0.706501	0	81	neuron recognition	BP	1
GO:0008039	1	0.850184	0	37	synaptic target recognition	BP	1
GO:0008045	1	0.776168	0	57	motor neuron axon guidance	BP	1
GO:0008049	1	0.799645	0	48	male courtship behavior	BP	1
GO:0008050	1	0.995221	0	1	female courtship behavior	BP	1
GO:0008052	1	0.929224	0	15	sensory organ boundary specification	BP	1
GO:0008053	1	0.974409	0	5	mitochondrial fusion	BP	1
GO:0008055	1	0.927063	0	17	ocellus pigment biosynthetic process	BP	1
GO:0008056	1	0.99012	0	2	ocellus development	BP	1
GO:0008057	1	0.939289	0	12	eye pigment granule organization	BP	1
GO:0008062	1	0.966882	0	7	eclosion rhythm	BP	1
GO:0008063	1	0.893494	0	22	Toll signaling pathway	BP	1
GO:0008064	1	0.791431	0	47	regulation of actin polymerization or depolymerization	BP	1
GO:0008065	1	0.991515	0	2	establishment of blood-nerve barrier	BP	1
GO:0008069	1	0.939107	0	13	dorsal/ventral axis specification, ovarian follicular epithelium	BP	1
GO:0008070	1	0.989102	0	2	maternal determination of dorsal/ventral axis, ovarian follicular epithelium, germ-line encoded	BP	1
GO:0008071	1	0.99664	0	1	maternal determination of dorsal/ventral axis, ovarian follicular epithelium, soma encoded	BP	1
GO:0008078	1	0.951845	0	11	mesodermal cell migration	BP	1
GO:0008088	1	0.859583	0	32	axo-dendritic transport	BP	1
GO:0008089	1	0.951212	0	10	anterograde axonal transport	BP	1
GO:0008090	1	0.965679	0	7	retrograde axonal transport	BP	1
GO:0008103	1	0.928475	0	14	oocyte microtubule cytoskeleton polarization	BP	1
GO:0008104	1	0.109051	0	433	protein localization	BP	1
GO:0008150	0.942406	0.095211	22	5330	biological_process	BP	1
GO:0008152	0.229841	0.847849	18	2853	metabolic process	BP	1
GO:0008154	1	0.953241	0	9	actin polymerization or depolymerization	BP	1
GO:0008156	1	0.960913	0	7	negative regulation of DNA replication	BP	1
GO:0008202	1	0.886003	0	25	steroid metabolic process	BP	1
GO:0008203	1	0.975158	0	5	cholesterol metabolic process	BP	1
GO:0008205	1	0.961495	0	8	ecdysone metabolic process	BP	1
GO:0008209	1	0.993407	0	1	androgen metabolic process	BP	1
GO:0008210	1	0.993407	0	1	estrogen metabolic process	BP	1
GO:0008213	1	0.810724	0	42	protein alkylation	BP	1
GO:0008214	1	0.969858	0	8	protein dealkylation	BP	1
GO:0008215	1	0.989363	0	2	spermine metabolic process	BP	1
GO:0008216	1	0.988667	0	2	spermidine metabolic process	BP	1
GO:0008219	1	0.535691	0	127	cell death	BP	1
GO:0008258	1	0.860298	0	30	head involution	BP	1
GO:0008272	1	0.966115	0	7	sulfate transport	BP	1
GO:0008277	1	0.784533	0	50	regulation of G protein-coupled receptor signaling pathway	BP	1
GO:0008283	1	0.500213	0	142	cell population proliferation	BP	1
GO:0008284	1	0.795823	0	48	positive regulation of cell population proliferation	BP	1
GO:0008285	1	0.725479	0	66	negative regulation of cell population proliferation	BP	1
GO:0008286	1	0.919724	0	19	insulin receptor signaling pathway	BP	1
GO:0008291	1	0.986078	0	3	acetylcholine metabolic process	BP	1
GO:0008292	1	0.990281	0	2	acetylcholine biosynthetic process	BP	1
GO:0008293	1	0.8845	0	26	torso signaling pathway	BP	1
GO:0008295	1	0.988667	0	2	spermidine biosynthetic process	BP	1
GO:0008298	1	0.722522	0	64	intracellular mRNA localization	BP	1
GO:0008299	0.0662623	0.997958	1	13	isoprenoid biosynthetic process	BP	1
GO:0008300	1	0.990071	0	2	isoprenoid catabolic process	BP	1
GO:0008302	1	0.984409	0	4	female germline ring canal formation, actin assembly	BP	1
GO:0008306	1	0.82439	0	40	associative learning	BP	1
GO:0008315	1	0.991498	0	2	G2/MI transition of meiotic cell cycle	BP	1
GO:0008333	1	0.935604	0	13	endosome to lysosome transport	BP	1
GO:0008334	1	0.972816	0	6	histone mRNA metabolic process	BP	1
GO:0008335	1	0.9821	0	4	female germline ring canal stabilization	BP	1
GO:0008340	1	0.54439	0	119	determination of adult lifespan	BP	1
GO:0008343	1	0.950944	0	10	adult feeding behavior	BP	1
GO:0008344	1	0.716373	0	70	adult locomotory behavior	BP	1
GO:0008345	1	0.86344	0	33	larval locomotory behavior	BP	1
GO:0008347	1	0.906746	0	22	glial cell migration	BP	1
GO:0008348	1	0.962066	0	8	negative regulation of antimicrobial humoral response	BP	1
GO:0008354	1	0.798096	0	44	germ cell migration	BP	1
GO:0008355	1	0.870846	0	29	olfactory learning	BP	1
GO:0008356	1	0.63761	0	94	asymmetric cell division	BP	1
GO:0008358	1	0.679291	0	77	maternal determination of anterior/posterior axis, embryo	BP	1
GO:0008359	1	0.994505	0	1	regulation of bicoid mRNA localization	BP	1
GO:0008360	1	0.78437	0	54	regulation of cell shape	BP	1
GO:0008361	1	0.684114	0	82	regulation of cell size	BP	1
GO:0008362	1	0.942678	0	13	chitin-based embryonic cuticle biosynthetic process	BP	1
GO:0008363	1	0.9211	0	17	larval chitin-based cuticle development	BP	1
GO:0008364	1	0.99664	0	1	pupal chitin-based cuticle development	BP	1
GO:0008365	1	0.993267	0	2	adult chitin-based cuticle development	BP	1
GO:0008366	1	0.951136	0	11	axon ensheathment	BP	1
GO:0008377	1	0.993099	0	2	light-induced release of internally sequestered calcium ion	BP	1
GO:0008380	1	0.328256	0	197	RNA splicing	BP	1
GO:0008406	1	0.872782	0	31	gonad development	BP	1
GO:0008407	1	0.867575	0	28	chaeta morphogenesis	BP	1
GO:0008535	1	0.891117	0	14	respiratory chain complex IV assembly	BP	1
GO:0008542	1	0.979187	0	4	visual learning	BP	1
GO:0008543	1	0.978337	0	5	fibroblast growth factor receptor signaling pathway	BP	1
GO:0008544	1	0.799284	0	49	epidermis development	BP	1
GO:0008582	1	0.625874	0	99	regulation of synaptic assembly at neuromuscular junction	BP	1
GO:0008583	1	0.99664	0	1	mystery cell differentiation	BP	1
GO:0008584	1	0.986816	0	3	male gonad development	BP	1
GO:0008585	1	0.963149	0	8	female gonad development	BP	1
GO:0008586	1	0.857076	0	35	imaginal disc-derived wing vein morphogenesis	BP	1
GO:0008587	1	0.82156	0	46	imaginal disc-derived wing margin morphogenesis	BP	1
GO:0008589	1	0.829338	0	41	regulation of smoothened signaling pathway	BP	1
GO:0008592	1	0.922447	0	16	regulation of Toll signaling pathway	BP	1
GO:0008593	1	0.639394	0	93	regulation of Notch signaling pathway	BP	1
GO:0008594	1	0.942782	0	13	photoreceptor cell morphogenesis	BP	1
GO:0008595	1	0.585427	0	108	anterior/posterior axis specification, embryo	BP	1
GO:0008608	1	0.952974	0	10	attachment of spindle microtubules to kinetochore	BP	1
GO:0008610	0.445274	0.88408	1	116	lipid biosynthetic process	BP	1
GO:0008611	1	0.975749	0	5	ether lipid biosynthetic process	BP	1
GO:0008612	1	0.988922	0	2	peptidyl-lysine modification to peptidyl-hypusine	BP	1
GO:0008616	1	0.970163	0	5	queuosine biosynthetic process	BP	1
GO:0008630	1	0.966064	0	8	intrinsic apoptotic signaling pathway in response to DNA damage	BP	1
GO:0008635	1	0.99664	0	1	activation of cysteine-type endopeptidase activity involved in apoptotic process by cytochrome c	BP	1
GO:0008637	1	0.983678	0	3	apoptotic mitochondrial changes	BP	1
GO:0008643	1	0.954065	0	9	carbohydrate transport	BP	1
GO:0008645	1	0.960912	0	8	hexose transmembrane transport	BP	1
GO:0008652	1	0.881308	0	25	amino acid biosynthetic process	BP	1
GO:0008654	1	0.767585	0	51	phospholipid biosynthetic process	BP	1
GO:0008655	1	0.98298	0	3	pyrimidine-containing compound salvage	BP	1
GO:0009047	1	0.940259	0	13	dosage compensation by hyperactivation of X chromosome	BP	1
GO:0009051	1	0.993151	0	1	pentose-phosphate shunt, oxidative branch	BP	1
GO:0009052	1	0.993479	0	1	pentose-phosphate shunt, non-oxidative branch	BP	1
GO:0009056	0.752257	0.498769	2	525	catabolic process	BP	1
GO:0009057	1	0.18408	0	328	macromolecule catabolic process	BP	1
GO:0009058	0.00525738	0.998228	12	956	biosynthetic process	BP	1
GO:0009059	0.00276952	0.999235	10	634	macromolecule biosynthetic process	BP	1
GO:0009060	1	0.82252	0	32	aerobic respiration	BP	1
GO:0009061	1	0.995506	0	1	anaerobic respiration	BP	1
GO:0009062	1	0.895118	0	22	fatty acid catabolic process	BP	1
GO:0009063	1	0.880626	0	25	amino acid catabolic process	BP	1
GO:0009064	1	0.904379	0	21	glutamine family amino acid metabolic process	BP	1
GO:0009065	1	0.954759	0	9	glutamine family amino acid catabolic process	BP	1
GO:0009066	1	0.921113	0	16	aspartate family amino acid metabolic process	BP	1
GO:0009067	1	0.971137	0	5	aspartate family amino acid biosynthetic process	BP	1
GO:0009068	1	0.974145	0	5	aspartate family amino acid catabolic process	BP	1
GO:0009069	1	0.924701	0	15	serine family amino acid metabolic process	BP	1
GO:0009070	1	0.963746	0	7	serine family amino acid biosynthetic process	BP	1
GO:0009071	1	0.982122	0	3	serine family amino acid catabolic process	BP	1
GO:0009072	1	0.954071	0	10	aromatic amino acid metabolic process	BP	1
GO:0009074	1	0.974654	0	5	aromatic amino acid family catabolic process	BP	1
GO:0009081	1	0.965094	0	7	branched-chain amino acid metabolic process	BP	1
GO:0009082	1	0.994839	0	1	branched-chain amino acid biosynthetic process	BP	1
GO:0009083	1	0.989891	0	2	branched-chain amino acid catabolic process	BP	1
GO:0009084	1	0.955269	0	10	glutamine family amino acid biosynthetic process	BP	1
GO:0009085	1	0.993686	0	1	lysine biosynthetic process	BP	1
GO:0009086	1	0.987156	0	2	methionine biosynthetic process	BP	1
GO:0009092	1	0.994704	0	1	homoserine metabolic process	BP	1
GO:0009098	1	0.994839	0	1	leucine biosynthetic process	BP	1
GO:0009099	1	0.994839	0	1	valine biosynthetic process	BP	1
GO:0009100	1	0.656299	0	82	glycoprotein metabolic process	BP	1
GO:0009101	1	0.702819	0	67	glycoprotein biosynthetic process	BP	1
GO:0009106	1	0.994791	0	1	lipoate metabolic process	BP	1
GO:0009107	1	0.994791	0	1	lipoate biosynthetic process	BP	1
GO:0009110	0.0341009	0.999517	1	6	vitamin biosynthetic process	BP	1
GO:0009112	1	0.889842	0	23	nucleobase metabolic process	BP	1
GO:0009113	1	0.986466	0	3	purine nucleobase biosynthetic process	BP	1
GO:0009115	1	0.98995	0	3	xanthine catabolic process	BP	1
GO:0009116	1	0.840733	0	32	nucleoside metabolic process	BP	1
GO:0009117	0.659784	0.711478	1	184	nucleotide metabolic process	BP	1
GO:0009119	1	0.852082	0	30	ribonucleoside metabolic process	BP	1
GO:0009123	1	0.524719	0	96	nucleoside monophosphate metabolic process	BP	1
GO:0009124	1	0.801439	0	36	nucleoside monophosphate biosynthetic process	BP	1
GO:0009125	1	0.992575	0	1	nucleoside monophosphate catabolic process	BP	1
GO:0009126	1	0.567768	0	84	purine nucleoside monophosphate metabolic process	BP	1
GO:0009127	1	0.838512	0	29	purine nucleoside monophosphate biosynthetic process	BP	1
GO:0009128	1	0.992575	0	1	purine nucleoside monophosphate catabolic process	BP	1
GO:0009129	1	0.963744	0	6	pyrimidine nucleoside monophosphate metabolic process	BP	1
GO:0009130	1	0.963744	0	6	pyrimidine nucleoside monophosphate biosynthetic process	BP	1
GO:0009132	1	0.886258	0	22	nucleoside diphosphate metabolic process	BP	1
GO:0009133	1	0.986515	0	2	nucleoside diphosphate biosynthetic process	BP	1
GO:0009135	1	0.928192	0	15	purine nucleoside diphosphate metabolic process	BP	1
GO:0009136	1	0.993646	0	1	purine nucleoside diphosphate biosynthetic process	BP	1
GO:0009138	1	0.992824	0	1	pyrimidine nucleoside diphosphate metabolic process	BP	1
GO:0009139	1	0.992824	0	1	pyrimidine nucleoside diphosphate biosynthetic process	BP	1
GO:0009141	1	0.568267	0	82	nucleoside triphosphate metabolic process	BP	1
GO:0009142	1	0.833518	0	29	nucleoside triphosphate biosynthetic process	BP	1
GO:0009143	1	0.992311	0	1	nucleoside triphosphate catabolic process	BP	1
GO:0009144	1	0.586974	0	77	purine nucleoside triphosphate metabolic process	BP	1
GO:0009145	1	0.854142	0	25	purine nucleoside triphosphate biosynthetic process	BP	1
GO:0009147	1	0.980491	0	3	pyrimidine nucleoside triphosphate metabolic process	BP	1
GO:0009148	1	0.980491	0	3	pyrimidine nucleoside triphosphate biosynthetic process	BP	1
GO:0009150	0.579316	0.788708	1	146	purine ribonucleotide metabolic process	BP	1
GO:0009152	0.291214	0.954104	1	65	purine ribonucleotide biosynthetic process	BP	1
GO:0009154	1	0.980149	0	3	purine ribonucleotide catabolic process	BP	1
GO:0009156	1	0.807422	0	35	ribonucleoside monophosphate biosynthetic process	BP	1
GO:0009157	1	0.980436	0	3	deoxyribonucleoside monophosphate biosynthetic process	BP	1
GO:0009158	1	0.992575	0	1	ribonucleoside monophosphate catabolic process	BP	1
GO:0009161	1	0.54658	0	90	ribonucleoside monophosphate metabolic process	BP	1
GO:0009162	1	0.980436	0	3	deoxyribonucleoside monophosphate metabolic process	BP	1
GO:0009163	1	0.918167	0	15	nucleoside biosynthetic process	BP	1
GO:0009164	1	0.968946	0	5	nucleoside catabolic process	BP	1
GO:0009165	0.39612	0.910574	1	95	nucleotide biosynthetic process	BP	1
GO:0009166	1	0.930409	0	13	nucleotide catabolic process	BP	1
GO:0009167	1	0.567768	0	84	purine ribonucleoside monophosphate metabolic process	BP	1
GO:0009168	1	0.838512	0	29	purine ribonucleoside monophosphate biosynthetic process	BP	1
GO:0009169	1	0.992575	0	1	purine ribonucleoside monophosphate catabolic process	BP	1
GO:0009173	1	0.970917	0	5	pyrimidine ribonucleoside monophosphate metabolic process	BP	1
GO:0009174	1	0.970917	0	5	pyrimidine ribonucleoside monophosphate biosynthetic process	BP	1
GO:0009176	1	0.992616	0	1	pyrimidine deoxyribonucleoside monophosphate metabolic process	BP	1
GO:0009177	1	0.992616	0	1	pyrimidine deoxyribonucleoside monophosphate biosynthetic process	BP	1
GO:0009179	1	0.928192	0	15	purine ribonucleoside diphosphate metabolic process	BP	1
GO:0009180	1	0.993646	0	1	purine ribonucleoside diphosphate biosynthetic process	BP	1
GO:0009185	1	0.928192	0	15	ribonucleoside diphosphate metabolic process	BP	1
GO:0009186	1	0.992824	0	1	deoxyribonucleoside diphosphate metabolic process	BP	1
GO:0009187	1	0.908907	0	24	cyclic nucleotide metabolic process	BP	1
GO:0009188	1	0.993646	0	1	ribonucleoside diphosphate biosynthetic process	BP	1
GO:0009189	1	0.992824	0	1	deoxyribonucleoside diphosphate biosynthetic process	BP	1
GO:0009190	1	0.930596	0	18	cyclic nucleotide biosynthetic process	BP	1
GO:0009196	1	0.992824	0	1	pyrimidine deoxyribonucleoside diphosphate metabolic process	BP	1
GO:0009197	1	0.992824	0	1	pyrimidine deoxyribonucleoside diphosphate biosynthetic process	BP	1
GO:0009199	1	0.584358	0	78	ribonucleoside triphosphate metabolic process	BP	1
GO:0009200	1	0.992824	0	1	deoxyribonucleoside triphosphate metabolic process	BP	1
GO:0009201	1	0.850358	0	26	ribonucleoside triphosphate biosynthetic process	BP	1
GO:0009202	1	0.992824	0	1	deoxyribonucleoside triphosphate biosynthetic process	BP	1
GO:0009205	1	0.586974	0	77	purine ribonucleoside triphosphate metabolic process	BP	1
GO:0009206	1	0.854142	0	25	purine ribonucleoside triphosphate biosynthetic process	BP	1
GO:0009208	1	0.98758	0	2	pyrimidine ribonucleoside triphosphate metabolic process	BP	1
GO:0009209	1	0.98758	0	2	pyrimidine ribonucleoside triphosphate biosynthetic process	BP	1
GO:0009211	1	0.992824	0	1	pyrimidine deoxyribonucleoside triphosphate metabolic process	BP	1
GO:0009212	1	0.992824	0	1	pyrimidine deoxyribonucleoside triphosphate biosynthetic process	BP	1
GO:0009214	1	0.994681	0	1	cyclic nucleotide catabolic process	BP	1
GO:0009218	1	0.958852	0	7	pyrimidine ribonucleotide metabolic process	BP	1
GO:0009219	1	0.985492	0	2	pyrimidine deoxyribonucleotide metabolic process	BP	1
GO:0009220	1	0.958852	0	7	pyrimidine ribonucleotide biosynthetic process	BP	1
GO:0009221	1	0.985492	0	2	pyrimidine deoxyribonucleotide biosynthetic process	BP	1
GO:0009225	1	0.944024	0	11	nucleotide-sugar metabolic process	BP	1
GO:0009226	1	0.967309	0	6	nucleotide-sugar biosynthetic process	BP	1
GO:0009233	1	0.994441	0	1	menaquinone metabolic process	BP	1
GO:0009234	1	0.994441	0	1	menaquinone biosynthetic process	BP	1
GO:0009240	1	0.979715	0	4	isopentenyl diphosphate biosynthetic process	BP	1
GO:0009245	1	0.9924	0	1	lipid A biosynthetic process	BP	1
GO:0009247	1	0.864267	0	27	glycolipid biosynthetic process	BP	1
GO:0009249	1	0.982922	0	3	protein lipoylation	BP	1
GO:0009250	1	0.991752	0	2	glucan biosynthetic process	BP	1
GO:0009251	1	0.939586	0	13	glucan catabolic process	BP	1
GO:0009253	1	0.993009	0	1	peptidoglycan catabolic process	BP	1
GO:0009256	1	0.985851	0	3	10-formyltetrahydrofolate metabolic process	BP	1
GO:0009257	1	0.996411	0	1	10-formyltetrahydrofolate biosynthetic process	BP	1
GO:0009259	0.59691	0.773257	1	153	ribonucleotide metabolic process	BP	1
GO:0009260	0.320602	0.943579	1	72	ribonucleotide biosynthetic process	BP	1
GO:0009261	1	0.980149	0	3	ribonucleotide catabolic process	BP	1
GO:0009262	1	0.967212	0	6	deoxyribonucleotide metabolic process	BP	1
GO:0009263	1	0.972507	0	5	deoxyribonucleotide biosynthetic process	BP	1
GO:0009264	1	0.994558	0	1	deoxyribonucleotide catabolic process	BP	1
GO:0009265	1	0.985492	0	2	2'-deoxyribonucleotide biosynthetic process	BP	1
GO:0009266	1	0.638026	0	95	response to temperature stimulus	BP	1
GO:0009267	1	0.736362	0	63	cellular response to starvation	BP	1
GO:0009269	1	0.984043	0	3	response to desiccation	BP	1
GO:0009270	1	0.988682	0	3	response to humidity	BP	1
GO:0009298	1	0.994912	0	1	GDP-mannose biosynthetic process	BP	1
GO:0009299	1	0.991674	0	2	mRNA transcription	BP	1
GO:0009301	1	0.981231	0	4	snRNA transcription	BP	1
GO:0009303	1	0.984181	0	4	rRNA transcription	BP	1
GO:0009304	1	0.984426	0	3	tRNA transcription	BP	1
GO:0009306	1	0.797738	0	42	protein secretion	BP	1
GO:0009308	1	0.912202	0	19	amine metabolic process	BP	1
GO:0009309	1	0.961645	0	8	amine biosynthetic process	BP	1
GO:0009310	1	0.974085	0	5	amine catabolic process	BP	1
GO:0009311	0.0990519	0.995237	1	21	oligosaccharide metabolic process	BP	1
GO:0009312	1	0.950287	0	10	oligosaccharide biosynthetic process	BP	1
GO:0009313	1	0.995484	0	1	oligosaccharide catabolic process	BP	1
GO:0009314	0.472402	0.86763	1	128	response to radiation	BP	1
GO:0009394	1	0.985492	0	2	2'-deoxyribonucleotide metabolic process	BP	1
GO:0009395	1	0.996175	0	1	phospholipid catabolic process	BP	1
GO:0009396	1	0.984391	0	3	folic acid-containing compound biosynthetic process	BP	1
GO:0009398	1	0.991882	0	1	FMN biosynthetic process	BP	1
GO:0009404	1	0.973181	0	5	toxin metabolic process	BP	1
GO:0009407	1	0.973181	0	5	toxin catabolic process	BP	1
GO:0009408	1	0.783176	0	54	response to heat	BP	1
GO:0009409	1	0.942365	0	8	response to cold	BP	1
GO:0009410	1	0.908387	0	21	response to xenobiotic stimulus	BP	1
GO:0009411	0.102194	0.994924	1	21	response to UV	BP	1
GO:0009414	1	0.980395	0	4	response to water deprivation	BP	1
GO:0009415	1	0.964276	0	8	response to water	BP	1
GO:0009416	0.392274	0.912423	1	100	response to light stimulus	BP	1
GO:0009435	1	0.992502	0	2	NAD biosynthetic process	BP	1
GO:0009436	1	0.994928	0	1	glyoxylate catabolic process	BP	1
GO:0009437	1	0.995231	0	1	carnitine metabolic process	BP	1
GO:0009443	1	0.994112	0	1	pyridoxal 5'-phosphate salvage	BP	1
GO:0009445	1	0.995003	0	1	putrescine metabolic process	BP	1
GO:0009446	1	0.995003	0	1	putrescine biosynthetic process	BP	1
GO:0009448	1	0.990145	0	2	gamma-aminobutyric acid metabolic process	BP	1
GO:0009449	1	0.995075	0	1	gamma-aminobutyric acid biosynthetic process	BP	1
GO:0009450	1	0.995046	0	1	gamma-aminobutyric acid catabolic process	BP	1
GO:0009451	1	0.695138	0	70	RNA modification	BP	1
GO:0009452	1	0.987692	0	3	7-methylguanosine RNA capping	BP	1
GO:0009453	1	0.926752	0	16	energy taxis	BP	1
GO:0009566	1	0.881251	0	27	fertilization	BP	1
GO:0009581	0.279196	0.958005	1	68	detection of external stimulus	BP	1
GO:0009582	0.279196	0.958005	1	68	detection of abiotic stimulus	BP	1
GO:0009583	0.199634	0.979379	1	44	detection of light stimulus	BP	1
GO:0009584	0.11531	0.993445	1	26	detection of visible light	BP	1
GO:0009588	1	0.994766	0	1	UV-A, blue light phototransduction	BP	1
GO:0009589	0.0230279	0.99979	1	5	detection of UV	BP	1
GO:0009593	1	0.950688	0	12	detection of chemical stimulus	BP	1
GO:0009595	1	0.983093	0	4	detection of biotic stimulus	BP	1
GO:0009597	1	0.99664	0	1	detection of virus	BP	1
GO:0009605	0.750194	0.501505	2	562	response to external stimulus	BP	1
GO:0009607	0.496358	0.851982	1	134	response to biotic stimulus	BP	1
GO:0009608	1	0.986903	0	3	response to symbiont	BP	1
GO:0009611	1	0.733523	0	63	response to wounding	BP	1
GO:0009612	1	0.858501	0	34	response to mechanical stimulus	BP	1
GO:0009615	1	0.889807	0	23	response to virus	BP	1
GO:0009617	1	0.700449	0	67	response to bacterium	BP	1
GO:0009620	0.175964	0.984174	1	39	response to fungus	BP	1
GO:0009628	0.783054	0.553619	1	311	response to abiotic stimulus	BP	1
GO:0009629	1	0.904984	0	22	response to gravity	BP	1
GO:0009631	1	0.942365	0	8	cold acclimation	BP	1
GO:0009635	1	0.989963	0	2	response to herbicide	BP	1
GO:0009636	0.43832	0.888082	1	113	response to toxic substance	BP	1
GO:0009639	1	0.994983	0	1	response to red or far red light	BP	1
GO:0009642	1	0.977606	0	5	response to light intensity	BP	1
GO:0009648	1	0.971189	0	7	photoperiodism	BP	1
GO:0009649	1	0.955724	0	11	entrainment of circadian clock	BP	1
GO:0009650	1	0.995842	0	1	UV protection	BP	1
GO:0009651	1	0.96162	0	8	response to salt stress	BP	1
GO:0009653	0.994946	0.0330852	1	1082	anatomical structure morphogenesis	BP	1
GO:0009712	1	0.945377	0	11	catechol-containing compound metabolic process	BP	1
GO:0009713	1	0.977455	0	5	catechol-containing compound biosynthetic process	BP	1
GO:0009719	0.445666	0.883807	1	123	response to endogenous stimulus	BP	1
GO:0009725	0.34331	0.934477	1	91	response to hormone	BP	1
GO:0009743	1	0.930493	0	15	response to carbohydrate	BP	1
GO:0009744	1	0.944598	0	12	response to sucrose	BP	1
GO:0009746	1	0.996043	0	1	response to hexose	BP	1
GO:0009749	1	0.996043	0	1	response to glucose	BP	1
GO:0009755	1	0.889504	0	25	hormone-mediated signaling pathway	BP	1
GO:0009786	1	0.987697	0	3	regulation of asymmetric cell division	BP	1
GO:0009790	1	0.162524	0	380	embryo development	BP	1
GO:0009791	0.890193	0.357568	1	463	post-embryonic development	BP	1
GO:0009792	1	0.51307	0	139	embryo development ending in birth or egg hatching	BP	1
GO:0009794	1	0.922738	0	15	regulation of mitotic cell cycle, embryonic	BP	1
GO:0009798	1	0.462843	0	155	axis specification	BP	1
GO:0009799	1	0.948047	0	11	specification of symmetry	BP	1
GO:0009826	1	0.91928	0	17	unidimensional cell growth	BP	1
GO:0009855	1	0.948047	0	11	determination of bilateral symmetry	BP	1
GO:0009880	1	0.445428	0	168	embryonic pattern specification	BP	1
GO:0009886	1	0.186937	0	359	post-embryonic animal morphogenesis	BP	1
GO:0009887	1	0.0714203	0	558	animal organ morphogenesis	BP	1
GO:0009888	1	0.0246379	0	759	tissue development	BP	1
GO:0009889	0.982175	0.0923118	1	785	regulation of biosynthetic process	BP	1
GO:0009890	0.711139	0.652244	1	258	negative regulation of biosynthetic process	BP	1
GO:0009891	1	0.181174	0	334	positive regulation of biosynthetic process	BP	1
GO:0009892	0.921379	0.283454	1	508	negative regulation of metabolic process	BP	1
GO:0009893	0.94245	0.226338	1	557	positive regulation of metabolic process	BP	1
GO:0009894	1	0.461716	0	155	regulation of catabolic process	BP	1
GO:0009895	1	0.810207	0	41	negative regulation of catabolic process	BP	1
GO:0009896	1	0.664989	0	84	positive regulation of catabolic process	BP	1
GO:0009913	1	0.81646	0	44	epidermal cell differentiation	BP	1
GO:0009914	1	0.995107	0	1	hormone transport	BP	1
GO:0009946	1	0.995117	0	1	proximal/distal axis specification	BP	1
GO:0009948	1	0.569217	0	114	anterior/posterior axis specification	BP	1
GO:0009949	1	0.977842	0	5	polarity specification of anterior/posterior axis	BP	1
GO:0009950	1	0.757477	0	56	dorsal/ventral axis specification	BP	1
GO:0009951	1	0.97073	0	6	polarity specification of dorsal/ventral axis	BP	1
GO:0009952	1	0.530549	0	130	anterior/posterior pattern specification	BP	1
GO:0009953	1	0.556202	0	117	dorsal/ventral pattern formation	BP	1
GO:0009954	1	0.929375	0	16	proximal/distal pattern formation	BP	1
GO:0009966	1	0.0454786	0	617	regulation of signal transduction	BP	1
GO:0009967	1	0.304792	0	245	positive regulation of signal transduction	BP	1
GO:0009968	1	0.288325	0	258	negative regulation of signal transduction	BP	1
GO:0009972	1	0.991969	0	1	cytidine deamination	BP	1
GO:0009987	0.904212	0.151887	18	4330	cellular process	BP	1
GO:0009988	1	0.990345	0	2	cell-cell recognition	BP	1
GO:0009991	1	0.558065	0	116	response to extracellular stimulus	BP	1
GO:0009992	1	0.995417	0	1	intracellular water homeostasis	BP	1
GO:0009994	1	0.502944	0	141	oocyte differentiation	BP	1
GO:0009996	1	0.945536	0	13	negative regulation of cell fate specification	BP	1
GO:0009997	1	0.991091	0	2	negative regulation of cardioblast cell fate specification	BP	1
GO:0010001	1	0.857776	0	31	glial cell differentiation	BP	1
GO:0010002	1	0.974258	0	6	cardioblast differentiation	BP	1
GO:0010004	1	0.874893	0	29	gastrulation involving germ band extension	BP	1
GO:0010025	1	0.946572	0	11	wax biosynthetic process	BP	1
GO:0010032	1	0.957916	0	9	meiotic chromosome condensation	BP	1
GO:0010033	0.409891	0.835798	2	294	response to organic substance	BP	1
GO:0010035	1	0.799078	0	44	response to inorganic substance	BP	1
GO:0010037	1	0.994876	0	1	response to carbon dioxide	BP	1
GO:0010038	1	0.8612	0	29	response to metal ion	BP	1
GO:0010039	1	0.978906	0	3	response to iron ion	BP	1
GO:0010043	1	0.959769	0	8	response to zinc ion	BP	1
GO:0010092	1	0.990294	0	2	specification of animal organ identity	BP	1
GO:0010106	1	0.991957	0	1	cellular response to iron ion starvation	BP	1
GO:0010114	1	0.994983	0	1	response to red light	BP	1
GO:0010160	1	0.892954	0	25	formation of animal organ boundary	BP	1
GO:0010165	1	0.971115	0	6	response to X-ray	BP	1
GO:0010166	1	0.946572	0	11	wax metabolic process	BP	1
GO:0010171	1	0.981917	0	4	body morphogenesis	BP	1
GO:0010212	1	0.882278	0	25	response to ionizing radiation	BP	1
GO:0010224	1	0.991232	0	2	response to UV-B	BP	1
GO:0010225	1	0.994934	0	1	response to UV-C	BP	1
GO:0010226	1	0.980976	0	4	response to lithium ion	BP	1
GO:0010243	0.332411	0.938928	1	83	response to organonitrogen compound	BP	1
GO:0010248	1	0.99654	0	1	establishment or maintenance of transmembrane electrochemical gradient	BP	1
GO:0010256	1	0.503014	0	145	endomembrane system organization	BP	1
GO:0010257	1	0.969294	0	5	NADH dehydrogenase complex assembly	BP	1
GO:0010265	1	0.996629	0	1	SCF complex assembly	BP	1
GO:0010286	1	0.99664	0	1	heat acclimation	BP	1
GO:0010310	1	0.992418	0	1	regulation of hydrogen peroxide metabolic process	BP	1
GO:0010312	1	0.959769	0	8	detoxification of zinc ion	BP	1
GO:0010324	1	0.927648	0	16	membrane invagination	BP	1
GO:0010332	1	0.965687	0	7	response to gamma radiation	BP	1
GO:0010353	1	0.991511	0	2	response to trehalose	BP	1
GO:0010378	1	0.988218	0	3	temperature compensation of the circadian clock	BP	1
GO:0010383	1	0.99664	0	1	cell wall polysaccharide metabolic process	BP	1
GO:0010387	1	0.99261	0	1	COP9 signalosome assembly	BP	1
GO:0010389	1	0.891091	0	24	regulation of G2/M transition of mitotic cell cycle	BP	1
GO:0010453	1	0.905719	0	22	regulation of cell fate commitment	BP	1
GO:0010454	1	0.937495	0	15	negative regulation of cell fate commitment	BP	1
GO:0010457	1	0.98717	0	3	centriole-centriole cohesion	BP	1
GO:0010458	1	0.985602	0	2	exit from mitosis	BP	1
GO:0010459	1	0.990427	0	1	negative regulation of heart rate	BP	1
GO:0010466	1	0.919378	0	14	negative regulation of peptidase activity	BP	1
GO:0010467	0.0559448	0.976241	9	878	gene expression	BP	1
GO:0010468	0.99028	0.0567001	1	906	regulation of gene expression	BP	1
GO:0010469	1	0.854675	0	25	regulation of signaling receptor activity	BP	1
GO:0010470	1	0.969914	0	4	regulation of gastrulation	BP	1
GO:0010496	1	0.98414	0	3	intercellular transport	BP	1
GO:0010498	1	0.442492	0	154	proteasomal protein catabolic process	BP	1
GO:0010499	1	0.995724	0	1	proteasomal ubiquitin-independent protein catabolic process	BP	1
GO:0010501	1	0.864351	0	31	RNA secondary structure unwinding	BP	1
GO:0010506	1	0.675693	0	77	regulation of autophagy	BP	1
GO:0010507	1	0.87414	0	25	negative regulation of autophagy	BP	1
GO:0010508	1	0.893951	0	24	positive regulation of autophagy	BP	1
GO:0010511	1	0.994972	0	1	regulation of phosphatidylinositol biosynthetic process	BP	1
GO:0010513	1	0.994972	0	1	positive regulation of phosphatidylinositol biosynthetic process	BP	1
GO:0010517	1	0.989354	0	2	regulation of phospholipase activity	BP	1
GO:0010518	1	0.989354	0	2	positive regulation of phospholipase activity	BP	1
GO:0010520	1	0.996219	0	1	regulation of reciprocal meiotic recombination	BP	1
GO:0010522	1	0.99183	0	2	regulation of calcium ion transport into cytosol	BP	1
GO:0010524	1	0.99664	0	1	positive regulation of calcium ion transport into cytosol	BP	1
GO:0010526	1	0.993168	0	2	retrotransposon silencing	BP	1
GO:0010556	0.979226	0.104172	1	759	regulation of macromolecule biosynthetic process	BP	1
GO:0010557	1	0.206688	0	312	positive regulation of macromolecule biosynthetic process	BP	1
GO:0010558	0.701388	0.664116	1	251	negative regulation of macromolecule biosynthetic process	BP	1
GO:0010559	1	0.970277	0	5	regulation of glycoprotein biosynthetic process	BP	1
GO:0010560	1	0.975983	0	4	positive regulation of glycoprotein biosynthetic process	BP	1
GO:0010561	1	0.994156	0	1	negative regulation of glycoprotein biosynthetic process	BP	1
GO:0010562	1	0.601697	0	101	positive regulation of phosphorus metabolic process	BP	1
GO:0010563	1	0.676916	0	73	negative regulation of phosphorus metabolic process	BP	1
GO:0010564	1	0.543935	0	129	regulation of cell cycle process	BP	1
GO:0010565	1	0.950853	0	9	regulation of cellular ketone metabolic process	BP	1
GO:0010566	1	0.970657	0	4	regulation of ketone biosynthetic process	BP	1
GO:0010569	1	0.982981	0	4	regulation of double-strand break repair via homologous recombination	BP	1
GO:0010571	1	0.996457	0	1	positive regulation of nuclear cell cycle DNA replication	BP	1
GO:0010578	1	0.994809	0	1	regulation of adenylate cyclase activity involved in G protein-coupled receptor signaling pathway	BP	1
GO:0010586	1	0.97725	0	5	miRNA metabolic process	BP	1
GO:0010587	1	0.996322	0	1	miRNA catabolic process	BP	1
GO:0010591	1	0.922651	0	15	regulation of lamellipodium assembly	BP	1
GO:0010592	1	0.958913	0	8	positive regulation of lamellipodium assembly	BP	1
GO:0010593	1	0.993046	0	1	negative regulation of lamellipodium assembly	BP	1
GO:0010603	1	0.977916	0	5	regulation of cytoplasmic mRNA processing body assembly	BP	1
GO:0010604	0.930684	0.259063	1	524	positive regulation of macromolecule metabolic process	BP	1
GO:0010605	0.904234	0.325521	1	471	negative regulation of macromolecule metabolic process	BP	1
GO:0010606	1	0.991091	0	2	positive regulation of cytoplasmic mRNA processing body assembly	BP	1
GO:0010608	1	0.506136	0	135	post-transcriptional regulation of gene expression	BP	1
GO:0010623	1	0.72133	0	70	programmed cell death involved in cell development	BP	1
GO:0010628	1	0.195863	0	327	positive regulation of gene expression	BP	1
GO:0010629	0.817643	0.49798	1	349	negative regulation of gene expression	BP	1
GO:0010631	1	0.535567	0	132	epithelial cell migration	BP	1
GO:0010632	1	0.952388	0	11	regulation of epithelial cell migration	BP	1
GO:0010633	1	0.99664	0	1	negative regulation of epithelial cell migration	BP	1
GO:0010634	1	0.994937	0	1	positive regulation of epithelial cell migration	BP	1
GO:0010635	1	0.977682	0	5	regulation of mitochondrial fusion	BP	1
GO:0010636	1	0.992153	0	2	positive regulation of mitochondrial fusion	BP	1
GO:0010637	1	0.990314	0	2	negative regulation of mitochondrial fusion	BP	1
GO:0010638	1	0.598265	0	109	positive regulation of organelle organization	BP	1
GO:0010639	1	0.714188	0	74	negative regulation of organelle organization	BP	1
GO:0010646	1	0.0328829	0	685	regulation of cell communication	BP	1
GO:0010647	1	0.275142	0	266	positive regulation of cell communication	BP	1
GO:0010648	1	0.229076	0	305	negative regulation of cell communication	BP	1
GO:0010668	1	0.987928	0	2	ectodermal cell differentiation	BP	1
GO:0010669	1	0.921768	0	19	epithelial structure maintenance	BP	1
GO:0010709	1	0.995294	0	1	heteroduplex formation involved in double-strand break repair via synthesis-dependent strand annealing	BP	1
GO:0010720	1	0.580951	0	105	positive regulation of cell development	BP	1
GO:0010721	1	0.72494	0	64	negative regulation of cell development	BP	1
GO:0010738	1	0.99664	0	1	regulation of protein kinase A signaling	BP	1
GO:0010752	1	0.995121	0	1	regulation of cGMP-mediated signaling	BP	1
GO:0010753	1	0.995121	0	1	positive regulation of cGMP-mediated signaling	BP	1
GO:0010758	1	0.995067	0	1	regulation of macrophage chemotaxis	BP	1
GO:0010770	1	0.870178	0	29	positive regulation of cell morphogenesis	BP	1
GO:0010771	1	0.982208	0	4	negative regulation of cell morphogenesis	BP	1
GO:0010777	1	0.996193	0	1	meiotic mismatch repair involved in reciprocal meiotic recombination	BP	1
GO:0010778	1	0.99664	0	1	meiotic DNA repair synthesis involved in reciprocal meiotic recombination	BP	1
GO:0010793	1	0.991579	0	2	regulation of mRNA export from nucleus	BP	1
GO:0010796	1	0.986778	0	3	regulation of multivesicular body size	BP	1
GO:0010797	1	0.990969	0	2	regulation of multivesicular body size involved in endosome transport	BP	1
GO:0010799	1	0.99664	0	1	regulation of peptidyl-threonine phosphorylation	BP	1
GO:0010800	1	0.99664	0	1	positive regulation of peptidyl-threonine phosphorylation	BP	1
GO:0010810	1	0.969326	0	7	regulation of cell-substrate adhesion	BP	1
GO:0010811	1	0.981926	0	4	positive regulation of cell-substrate adhesion	BP	1
GO:0010812	1	0.995213	0	1	negative regulation of cell-substrate adhesion	BP	1
GO:0010817	1	0.778407	0	50	regulation of hormone levels	BP	1
GO:0010821	1	0.898665	0	18	regulation of mitochondrion organization	BP	1
GO:0010822	1	0.94577	0	10	positive regulation of mitochondrion organization	BP	1
GO:0010823	1	0.981907	0	4	negative regulation of mitochondrion organization	BP	1
GO:0010824	1	0.980007	0	5	regulation of centrosome duplication	BP	1
GO:0010826	1	0.988671	0	3	negative regulation of centrosome duplication	BP	1
GO:0010830	1	0.967376	0	7	regulation of myotube differentiation	BP	1
GO:0010831	1	0.994487	0	1	positive regulation of myotube differentiation	BP	1
GO:0010833	1	0.979738	0	4	telomere maintenance via telomere lengthening	BP	1
GO:0010840	1	0.98268	0	3	regulation of circadian sleep/wake cycle, wakefulness	BP	1
GO:0010841	1	0.98268	0	3	positive regulation of circadian sleep/wake cycle, wakefulness	BP	1
GO:0010863	1	0.989354	0	2	positive regulation of phospholipase C activity	BP	1
GO:0010866	1	0.974167	0	4	regulation of triglyceride biosynthetic process	BP	1
GO:0010867	1	0.98451	0	2	positive regulation of triglyceride biosynthetic process	BP	1
GO:0010868	1	0.989497	0	2	negative regulation of triglyceride biosynthetic process	BP	1
GO:0010876	1	0.799085	0	47	lipid localization	BP	1
GO:0010883	1	0.871005	0	29	regulation of lipid storage	BP	1
GO:0010884	1	0.970582	0	7	positive regulation of lipid storage	BP	1
GO:0010888	1	0.967181	0	7	negative regulation of lipid storage	BP	1
GO:0010889	1	0.981342	0	4	regulation of sequestering of triglyceride	BP	1
GO:0010890	1	0.995468	0	1	positive regulation of sequestering of triglyceride	BP	1
GO:0010891	1	0.990659	0	2	negative regulation of sequestering of triglyceride	BP	1
GO:0010893	1	0.970657	0	4	positive regulation of steroid biosynthetic process	BP	1
GO:0010896	1	0.970405	0	6	regulation of triglyceride catabolic process	BP	1
GO:0010897	1	0.975207	0	5	negative regulation of triglyceride catabolic process	BP	1
GO:0010898	1	0.995079	0	1	positive regulation of triglyceride catabolic process	BP	1
GO:0010906	1	0.935625	0	12	regulation of glucose metabolic process	BP	1
GO:0010907	1	0.977003	0	5	positive regulation of glucose metabolic process	BP	1
GO:0010911	1	0.991083	0	2	regulation of isomerase activity	BP	1
GO:0010912	1	0.991083	0	2	positive regulation of isomerase activity	BP	1
GO:0010918	1	0.995415	0	1	positive regulation of mitochondrial membrane potential	BP	1
GO:0010921	1	0.906373	0	18	regulation of phosphatase activity	BP	1
GO:0010923	1	0.950247	0	9	negative regulation of phosphatase activity	BP	1
GO:0010927	1	0.611236	0	106	cellular component assembly involved in morphogenesis	BP	1
GO:0010935	1	0.993829	0	1	regulation of macrophage cytokine production	BP	1
GO:0010936	1	0.993829	0	1	negative regulation of macrophage cytokine production	BP	1
GO:0010948	1	0.777059	0	56	negative regulation of cell cycle process	BP	1
GO:0010950	0.121232	0.992738	1	26	positive regulation of endopeptidase activity	BP	1
GO:0010951	1	0.919378	0	14	negative regulation of endopeptidase activity	BP	1
GO:0010952	0.138342	0.990433	1	30	positive regulation of peptidase activity	BP	1
GO:0010955	1	0.953936	0	7	negative regulation of protein processing	BP	1
GO:0010959	1	0.894967	0	24	regulation of metal ion transport	BP	1
GO:0010960	1	0.990588	0	2	magnesium ion homeostasis	BP	1
GO:0010961	1	0.993928	0	1	intracellular magnesium ion homeostasis	BP	1
GO:0010962	1	0.994198	0	1	regulation of glucan biosynthetic process	BP	1
GO:0010965	1	0.866672	0	31	regulation of mitotic sister chromatid separation	BP	1
GO:0010968	1	0.987123	0	3	regulation of microtubule nucleation	BP	1
GO:0010970	1	0.781747	0	53	transport along microtubule	BP	1
GO:0010971	1	0.992094	0	2	positive regulation of G2/M transition of mitotic cell cycle	BP	1
GO:0010972	1	0.941819	0	13	negative regulation of G2/M transition of mitotic cell cycle	BP	1
GO:0010975	1	0.69641	0	79	regulation of neuron projection development	BP	1
GO:0010976	1	0.842582	0	35	positive regulation of neuron projection development	BP	1
GO:0010977	1	0.964494	0	8	negative regulation of neuron projection development	BP	1
GO:0010992	1	0.991563	0	2	ubiquitin recycling	BP	1
GO:0010995	1	0.995803	0	1	free ubiquitin chain depolymerization	BP	1
GO:0010996	1	0.972182	0	6	response to auditory stimulus	BP	1
GO:0010998	1	0.99664	0	1	regulation of translational initiation by eIF2 alpha phosphorylation	BP	1
GO:0012501	1	0.562745	0	118	programmed cell death	BP	1
GO:0012502	1	0.951325	0	12	induction of programmed cell death	BP	1
GO:0014009	1	0.988404	0	3	glial cell proliferation	BP	1
GO:0014013	1	0.957795	0	9	regulation of gliogenesis	BP	1
GO:0014014	1	0.971681	0	6	negative regulation of gliogenesis	BP	1
GO:0014015	1	0.985717	0	3	positive regulation of gliogenesis	BP	1
GO:0014016	1	0.903268	0	22	neuroblast differentiation	BP	1
GO:0014017	1	0.939091	0	14	neuroblast fate commitment	BP	1
GO:0014018	1	0.995101	0	1	neuroblast fate specification	BP	1
GO:0014019	1	0.949492	0	11	neuroblast development	BP	1
GO:0014041	1	0.830951	0	32	regulation of neuron maturation	BP	1
GO:0014042	1	0.840717	0	29	positive regulation of neuron maturation	BP	1
GO:0014043	1	0.996476	0	1	negative regulation of neuron maturation	BP	1
GO:0014045	1	0.986113	0	3	establishment of endothelial blood-brain barrier	BP	1
GO:0014047	1	0.995045	0	1	glutamate secretion	BP	1
GO:0014048	1	0.991869	0	2	regulation of glutamate secretion	BP	1
GO:0014049	1	0.996224	0	1	positive regulation of glutamate secretion	BP	1
GO:0014059	1	0.995628	0	1	regulation of dopamine secretion	BP	1
GO:0014070	1	0.667431	0	90	response to organic cyclic compound	BP	1
GO:0014074	1	0.962389	0	9	response to purine-containing compound	BP	1
GO:0014075	1	0.994935	0	1	response to amine	BP	1
GO:0014703	1	0.991621	0	1	oscillatory muscle contraction	BP	1
GO:0014706	1	0.951903	0	11	striated muscle tissue development	BP	1
GO:0014732	1	0.996625	0	1	skeletal muscle atrophy	BP	1
GO:0014743	1	0.989386	0	2	regulation of muscle hypertrophy	BP	1
GO:0014812	1	0.990253	0	2	muscle cell migration	BP	1
GO:0014821	1	0.992977	0	1	phasic smooth muscle contraction	BP	1
GO:0014866	1	0.963607	0	6	skeletal myofibril assembly	BP	1
GO:0014881	1	0.989386	0	2	regulation of myofibril size	BP	1
GO:0014887	1	0.996625	0	1	cardiac muscle adaptation	BP	1
GO:0014888	1	0.996625	0	1	striated muscle adaptation	BP	1
GO:0014889	1	0.996625	0	1	muscle atrophy	BP	1
GO:0014891	1	0.996625	0	1	striated muscle atrophy	BP	1
GO:0014899	1	0.996625	0	1	cardiac muscle atrophy	BP	1
GO:0014902	1	0.838225	0	37	myotube differentiation	BP	1
GO:0014904	1	0.993068	0	2	myotube cell development	BP	1
GO:0015012	1	0.939194	0	13	heparan sulfate proteoglycan biosynthetic process	BP	1
GO:0015014	1	0.979028	0	5	heparan sulfate proteoglycan biosynthetic process, polysaccharide chain biosynthetic process	BP	1
GO:0015031	1	0.222027	0	279	protein transport	BP	1
GO:0015669	1	0.991963	0	1	gas transport	BP	1
GO:0015671	1	0.991963	0	1	oxygen transport	BP	1
GO:0015677	1	0.97948	0	4	copper ion import	BP	1
GO:0015679	1	0.993816	0	1	plasma membrane copper ion transport	BP	1
GO:0015680	1	0.989973	0	1	protein maturation by copper ion transfer	BP	1
GO:0015693	1	0.988553	0	2	magnesium ion transport	BP	1
GO:0015695	1	0.948454	0	10	organic cation transport	BP	1
GO:0015697	1	0.988871	0	2	quaternary ammonium group transport	BP	1
GO:0015698	1	0.861213	0	33	inorganic anion transport	BP	1
GO:0015701	1	0.96547	0	8	bicarbonate transport	BP	1
GO:0015709	1	0.993952	0	1	thiosulfate transport	BP	1
GO:0015711	1	0.589572	0	106	organic anion transport	BP	1
GO:0015718	1	0.901446	0	19	monocarboxylic acid transport	BP	1
GO:0015724	1	0.995338	0	1	formate transport	BP	1
GO:0015729	1	0.993952	0	1	oxaloacetate transport	BP	1
GO:0015734	1	0.995088	0	1	taurine transport	BP	1
GO:0015740	1	0.974596	0	5	C4-dicarboxylate transport	BP	1
GO:0015742	1	0.994329	0	1	alpha-ketoglutarate transport	BP	1
GO:0015743	1	0.988315	0	2	malate transport	BP	1
GO:0015744	1	0.989088	0	2	succinate transport	BP	1
GO:0015746	1	0.995107	0	1	citrate transport	BP	1
GO:0015748	1	0.917406	0	18	organophosphate ester transport	BP	1
GO:0015749	1	0.960912	0	8	monosaccharide transmembrane transport	BP	1
GO:0015757	1	0.994436	0	1	galactose transmembrane transport	BP	1
GO:0015766	1	0.995397	0	1	disaccharide transport	BP	1
GO:0015771	1	0.995397	0	1	trehalose transport	BP	1
GO:0015772	1	0.995397	0	1	oligosaccharide transport	BP	1
GO:0015780	1	0.955184	0	8	nucleotide-sugar transmembrane transport	BP	1
GO:0015783	1	0.98872	0	2	GDP-fucose transmembrane transport	BP	1
GO:0015786	1	0.989243	0	2	UDP-glucose transmembrane transport	BP	1
GO:0015787	1	0.994249	0	1	UDP-glucuronic acid transmembrane transport	BP	1
GO:0015789	1	0.994436	0	1	UDP-N-acetylgalactosamine transmembrane transport	BP	1
GO:0015790	1	0.988643	0	2	UDP-xylose transmembrane transport	BP	1
GO:0015791	1	0.996385	0	1	polyol transmembrane transport	BP	1
GO:0015798	1	0.996385	0	1	myo-inositol transport	BP	1
GO:0015800	1	0.97102	0	6	acidic amino acid transport	BP	1
GO:0015802	1	0.984934	0	3	basic amino acid transport	BP	1
GO:0015803	1	0.990335	0	2	branched-chain amino acid transport	BP	1
GO:0015804	1	0.948601	0	10	neutral amino acid transport	BP	1
GO:0015805	1	0.987402	0	2	S-adenosyl-L-methionine transport	BP	1
GO:0015807	1	0.907027	0	19	L-amino acid transport	BP	1
GO:0015810	1	0.995864	0	1	aspartate transmembrane transport	BP	1
GO:0015811	1	0.985808	0	2	L-cystine transport	BP	1
GO:0015812	1	0.985951	0	3	gamma-aminobutyric acid transport	BP	1
GO:0015813	1	0.980676	0	4	L-glutamate transmembrane transport	BP	1
GO:0015816	1	0.995495	0	1	glycine transport	BP	1
GO:0015820	1	0.990335	0	2	leucine transport	BP	1
GO:0015822	1	0.994375	0	1	ornithine transport	BP	1
GO:0015825	1	0.994991	0	1	L-serine transport	BP	1
GO:0015833	1	0.222027	0	279	peptide transport	BP	1
GO:0015837	1	0.975098	0	5	amine transport	BP	1
GO:0015838	1	0.993928	0	1	amino-acid betaine transport	BP	1
GO:0015842	1	0.975098	0	5	aminergic neurotransmitter loading into synaptic vesicle	BP	1
GO:0015844	1	0.975441	0	5	monoamine transport	BP	1
GO:0015849	1	0.701273	0	70	organic acid transport	BP	1
GO:0015850	1	0.914863	0	19	organic hydroxy compound transport	BP	1
GO:0015851	1	0.995366	0	1	nucleobase transport	BP	1
GO:0015854	1	0.995366	0	1	guanine transport	BP	1
GO:0015858	1	0.976331	0	5	nucleoside transport	BP	1
GO:0015865	1	0.974469	0	5	purine nucleotide transport	BP	1
GO:0015866	1	0.983945	0	3	ADP transport	BP	1
GO:0015867	1	0.989173	0	2	ATP transport	BP	1
GO:0015868	1	0.974469	0	5	purine ribonucleotide transport	BP	1
GO:0015870	1	0.995107	0	1	acetylcholine transport	BP	1
GO:0015871	1	0.990276	0	2	choline transport	BP	1
GO:0015872	1	0.980432	0	4	dopamine transport	BP	1
GO:0015879	1	0.993928	0	1	carnitine transport	BP	1
GO:0015880	1	0.988814	0	2	coenzyme A transport	BP	1
GO:0015884	1	0.994761	0	1	folic acid transport	BP	1
GO:0015886	1	0.991548	0	2	heme transport	BP	1
GO:0015904	1	0.994974	0	1	tetracycline transmembrane transport	BP	1
GO:0015908	1	0.995709	0	1	fatty acid transport	BP	1
GO:0015914	1	0.957059	0	10	phospholipid transport	BP	1
GO:0015918	1	0.949281	0	11	sterol transport	BP	1
GO:0015919	1	0.971589	0	5	peroxisomal membrane transport	BP	1
GO:0015931	1	0.578982	0	108	nucleobase-containing compound transport	BP	1
GO:0015936	1	0.969888	0	5	coenzyme A metabolic process	BP	1
GO:0015937	1	0.969888	0	5	coenzyme A biosynthetic process	BP	1
GO:0015959	1	0.988173	0	2	diadenosine polyphosphate metabolic process	BP	1
GO:0015960	1	0.995566	0	1	diadenosine polyphosphate biosynthetic process	BP	1
GO:0015961	1	0.992575	0	1	diadenosine polyphosphate catabolic process	BP	1
GO:0015965	1	0.995566	0	1	diadenosine tetraphosphate metabolic process	BP	1
GO:0015966	1	0.995566	0	1	diadenosine tetraphosphate biosynthetic process	BP	1
GO:0015969	1	0.992763	0	1	guanosine tetraphosphate metabolic process	BP	1
GO:0015971	1	0.992763	0	1	guanosine tetraphosphate catabolic process	BP	1
GO:0015980	1	0.532929	0	100	energy derivation by oxidation of organic compounds	BP	1
GO:0015985	1	0.912366	0	13	energy coupled proton transport, down electrochemical gradient	BP	1
GO:0015986	1	0.912366	0	13	proton motive force-driven ATP synthesis	BP	1
GO:0015988	1	0.923436	0	13	energy coupled proton transmembrane transport, against electrochemical gradient	BP	1
GO:0016024	1	0.994972	0	1	CDP-diacylglycerol biosynthetic process	BP	1
GO:0016031	1	0.991755	0	1	tRNA import into mitochondrion	BP	1
GO:0016032	1	0.989494	0	2	viral process	BP	1
GO:0016037	1	0.989727	0	2	light absorption	BP	1
GO:0016038	1	0.994766	0	1	absorption of visible light	BP	1
GO:0016039	1	0.994935	0	1	absorption of UV light	BP	1
GO:0016042	0.0225053	0.998409	2	46	lipid catabolic process	BP	1
GO:0016043	0.999349	0.00377555	2	1824	cellular component organization	BP	1
GO:0016048	1	0.933553	0	16	detection of temperature stimulus	BP	1
GO:0016049	1	0.76339	0	60	cell growth	BP	1
GO:0016050	1	0.66669	0	80	vesicle organization	BP	1
GO:0016051	1	0.895615	0	23	carbohydrate biosynthetic process	BP	1
GO:0016052	1	0.866474	0	29	carbohydrate catabolic process	BP	1
GO:0016053	1	0.700735	0	69	organic acid biosynthetic process	BP	1
GO:0016054	1	0.784062	0	48	organic acid catabolic process	BP	1
GO:0016055	1	0.921065	0	18	Wnt signaling pathway	BP	1
GO:0016056	1	0.949018	0	12	rhodopsin mediated signaling pathway	BP	1
GO:0016057	1	0.971863	0	6	regulation of membrane potential in photoreceptor cell	BP	1
GO:0016059	1	0.814779	0	44	deactivation of rhodopsin mediated signaling	BP	1
GO:0016060	1	0.980035	0	4	metarhodopsin inactivation	BP	1
GO:0016062	1	0.98706	0	3	adaptation of rhodopsin mediated signaling	BP	1
GO:0016063	0.101246	0.995032	1	20	rhodopsin biosynthetic process	BP	1
GO:0016070	0.728398	0.484299	3	708	RNA metabolic process	BP	1
GO:0016071	1	0.22759	0	273	mRNA metabolic process	BP	1
GO:0016072	0.0321406	0.99494	3	123	rRNA metabolic process	BP	1
GO:0016073	1	0.85751	0	30	snRNA metabolic process	BP	1
GO:0016074	1	0.966421	0	6	sno(s)RNA metabolic process	BP	1
GO:0016075	1	0.966986	0	6	rRNA catabolic process	BP	1
GO:0016078	1	0.974091	0	5	tRNA catabolic process	BP	1
GO:0016079	1	0.792971	0	48	synaptic vesicle exocytosis	BP	1
GO:0016080	1	0.959725	0	9	synaptic vesicle targeting	BP	1
GO:0016081	1	0.918783	0	17	synaptic vesicle docking	BP	1
GO:0016082	1	0.934819	0	14	synaptic vesicle priming	BP	1
GO:0016093	1	0.993928	0	1	polyprenol metabolic process	BP	1
GO:0016094	1	0.993928	0	1	polyprenol biosynthetic process	BP	1
GO:0016101	0.00956908	0.999977	1	2	diterpenoid metabolic process	BP	1
GO:0016102	0.00468183	1	1	1	diterpenoid biosynthetic process	BP	1
GO:0016106	1	0.987323	0	2	sesquiterpenoid biosynthetic process	BP	1
GO:0016107	1	0.990071	0	2	sesquiterpenoid catabolic process	BP	1
GO:0016114	0.0326071	0.999559	1	6	terpenoid biosynthetic process	BP	1
GO:0016115	1	0.990071	0	2	terpenoid catabolic process	BP	1
GO:0016119	0.00468183	1	1	1	carotene metabolic process	BP	1
GO:0016125	1	0.920202	0	17	sterol metabolic process	BP	1
GO:0016126	1	0.945151	0	12	sterol biosynthetic process	BP	1
GO:0016127	1	0.994987	0	1	sterol catabolic process	BP	1
GO:0016137	1	0.990253	0	2	glycoside metabolic process	BP	1
GO:0016139	1	0.990253	0	2	glycoside catabolic process	BP	1
GO:0016180	1	0.899695	0	22	snRNA processing	BP	1
GO:0016185	1	0.988133	0	3	synaptic vesicle budding from presynaptic endocytic zone membrane	BP	1
GO:0016188	1	0.99664	0	1	synaptic vesicle maturation	BP	1
GO:0016189	1	0.993182	0	1	synaptic vesicle to endosome fusion	BP	1
GO:0016192	1	0.120244	0	406	vesicle-mediated transport	BP	1
GO:0016197	1	0.652074	0	82	endosomal transport	BP	1
GO:0016198	1	0.918293	0	20	axon choice point recognition	BP	1
GO:0016199	1	0.918293	0	20	axon midline choice point recognition	BP	1
GO:0016200	1	0.979303	0	5	synaptic target attraction	BP	1
GO:0016201	1	0.948507	0	12	synaptic target inhibition	BP	1
GO:0016202	1	0.978673	0	5	regulation of striated muscle tissue development	BP	1
GO:0016203	1	0.848729	0	37	muscle attachment	BP	1
GO:0016204	1	0.961858	0	8	determination of muscle attachment site	BP	1
GO:0016226	1	0.918029	0	13	iron-sulfur cluster assembly	BP	1
GO:0016233	1	0.980534	0	5	telomere capping	BP	1
[truncated: 4,359 more rows]

## Sheet: Fat Body
Table 2. Gene Ontology (GO) Biological Process enrichment analysis of overlapping genes upregulated in both infected and uninfected workers vs queens in the fat body. The table reports GO terms tested for over- and under-representation among the differentially expressed genes. For each term, the raw p-values for over- and under-representation, the number of differentially expressed genes in the c…
Category	Over_represented_pvalue	Under_represented_pvalue	numDEInCat	numInCat	Term	Ontology	Over_padj
GO:0046461	0.000301199	0.999999	2	3	neutral lipid catabolic process	BP	0.952974
GO:0046464	0.000301199	0.999999	2	3	acylglycerol catabolic process	BP	0.952974
GO:0000001	1	0.981178	0	2	mitochondrion inheritance	BP	1
GO:0000002	1	0.963246	0	4	mitochondrial genome maintenance	BP	1
GO:0000003	0.830123	0.289553	6	842	reproduction	BP	1
GO:0000011	1	0.989657	0	1	vacuole inheritance	BP	1
GO:0000012	1	0.959998	0	4	single strand break repair	BP	1
GO:0000018	1	0.854766	0	17	regulation of DNA recombination	BP	1
GO:0000019	1	0.973235	0	3	regulation of mitotic recombination	BP	1
GO:0000022	1	0.865362	0	15	mitotic spindle elongation	BP	1
GO:0000023	0.0565815	0.998648	1	6	maltose metabolic process	BP	1
GO:0000027	1	0.800733	0	20	ribosomal large subunit assembly	BP	1
GO:0000028	1	0.876349	0	11	ribosomal small subunit assembly	BP	1
GO:0000032	1	0.989139	0	1	cell wall mannoprotein biosynthetic process	BP	1
GO:0000038	1	0.879011	0	11	very long-chain fatty acid metabolic process	BP	1
GO:0000041	1	0.77047	0	25	transition metal ion transport	BP	1
GO:0000045	1	0.805096	0	21	autophagosome assembly	BP	1
GO:0000050	1	0.981892	0	2	urea cycle	BP	1
GO:0000053	1	0.989126	0	1	argininosuccinate metabolic process	BP	1
GO:0000054	1	0.901852	0	10	ribosomal subunit export from nucleus	BP	1
GO:0000055	1	0.962791	0	4	ribosomal large subunit export from nucleus	BP	1
GO:0000056	1	0.973079	0	3	ribosomal small subunit export from nucleus	BP	1
GO:0000070	1	0.538632	0	67	mitotic sister chromatid segregation	BP	1
GO:0000075	1	0.595366	0	53	cell cycle checkpoint signaling	BP	1
GO:0000076	1	0.888652	0	12	DNA replication checkpoint signaling	BP	1
GO:0000077	1	0.769614	0	26	DNA damage checkpoint signaling	BP	1
GO:0000079	1	0.867049	0	13	regulation of cyclin-dependent protein serine/threonine kinase activity	BP	1
GO:0000082	1	0.840403	0	16	G1/S transition of mitotic cell cycle	BP	1
GO:0000086	0.0754831	0.997457	1	8	G2/M transition of mitotic cell cycle	BP	1
GO:0000096	1	0.911129	0	9	sulfur amino acid metabolic process	BP	1
GO:0000097	1	0.976684	0	2	sulfur amino acid biosynthetic process	BP	1
GO:0000098	1	0.989368	0	1	sulfur amino acid catabolic process	BP	1
GO:0000101	1	0.97678	0	2	sulfur amino acid transport	BP	1
GO:0000103	1	0.990571	0	1	sulfate assimilation	BP	1
GO:0000122	1	0.367582	0	105	negative regulation of transcription by RNA polymerase II	BP	1
GO:0000132	1	0.862937	0	17	establishment of mitotic spindle orientation	BP	1
GO:0000154	0.0264588	0.997999	2	24	rRNA modification	BP	1
GO:0000165	0.277542	0.958827	1	33	MAPK cascade	BP	1
GO:0000183	1	0.989128	0	1	rDNA heterochromatin formation	BP	1
GO:0000184	1	0.87235	0	15	nuclear-transcribed mRNA catabolic process, nonsense-mediated decay	BP	1
GO:0000209	1	0.370417	0	97	protein polyubiquitination	BP	1
GO:0000212	1	0.729057	0	33	meiotic spindle organization	BP	1
GO:0000226	0.893927	0.347669	1	233	microtubule cytoskeleton organization	BP	1
GO:0000244	1	0.953492	0	5	spliceosomal tri-snRNP complex assembly	BP	1
GO:0000245	1	0.833323	0	17	spliceosomal complex assembly	BP	1
GO:0000255	1	0.988608	0	1	allantoin metabolic process	BP	1
GO:0000266	1	0.936462	0	7	mitochondrial fission	BP	1
GO:0000270	0.0237867	0.999858	1	2	peptidoglycan metabolic process	BP	1
GO:0000271	1	0.932695	0	8	polysaccharide biosynthetic process	BP	1
GO:0000272	1	0.88246	0	13	polysaccharide catabolic process	BP	1
GO:0000278	0.773013	0.46796	2	288	mitotic cell cycle	BP	1
GO:0000280	0.843325	0.450972	1	191	nuclear division	BP	1
GO:0000281	1	0.557195	0	58	mitotic cytokinesis	BP	1
GO:0000288	1	0.800943	0	22	nuclear-transcribed mRNA catabolic process, deadenylation-dependent decay	BP	1
GO:0000289	1	0.925733	0	8	nuclear-transcribed mRNA poly(A) tail shortening	BP	1
GO:0000290	1	0.937758	0	6	deadenylation-dependent decapping of nuclear-transcribed mRNA	BP	1
GO:0000291	1	0.920067	0	8	nuclear-transcribed mRNA catabolic process, exonucleolytic	BP	1
GO:0000301	1	0.958925	0	4	retrograde transport, vesicle recycling within Golgi	BP	1
GO:0000302	1	0.871991	0	13	response to reactive oxygen species	BP	1
GO:0000303	1	0.975519	0	2	response to superoxide	BP	1
GO:0000305	1	0.96743	0	3	response to oxygen radical	BP	1
GO:0000338	1	0.90321	0	9	protein deneddylation	BP	1
GO:0000349	1	0.981186	0	2	generation of catalytic spliceosome for first transesterification step	BP	1
GO:0000350	1	0.967053	0	3	generation of catalytic spliceosome for second transesterification step	BP	1
GO:0000375	1	0.137165	0	187	RNA splicing, via transesterification reactions	BP	1
GO:0000377	1	0.13974	0	185	RNA splicing, via transesterification reactions with bulged adenosine as nucleophile	BP	1
GO:0000379	1	0.969427	0	3	tRNA-type intron splice site recognition and cleavage	BP	1
GO:0000380	1	0.97979	0	2	alternative mRNA splicing, via spliceosome	BP	1
GO:0000381	1	0.639251	0	44	regulation of alternative mRNA splicing, via spliceosome	BP	1
GO:0000387	1	0.861217	0	14	spliceosomal snRNP assembly	BP	1
GO:0000389	1	0.969486	0	3	mRNA 3'-splice site recognition	BP	1
GO:0000390	1	0.991412	0	1	spliceosomal complex disassembly	BP	1
GO:0000393	1	0.948853	0	5	spliceosomal conformational changes to generate catalytic conformation	BP	1
GO:0000394	1	0.938831	0	6	RNA splicing, via endonucleolytic cleavage and ligation	BP	1
GO:0000395	1	0.971536	0	3	mRNA 5'-splice site recognition	BP	1
GO:0000398	1	0.13974	0	185	mRNA splicing, via spliceosome	BP	1
GO:0000413	1	0.828114	0	17	protein peptidyl-prolyl isomerization	BP	1
GO:0000422	1	0.824005	0	19	autophagy of mitochondrion	BP	1
GO:0000447	1	0.955682	0	4	endonucleolytic cleavage in ITS1 to separate SSU-rRNA from 5.8S rRNA and LSU-rRNA from tricistronic rRNA transcript (SSU-rRNA, 5.8S rRNA, LSU-rRNA)	BP	1
GO:0000448	1	0.991662	0	1	cleavage in ITS2 between 5.8S rRNA and LSU-rRNA of tricistronic rRNA transcript (SSU-rRNA, 5.8S rRNA, LSU-rRNA)	BP	1
GO:0000451	1	0.992422	0	1	rRNA 2'-O-methylation	BP	1
GO:0000455	1	0.990976	0	1	enzyme-directed rRNA pseudouridine synthesis	BP	1
GO:0000460	1	0.806784	0	20	maturation of 5.8S rRNA	BP	1
GO:0000461	1	0.97585	0	2	endonucleolytic cleavage to generate mature 3'-end of SSU-rRNA from (SSU-rRNA, 5.8S rRNA, LSU-rRNA)	BP	1
GO:0000462	1	0.728759	0	30	maturation of SSU-rRNA from tricistronic rRNA transcript (SSU-rRNA, 5.8S rRNA, LSU-rRNA)	BP	1
GO:0000463	1	0.929229	0	7	maturation of LSU-rRNA from tricistronic rRNA transcript (SSU-rRNA, 5.8S rRNA, LSU-rRNA)	BP	1
GO:0000466	1	0.89232	0	11	maturation of 5.8S rRNA from tricistronic rRNA transcript (SSU-rRNA, 5.8S rRNA, LSU-rRNA)	BP	1
GO:0000467	1	0.956631	0	4	exonucleolytic trimming to generate mature 3'-end of 5.8S rRNA from tricistronic rRNA transcript (SSU-rRNA, 5.8S rRNA, LSU-rRNA)	BP	1
GO:0000470	1	0.789119	0	21	maturation of LSU-rRNA	BP	1
GO:0000472	1	0.987989	0	1	endonucleolytic cleavage to generate mature 5'-end of SSU-rRNA from (SSU-rRNA, 5.8S rRNA, LSU-rRNA)	BP	1
GO:0000479	1	0.921883	0	8	endonucleolytic cleavage of tricistronic rRNA transcript (SSU-rRNA, 5.8S rRNA, LSU-rRNA)	BP	1
GO:0000480	1	0.987989	0	1	endonucleolytic cleavage in 5'-ETS of tricistronic rRNA transcript (SSU-rRNA, 5.8S rRNA, LSU-rRNA)	BP	1
GO:0000481	1	0.991062	0	1	maturation of 5S rRNA	BP	1
GO:0000491	1	0.959293	0	4	small nucleolar ribonucleoprotein complex assembly	BP	1
GO:0000492	1	0.969378	0	3	box C/D snoRNP assembly	BP	1
GO:0000493	1	0.989599	0	1	box H/ACA snoRNP assembly	BP	1
GO:0000494	1	0.988486	0	1	box C/D RNA 3'-end processing	BP	1
GO:0000495	1	0.98982	0	1	box H/ACA RNA 3'-end processing	BP	1
GO:0000578	0.669816	0.69973	1	112	embryonic axis specification	BP	1
GO:0000705	1	0.991909	0	1	achiasmate meiosis I	BP	1
GO:0000706	1	0.978264	0	3	meiotic DNA double-strand break processing	BP	1
GO:0000707	0.0233638	0.999863	1	2	meiotic DNA recombinase assembly	BP	1
GO:0000710	1	0.972571	0	3	meiotic mismatch repair	BP	1
GO:0000711	1	0.972596	0	3	meiotic DNA repair synthesis	BP	1
GO:0000712	1	0.92704	0	8	resolution of meiotic recombination intermediates	BP	1
GO:0000715	1	0.977061	0	2	nucleotide-excision repair, DNA damage recognition	BP	1
GO:0000722	1	0.992362	0	1	telomere maintenance via recombination	BP	1
GO:0000723	1	0.856364	0	17	telomere maintenance	BP	1
GO:0000724	0.257441	0.964908	1	32	double-strand break repair via homologous recombination	BP	1
GO:0000725	0.257441	0.964908	1	32	recombinational repair	BP	1
GO:0000727	1	0.94554	0	5	double-strand break repair via break-induced replication	BP	1
GO:0000729	1	0.978264	0	3	DNA double-strand break processing	BP	1
GO:0000730	0.0344176	0.999603	1	3	DNA recombinase assembly	BP	1
GO:0000731	1	0.878041	0	14	DNA synthesis involved in DNA repair	BP	1
GO:0000732	1	0.964891	0	4	DNA strand displacement	BP	1
GO:0000741	1	0.964623	0	4	karyogamy	BP	1
GO:0000768	1	0.727674	0	33	syncytium formation by plasma membrane fusion	BP	1
GO:0000819	1	0.49629	0	75	sister chromatid segregation	BP	1
GO:0000820	1	0.989575	0	1	regulation of glutamine family amino acid metabolic process	BP	1
GO:0000902	0.974942	0.119447	1	393	cell morphogenesis	BP	1
GO:0000910	1	0.391525	0	95	cytokinesis	BP	1
GO:0000912	1	0.858324	0	16	assembly of actomyosin apparatus involved in cytokinesis	BP	1
GO:0000915	1	0.864751	0	15	actomyosin contractile ring assembly	BP	1
GO:0000916	1	0.882802	0	13	actomyosin contractile ring contraction	BP	1
GO:0000920	1	0.979837	0	2	septum digestion after cytokinesis	BP	1
GO:0000956	1	0.625746	0	47	nuclear-transcribed mRNA catabolic process	BP	1
GO:0000959	1	0.821906	0	19	mitochondrial RNA metabolic process	BP	1
GO:0000963	1	0.901438	0	10	mitochondrial RNA processing	BP	1
GO:0000965	1	0.981411	0	2	mitochondrial RNA 3'-end processing	BP	1
GO:0000966	1	0.91176	0	8	RNA 5'-end processing	BP	1
GO:0000967	1	0.987989	0	1	rRNA 5'-end processing	BP	1
GO:0000972	1	0.958485	0	5	transcription-dependent tethering of RNA polymerase II gene DNA at nuclear periphery	BP	1
GO:0000973	1	0.984468	0	2	post-transcriptional tethering of RNA polymerase II gene DNA at nuclear periphery	BP	1
GO:0001101	1	0.845325	0	16	response to acid chemical	BP	1
GO:0001109	1	0.9181	0	8	promoter clearance during DNA-templated transcription	BP	1
GO:0001111	1	0.9181	0	8	RNA polymerase II promoter clearance	BP	1
GO:0001112	1	0.928744	0	7	DNA-templated transcription open complex formation	BP	1
GO:0001113	1	0.928744	0	7	transcription open complex formation at RNA polymerase II promoter	BP	1
GO:0001120	1	0.928744	0	7	protein-DNA complex remodeling	BP	1
GO:0001173	1	0.976696	0	2	DNA-templated transcriptional start site selection	BP	1
GO:0001174	1	0.976696	0	2	transcriptional start site selection at RNA polymerase II promoter	BP	1
GO:0001178	1	0.943977	0	5	regulation of transcriptional start site selection at RNA polymerase II promoter	BP	1
GO:0001188	1	0.991951	0	1	RNA polymerase I preinitiation complex assembly	BP	1
GO:0001192	1	0.987374	0	1	maintenance of transcriptional fidelity during transcription elongation	BP	1
GO:0001193	1	0.987374	0	1	maintenance of transcriptional fidelity during transcription elongation by RNA polymerase II	BP	1
GO:0001408	1	0.990721	0	1	guanine nucleotide transport	BP	1
GO:0001504	1	0.963571	0	4	neurotransmitter uptake	BP	1
GO:0001508	1	0.931014	0	9	action potential	BP	1
GO:0001510	0.0547466	0.993718	2	37	RNA methylation	BP	1
GO:0001522	1	0.91697	0	8	pseudouridine synthesis	BP	1
GO:0001523	1	0.990636	0	1	retinoid metabolic process	BP	1
GO:0001539	1	0.946463	0	5	cilium or flagellum-dependent cell motility	BP	1
GO:0001555	1	0.98456	0	2	oocyte growth	BP	1
GO:0001556	1	0.950976	0	6	oocyte maturation	BP	1
GO:0001558	1	0.526933	0	65	regulation of cell growth	BP	1
GO:0001561	1	0.967414	0	3	fatty acid alpha-oxidation	BP	1
GO:0001578	1	0.683936	0	40	microtubule bundle formation	BP	1
GO:0001580	1	0.984385	0	2	detection of chemical stimulus involved in sensory perception of bitter taste	BP	1
GO:0001582	1	0.99235	0	1	detection of chemical stimulus involved in sensory perception of sweet taste	BP	1
GO:0001654	0.760481	0.485382	2	293	eye development	BP	1
GO:0001655	0.418272	0.899209	1	55	urogenital system development	BP	1
GO:0001659	1	0.971926	0	3	temperature homeostasis	BP	1
GO:0001661	1	0.976481	0	3	conditioned taste aversion	BP	1
GO:0001666	1	0.630928	0	47	response to hypoxia	BP	1
GO:0001667	0.744903	0.60745	1	142	ameboidal-type cell migration	BP	1
GO:0001675	1	0.983143	0	2	acrosome assembly	BP	1
GO:0001676	0.094851	0.99584	1	10	long-chain fatty acid metabolic process	BP	1
GO:0001678	1	0.990214	0	1	intracellular glucose homeostasis	BP	1
GO:0001682	1	0.922853	0	7	tRNA 5'-leader removal	BP	1
GO:0001692	1	0.983276	0	2	histamine metabolic process	BP	1
GO:0001700	0.134905	0.961319	3	135	embryonic development via the syncytial blastoderm	BP	1
GO:0001703	1	0.755023	0	29	gastrulation with mouth forming first	BP	1
GO:0001704	1	0.832272	0	19	formation of primary germ layer	BP	1
GO:0001705	1	0.977048	0	2	ectoderm formation	BP	1
GO:0001706	1	0.951438	0	5	endoderm formation	BP	1
GO:0001707	1	0.869672	0	15	mesoderm formation	BP	1
GO:0001708	0.00618672	0.999481	3	40	cell fate specification	BP	1
GO:0001709	0.0928042	0.977369	3	115	cell fate determination	BP	1
GO:0001710	1	0.93665	0	7	mesodermal cell fate commitment	BP	1
GO:0001711	1	0.971405	0	3	endodermal cell fate commitment	BP	1
GO:0001712	1	0.977048	0	2	ectodermal cell fate commitment	BP	1
GO:0001713	1	0.98794	0	1	ectodermal cell fate determination	BP	1
GO:0001714	1	0.979534	0	2	endodermal cell fate specification	BP	1
GO:0001715	1	0.988976	0	1	ectodermal cell fate specification	BP	1
GO:0001731	1	0.915416	0	8	formation of translation preinitiation complex	BP	1
GO:0001732	1	0.992209	0	1	formation of cytoplasmic translation initiation complex	BP	1
GO:0001736	0.496618	0.85157	1	75	establishment of planar polarity	BP	1
GO:0001737	1	0.808411	0	23	establishment of imaginal disc-derived wing hair orientation	BP	1
GO:0001738	0.54295	0.817812	1	86	morphogenesis of a polarized epithelium	BP	1
GO:0001742	0.0817092	0.996966	1	9	oenocyte differentiation	BP	1
GO:0001744	1	0.979503	0	2	insect visual primordium formation	BP	1
GO:0001745	0.617083	0.656969	2	221	compound eye morphogenesis	BP	1
GO:0001746	1	0.956705	0	5	Bolwig's organ morphogenesis	BP	1
GO:0001748	1	0.984888	0	2	insect visual primordium development	BP	1
GO:0001751	0.691427	0.675082	1	123	compound eye photoreceptor cell differentiation	BP	1
GO:0001752	0.292073	0.95401	1	36	compound eye photoreceptor fate commitment	BP	1
GO:0001754	0.701522	0.663075	1	127	eye photoreceptor cell differentiation	BP	1
GO:0001763	0.34068	0.935775	1	44	morphogenesis of a branching structure	BP	1
GO:0001764	1	0.960262	0	5	neuron migration	BP	1
GO:0001775	1	0.9515	0	5	cell activation	BP	1
GO:0001817	1	0.988243	0	1	regulation of cytokine production	BP	1
GO:0001818	1	0.988243	0	1	negative regulation of cytokine production	BP	1
GO:0001837	1	0.984525	0	2	epithelial to mesenchymal transition	BP	1
GO:0001838	1	0.980083	0	2	embryonic epithelial tube formation	BP	1
GO:0001845	1	0.977305	0	2	phagolysosome assembly	BP	1
GO:0001881	1	0.96821	0	3	receptor recycling	BP	1
GO:0001885	1	0.912587	0	9	endothelial cell development	BP	1
GO:0001894	0.0680169	0.991116	2	48	tissue homeostasis	BP	1
GO:0001895	1	0.879294	0	15	retina homeostasis	BP	1
GO:0001927	1	0.982633	0	2	exocyst assembly	BP	1
GO:0001932	0.520672	0.748718	2	173	regulation of protein phosphorylation	BP	1
GO:0001933	1	0.543926	0	59	negative regulation of protein phosphorylation	BP	1
GO:0001934	0.599758	0.770117	1	91	positive regulation of protein phosphorylation	BP	1
GO:0001941	1	0.914147	0	11	postsynaptic membrane organization	BP	1
GO:0001952	1	0.954434	0	5	regulation of cell-matrix adhesion	BP	1
GO:0001953	1	0.990414	0	1	negative regulation of cell-matrix adhesion	BP	1
GO:0001954	1	0.980304	0	2	positive regulation of cell-matrix adhesion	BP	1
GO:0001956	1	0.966039	0	4	positive regulation of neurotransmitter secretion	BP	1
GO:0001963	1	0.978945	0	2	synaptic transmission, dopaminergic	BP	1
GO:0001964	1	0.972415	0	3	startle response	BP	1
GO:0002009	0.800018	0.38539	3	450	morphogenesis of an epithelium	BP	1
GO:0002011	1	0.956267	0	5	morphogenesis of an epithelial sheet	BP	1
GO:0002021	1	0.976592	0	3	response to dietary excess	BP	1
GO:0002027	1	0.927121	0	8	regulation of heart rate	BP	1
GO:0002028	1	0.936378	0	6	regulation of sodium ion transport	BP	1
GO:0002029	1	0.978073	0	2	desensitization of G protein-coupled receptor signaling pathway	BP	1
GO:0002032	1	0.978073	0	2	desensitization of G protein-coupled receptor signaling pathway by arrestin	BP	1
GO:0002052	1	0.960607	0	4	positive regulation of neuroblast proliferation	BP	1
GO:0002064	0.919393	0.286921	1	263	epithelial cell development	BP	1
GO:0002065	0.902774	0.327357	1	243	columnar/cuboidal epithelial cell differentiation	BP	1
GO:0002066	0.896301	0.342287	1	237	columnar/cuboidal epithelial cell development	BP	1
GO:0002067	1	0.95277	0	5	glandular epithelial cell differentiation	BP	1
GO:0002082	1	0.948442	0	5	regulation of oxidative phosphorylation	BP	1
GO:0002084	0.034839	0.999593	1	3	protein depalmitoylation	BP	1
GO:0002090	1	0.991676	0	1	regulation of receptor internalization	BP	1
GO:0002092	1	0.991676	0	1	positive regulation of receptor internalization	BP	1
GO:0002097	1	0.923127	0	8	tRNA wobble base modification	BP	1
GO:0002098	1	0.930557	0	7	tRNA wobble uridine modification	BP	1
GO:0002101	1	0.992021	0	1	tRNA wobble cytosine modification	BP	1
GO:0002115	1	0.990803	0	1	store-operated calcium entry	BP	1
GO:0002118	1	0.891311	0	11	aggressive behavior	BP	1
GO:0002121	1	0.902211	0	10	inter-male aggressive behavior	BP	1
GO:0002143	1	0.978478	0	2	tRNA wobble position uridine thiolation	BP	1
GO:0002164	0.680565	0.68766	1	117	larval development	BP	1
GO:0002165	0.980734	0.0971165	1	410	instar larval or pupal development	BP	1
GO:0002168	1	0.617151	0	50	instar larval development	BP	1
GO:0002181	1	0.322467	0	93	cytoplasmic translation	BP	1
GO:0002183	1	0.877629	0	12	cytoplasmic translational initiation	BP	1
GO:0002184	1	0.990571	0	1	cytoplasmic translational termination	BP	1
GO:0002188	1	0.968022	0	3	translation reinitiation	BP	1
GO:0002190	1	0.978041	0	2	cap-independent translational initiation	BP	1
GO:0002191	1	0.977156	0	2	cap-dependent translational initiation	BP	1
GO:0002192	1	0.978041	0	2	IRES-dependent translational initiation of linear mRNA	BP	1
GO:0002209	1	0.978479	0	2	behavioral defense response	BP	1
GO:0002218	1	0.946179	0	6	activation of innate immune response	BP	1
GO:0002220	1	0.963411	0	4	innate immune response activating cell surface receptor signaling pathway	BP	1
GO:0002221	1	0.946179	0	6	pattern recognition receptor signaling pathway	BP	1
GO:0002224	1	0.98212	0	2	toll-like receptor signaling pathway	BP	1
GO:0002225	1	0.821777	0	19	positive regulation of antimicrobial peptide production	BP	1
GO:0002229	1	0.992145	0	1	defense response to oomycetes	BP	1
GO:0002230	1	0.927021	0	8	positive regulation of defense response to virus by host	BP	1
GO:0002237	1	0.956665	0	5	response to molecule of bacterial origin	BP	1
GO:0002238	1	0.970816	0	3	response to molecule of fungal origin	BP	1
GO:0002239	1	0.992145	0	1	response to oomycetes	BP	1
GO:0002244	1	0.989428	0	1	hematopoietic progenitor cell differentiation	BP	1
GO:0002250	1	0.99217	0	1	adaptive immune response	BP	1
GO:0002251	1	0.90683	0	11	organ or tissue specific immune response	BP	1
GO:0002252	0.106852	0.98187	2	58	immune effector process	BP	1
GO:0002253	1	0.938397	0	7	activation of immune response	BP	1
GO:0002274	1	0.978408	0	2	myeloid leukocyte activation	BP	1
GO:0002376	0.146782	0.946696	4	208	immune system process	BP	1
GO:0002385	1	0.90683	0	11	mucosal immune response	BP	1
GO:0002429	1	0.963411	0	4	immune response-activating cell surface receptor signaling pathway	BP	1
GO:0002433	1	0.966597	0	3	immune response-regulating cell surface receptor signaling pathway involved in phagocytosis	BP	1
GO:0002440	1	0.981769	0	2	production of molecular mediator of immune response	BP	1
GO:0002520	0.486093	0.858812	1	65	immune system development	BP	1
GO:0002682	0.359038	0.868559	2	130	regulation of immune system process	BP	1
GO:0002683	0.294779	0.953098	1	36	negative regulation of immune system process	BP	1
GO:0002684	1	0.655828	0	41	positive regulation of immune system process	BP	1
GO:0002685	1	0.989769	0	1	regulation of leukocyte migration	BP	1
GO:0002688	1	0.989769	0	1	regulation of leukocyte chemotaxis	BP	1
GO:0002697	1	0.654108	0	44	regulation of immune effector process	BP	1
GO:0002698	1	0.951052	0	5	negative regulation of immune effector process	BP	1
GO:0002699	1	0.821777	0	19	positive regulation of immune effector process	BP	1
GO:0002700	1	0.723754	0	33	regulation of production of molecular mediator of immune response	BP	1
GO:0002701	1	0.951052	0	5	negative regulation of production of molecular mediator of immune response	BP	1
GO:0002702	1	0.821777	0	19	positive regulation of production of molecular mediator of immune response	BP	1
GO:0002718	1	0.988243	0	1	regulation of cytokine production involved in immune response	BP	1
GO:0002719	1	0.988243	0	1	negative regulation of cytokine production involved in immune response	BP	1
GO:0002752	1	0.963411	0	4	cell surface pattern recognition receptor signaling pathway	BP	1
GO:0002757	1	0.946179	0	6	immune response-activating signaling pathway	BP	1
GO:0002758	1	0.946179	0	6	innate immune response-activating signaling pathway	BP	1
GO:0002759	1	0.702577	0	36	regulation of antimicrobial humoral response	BP	1
GO:0002760	1	0.821777	0	19	positive regulation of antimicrobial humoral response	BP	1
GO:0002764	1	0.914559	0	9	immune response-regulating signaling pathway	BP	1
GO:0002768	1	0.931219	0	7	immune response-regulating cell surface receptor signaling pathway	BP	1
GO:0002775	1	0.981769	0	2	antimicrobial peptide production	BP	1
GO:0002781	1	0.989133	0	1	antifungal peptide production	BP	1
GO:0002784	1	0.732389	0	32	regulation of antimicrobial peptide production	BP	1
GO:0002785	1	0.962371	0	4	negative regulation of antimicrobial peptide production	BP	1
GO:0002786	1	0.889609	0	12	regulation of antibacterial peptide production	BP	1
GO:0002787	1	0.970212	0	3	negative regulation of antibacterial peptide production	BP	1
GO:0002788	1	0.939743	0	6	regulation of antifungal peptide production	BP	1
GO:0002790	1	0.639187	0	43	peptide secretion	BP	1
GO:0002791	1	0.775129	0	27	regulation of peptide secretion	BP	1
GO:0002792	1	0.947627	0	6	negative regulation of peptide secretion	BP	1
GO:0002793	1	0.865164	0	15	positive regulation of peptide secretion	BP	1
GO:0002803	1	0.916945	0	9	positive regulation of antibacterial peptide production	BP	1
GO:0002804	1	0.939743	0	6	positive regulation of antifungal peptide production	BP	1
GO:0002805	1	0.791759	0	24	regulation of antimicrobial peptide biosynthetic process	BP	1
GO:0002806	1	0.970212	0	3	negative regulation of antimicrobial peptide biosynthetic process	BP	1
GO:0002807	1	0.86837	0	14	positive regulation of antimicrobial peptide biosynthetic process	BP	1
GO:0002808	1	0.889609	0	12	regulation of antibacterial peptide biosynthetic process	BP	1
GO:0002809	1	0.970212	0	3	negative regulation of antibacterial peptide biosynthetic process	BP	1
GO:0002810	1	0.971073	0	3	regulation of antifungal peptide biosynthetic process	BP	1
GO:0002813	1	0.94075	0	6	regulation of biosynthetic process of antibacterial peptides active against Gram-negative bacteria	BP	1
GO:0002814	1	0.980296	0	2	negative regulation of biosynthetic process of antibacterial peptides active against Gram-negative bacteria	BP	1
GO:0002831	1	0.615538	0	50	regulation of response to biotic stimulus	BP	1
GO:0002832	1	0.88138	0	13	negative regulation of response to biotic stimulus	BP	1
GO:0002833	1	0.821777	0	19	positive regulation of response to biotic stimulus	BP	1
GO:0002920	1	0.697203	0	37	regulation of humoral immune response	BP	1
GO:0002921	1	0.916248	0	9	negative regulation of humoral immune response	BP	1
GO:0002922	1	0.821777	0	19	positive regulation of humoral immune response	BP	1
GO:0002940	1	0.989747	0	1	tRNA N2-guanine methylation	BP	1
GO:0002943	1	0.9489	0	5	tRNA dihydrouridine synthesis	BP	1
GO:0002949	1	0.977424	0	2	tRNA threonylcarbamoyladenosine modification	BP	1
GO:0003002	0.474777	0.719473	4	364	regionalization	BP	1
GO:0003006	0.836176	0.308319	4	603	developmental process involved in reproduction	BP	1
GO:0003007	0.212585	0.976708	1	25	heart morphogenesis	BP	1
GO:0003008	0.832797	0.377556	2	338	system process	BP	1
GO:0003009	1	0.977321	0	2	skeletal muscle contraction	BP	1
GO:0003010	1	0.987491	0	1	voluntary skeletal muscle contraction	BP	1
GO:0003012	1	0.823958	0	20	muscle system process	BP	1
GO:0003013	0.10808	0.994474	1	12	circulatory system process	BP	1
GO:0003014	1	0.893959	0	12	renal system process	BP	1
GO:0003015	0.10808	0.994474	1	12	heart process	BP	1
GO:0003053	1	0.982708	0	2	circadian regulation of heart rate	BP	1
GO:0003091	1	0.99219	0	1	renal water homeostasis	BP	1
GO:0003096	1	0.991484	0	1	renal sodium ion transport	BP	1
GO:0003097	1	0.99219	0	1	renal water transport	BP	1
GO:0003143	1	0.990592	0	1	embryonic heart tube morphogenesis	BP	1
GO:0003144	1	0.990592	0	1	embryonic heart tube formation	BP	1
GO:0003151	1	0.977419	0	3	outflow tract morphogenesis	BP	1
GO:0003156	1	0.925636	0	8	regulation of animal organ formation	BP	1
GO:0003158	1	0.912587	0	9	endothelium development	BP	1
GO:0003254	1	0.989618	0	1	regulation of membrane depolarization	BP	1
GO:0003264	1	0.991676	0	1	regulation of cardioblast proliferation	BP	1
GO:0003330	1	0.992062	0	1	regulation of extracellular matrix constituent secretion	BP	1
GO:0003331	1	0.992062	0	1	positive regulation of extracellular matrix constituent secretion	BP	1
GO:0003333	1	0.67001	0	41	amino acid transmembrane transport	BP	1
GO:0003341	1	0.851767	0	18	cilium movement	BP	1
GO:0003344	1	0.983729	0	2	pericardium morphogenesis	BP	1
GO:0003351	1	0.991871	0	1	epithelial cilium movement involved in extracellular fluid movement	BP	1
GO:0003365	1	0.96495	0	3	establishment of cell polarity involved in ameboidal cell migration	BP	1
GO:0003371	1	0.96495	0	3	establishment or maintenance of cytoskeleton polarity involved in ameboidal cell migration	BP	1
GO:0003376	1	0.990017	0	1	sphingosine-1-phosphate receptor signaling pathway	BP	1
GO:0003379	1	0.96495	0	3	establishment of cell polarity involved in gastrulation cell migration	BP	1
GO:0003380	1	0.96495	0	3	establishment or maintenance of cytoskeleton polarity involved in gastrulation	BP	1
GO:0003381	1	0.920029	0	8	epithelial cell morphogenesis involved in gastrulation	BP	1
GO:0003382	1	0.806497	0	23	epithelial cell morphogenesis	BP	1
GO:0003383	1	0.858204	0	16	apical constriction	BP	1
GO:0003384	1	0.920029	0	8	apical constriction involved in gastrulation	BP	1
GO:0003399	1	0.989841	0	1	cytoneme morphogenesis	BP	1
GO:0003400	1	0.969942	0	3	regulation of COPII vesicle coating	BP	1
GO:0003401	1	0.97726	0	3	axis elongation	BP	1
GO:0003407	1	0.982024	0	2	neural retina development	BP	1
GO:0005513	1	0.990803	0	1	detection of calcium ion	BP	1
GO:0005975	0.628332	0.743015	1	100	carbohydrate metabolic process	BP	1
GO:0005976	1	0.793287	0	25	polysaccharide metabolic process	BP	1
GO:0005977	1	0.835633	0	19	glycogen metabolic process	BP	1
GO:0005978	1	0.982407	0	2	glycogen biosynthetic process	BP	1
GO:0005979	1	0.988432	0	1	regulation of glycogen biosynthetic process	BP	1
GO:0005980	1	0.88246	0	13	glycogen catabolic process	BP	1
GO:0005981	1	0.964875	0	4	regulation of glycogen catabolic process	BP	1
GO:0005984	0.0942429	0.995895	1	10	disaccharide metabolic process	BP	1
GO:0005985	1	0.988559	0	1	sucrose metabolic process	BP	1
GO:0005986	1	0.988559	0	1	sucrose biosynthetic process	BP	1
GO:0005991	1	0.971215	0	3	trehalose metabolic process	BP	1
GO:0005992	1	0.991337	0	1	trehalose biosynthetic process	BP	1
GO:0005993	1	0.990907	0	1	trehalose catabolic process	BP	1
GO:0005996	1	0.796966	0	23	monosaccharide metabolic process	BP	1
GO:0005997	1	0.989901	0	1	xylulose metabolic process	BP	1
GO:0006000	1	0.988559	0	1	fructose metabolic process	BP	1
GO:0006002	1	0.967928	0	3	fructose 6-phosphate metabolic process	BP	1
GO:0006006	1	0.903543	0	10	glucose metabolic process	BP	1
GO:0006007	1	0.980862	0	2	glucose catabolic process	BP	1
GO:0006011	1	0.982387	0	2	UDP-glucose metabolic process	BP	1
GO:0006012	1	0.952212	0	5	galactose metabolic process	BP	1
GO:0006013	1	0.956729	0	5	mannose metabolic process	BP	1
GO:0006014	1	0.976596	0	2	D-ribose metabolic process	BP	1
GO:0006020	1	0.950325	0	5	inositol metabolic process	BP	1
GO:0006021	1	0.98995	0	1	inositol biosynthetic process	BP	1
GO:0006022	0.306192	0.949108	1	37	aminoglycan metabolic process	BP	1
GO:0006023	1	0.880421	0	13	aminoglycan biosynthetic process	BP	1
GO:0006024	1	0.916711	0	9	glycosaminoglycan biosynthetic process	BP	1
GO:0006026	0.196679	0.980297	1	22	aminoglycan catabolic process	BP	1
GO:0006027	0.0430766	0.999298	1	4	glycosaminoglycan catabolic process	BP	1
GO:0006029	1	0.858084	0	15	proteoglycan metabolic process	BP	1
GO:0006030	1	0.806282	0	22	chitin metabolic process	BP	1
GO:0006031	1	0.960444	0	4	chitin biosynthetic process	BP	1
GO:0006032	1	0.839542	0	18	chitin catabolic process	BP	1
GO:0006034	1	0.971466	0	3	cuticle chitin metabolic process	BP	1
GO:0006035	1	0.971466	0	3	cuticle chitin biosynthetic process	BP	1
GO:0006037	1	0.992447	0	1	cell wall chitin metabolic process	BP	1
GO:0006038	1	0.992447	0	1	cell wall chitin biosynthetic process	BP	1
GO:0006040	1	0.727421	0	32	amino sugar metabolic process	BP	1
GO:0006041	1	0.98842	0	1	glucosamine metabolic process	BP	1
GO:0006043	1	0.98842	0	1	glucosamine catabolic process	BP	1
GO:0006044	1	0.94241	0	6	N-acetylglucosamine metabolic process	BP	1
GO:0006046	1	0.989011	0	1	N-acetylglucosamine catabolic process	BP	1
GO:0006047	1	0.947378	0	5	UDP-N-acetylglucosamine metabolic process	BP	1
GO:0006048	1	0.967575	0	3	UDP-N-acetylglucosamine biosynthetic process	BP	1
GO:0006056	1	0.989139	0	1	mannoprotein metabolic process	BP	1
GO:0006057	1	0.989139	0	1	mannoprotein biosynthetic process	BP	1
GO:0006066	1	0.674267	0	38	alcohol metabolic process	BP	1
GO:0006067	1	0.978321	0	2	ethanol metabolic process	BP	1
GO:0006071	1	0.951518	0	5	glycerol metabolic process	BP	1
GO:0006072	1	0.962049	0	4	glycerol-3-phosphate metabolic process	BP	1
GO:0006081	1	0.86988	0	13	cellular aldehyde metabolic process	BP	1
GO:0006082	0.685911	0.580679	2	231	organic acid metabolic process	BP	1
GO:0006084	1	0.939877	0	6	acetyl-CoA metabolic process	BP	1
GO:0006085	1	0.981751	0	2	acetyl-CoA biosynthetic process	BP	1
GO:0006086	1	0.989478	0	1	acetyl-CoA biosynthetic process from pyruvate	BP	1
GO:0006089	1	0.989901	0	1	lactate metabolic process	BP	1
GO:0006090	1	0.792217	0	22	pyruvate metabolic process	BP	1
GO:0006091	1	0.26055	0	122	generation of precursor metabolites and energy	BP	1
GO:0006094	1	0.957434	0	4	gluconeogenesis	BP	1
GO:0006096	1	0.908422	0	9	glycolytic process	BP	1
GO:0006098	1	0.976203	0	2	pentose-phosphate shunt	BP	1
GO:0006099	1	0.78852	0	23	tricarboxylic acid cycle	BP	1
GO:0006101	1	0.78852	0	23	citrate metabolic process	BP	1
GO:0006102	1	0.989043	0	1	isocitrate metabolic process	BP	1
GO:0006103	1	0.979487	0	2	2-oxoglutarate metabolic process	BP	1
GO:0006105	1	0.977059	0	2	succinate metabolic process	BP	1
GO:0006106	1	0.979712	0	2	fumarate metabolic process	BP	1
GO:0006108	1	0.961505	0	4	malate metabolic process	BP	1
GO:0006109	0.171833	0.985216	1	19	regulation of carbohydrate metabolic process	BP	1
GO:0006110	1	0.992332	0	1	regulation of glycolytic process	BP	1
GO:0006111	1	0.98731	0	1	regulation of gluconeogenesis	BP	1
GO:0006112	1	0.835633	0	19	energy reserve metabolic process	BP	1
GO:0006116	1	0.981462	0	2	NADH oxidation	BP	1
GO:0006117	1	0.964126	0	4	acetaldehyde metabolic process	BP	1
GO:0006119	1	0.557379	0	49	oxidative phosphorylation	BP	1
GO:0006120	1	0.737291	0	25	mitochondrial electron transport, NADH to ubiquinone	BP	1
GO:0006121	1	0.955067	0	4	mitochondrial electron transport, succinate to ubiquinone	BP	1
GO:0006122	1	0.889099	0	10	mitochondrial electron transport, ubiquinol to cytochrome c	BP	1
GO:0006123	1	0.95029	0	4	mitochondrial electron transport, cytochrome c to oxygen	BP	1
GO:0006127	1	0.991399	0	1	glycerophosphate shuttle	BP	1
GO:0006139	0.939856	0.116794	7	1097	nucleobase-containing compound metabolic process	BP	1
GO:0006140	1	0.90519	0	10	regulation of nucleotide metabolic process	BP	1
GO:0006144	1	0.917724	0	9	purine nucleobase metabolic process	BP	1
GO:0006145	1	0.967106	0	4	purine nucleobase catabolic process	BP	1
GO:0006152	1	0.954979	0	4	purine nucleoside catabolic process	BP	1
GO:0006154	1	0.97797	0	2	adenosine catabolic process	BP	1
GO:0006163	0.462688	0.796355	2	146	purine nucleotide metabolic process	BP	1
GO:0006164	0.490049	0.856179	1	66	purine nucleotide biosynthetic process	BP	1
GO:0006166	1	0.988795	0	1	purine ribonucleoside salvage	BP	1
GO:0006167	1	0.967915	0	3	AMP biosynthetic process	BP	1
GO:0006169	1	0.988795	0	1	adenosine salvage	BP	1
GO:0006171	1	0.984472	0	2	cAMP biosynthetic process	BP	1
GO:0006172	1	0.988162	0	1	ADP biosynthetic process	BP	1
GO:0006177	1	0.990886	0	1	GMP biosynthetic process	BP	1
GO:0006182	1	0.869269	0	17	cGMP biosynthetic process	BP	1
GO:0006183	1	0.977443	0	2	GTP biosynthetic process	BP	1
GO:0006188	1	0.989043	0	1	IMP biosynthetic process	BP	1
GO:0006189	1	0.989043	0	1	'de novo' IMP biosynthetic process	BP	1
GO:0006195	1	0.964825	0	3	purine nucleotide catabolic process	BP	1
GO:0006198	1	0.988801	0	1	cAMP catabolic process	BP	1
GO:0006206	0.142219	0.990132	1	15	pyrimidine nucleobase metabolic process	BP	1
GO:0006207	0.0879049	0.99648	1	9	'de novo' pyrimidine nucleobase biosynthetic process	BP	1
GO:0006208	1	0.968259	0	3	pyrimidine nucleobase catabolic process	BP	1
GO:0006212	1	0.990115	0	1	uracil catabolic process	BP	1
GO:0006213	1	0.934722	0	6	pyrimidine nucleoside metabolic process	BP	1
GO:0006216	1	0.98759	0	1	cytidine catabolic process	BP	1
GO:0006220	1	0.892332	0	10	pyrimidine nucleotide metabolic process	BP	1
GO:0006221	1	0.892332	0	10	pyrimidine nucleotide biosynthetic process	BP	1
GO:0006222	1	0.967036	0	3	UMP biosynthetic process	BP	1
GO:0006226	1	0.987786	0	1	dUMP biosynthetic process	BP	1
GO:0006227	1	0.987854	0	1	dUDP biosynthetic process	BP	1
GO:0006228	1	0.987588	0	1	UTP biosynthetic process	BP	1
GO:0006230	1	0.976686	0	2	TMP biosynthetic process	BP	1
GO:0006231	1	0.987786	0	1	dTMP biosynthetic process	BP	1
GO:0006233	1	0.987854	0	1	dTDP biosynthetic process	BP	1
GO:0006235	1	0.987854	0	1	dTTP biosynthetic process	BP	1
GO:0006241	1	0.978743	0	2	CTP biosynthetic process	BP	1
GO:0006259	0.873022	0.392832	1	206	DNA metabolic process	BP	1
GO:0006260	1	0.559494	0	58	DNA replication	BP	1
GO:0006261	1	0.599831	0	50	DNA-templated DNA replication	BP	1
GO:0006264	1	0.982938	0	2	mitochondrial DNA replication	BP	1
GO:0006265	1	0.947037	0	6	DNA topological change	BP	1
GO:0006266	1	0.976164	0	3	DNA ligation	BP	1
GO:0006267	1	0.990011	0	1	pre-replicative complex assembly involved in nuclear cell cycle DNA replication	BP	1
GO:0006268	1	0.989657	0	1	DNA unwinding involved in DNA replication	BP	1
GO:0006269	1	0.989156	0	1	DNA replication, synthesis of RNA primer	BP	1
GO:0006270	1	0.903123	0	10	DNA replication initiation	BP	1
GO:0006271	1	0.863776	0	14	DNA strand elongation involved in DNA replication	BP	1
GO:0006272	1	0.940328	0	6	leading strand elongation	BP	1
GO:0006273	1	0.95414	0	5	lagging strand elongation	BP	1
GO:0006274	1	0.98822	0	1	DNA replication termination	BP	1
GO:0006275	1	0.857304	0	15	regulation of DNA replication	BP	1
GO:0006277	1	0.813188	0	21	DNA amplification	BP	1
GO:0006278	1	0.964465	0	4	RNA-templated DNA biosynthetic process	BP	1
GO:0006279	1	0.98815	0	1	premeiotic DNA replication	BP	1
GO:0006281	0.710785	0.651847	1	124	DNA repair	BP	1
GO:0006282	1	0.893609	0	12	regulation of DNA repair	BP	1
GO:0006283	1	0.987374	0	1	transcription-coupled nucleotide-excision repair	BP	1
GO:0006284	1	0.918594	0	9	base-excision repair	BP	1
GO:0006285	1	0.980845	0	2	base-excision repair, AP site formation	BP	1
GO:0006287	1	0.973445	0	3	base-excision repair, gap-filling	BP	1
GO:0006289	1	0.797774	0	22	nucleotide-excision repair	BP	1
GO:0006297	1	0.965681	0	4	nucleotide-excision repair, DNA gap filling	BP	1
GO:0006298	1	0.902921	0	11	mismatch repair	BP	1
GO:0006301	1	0.914908	0	9	postreplication repair	BP	1
GO:0006302	0.378501	0.919113	1	51	double-strand break repair	BP	1
GO:0006303	1	0.920466	0	9	double-strand break repair via nonhomologous end joining	BP	1
GO:0006304	1	0.951671	0	5	DNA modification	BP	1
GO:0006305	1	0.977833	0	2	DNA alkylation	BP	1
GO:0006306	1	0.977833	0	2	DNA methylation	BP	1
GO:0006308	1	0.894157	0	11	DNA catabolic process	BP	1
GO:0006309	1	0.952554	0	5	apoptotic DNA fragmentation	BP	1
GO:0006310	0.360099	0.927487	1	48	DNA recombination	BP	1
GO:0006311	1	0.991779	0	1	meiotic gene conversion	BP	1
GO:0006312	0.0529396	0.998865	1	5	mitotic recombination	BP	1
GO:0006325	1	0.0925598	0	241	chromatin organization	BP	1
GO:0006334	1	0.834706	0	17	nucleosome assembly	BP	1
GO:0006337	1	0.988747	0	1	nucleosome disassembly	BP	1
GO:0006338	1	0.464168	0	78	chromatin remodeling	BP	1
GO:0006346	1	0.987923	0	1	DNA methylation-dependent heterochromatin formation	BP	1
GO:0006351	0.817441	0.497063	1	165	DNA-templated transcription	BP	1
GO:0006352	1	0.58647	0	50	DNA-templated transcription initiation	BP	1
GO:0006353	1	0.927248	0	7	DNA-templated transcription termination	BP	1
GO:0006354	1	0.898828	0	10	DNA-templated transcription elongation	BP	1
GO:0006355	1	0.00158183	0	639	regulation of DNA-templated transcription	BP	1
GO:0006356	1	0.900352	0	11	regulation of transcription by RNA polymerase I	BP	1
GO:0006357	1	0.0119093	0	441	regulation of transcription by RNA polymerase II	BP	1
GO:0006359	1	0.934201	0	6	regulation of transcription by RNA polymerase III	BP	1
GO:0006360	1	0.940162	0	6	transcription by RNA polymerase I	BP	1
GO:0006361	1	0.98197	0	2	transcription initiation at RNA polymerase I promoter	BP	1
GO:0006363	1	0.987565	0	1	termination of RNA polymerase I transcription	BP	1
GO:0006364	0.358683	0.86889	2	118	rRNA processing	BP	1
GO:0006366	0.723999	0.635269	1	123	transcription by RNA polymerase II	BP	1
GO:0006367	1	0.622504	0	44	transcription initiation at RNA polymerase II promoter	BP	1
GO:0006368	1	0.898828	0	10	transcription elongation by RNA polymerase II	BP	1
GO:0006369	1	0.968676	0	3	termination of RNA polymerase II transcription	BP	1
GO:0006370	1	0.981816	0	2	7-methylguanosine mRNA capping	BP	1
GO:0006376	1	0.912683	0	9	mRNA splice site recognition	BP	1
GO:0006378	1	0.815315	0	21	mRNA polyadenylation	BP	1
GO:0006382	1	0.991213	0	1	adenosine to inosine editing	BP	1
GO:0006383	1	0.86747	0	14	transcription by RNA polymerase III	BP	1
GO:0006384	1	0.948307	0	5	transcription initiation at RNA polymerase III promoter	BP	1
GO:0006386	1	0.987279	0	1	termination of RNA polymerase III transcription	BP	1
GO:0006388	1	0.938831	0	6	tRNA splicing, via endonucleolytic cleavage and ligation	BP	1
GO:0006390	1	0.940238	0	6	mitochondrial transcription	BP	1
GO:0006393	1	0.989659	0	1	termination of mitochondrial transcription	BP	1
GO:0006396	0.936612	0.181705	2	423	RNA processing	BP	1
GO:0006397	1	0.10325	0	216	mRNA processing	BP	1
GO:0006398	1	0.94527	0	6	mRNA 3'-end processing by stem-loop binding and cleavage	BP	1
GO:0006399	1	0.361264	0	99	tRNA metabolic process	BP	1
GO:0006400	1	0.69121	0	35	tRNA modification	BP	1
GO:0006401	1	0.510123	0	68	RNA catabolic process	BP	1
GO:0006402	1	0.566227	0	57	mRNA catabolic process	BP	1
GO:0006403	0.430859	0.820143	2	148	RNA localization	BP	1
GO:0006405	1	0.587551	0	54	RNA export from nucleus	BP	1
GO:0006406	1	0.750031	0	29	mRNA export from nucleus	BP	1
GO:0006408	1	0.989146	0	1	snRNA export from nucleus	BP	1
GO:0006409	1	0.992289	0	1	tRNA export from nucleus	BP	1
GO:0006412	1	0.0548837	0	253	translation	BP	1
GO:0006413	1	0.627802	0	44	translational initiation	BP	1
GO:0006414	1	0.859751	0	14	translational elongation	BP	1
GO:0006415	1	0.92509	0	7	translational termination	BP	1
GO:0006417	0.605194	0.765177	1	90	regulation of translation	BP	1
GO:0006418	1	0.696625	0	38	tRNA aminoacylation for protein translation	BP	1
GO:0006419	1	0.992305	0	1	alanyl-tRNA aminoacylation	BP	1
GO:0006420	1	0.980811	0	2	arginyl-tRNA aminoacylation	BP	1
GO:0006421	1	0.979405	0	2	asparaginyl-tRNA aminoacylation	BP	1
GO:0006422	1	0.980512	0	2	aspartyl-tRNA aminoacylation	BP	1
GO:0006423	1	0.972407	0	3	cysteinyl-tRNA aminoacylation	BP	1
GO:0006424	1	0.942869	0	6	glutamyl-tRNA aminoacylation	BP	1
GO:0006425	1	0.981256	0	2	glutaminyl-tRNA aminoacylation	BP	1
GO:0006426	1	0.991023	0	1	glycyl-tRNA aminoacylation	BP	1
GO:0006427	1	0.990594	0	1	histidyl-tRNA aminoacylation	BP	1
GO:0006428	1	0.984307	0	2	isoleucyl-tRNA aminoacylation	BP	1
GO:0006429	1	0.983933	0	2	leucyl-tRNA aminoacylation	BP	1
GO:0006430	1	0.990352	0	1	lysyl-tRNA aminoacylation	BP	1
GO:0006431	1	0.983738	0	2	methionyl-tRNA aminoacylation	BP	1
GO:0006432	1	0.970593	0	3	phenylalanyl-tRNA aminoacylation	BP	1
GO:0006433	1	0.942076	0	6	prolyl-tRNA aminoacylation	BP	1
GO:0006434	1	0.978812	0	2	seryl-tRNA aminoacylation	BP	1
GO:0006435	1	0.990976	0	1	threonyl-tRNA aminoacylation	BP	1
GO:0006436	1	0.988998	0	1	tryptophanyl-tRNA aminoacylation	BP	1
GO:0006437	1	0.97921	0	2	tyrosyl-tRNA aminoacylation	BP	1
GO:0006438	1	0.984546	0	2	valyl-tRNA aminoacylation	BP	1
GO:0006446	1	0.879205	0	13	regulation of translational initiation	BP	1
GO:0006448	1	0.935541	0	6	regulation of translational elongation	BP	1
GO:0006449	1	0.990799	0	1	regulation of translational termination	BP	1
GO:0006450	1	0.945896	0	5	regulation of translational fidelity	BP	1
GO:0006451	1	0.989206	0	1	translational readthrough	BP	1
GO:0006457	0.502954	0.847411	1	68	protein folding	BP	1
GO:0006458	1	0.891379	0	11	'de novo' protein folding	BP	1
GO:0006465	1	0.930462	0	6	signal peptide processing	BP	1
GO:0006468	0.0429458	0.987615	5	204	protein phosphorylation	BP	1
GO:0006469	1	0.775615	0	25	negative regulation of protein kinase activity	BP	1
GO:0006470	0.501304	0.848571	1	67	protein dephosphorylation	BP	1
GO:0006473	1	0.507275	0	66	protein acetylation	BP	1
GO:0006474	1	0.905806	0	9	N-terminal protein amino acid acetylation	BP	1
GO:0006475	1	0.527089	0	62	internal protein amino acid acetylation	BP	1
GO:0006476	1	0.836454	0	17	protein deacetylation	BP	1
GO:0006477	1	0.988873	0	1	protein sulfation	BP	1
GO:0006478	1	0.988873	0	1	peptidyl-tyrosine sulfation	BP	1
GO:0006479	1	0.65875	0	42	protein methylation	BP	1
GO:0006480	1	0.987925	0	1	N-terminal protein amino acid methylation	BP	1
GO:0006481	1	0.988434	0	1	C-terminal protein methylation	BP	1
GO:0006482	1	0.935765	0	8	protein demethylation	BP	1
GO:0006486	1	0.569896	0	53	protein glycosylation	BP	1
GO:0006487	1	0.767841	0	25	protein N-linked glycosylation	BP	1
GO:0006488	1	0.945493	0	5	dolichol-linked oligosaccharide biosynthetic process	BP	1
GO:0006489	1	0.989053	0	1	dolichyl diphosphate biosynthetic process	BP	1
GO:0006490	1	0.906546	0	9	oligosaccharide-lipid intermediate biosynthetic process	BP	1
GO:0006491	1	0.884228	0	13	N-glycan processing	BP	1
GO:0006493	1	0.819082	0	19	protein O-linked glycosylation	BP	1
GO:0006497	1	0.643063	0	42	protein lipidation	BP	1
GO:0006498	1	0.979709	0	2	N-terminal protein lipidation	BP	1
GO:0006499	1	0.98979	0	1	N-terminal protein myristoylation	BP	1
GO:0006500	1	0.989816	0	1	N-terminal protein palmitoylation	BP	1
GO:0006501	1	0.956873	0	4	C-terminal protein lipidation	BP	1
GO:0006505	1	0.79278	0	22	GPI anchor metabolic process	BP	1
GO:0006506	1	0.801985	0	21	GPI anchor biosynthetic process	BP	1
GO:0006508	0.890657	0.276319	2	370	proteolysis	BP	1
GO:0006509	1	0.941494	0	7	membrane protein ectodomain proteolysis	BP	1
GO:0006511	1	0.130396	0	197	ubiquitin-dependent protein catabolic process	BP	1
GO:0006513	1	0.931207	0	7	protein monoubiquitination	BP	1
GO:0006515	1	0.876397	0	14	protein quality control for misfolded or incompletely synthesized proteins	BP	1
GO:0006516	1	0.973789	0	3	glycoprotein catabolic process	BP	1
GO:0006517	1	0.919429	0	9	protein deglycosylation	BP	1
GO:0006518	1	0.0348736	0	295	peptide metabolic process	BP	1
GO:0006520	0.65864	0.711909	1	107	amino acid metabolic process	BP	1
GO:0006521	1	0.989575	0	1	regulation of cellular amino acid metabolic process	BP	1
GO:0006525	1	0.965659	0	4	arginine metabolic process	BP	1
GO:0006526	1	0.972959	0	3	arginine biosynthetic process	BP	1
GO:0006528	1	0.969039	0	3	asparagine metabolic process	BP	1
GO:0006529	1	0.990177	0	1	asparagine biosynthetic process	BP	1
GO:0006530	1	0.978654	0	2	asparagine catabolic process	BP	1
GO:0006531	1	0.970944	0	3	aspartate metabolic process	BP	1
GO:0006532	1	0.989055	0	1	aspartate biosynthetic process	BP	1
GO:0006533	1	0.989139	0	1	aspartate catabolic process	BP	1
GO:0006534	1	0.941975	0	6	cysteine metabolic process	BP	1
GO:0006536	1	0.903087	0	10	glutamate metabolic process	BP	1
GO:0006537	1	0.962216	0	4	glutamate biosynthetic process	BP	1
GO:0006538	1	0.93857	0	6	glutamate catabolic process	BP	1
GO:0006539	1	0.989405	0	1	glutamate catabolic process via 2-oxoglutarate	BP	1
GO:0006540	1	0.989618	0	1	glutamate decarboxylation to succinate	BP	1
GO:0006541	1	0.925593	0	8	glutamine metabolic process	BP	1
GO:0006542	1	0.978232	0	2	glutamine biosynthetic process	BP	1
GO:0006543	1	0.990866	0	1	glutamine catabolic process	BP	1
GO:0006544	1	0.93816	0	6	glycine metabolic process	BP	1
GO:0006545	1	0.9703	0	3	glycine biosynthetic process	BP	1
GO:0006546	1	0.966886	0	3	glycine catabolic process	BP	1
GO:0006551	1	0.938294	0	6	leucine metabolic process	BP	1
GO:0006552	1	0.978498	0	2	leucine catabolic process	BP	1
GO:0006553	1	0.977447	0	2	lysine metabolic process	BP	1
GO:0006554	1	0.989141	0	1	lysine catabolic process	BP	1
GO:0006555	1	0.930404	0	7	methionine metabolic process	BP	1
GO:0006556	1	0.989424	0	1	S-adenosylmethionine biosynthetic process	BP	1
GO:0006558	0.0105522	1	1	1	L-phenylalanine metabolic process	BP	1
GO:0006559	0.0105522	1	1	1	L-phenylalanine catabolic process	BP	1
GO:0006560	1	0.981333	0	2	proline metabolic process	BP	1
GO:0006561	1	0.991231	0	1	proline biosynthetic process	BP	1
GO:0006563	1	0.967325	0	3	L-serine metabolic process	BP	1
GO:0006564	1	0.967325	0	3	L-serine biosynthetic process	BP	1
GO:0006566	1	0.991094	0	1	threonine metabolic process	BP	1
GO:0006567	1	0.991094	0	1	threonine catabolic process	BP	1
GO:0006568	1	0.939972	0	6	tryptophan metabolic process	BP	1
GO:0006569	1	0.967517	0	3	tryptophan catabolic process	BP	1
GO:0006570	1	0.96236	0	4	tyrosine metabolic process	BP	1
GO:0006572	1	0.988989	0	1	tyrosine catabolic process	BP	1
GO:0006573	1	0.978819	0	2	valine metabolic process	BP	1
GO:0006575	1	0.673667	0	36	cellular modified amino acid metabolic process	BP	1
GO:0006576	1	0.825623	0	19	biogenic amine metabolic process	BP	1
GO:0006577	1	0.990456	0	1	amino-acid betaine metabolic process	BP	1
GO:0006581	1	0.991265	0	1	acetylcholine catabolic process	BP	1
GO:0006582	0.0496408	0.994597	2	38	melanin metabolic process	BP	1
GO:0006583	1	0.983276	0	2	melanin biosynthetic process from tyrosine	BP	1
GO:0006584	1	0.897037	0	11	catecholamine metabolic process	BP	1
GO:0006585	1	0.989629	0	1	dopamine biosynthetic process from tyrosine	BP	1
GO:0006586	1	0.939972	0	6	indolalkylamine metabolic process	BP	1
GO:0006587	1	0.989629	0	1	serotonin biosynthetic process from tryptophan	BP	1
GO:0006589	1	0.973447	0	3	octopamine biosynthetic process	BP	1
GO:0006591	1	0.96991	0	3	ornithine metabolic process	BP	1
GO:0006595	1	0.956252	0	4	polyamine metabolic process	BP	1
GO:0006596	1	0.956252	0	4	polyamine biosynthetic process	BP	1
GO:0006597	1	0.977815	0	2	spermine biosynthetic process	BP	1
GO:0006605	1	0.510945	0	60	protein targeting	BP	1
GO:0006606	1	0.684812	0	41	protein import into nucleus	BP	1
GO:0006607	1	0.886012	0	13	NLS-bearing protein import into nucleus	BP	1
GO:0006610	1	0.9683	0	4	ribosomal protein import into nucleus	BP	1
GO:0006611	0.388543	0.914421	1	49	protein export from nucleus	BP	1
GO:0006612	1	0.885776	0	11	protein targeting to membrane	BP	1
GO:0006613	1	0.934544	0	6	cotranslational protein targeting to membrane	BP	1
GO:0006614	1	0.957461	0	4	SRP-dependent cotranslational protein targeting to membrane	BP	1
GO:0006616	1	0.96746	0	3	SRP-dependent cotranslational protein targeting to membrane, translocation	BP	1
GO:0006617	1	0.989668	0	1	SRP-dependent cotranslational protein targeting to membrane, signal sequence recognition	BP	1
GO:0006620	1	0.976538	0	2	post-translational protein targeting to endoplasmic reticulum membrane	BP	1
GO:0006621	1	0.969923	0	3	protein retention in ER lumen	BP	1
GO:0006622	1	0.951096	0	5	protein targeting to lysosome	BP	1
GO:0006623	1	0.900751	0	11	protein targeting to vacuole	BP	1
GO:0006624	1	0.987976	0	1	vacuolar protein processing	BP	1
GO:0006625	1	0.945111	0	5	protein targeting to peroxisome	BP	1
GO:0006626	1	0.727219	0	27	protein targeting to mitochondrion	BP	1
GO:0006627	1	0.95834	0	4	protein processing involved in protein targeting to mitochondrion	BP	1
GO:0006629	0.449233	0.766856	3	244	lipid metabolic process	BP	1
GO:0006631	0.462322	0.873973	1	60	fatty acid metabolic process	BP	1
GO:0006633	1	0.721557	0	32	fatty acid biosynthetic process	BP	1
GO:0006635	1	0.84904	0	16	fatty acid beta-oxidation	BP	1
GO:0006637	0.244671	0.968644	1	27	acyl-CoA metabolic process	BP	1
GO:0006638	0.0132914	0.999317	2	18	neutral lipid metabolic process	BP	1
GO:0006639	0.0132914	0.999317	2	18	acylglycerol metabolic process	BP	1
GO:0006641	0.130712	0.991743	1	14	triglyceride metabolic process	BP	1
GO:0006642	1	0.98166	0	2	triglyceride mobilization	BP	1
GO:0006643	0.445257	0.884253	1	55	membrane lipid metabolic process	BP	1
GO:0006644	1	0.473571	0	74	phospholipid metabolic process	BP	1
GO:0006650	1	0.564286	0	58	glycerophospholipid metabolic process	BP	1
GO:0006651	1	0.984385	0	2	diacylglycerol biosynthetic process	BP	1
GO:0006654	1	0.992357	0	1	phosphatidic acid biosynthetic process	BP	1
GO:0006655	1	0.946383	0	5	phosphatidylglycerol biosynthetic process	BP	1
GO:0006656	1	0.965996	0	3	phosphatidylcholine biosynthetic process	BP	1
GO:0006657	1	0.965996	0	3	CDP-choline pathway	BP	1
GO:0006661	1	0.758881	0	27	phosphatidylinositol biosynthetic process	BP	1
GO:0006662	1	0.929623	0	7	glycerol ether metabolic process	BP	1
GO:0006664	1	0.703653	0	33	glycolipid metabolic process	BP	1
GO:0006665	0.261231	0.96396	1	28	sphingolipid metabolic process	BP	1
GO:0006672	1	0.888656	0	11	ceramide metabolic process	BP	1
GO:0006677	1	0.949403	0	5	glycosylceramide metabolic process	BP	1
GO:0006678	1	0.968903	0	3	glucosylceramide metabolic process	BP	1
GO:0006679	1	0.988921	0	1	glucosylceramide biosynthetic process	BP	1
GO:0006680	1	0.97976	0	2	glucosylceramide catabolic process	BP	1
GO:0006684	1	0.989567	0	1	sphingomyelin metabolic process	BP	1
GO:0006686	1	0.989567	0	1	sphingomyelin biosynthetic process	BP	1
GO:0006687	1	0.918782	0	8	glycosphingolipid metabolic process	BP	1
GO:0006688	1	0.957037	0	4	glycosphingolipid biosynthetic process	BP	1
GO:0006690	1	0.990801	0	1	icosanoid metabolic process	BP	1
GO:0006692	1	0.990801	0	1	prostanoid metabolic process	BP	1
GO:0006693	1	0.990801	0	1	prostaglandin metabolic process	BP	1
GO:0006694	1	0.863802	0	15	steroid biosynthetic process	BP	1
GO:0006695	1	0.978799	0	2	cholesterol biosynthetic process	BP	1
GO:0006697	1	0.933973	0	7	ecdysone biosynthetic process	BP	1
GO:0006706	1	0.979366	0	2	steroid catabolic process	BP	1
GO:0006707	1	0.98934	0	1	cholesterol catabolic process	BP	1
GO:0006714	1	0.95605	0	4	sesquiterpenoid metabolic process	BP	1
GO:0006716	1	0.95605	0	4	juvenile hormone metabolic process	BP	1
GO:0006718	1	0.976461	0	2	juvenile hormone biosynthetic process	BP	1
GO:0006719	1	0.979102	0	2	juvenile hormone catabolic process	BP	1
GO:0006720	1	0.850092	0	15	isoprenoid metabolic process	BP	1
GO:0006721	1	0.905671	0	9	terpenoid metabolic process	BP	1
GO:0006723	1	0.963922	0	4	cuticle hydrocarbon biosynthetic process	BP	1
GO:0006725	0.780336	0.326218	10	1185	cellular aromatic compound metabolic process	BP	1
GO:0006726	0.359618	0.927816	1	44	eye pigment biosynthetic process	BP	1
GO:0006727	1	0.844248	0	18	ommochrome biosynthetic process	BP	1
GO:0006728	1	0.945518	0	5	pteridine biosynthetic process	BP	1
GO:0006729	1	0.988229	0	1	tetrahydrobiopterin biosynthetic process	BP	1
GO:0006730	1	0.943346	0	5	one-carbon metabolic process	BP	1
GO:0006734	1	0.969847	0	3	NADH metabolic process	BP	1
GO:0006739	1	0.945879	0	5	NADP metabolic process	BP	1
GO:0006741	1	0.990538	0	1	NADP biosynthetic process	BP	1
GO:0006743	1	0.922663	0	7	ubiquinone metabolic process	BP	1
GO:0006744	1	0.922663	0	7	ubiquinone biosynthetic process	BP	1
GO:0006747	1	0.977182	0	2	FAD biosynthetic process	BP	1
GO:0006748	1	0.989631	0	1	lipoamide metabolic process	BP	1
GO:0006749	1	0.804099	0	19	glutathione metabolic process	BP	1
GO:0006750	1	0.979604	0	2	glutathione biosynthetic process	BP	1
GO:0006751	1	0.976261	0	2	glutathione catabolic process	BP	1
GO:0006753	0.584163	0.690324	2	183	nucleoside phosphate metabolic process	BP	1
GO:0006754	1	0.770659	0	23	ATP biosynthetic process	BP	1
GO:0006760	1	0.927683	0	7	folic acid-containing compound metabolic process	BP	1
GO:0006766	1	0.920093	0	8	vitamin metabolic process	BP	1
GO:0006767	1	0.939522	0	6	water-soluble vitamin metabolic process	BP	1
GO:0006775	1	0.979332	0	2	fat-soluble vitamin metabolic process	BP	1
GO:0006776	1	0.990636	0	1	vitamin A metabolic process	BP	1
GO:0006777	1	0.9686	0	3	Mo-molybdopterin cofactor biosynthetic process	BP	1
GO:0006778	1	0.896615	0	10	porphyrin-containing compound metabolic process	BP	1
GO:0006779	1	0.896615	0	10	porphyrin-containing compound biosynthetic process	BP	1
GO:0006780	1	0.98815	0	1	uroporphyrinogen III biosynthetic process	BP	1
GO:0006782	1	0.98975	0	1	protoporphyrinogen IX biosynthetic process	BP	1
GO:0006783	1	0.896615	0	10	heme biosynthetic process	BP	1
GO:0006790	0.608535	0.762158	1	87	sulfur compound metabolic process	BP	1
GO:0006793	0.376131	0.763367	7	585	phosphorus metabolic process	BP	1
GO:0006796	0.362438	0.774676	7	577	phosphate-containing compound metabolic process	BP	1
GO:0006801	1	0.975519	0	2	superoxide metabolic process	BP	1
GO:0006805	1	0.957307	0	4	xenobiotic metabolic process	BP	1
GO:0006807	0.932625	0.105366	19	2429	nitrogen compound metabolic process	BP	1
GO:0006809	1	0.992229	0	1	nitric oxide biosynthetic process	BP	1
GO:0006810	0.983531	0.0418853	5	1061	transport	BP	1
GO:0006811	0.955168	0.186726	1	309	monoatomic ion transport	BP	1
GO:0006812	0.864408	0.410367	1	200	monoatomic cation transport	BP	1
GO:0006813	1	0.723969	0	36	potassium ion transport	BP	1
GO:0006814	1	0.722552	0	36	sodium ion transport	BP	1
GO:0006816	1	0.637025	0	50	calcium ion transport	BP	1
GO:0006817	1	0.957664	0	4	phosphate ion transport	BP	1
GO:0006820	1	0.246636	0	141	monoatomic anion transport	BP	1
GO:0006821	1	0.796031	0	25	chloride transport	BP	1
GO:0006825	1	0.927468	0	7	copper ion transport	BP	1
GO:0006826	1	0.937167	0	6	iron ion transport	BP	1
GO:0006828	1	0.975101	0	3	manganese ion transport	BP	1
GO:0006829	1	0.882581	0	12	zinc ion transport	BP	1
GO:0006833	1	0.980781	0	2	water transport	BP	1
GO:0006835	1	0.841016	0	17	dicarboxylic acid transport	BP	1
GO:0006836	1	0.388228	0	97	neurotransmitter transport	BP	1
GO:0006837	1	0.978435	0	2	serotonin transport	BP	1
GO:0006839	1	0.464643	0	66	mitochondrial transport	BP	1
GO:0006842	1	0.990046	0	1	tricarboxylic acid transport	BP	1
GO:0006844	1	0.977557	0	2	acyl carnitine transport	BP	1
GO:0006848	1	0.94081	0	5	pyruvate transport	BP	1
GO:0006850	1	0.950272	0	4	mitochondrial pyruvate transmembrane transport	BP	1
GO:0006851	1	0.95776	0	4	mitochondrial calcium ion transmembrane transport	BP	1
GO:0006855	1	0.81195	0	20	xenobiotic transmembrane transport	BP	1
GO:0006856	1	0.965226	0	4	eye pigment precursor transport	BP	1
GO:0006858	1	0.989547	0	1	extracellular transport	BP	1
GO:0006862	1	0.927259	0	7	nucleotide transport	BP	1
GO:0006863	1	0.990721	0	1	purine nucleobase transport	BP	1
GO:0006864	1	0.988921	0	1	pyrimidine nucleotide transport	BP	1
GO:0006865	1	0.662646	0	42	amino acid transport	BP	1
GO:0006869	1	0.729818	0	34	lipid transport	BP	1
GO:0006873	1	0.447235	0	82	intracellular monoatomic ion homeostasis	BP	1
GO:0006874	1	0.749612	0	31	intracellular calcium ion homeostasis	BP	1
GO:0006878	1	0.957135	0	4	intracellular copper ion homeostasis	BP	1
GO:0006879	1	0.904426	0	9	intracellular iron ion homeostasis	BP	1
GO:0006880	1	0.963943	0	3	intracellular sequestering of iron ion	BP	1
GO:0006882	1	0.939153	0	6	intracellular zinc ion homeostasis	BP	1
GO:0006884	1	0.990806	0	1	cell volume homeostasis	BP	1
GO:0006885	1	0.77967	0	26	regulation of pH	BP	1
GO:0006886	0.859303	0.420526	1	192	intracellular protein transport	BP	1
GO:0006887	1	0.516641	0	67	exocytosis	BP	1
GO:0006888	1	0.622227	0	44	endoplasmic reticulum to Golgi vesicle-mediated transport	BP	1
GO:0006890	1	0.817317	0	19	retrograde vesicle-mediated transport, Golgi to endoplasmic reticulum	BP	1
GO:0006891	1	0.784524	0	25	intra-Golgi vesicle-mediated transport	BP	1
GO:0006892	1	0.647398	0	41	post-Golgi vesicle-mediated transport	BP	1
GO:0006893	1	0.718463	0	30	Golgi to plasma membrane transport	BP	1
GO:0006895	1	0.962667	0	4	Golgi to endosome transport	BP	1
GO:0006896	1	0.952153	0	5	Golgi to vacuole transport	BP	1
GO:0006897	0.395884	0.844616	2	143	endocytosis	BP	1
GO:0006898	1	0.805909	0	23	receptor-mediated endocytosis	BP	1
GO:0006900	1	0.894533	0	12	vesicle budding from membrane	BP	1
GO:0006903	1	0.915813	0	10	vesicle targeting	BP	1
GO:0006904	1	0.793623	0	23	vesicle docking involved in exocytosis	BP	1
GO:0006906	1	0.725761	0	30	vesicle fusion	BP	1
GO:0006907	1	0.992546	0	1	pinocytosis	BP	1
GO:0006909	0.369826	0.923202	1	47	phagocytosis	BP	1
GO:0006910	1	0.983463	0	2	phagocytosis, recognition	BP	1
GO:0006911	1	0.908277	0	10	phagocytosis, engulfment	BP	1
GO:0006913	0.590401	0.778482	1	91	nucleocytoplasmic transport	BP	1
GO:0006914	0.533584	0.825119	1	78	autophagy	BP	1
GO:0006915	0.136059	0.97336	2	63	apoptotic process	BP	1
GO:0006919	1	0.867464	0	15	activation of cysteine-type endopeptidase activity involved in apoptotic process	BP	1
GO:0006921	1	0.952554	0	5	cellular component disassembly involved in execution phase of apoptosis	BP	1
GO:0006929	1	0.984091	0	2	substrate-dependent cell migration	BP	1
GO:0006930	1	0.984091	0	2	substrate-dependent cell migration, cell extension	BP	1
GO:0006935	0.865718	0.407631	1	218	chemotaxis	BP	1
GO:0006936	1	0.872827	0	14	muscle contraction	BP	1
GO:0006937	1	0.95764	0	4	regulation of muscle contraction	BP	1
GO:0006939	1	0.975777	0	2	smooth muscle contraction	BP	1
GO:0006940	1	0.987177	0	1	regulation of smooth muscle contraction	BP	1
GO:0006941	1	0.950585	0	5	striated muscle contraction	BP	1
GO:0006949	1	0.727674	0	33	syncytium formation	BP	1
GO:0006950	0.251242	0.849296	9	695	response to stress	BP	1
GO:0006952	0.0200495	0.995278	5	158	defense response	BP	1
GO:0006955	0.12153	0.966726	3	126	immune response	BP	1
GO:0006959	0.354899	0.92985	1	44	humoral immune response	BP	1
GO:0006963	1	0.916945	0	9	positive regulation of antibacterial peptide biosynthetic process	BP	1
GO:0006964	1	0.959667	0	4	positive regulation of biosynthetic process of antibacterial peptides active against Gram-negative bacteria	BP	1
GO:0006967	1	0.971073	0	3	positive regulation of antifungal peptide biosynthetic process	BP	1
GO:0006970	1	0.925152	0	8	response to osmotic stress	BP	1
GO:0006972	1	0.992376	0	1	hyperosmotic response	BP	1
GO:0006974	0.780424	0.556455	1	151	DNA damage response	BP	1
GO:0006978	1	0.988651	0	1	DNA damage response, signal transduction by p53 class mediator resulting in transcription of p21 class mediator	BP	1
GO:0006979	0.526923	0.83025	1	71	response to oxidative stress	BP	1
GO:0006984	1	0.915457	0	9	ER-nucleus signaling pathway	BP	1
GO:0006986	1	0.819393	0	19	response to unfolded protein	BP	1
GO:0006991	1	0.933495	0	7	response to sterol depletion	BP	1
GO:0006995	1	0.956418	0	4	cellular response to nitrogen starvation	BP	1
GO:0006996	0.998188	0.00642367	4	1198	organelle organization	BP	1
GO:0006997	1	0.600557	0	54	nucleus organization	BP	1
GO:0006998	1	0.92411	0	8	nuclear envelope organization	BP	1
GO:0006999	1	0.914717	0	10	nuclear pore organization	BP	1
GO:0007000	1	0.982153	0	2	nucleolus organization	BP	1
GO:0007004	1	0.964465	0	4	telomere maintenance via telomerase	BP	1
GO:0007005	1	0.268793	0	121	mitochondrion organization	BP	1
GO:0007006	1	0.834632	0	15	mitochondrial membrane organization	BP	1
GO:0007007	1	0.904433	0	8	inner mitochondrial membrane organization	BP	1
GO:0007008	1	0.987529	0	1	outer mitochondrial membrane organization	BP	1
GO:0007009	1	0.83175	0	20	plasma membrane organization	BP	1
GO:0007010	0.983544	0.0856548	1	428	cytoskeleton organization	BP	1
GO:0007015	1	0.463474	0	80	actin filament organization	BP	1
GO:0007017	0.944876	0.217796	1	300	microtubule-based process	BP	1
GO:0007018	1	0.389361	0	101	microtubule-based movement	BP	1
GO:0007019	1	0.956895	0	5	microtubule depolymerization	BP	1
GO:0007020	1	0.902225	0	11	microtubule nucleation	BP	1
GO:0007021	0.03117	0.999675	1	3	tubulin complex assembly	BP	1
GO:0007026	1	0.931262	0	8	negative regulation of microtubule depolymerization	BP	1
GO:0007028	1	0.523569	0	64	cytoplasm organization	BP	1
GO:0007029	1	0.819106	0	20	endoplasmic reticulum organization	BP	1
GO:0007030	1	0.452657	0	82	Golgi organization	BP	1
GO:0007031	1	0.874991	0	12	peroxisome organization	BP	1
GO:0007032	1	0.853408	0	16	endosome organization	BP	1
GO:0007033	0.339066	0.936523	1	41	vacuole organization	BP	1
GO:0007034	1	0.72476	0	33	vacuolar transport	BP	1
GO:0007035	1	0.906381	0	10	vacuolar acidification	BP	1
GO:0007040	1	0.852513	0	16	lysosome organization	BP	1
GO:0007041	1	0.825147	0	20	lysosomal transport	BP	1
GO:0007042	1	0.979014	0	2	lysosomal lumen acidification	BP	1
GO:0007043	0.0164227	0.998002	3	56	cell-cell junction assembly	BP	1
GO:0007049	0.800542	0.38467	3	435	cell cycle	BP	1
GO:0007051	1	0.36815	0	104	spindle organization	BP	1
GO:0007052	1	0.531915	0	65	mitotic spindle organization	BP	1
GO:0007053	1	0.933888	0	7	spindle assembly involved in male meiosis	BP	1
GO:0007054	1	0.980462	0	2	spindle assembly involved in male meiosis I	BP	1
GO:0007056	1	0.890822	0	12	spindle assembly involved in female meiosis	BP	1
GO:0007057	1	0.982194	0	2	spindle assembly involved in female meiosis I	BP	1
GO:0007058	1	0.975283	0	3	spindle assembly involved in female meiosis II	BP	1
GO:0007059	1	0.288883	0	128	chromosome segregation	BP	1
GO:0007060	1	0.907372	0	10	male meiosis chromosome segregation	BP	1
GO:0007062	1	0.839611	0	19	sister chromatid cohesion	BP	1
GO:0007063	1	0.969648	0	4	regulation of sister chromatid cohesion	BP	1
GO:0007064	1	0.902905	0	11	mitotic sister chromatid cohesion	BP	1
GO:0007065	1	0.984016	0	2	male meiosis sister chromatid cohesion	BP	1
GO:0007066	1	0.992392	0	1	female meiosis sister chromatid cohesion	BP	1
GO:0007076	1	0.873738	0	16	mitotic chromosome condensation	BP	1
GO:0007079	1	0.983906	0	2	mitotic chromosome movement towards spindle pole	BP	1
GO:0007080	1	0.935667	0	7	mitotic metaphase chromosome alignment	BP	1
GO:0007084	1	0.980719	0	2	mitotic nuclear membrane reassembly	BP	1
GO:0007088	1	0.566686	0	59	regulation of mitotic nuclear division	BP	1
GO:0007091	1	0.961594	0	5	metaphase/anaphase transition of mitotic cell cycle	BP	1
GO:0007093	1	0.650306	0	44	mitotic cell cycle checkpoint signaling	BP	1
GO:0007094	1	0.84953	0	17	mitotic spindle assembly checkpoint signaling	BP	1
GO:0007095	1	0.961569	0	4	mitotic G2 DNA damage checkpoint signaling	BP	1
GO:0007096	1	0.936859	0	7	regulation of exit from mitosis	BP	1
GO:0007097	1	0.819029	0	22	nuclear migration	BP	1
GO:0007098	1	0.538416	0	64	centrosome cycle	BP	1
GO:0007099	1	0.841541	0	20	centriole replication	BP	1
GO:0007100	1	0.888297	0	12	mitotic centrosome separation	BP	1
GO:0007107	1	0.990913	0	1	membrane addition at site of cytokinesis	BP	1
GO:0007110	1	0.836161	0	19	meiosis I cytokinesis	BP	1
GO:0007111	1	0.880823	0	13	meiosis II cytokinesis	BP	1
GO:0007112	1	0.716896	0	34	male meiosis cytokinesis	BP	1
GO:0007113	1	0.860361	0	14	endomitotic cell cycle	BP	1
GO:0007127	0.351298	0.931349	1	45	meiosis I	BP	1
GO:0007129	1	0.931022	0	7	homologous chromosome pairing at meiosis	BP	1
GO:0007130	1	0.965532	0	4	synaptonemal complex assembly	BP	1
GO:0007131	0.215362	0.976033	1	26	reciprocal meiotic recombination	BP	1
GO:0007135	1	0.939816	0	7	meiosis II	BP	1
GO:0007140	1	0.546112	0	63	male meiotic nuclear division	BP	1
GO:0007141	1	0.939419	0	6	male meiosis I	BP	1
GO:0007143	1	0.690557	0	39	female meiotic nuclear division	BP	1
GO:0007144	1	0.95349	0	5	female meiosis I	BP	1
GO:0007147	1	0.955088	0	5	female meiosis II	BP	1
GO:0007154	0.838521	0.277857	6	851	cell communication	BP	1
GO:0007155	0.0602477	0.987725	3	98	cell adhesion	BP	1
GO:0007156	0.153106	0.98835	1	19	homophilic cell adhesion via plasma membrane adhesion molecules	BP	1
GO:0007157	1	0.868896	0	15	heterophilic cell-cell adhesion via plasma membrane cell adhesion molecules	BP	1
GO:0007158	1	0.951273	0	6	neuron cell-cell adhesion	BP	1
GO:0007160	1	0.922276	0	9	cell-matrix adhesion	BP	1
GO:0007162	1	0.901772	0	11	negative regulation of cell adhesion	BP	1
GO:0007163	0.23017	0.915633	3	175	establishment or maintenance of cell polarity	BP	1
GO:0007164	0.496618	0.85157	1	75	establishment of tissue polarity	BP	1
GO:0007165	0.576459	0.589368	6	630	signal transduction	BP	1
GO:0007166	0.237681	0.896281	4	258	cell surface receptor signaling pathway	BP	1
GO:0007167	0.282644	0.912102	2	112	enzyme-linked receptor protein signaling pathway	BP	1
GO:0007169	0.184019	0.956563	2	84	transmembrane receptor protein tyrosine kinase signaling pathway	BP	1
GO:0007171	1	0.980933	0	2	activation of transmembrane receptor protein tyrosine kinase activity	BP	1
GO:0007173	0.181397	0.983417	1	20	epidermal growth factor receptor signaling pathway	BP	1
GO:0007175	1	0.979034	0	2	negative regulation of epidermal growth factor-activated receptor activity	BP	1
GO:0007176	1	0.96869	0	3	regulation of epidermal growth factor-activated receptor activity	BP	1
GO:0007178	1	0.805362	0	23	transmembrane receptor protein serine/threonine kinase signaling pathway	BP	1
GO:0007179	1	0.878468	0	13	transforming growth factor beta receptor signaling pathway	BP	1
GO:0007181	1	0.990051	0	1	transforming growth factor beta receptor complex assembly	BP	1
GO:0007185	1	0.952421	0	5	transmembrane receptor protein tyrosine phosphatase signaling pathway	BP	1
GO:0007186	1	0.412563	0	87	G protein-coupled receptor signaling pathway	BP	1
GO:0007187	1	0.755089	0	27	G protein-coupled receptor signaling pathway, coupled to cyclic nucleotide second messenger	BP	1
GO:0007188	1	0.755089	0	27	adenylate cyclase-modulating G protein-coupled receptor signaling pathway	BP	1
GO:0007189	1	0.86133	0	14	adenylate cyclase-activating G protein-coupled receptor signaling pathway	BP	1
GO:0007190	1	0.991069	0	1	activation of adenylate cyclase activity	BP	1
GO:0007191	1	0.958004	0	4	adenylate cyclase-activating dopamine receptor signaling pathway	BP	1
GO:0007193	1	0.906913	0	10	adenylate cyclase-inhibiting G protein-coupled receptor signaling pathway	BP	1
GO:0007196	1	0.98154	0	2	adenylate cyclase-inhibiting G protein-coupled glutamate receptor signaling pathway	BP	1
GO:0007197	1	0.979472	0	2	adenylate cyclase-inhibiting G protein-coupled acetylcholine receptor signaling pathway	BP	1
GO:0007198	1	0.979673	0	2	adenylate cyclase-inhibiting serotonin receptor signaling pathway	BP	1
GO:0007200	1	0.897407	0	11	phospholipase C-activating G protein-coupled receptor signaling pathway	BP	1
GO:0007202	1	0.977788	0	2	activation of phospholipase C activity	BP	1
GO:0007204	1	0.907555	0	11	positive regulation of cytosolic calcium ion concentration	BP	1
GO:0007205	1	0.992434	0	1	protein kinase C-activating G protein-coupled receptor signaling pathway	BP	1
GO:0007207	1	0.979472	0	2	phospholipase C-activating G protein-coupled acetylcholine receptor signaling pathway	BP	1
GO:0007208	1	0.989225	0	1	phospholipase C-activating serotonin receptor signaling pathway	BP	1
GO:0007210	1	0.962411	0	4	serotonin receptor signaling pathway	BP	1
GO:0007211	1	0.959308	0	4	octopamine or tyramine signaling pathway	BP	1
GO:0007212	1	0.926015	0	7	dopamine receptor signaling pathway	BP	1
GO:0007213	1	0.960536	0	4	G protein-coupled acetylcholine receptor signaling pathway	BP	1
GO:0007214	1	0.992299	0	1	gamma-aminobutyric acid signaling pathway	BP	1
GO:0007215	1	0.973282	0	3	glutamate receptor signaling pathway	BP	1
GO:0007216	1	0.973282	0	3	G protein-coupled glutamate receptor signaling pathway	BP	1
GO:0007217	1	0.978566	0	2	tachykinin receptor signaling pathway	BP	1
GO:0007218	1	0.777823	0	23	neuropeptide signaling pathway	BP	1
GO:0007219	0.269201	0.961403	1	33	Notch signaling pathway	BP	1
GO:0007220	1	0.852323	0	16	Notch receptor processing	BP	1
GO:0007221	1	0.952372	0	5	positive regulation of transcription of Notch receptor target	BP	1
GO:0007224	1	0.779955	0	25	smoothened signaling pathway	BP	1
GO:0007229	1	0.969469	0	3	integrin-mediated signaling pathway	BP	1
GO:0007249	1	0.99071	0	1	canonical NF-kappaB signal transduction	BP	1
GO:0007252	1	0.99071	0	1	I-kappaB phosphorylation	BP	1
GO:0007254	0.177921	0.984069	1	20	JNK cascade	BP	1
GO:0007258	1	0.989197	0	1	JUN phosphorylation	BP	1
GO:0007259	1	0.976309	0	3	receptor signaling pathway via JAK-STAT	BP	1
GO:0007260	1	0.992218	0	1	tyrosine phosphorylation of STAT protein	BP	1
GO:0007263	1	0.992229	0	1	nitric oxide mediated signal transduction	BP	1
GO:0007264	1	0.490645	0	68	small GTPase-mediated signal transduction	BP	1
GO:0007265	1	0.524618	0	61	Ras protein signal transduction	BP	1
GO:0007266	1	0.848385	0	17	Rho protein signal transduction	BP	1
GO:0007267	1	0.112306	0	225	cell-cell signaling	BP	1
GO:0007268	1	0.210248	0	162	chemical synaptic transmission	BP	1
GO:0007269	1	0.504739	0	70	neurotransmitter secretion	BP	1
GO:0007270	1	0.964939	0	4	neuron-neuron synaptic transmission	BP	1
GO:0007271	1	0.906938	0	10	synaptic transmission, cholinergic	BP	1
GO:0007272	1	0.892292	0	12	ensheathment of neurons	BP	1
GO:0007274	1	0.654354	0	45	neuromuscular synaptic transmission	BP	1
GO:0007275	0.800298	0.289655	13	1612	multicellular organism development	BP	1
GO:0007276	0.896237	0.214272	4	676	gamete generation	BP	1
GO:0007277	1	0.767582	0	28	pole cell development	BP	1
GO:0007278	1	0.906852	0	10	pole cell fate determination	BP	1
GO:0007279	1	0.859525	0	16	pole cell formation	BP	1
GO:0007280	1	0.842776	0	18	pole cell migration	BP	1
GO:0007281	0.777205	0.390931	4	547	germ cell development	BP	1
GO:0007282	1	0.866981	0	15	cystoblast division	BP	1
GO:0007283	0.488307	0.775888	2	167	spermatogenesis	BP	1
GO:0007284	1	0.977493	0	2	spermatogonial cell division	BP	1
GO:0007285	1	0.962038	0	4	primary spermatocyte growth	BP	1
GO:0007286	0.511893	0.84103	1	74	spermatid development	BP	1
GO:0007287	1	0.992346	0	1	Nebenkern assembly	BP	1
GO:0007288	1	0.901933	0	11	sperm axoneme assembly	BP	1
GO:0007289	1	0.887666	0	12	spermatid nucleus differentiation	BP	1
GO:0007290	1	0.983143	0	2	spermatid nucleus elongation	BP	1
GO:0007291	1	0.673796	0	41	sperm individualization	BP	1
GO:0007292	0.878947	0.262936	3	517	female gamete generation	BP	1
GO:0007293	0.564624	0.800537	1	86	germarium-derived egg chamber formation	BP	1
GO:0007294	0.207882	0.97777	1	25	germarium-derived oocyte fate determination	BP	1
GO:0007295	1	0.915289	0	10	growth of a germarium-derived egg chamber	BP	1
GO:0007296	1	0.922303	0	8	vitellogenesis	BP	1
GO:0007297	0.662652	0.707497	1	114	follicle cell of egg chamber migration	BP	1
GO:0007298	0.627992	0.743279	1	104	border follicle cell migration	BP	1
GO:0007299	1	0.98227	0	2	follicle cell of egg chamber-cell adhesion	BP	1
GO:0007300	1	0.761004	0	28	ovarian nurse cell to oocyte transport	BP	1
GO:0007301	1	0.91789	0	9	female germline ring canal formation	BP	1
GO:0007302	1	0.992371	0	1	nurse cell nucleus anchoring	BP	1
GO:0007304	0.474944	0.865943	1	67	chorion-containing eggshell formation	BP	1
GO:0007305	1	0.977564	0	3	vitelline membrane formation involved in chorion-containing eggshell formation	BP	1
GO:0007306	0.438128	0.888187	1	60	egg chorion assembly	BP	1
GO:0007307	1	0.828811	0	19	eggshell chorion gene amplification	BP	1
GO:0007308	0.671537	0.697835	1	112	oocyte construction	BP	1
GO:0007309	0.659505	0.71097	1	108	oocyte axis specification	BP	1
GO:0007310	0.286009	0.956081	1	34	oocyte dorsal/ventral axis specification	BP	1
GO:0007311	1	0.937665	0	6	maternal specification of dorsal/ventral axis, oocyte, germ-line encoded	BP	1
GO:0007312	1	0.951928	0	5	oocyte nucleus migration involved in oocyte dorsal/ventral axis specification	BP	1
GO:0007313	1	0.954754	0	5	maternal specification of dorsal/ventral axis, oocyte, soma encoded	BP	1
GO:0007314	0.527335	0.829846	1	75	oocyte anterior/posterior axis specification	BP	1
GO:0007315	1	0.561879	0	57	pole plasm assembly	BP	1
GO:0007316	1	0.674463	0	39	pole plasm RNA localization	BP	1
GO:0007317	1	0.798269	0	23	regulation of pole plasm oskar mRNA localization	BP	1
GO:0007318	1	0.906402	0	11	pole plasm protein localization	BP	1
GO:0007319	1	0.952414	0	5	negative regulation of oskar mRNA translation	BP	1
GO:0007320	1	0.89866	0	11	insemination	BP	1
GO:0007338	1	0.782675	0	26	single fertilization	BP	1
GO:0007339	1	0.980244	0	2	binding of sperm to zona pellucida	BP	1
GO:0007343	1	0.972503	0	3	egg activation	BP	1
GO:0007344	1	0.964623	0	4	pronuclear fusion	BP	1
GO:0007346	0.812707	0.504987	1	170	regulation of mitotic cell cycle	BP	1
GO:0007347	1	0.992314	0	1	regulation of preblastoderm mitotic cell cycle	BP	1
GO:0007348	1	0.941869	0	6	regulation of syncytial blastoderm mitotic cell cycle	BP	1
GO:0007349	1	0.481082	0	77	cellularization	BP	1
GO:0007350	0.787885	0.544974	1	159	blastoderm segmentation	BP	1
GO:0007351	0.656751	0.7139	1	108	tripartite regional subdivision	BP	1
GO:0007352	1	0.958962	0	4	zygotic specification of dorsal/ventral axis	BP	1
GO:0007354	1	0.802228	0	23	zygotic determination of anterior/posterior axis, embryo	BP	1
GO:0007359	1	0.988921	0	1	posterior abdomen determination	BP	1
GO:0007362	1	0.837802	0	19	terminal region determination	BP	1
GO:0007365	0.246001	0.968141	1	31	periodic partitioning	BP	1
GO:0007366	1	0.99241	0	1	periodic partitioning by pair rule gene	BP	1
GO:0007367	0.22794	0.972941	1	28	segment polarity determination	BP	1
GO:0007368	1	0.937798	0	7	determination of left/right symmetry	BP	1
GO:0007369	0.440268	0.886971	1	60	gastrulation	BP	1
GO:0007370	1	0.870808	0	14	ventral furrow formation	BP	1
GO:0007377	1	0.953257	0	5	germ-band extension	BP	1
GO:0007378	1	0.961736	0	4	amnioserosa formation	BP	1
GO:0007379	1	0.829247	0	20	segment specification	BP	1
GO:0007380	1	0.94165	0	6	specification of segmental identity, head	BP	1
GO:0007381	1	0.988522	0	1	specification of segmental identity, labial segment	BP	1
GO:0007382	1	0.992235	0	1	specification of segmental identity, maxillary segment	BP	1
GO:0007383	1	0.979749	0	2	specification of segmental identity, antennal segment	BP	1
GO:0007384	1	0.988651	0	1	specification of segmental identity, thorax	BP	1
GO:0007385	1	0.97161	0	3	specification of segmental identity, abdomen	BP	1
GO:0007386	1	0.962168	0	4	compartment pattern specification	BP	1
GO:0007389	0.522328	0.676192	4	387	pattern specification process	BP	1
GO:0007390	0.16931	0.985623	1	20	germ-band shortening	BP	1
GO:0007391	0.192591	0.953232	2	86	dorsal closure	BP	1
GO:0007392	1	0.884572	0	13	initiation of dorsal closure	BP	1
GO:0007393	1	0.973522	0	3	dorsal closure, leading edge cell fate determination	BP	1
GO:0007394	1	0.915432	0	9	dorsal closure, elongation of leading edge cells	BP	1
GO:0007395	0.075741	0.997439	1	8	dorsal closure, spreading of leading edge cells	BP	1
GO:0007396	1	0.991581	0	1	suture of dorsal opening	BP	1
GO:0007398	1	0.828756	0	19	ectoderm development	BP	1
GO:0007399	0.894507	0.204594	5	816	nervous system development	BP	1
GO:0007400	1	0.907167	0	10	neuroblast fate determination	BP	1
GO:0007402	1	0.95628	0	5	ganglion mother cell fate determination	BP	1
GO:0007403	1	0.990727	0	1	glial cell fate determination	BP	1
GO:0007405	0.339774	0.936173	1	43	neuroblast proliferation	BP	1
GO:0007406	1	0.781314	0	24	negative regulation of neuroblast proliferation	BP	1
GO:0007409	0.890825	0.354558	1	241	axonogenesis	BP	1
GO:0007411	1	0.159692	0	200	axon guidance	BP	1
GO:0007412	1	0.908928	0	11	axon target recognition	BP	1
GO:0007413	1	0.858155	0	16	axonal fasciculation	BP	1
GO:0007414	1	0.925984	0	10	axonal defasciculation	BP	1
GO:0007415	1	0.956205	0	6	defasciculation of motor neuron axon	BP	1
GO:0007416	1	0.611368	0	54	synapse assembly	BP	1
GO:0007417	0.174373	0.943876	3	154	central nervous system development	BP	1
GO:0007418	1	0.965436	0	4	ventral midline development	BP	1
GO:0007419	1	0.776147	0	27	ventral cord development	BP	1
GO:0007420	0.0387028	0.993407	3	81	brain development	BP	1
GO:0007421	0.0292654	0.999713	1	3	stomatogastric nervous system development	BP	1
GO:0007422	0.104665	0.982459	2	57	peripheral nervous system development	BP	1
GO:0007423	0.426169	0.760911	4	354	sensory organ development	BP	1
GO:0007424	0.0679074	0.981133	4	165	open tracheal system development	BP	1
GO:0007425	1	0.953019	0	5	epithelial cell fate determination, open tracheal system	BP	1
GO:0007426	1	0.835167	0	19	tracheal outgrowth, open tracheal system	BP	1
GO:0007427	1	0.805801	0	23	epithelial cell migration, open tracheal system	BP	1
GO:0007428	1	0.909624	0	10	primary branching, open tracheal system	BP	1
GO:0007429	1	0.980811	0	2	secondary branching, open tracheal system	BP	1
GO:0007430	1	0.867306	0	14	terminal branching, open tracheal system	BP	1
GO:0007431	0.559269	0.804864	1	88	salivary gland development	BP	1
GO:0007432	1	0.917758	0	10	salivary gland boundary specification	BP	1
GO:0007435	1	0.523231	0	69	salivary gland morphogenesis	BP	1
GO:0007436	1	0.929707	0	8	larval salivary gland morphogenesis	BP	1
GO:0007438	1	0.941794	0	6	oenocyte development	BP	1
GO:0007439	1	0.960185	0	4	ectodermal digestive tract development	BP	1
GO:0007440	1	0.94201	0	6	foregut morphogenesis	BP	1
GO:0007441	1	0.977257	0	2	anterior midgut (ectodermal) morphogenesis	BP	1
GO:0007442	0.279139	0.958226	1	36	hindgut morphogenesis	BP	1
GO:0007443	0.221651	0.974512	1	27	Malpighian tubule morphogenesis	BP	1
GO:0007444	0.903724	0.250923	2	409	imaginal disc development	BP	1
GO:0007445	0.0653293	0.998141	1	7	determination of imaginal disc primordium	BP	1
GO:0007446	1	0.905251	0	11	imaginal disc growth	BP	1
GO:0007447	0.53155	0.826623	1	79	imaginal disc pattern formation	BP	1
GO:0007448	1	0.867742	0	15	anterior/posterior pattern specification, imaginal disc	BP	1
GO:0007449	0.120266	0.993078	1	13	proximal/distal pattern formation, imaginal disc	BP	1
GO:0007450	1	0.652712	0	44	dorsal/ventral pattern formation, imaginal disc	BP	1
GO:0007451	1	0.963121	0	4	dorsal/ventral lineage restriction, imaginal disc	BP	1
GO:0007455	0.256405	0.965273	1	30	eye-antennal disc morphogenesis	BP	1
GO:0007458	0.065455	0.998133	1	7	progression of morphogenetic furrow involved in compound eye morphogenesis	BP	1
GO:0007460	1	0.925543	0	8	R8 cell fate commitment	BP	1
GO:0007462	1	0.989411	0	1	R1/R6 cell fate commitment	BP	1
GO:0007463	1	0.988349	0	1	R2/R5 cell fate commitment	BP	1
GO:0007464	1	0.912628	0	10	R3/R4 cell fate commitment	BP	1
GO:0007465	1	0.871026	0	14	R7 cell fate commitment	BP	1
GO:0007469	0.175194	0.984611	1	19	antennal development	BP	1
GO:0007472	0.886306	0.36455	1	228	wing disc morphogenesis	BP	1
GO:0007473	0.039734	0.999403	1	4	wing disc proximal/distal pattern formation	BP	1
GO:0007474	0.334063	0.938489	1	42	imaginal disc-derived wing vein specification	BP	1
GO:0007475	1	0.850081	0	18	apposition of dorsal and ventral imaginal disc-derived wing surfaces	BP	1
GO:0007476	0.881888	0.374102	1	224	imaginal disc-derived wing morphogenesis	BP	1
GO:0007477	0.042627	0.999267	1	5	notum development	BP	1
GO:0007478	1	0.567073	0	62	leg disc morphogenesis	BP	1
GO:0007479	0.0910399	0.996174	1	10	leg disc proximal/distal pattern formation	BP	1
GO:0007480	1	0.572922	0	61	imaginal disc-derived leg morphogenesis	BP	1
GO:0007481	1	0.98125	0	2	haltere disc morphogenesis	BP	1
GO:0007482	0.103424	0.994989	1	11	haltere development	BP	1
GO:0007483	1	0.876399	0	15	genital disc morphogenesis	BP	1
GO:0007484	1	0.831537	0	20	imaginal disc-derived genitalia development	BP	1
GO:0007485	1	0.859876	0	17	imaginal disc-derived male genitalia development	BP	1
GO:0007486	1	0.952313	0	5	imaginal disc-derived female genitalia development	BP	1
GO:0007487	1	0.959219	0	4	analia development	BP	1
GO:0007488	1	0.933556	0	7	histoblast morphogenesis	BP	1
GO:0007490	1	0.989962	0	1	tergite morphogenesis	BP	1
GO:0007491	1	0.992298	0	1	sternite morphogenesis	BP	1
GO:0007492	1	0.951438	0	5	endoderm development	BP	1
GO:0007493	1	0.991703	0	1	endodermal cell fate determination	BP	1
GO:0007494	1	0.781778	0	26	midgut development	BP	1
GO:0007495	1	0.981511	0	2	visceral mesoderm-endoderm interaction involved in midgut development	BP	1
GO:0007496	1	0.969857	0	3	anterior midgut development	BP	1
GO:0007498	0.440418	0.886913	1	59	mesoderm development	BP	1
GO:0007500	1	0.97653	0	3	mesodermal cell fate determination	BP	1
GO:0007501	1	0.979298	0	2	mesodermal cell fate specification	BP	1
GO:0007502	1	0.985362	0	2	digestive tract mesoderm development	BP	1
GO:0007503	1	0.938046	0	6	fat body development	BP	1
GO:0007504	1	0.977183	0	2	larval fat body development	BP	1
GO:0007505	1	0.990592	0	1	adult fat body development	BP	1
GO:0007506	1	0.945222	0	6	gonadal mesoderm development	BP	1
GO:0007507	0.601154	0.768871	1	90	heart development	BP	1
GO:0007508	1	0.962932	0	4	larval heart development	BP	1
GO:0007509	1	0.930058	0	8	mesoderm migration involved in gastrulation	BP	1
GO:0007510	1	0.970198	0	3	cardioblast cell fate determination	BP	1
GO:0007516	1	0.911192	0	9	hemocyte development	BP	1
GO:0007517	0.478358	0.863698	1	70	muscle organ development	BP	1
GO:0007519	1	0.942406	0	7	skeletal muscle tissue development	BP	1
GO:0007520	1	0.727674	0	33	myoblast fusion	BP	1
GO:0007521	1	0.969039	0	3	muscle cell fate determination	BP	1
GO:0007522	1	0.927559	0	9	visceral muscle development	BP	1
GO:0007523	1	0.958277	0	5	larval visceral muscle development	BP	1
GO:0007525	0.548331	0.81364	1	85	somatic muscle development	BP	1
GO:0007526	0.230975	0.972216	1	27	larval somatic muscle development	BP	1
GO:0007527	1	0.907048	0	11	adult somatic muscle development	BP	1
GO:0007528	1	0.532259	0	68	neuromuscular junction development	BP	1
GO:0007529	1	0.967848	0	3	establishment of synaptic specificity at neuromuscular junction	BP	1
GO:0007530	1	0.837189	0	18	sex determination	BP	1
GO:0007538	1	0.916823	0	9	primary sex determination	BP	1
GO:0007539	1	0.939635	0	6	primary sex determination, soma	BP	1
GO:0007541	1	0.968607	0	3	sex determination, primary response to X:A ratio	BP	1
GO:0007542	1	0.959204	0	4	primary sex determination, germ-line	BP	1
GO:0007548	0.424816	0.895565	1	60	sex differentiation	BP	1
GO:0007549	1	0.842437	0	18	sex-chromosome dosage compensation	BP	1
GO:0007552	0.968543	0.142534	1	362	metamorphosis	BP	1
GO:0007553	1	0.944332	0	5	regulation of ecdysteroid metabolic process	BP	1
GO:0007554	1	0.95202	0	4	regulation of ecdysteroid biosynthetic process	BP	1
GO:0007555	1	0.982539	0	2	regulation of ecdysteroid secretion	BP	1
GO:0007560	0.94519	0.216866	1	305	imaginal disc morphogenesis	BP	1
GO:0007561	1	0.961486	0	4	imaginal disc eversion	BP	1
GO:0007562	1	0.90404	0	11	eclosion	BP	1
GO:0007563	1	0.95275	0	5	regulation of eclosion	BP	1
GO:0007564	1	0.911675	0	10	regulation of chitin-based cuticle tanning	BP	1
GO:0007584	1	0.892073	0	12	response to nutrient	BP	1
GO:0007586	1	0.885279	0	12	digestion	BP	1
GO:0007588	1	0.982109	0	2	excretion	BP	1
GO:0007589	1	0.954744	0	4	body fluid secretion	BP	1
GO:0007591	0.438214	0.888112	1	61	molting cycle, chitin-based cuticle	BP	1
GO:0007593	0.20205	0.979083	1	24	chitin-based cuticle sclerotization	BP	1
GO:0007594	1	0.992475	0	1	puparial adhesion	BP	1
GO:0007599	1	0.96074	0	4	hemostasis	BP	1
GO:0007600	1	0.239663	0	148	sensory perception	BP	1
GO:0007601	1	0.923962	0	8	visual perception	BP	1
GO:0007602	1	0.65649	0	41	phototransduction	BP	1
GO:0007603	1	0.838285	0	18	phototransduction, visible light	BP	1
GO:0007604	1	0.951534	0	5	phototransduction, UV	BP	1
GO:0007605	1	0.640734	0	48	sensory perception of sound	BP	1
GO:0007606	1	0.647391	0	44	sensory perception of chemical stimulus	BP	1
GO:0007608	1	0.808434	0	23	sensory perception of smell	BP	1
GO:0007610	0.459949	0.732403	4	362	behavior	BP	1
GO:0007611	0.346358	0.876312	2	131	learning or memory	BP	1
GO:0007612	0.3953	0.911017	1	53	learning	BP	1
GO:0007613	0.597096	0.772406	1	97	memory	BP	1
GO:0007614	1	0.81151	0	24	short-term memory	BP	1
GO:0007615	1	0.904447	0	11	anesthesia-resistant memory	BP	1
GO:0007616	0.417282	0.899679	1	57	long-term memory	BP	1
GO:0007617	1	0.493857	0	73	mating behavior	BP	1
GO:0007618	1	0.456947	0	81	mating	BP	1
GO:0007619	1	0.580644	0	57	courtship behavior	BP	1
GO:0007620	1	0.818238	0	21	copulation	BP	1
GO:0007621	1	0.962689	0	4	negative regulation of female receptivity	BP	1
GO:0007622	1	0.57287	0	59	rhythmic behavior	BP	1
GO:0007623	0.502378	0.847709	1	72	circadian rhythm	BP	1
GO:0007625	1	0.968992	0	3	grooming behavior	BP	1
GO:0007626	1	0.258705	0	142	locomotory behavior	BP	1
GO:0007628	1	0.927697	0	9	adult walking behavior	BP	1
GO:0007629	1	0.867776	0	15	flight behavior	BP	1
GO:0007630	1	0.959109	0	4	jump response	BP	1
GO:0007631	1	0.783447	0	25	feeding behavior	BP	1
GO:0007632	1	0.814284	0	20	visual behavior	BP	1
GO:0007634	1	0.969031	0	3	optokinetic behavior	BP	1
GO:0007635	0.0164618	0.997995	3	57	chemosensory behavior	BP	1
GO:0007637	1	0.962601	0	4	proboscis extension reflex	BP	1
GO:0007638	1	0.846465	0	18	mechanosensory behavior	BP	1
GO:0008015	1	0.95302	0	5	blood circulation	BP	1
GO:0008016	1	0.795764	0	24	regulation of heart contraction	BP	1
GO:0008033	1	0.567609	0	53	tRNA processing	BP	1
GO:0008037	1	0.47692	0	83	cell recognition	BP	1
GO:0008038	1	0.494831	0	79	neuron recognition	BP	1
GO:0008039	1	0.710203	0	37	synaptic target recognition	BP	1
GO:0008045	1	0.602035	0	56	motor neuron axon guidance	BP	1
GO:0008049	1	0.633046	0	48	male courtship behavior	BP	1
GO:0008050	1	0.990434	0	1	female courtship behavior	BP	1
GO:0008052	0.13733	0.990817	1	15	sensory organ boundary specification	BP	1
GO:0008053	1	0.950255	0	5	mitochondrial fusion	BP	1
GO:0008055	1	0.844248	0	18	ocellus pigment biosynthetic process	BP	1
GO:0008056	1	0.989599	0	1	ocellus development	BP	1
GO:0008057	1	0.886027	0	12	eye pigment granule organization	BP	1
GO:0008062	1	0.933456	0	7	eclosion rhythm	BP	1
GO:0008063	0.21176	0.976974	1	23	Toll signaling pathway	BP	1
GO:0008064	1	0.628921	0	47	regulation of actin polymerization or depolymerization	BP	1
GO:0008065	1	0.98251	0	2	establishment of blood-nerve barrier	BP	1
GO:0008069	0.1193	0.993191	1	13	dorsal/ventral axis specification, ovarian follicular epithelium	BP	1
GO:0008070	1	0.978537	0	2	maternal determination of dorsal/ventral axis, ovarian follicular epithelium, germ-line encoded	BP	1
GO:0008071	0.00759186	1	1	1	maternal determination of dorsal/ventral axis, ovarian follicular epithelium, soma encoded	BP	1
GO:0008078	1	0.901422	0	11	mesodermal cell migration	BP	1
GO:0008088	1	0.740633	0	32	axo-dendritic transport	BP	1
GO:0008089	1	0.908177	0	10	anterograde axonal transport	BP	1
GO:0008090	1	0.932476	0	7	retrograde axonal transport	BP	1
GO:0008103	1	0.864506	0	14	oocyte microtubule cytoskeleton polarization	BP	1
GO:0008104	0.80337	0.38062	3	433	protein localization	BP	1
GO:0008150	0.999776	0.000463051	36	5323	biological_process	BP	1
GO:0008152	0.898564	0.147497	24	2864	metabolic process	BP	1
GO:0008154	1	0.914491	0	9	actin polymerization or depolymerization	BP	1
GO:0008156	1	0.927307	0	7	negative regulation of DNA replication	BP	1
GO:0008202	1	0.759021	0	28	steroid metabolic process	BP	1
GO:0008203	1	0.958806	0	4	cholesterol metabolic process	BP	1
GO:0008205	1	0.922819	0	8	ecdysone metabolic process	BP	1
GO:0008209	1	0.988064	0	1	androgen metabolic process	BP	1
GO:0008210	1	0.988064	0	1	estrogen metabolic process	BP	1
GO:0008213	1	0.65875	0	42	protein alkylation	BP	1
GO:0008214	1	0.935765	0	8	protein dealkylation	BP	1
GO:0008215	1	0.977815	0	2	spermine metabolic process	BP	1
GO:0008216	1	0.97715	0	2	spermidine metabolic process	BP	1
GO:0008219	0.35353	0.871983	2	127	cell death	BP	1
GO:0008258	0.253641	0.966057	1	30	head involution	BP	1
GO:0008272	1	0.933496	0	7	sulfate transport	BP	1
GO:0008277	1	0.621947	0	49	regulation of G protein-coupled receptor signaling pathway	BP	1
GO:0008283	0.154989	0.952731	3	141	cell population proliferation	BP	1
GO:0008284	0.369823	0.923173	1	48	positive regulation of cell population proliferation	BP	1
GO:0008285	1	0.532948	0	65	negative regulation of cell population proliferation	BP	1
GO:0008286	1	0.840314	0	19	insulin receptor signaling pathway	BP	1
GO:0008291	1	0.971823	0	3	acetylcholine metabolic process	BP	1
GO:0008292	1	0.980388	0	2	acetylcholine biosynthetic process	BP	1
GO:0008293	1	0.789238	0	25	torso signaling pathway	BP	1
GO:0008295	1	0.97715	0	2	spermidine biosynthetic process	BP	1
GO:0008298	0.475988	0.865357	1	64	intracellular mRNA localization	BP	1
GO:0008299	1	0.868259	0	13	isoprenoid biosynthetic process	BP	1
GO:0008300	1	0.979102	0	2	isoprenoid catabolic process	BP	1
GO:0008302	1	0.967017	0	4	female germline ring canal formation, actin assembly	BP	1
GO:0008306	0.315435	0.945701	1	39	associative learning	BP	1
GO:0008315	1	0.982508	0	2	G2/MI transition of meiotic cell cycle	BP	1
GO:0008333	1	0.875404	0	13	endosome to lysosome transport	BP	1
GO:0008334	1	0.94527	0	6	histone mRNA metabolic process	BP	1
GO:0008335	1	0.963071	0	4	female germline ring canal stabilization	BP	1
GO:0008340	0.325334	0.888795	2	118	determination of adult lifespan	BP	1
GO:0008343	1	0.918554	0	8	adult feeding behavior	BP	1
GO:0008344	1	0.524258	0	67	adult locomotory behavior	BP	1
GO:0008345	1	0.735131	0	33	larval locomotory behavior	BP	1
GO:0008347	1	0.81543	0	22	glial cell migration	BP	1
GO:0008348	1	0.923292	0	8	negative regulation of antimicrobial humoral response	BP	1
GO:0008354	1	0.631324	0	45	germ cell migration	BP	1
GO:0008355	0.234001	0.971411	1	28	olfactory learning	BP	1
GO:0008356	0.582893	0.785041	1	91	asymmetric cell division	BP	1
GO:0008358	0.537381	0.82227	1	77	maternal determination of anterior/posterior axis, embryo	BP	1
GO:0008359	1	0.988639	0	1	regulation of bicoid mRNA localization	BP	1
GO:0008360	0.397344	0.909954	1	55	regulation of cell shape	BP	1
GO:0008361	1	0.474798	0	80	regulation of cell size	BP	1
GO:0008362	1	0.883489	0	13	chitin-based embryonic cuticle biosynthetic process	BP	1
GO:0008363	1	0.846758	0	17	larval chitin-based cuticle development	BP	1
GO:0008364	1	0.982803	0	2	pupal chitin-based cuticle development	BP	1
GO:0008365	1	0.984746	0	2	adult chitin-based cuticle development	BP	1
GO:0008366	1	0.899154	0	11	axon ensheathment	BP	1
GO:0008377	1	0.984385	0	2	light-induced release of internally sequestered calcium ion	BP	1
GO:0008380	1	0.123415	0	197	RNA splicing	BP	1
GO:0008406	0.25258	0.96629	1	32	gonad development	BP	1
GO:0008407	1	0.737015	0	30	chaeta morphogenesis	BP	1
GO:0008535	1	0.840658	0	14	respiratory chain complex IV assembly	BP	1
GO:0008542	1	0.956612	0	4	visual learning	BP	1
GO:0008543	1	0.954573	0	5	fibroblast growth factor receptor signaling pathway	BP	1
GO:0008544	1	0.634185	0	49	epidermis development	BP	1
GO:0008582	1	0.389419	0	99	regulation of synaptic assembly at neuromuscular junction	BP	1
GO:0008583	1	0.992812	0	1	mystery cell differentiation	BP	1
GO:0008584	1	0.962045	0	4	male gonad development	BP	1
GO:0008585	1	0.92892	0	8	female gonad development	BP	1
GO:0008586	0.280164	0.957901	1	36	imaginal disc-derived wing vein morphogenesis	BP	1
GO:0008587	1	0.659203	0	46	imaginal disc-derived wing margin morphogenesis	BP	1
GO:0008589	1	0.677771	0	41	regulation of smoothened signaling pathway	BP	1
GO:0008592	1	0.859315	0	15	regulation of Toll signaling pathway	BP	1
GO:0008593	0.59218	0.776889	1	92	regulation of Notch signaling pathway	BP	1
GO:0008594	1	0.882314	0	14	photoreceptor cell morphogenesis	BP	1
GO:0008595	0.656751	0.7139	1	108	anterior/posterior axis specification, embryo	BP	1
GO:0008608	1	0.906394	0	10	attachment of spindle microtubules to kinetochore	BP	1
GO:0008610	1	0.291651	0	119	lipid biosynthetic process	BP	1
GO:0008611	1	0.929623	0	7	ether lipid biosynthetic process	BP	1
GO:0008612	1	0.977506	0	2	peptidyl-lysine modification to peptidyl-hypusine	BP	1
GO:0008616	1	0.943615	0	5	queuosine biosynthetic process	BP	1
GO:0008630	1	0.928564	0	8	intrinsic apoptotic signaling pathway in response to DNA damage	BP	1
GO:0008635	1	0.992376	0	1	activation of cysteine-type endopeptidase activity involved in apoptotic process by cytochrome c	BP	1
GO:0008637	1	0.969811	0	3	apoptotic mitochondrial changes	BP	1
GO:0008643	0.0902762	0.996284	1	9	carbohydrate transport	BP	1
GO:0008645	0.0791	0.997203	1	8	hexose transmembrane transport	BP	1
GO:0008652	1	0.773002	0	25	amino acid biosynthetic process	BP	1
GO:0008654	1	0.58677	0	51	phospholipid biosynthetic process	BP	1
GO:0008655	1	0.967036	0	3	pyrimidine-containing compound salvage	BP	1
GO:0009047	1	0.881686	0	13	dosage compensation by hyperactivation of X chromosome	BP	1
GO:0009051	1	0.987968	0	1	pentose-phosphate shunt, oxidative branch	BP	1
GO:0009052	1	0.988093	0	1	pentose-phosphate shunt, non-oxidative branch	BP	1
GO:0009056	0.0870492	0.95869	9	531	catabolic process	BP	1
GO:0009057	0.434494	0.754063	4	335	macromolecule catabolic process	BP	1
GO:0009058	0.977788	0.0544136	5	961	biosynthetic process	BP	1
GO:0009059	0.999091	0.00752087	1	637	macromolecule biosynthetic process	BP	1
GO:0009060	1	0.704452	0	32	aerobic respiration	BP	1
GO:0009061	1	0.990939	0	1	anaerobic respiration	BP	1
GO:0009062	1	0.796167	0	22	fatty acid catabolic process	BP	1
GO:0009063	0.230497	0.972414	1	25	amino acid catabolic process	BP	1
GO:0009064	1	0.811553	0	21	glutamine family amino acid metabolic process	BP	1
GO:0009065	1	0.910127	0	9	glutamine family amino acid catabolic process	BP	1
GO:0009066	1	0.847962	0	16	aspartate family amino acid metabolic process	BP	1
GO:0009067	1	0.94519	0	5	aspartate family amino acid biosynthetic process	BP	1
GO:0009068	1	0.948977	0	5	aspartate family amino acid catabolic process	BP	1
GO:0009069	1	0.854194	0	15	serine family amino acid metabolic process	BP	1
GO:0009070	1	0.92745	0	7	serine family amino acid biosynthetic process	BP	1
GO:0009071	1	0.966886	0	3	serine family amino acid catabolic process	BP	1
GO:0009072	0.0955935	0.995774	1	10	aromatic amino acid metabolic process	BP	1
GO:0009074	0.0532398	0.998852	1	5	aromatic amino acid family catabolic process	BP	1
GO:0009081	1	0.928626	0	7	branched-chain amino acid metabolic process	BP	1
GO:0009082	1	0.989004	0	1	branched-chain amino acid biosynthetic process	BP	1
GO:0009083	1	0.978498	0	2	branched-chain amino acid catabolic process	BP	1
GO:0009084	1	0.90776	0	10	glutamine family amino acid biosynthetic process	BP	1
GO:0009085	1	0.988179	0	1	lysine biosynthetic process	BP	1
GO:0009086	1	0.976684	0	2	methionine biosynthetic process	BP	1
GO:0009092	1	0.988826	0	1	homoserine metabolic process	BP	1
GO:0009098	1	0.989004	0	1	leucine biosynthetic process	BP	1
GO:0009099	1	0.989004	0	1	valine biosynthetic process	BP	1
GO:0009100	1	0.428923	0	82	glycoprotein metabolic process	BP	1
GO:0009101	1	0.494338	0	67	glycoprotein biosynthetic process	BP	1
GO:0009106	1	0.988934	0	1	lipoate metabolic process	BP	1
GO:0009107	1	0.988934	0	1	lipoate biosynthetic process	BP	1
GO:0009110	1	0.934369	0	6	vitamin biosynthetic process	BP	1
GO:0009112	0.206927	0.978056	1	23	nucleobase metabolic process	BP	1
GO:0009113	1	0.971258	0	3	purine nucleobase biosynthetic process	BP	1
GO:0009115	1	0.977343	0	3	xanthine catabolic process	BP	1
GO:0009116	0.287306	0.955732	1	32	nucleoside metabolic process	BP	1
GO:0009117	0.580696	0.6937	2	182	nucleotide metabolic process	BP	1
GO:0009119	0.27	0.96127	1	30	ribonucleoside metabolic process	BP	1
GO:0009123	0.664663	0.705673	1	95	nucleoside monophosphate metabolic process	BP	1
GO:0009124	1	0.665282	0	36	nucleoside monophosphate biosynthetic process	BP	1
GO:0009125	1	0.987773	0	1	nucleoside monophosphate catabolic process	BP	1
GO:0009126	0.61427	0.756893	1	83	purine nucleoside monophosphate metabolic process	BP	1
GO:0009127	1	0.722261	0	29	purine nucleoside monophosphate biosynthetic process	BP	1
GO:0009128	1	0.987773	0	1	purine nucleoside monophosphate catabolic process	BP	1
GO:0009129	1	0.932942	0	6	pyrimidine nucleoside monophosphate metabolic process	BP	1
GO:0009130	1	0.932942	0	6	pyrimidine nucleoside monophosphate biosynthetic process	BP	1
GO:0009132	0.210058	0.977401	1	22	nucleoside diphosphate metabolic process	BP	1
GO:0009133	1	0.976158	0	2	nucleoside diphosphate biosynthetic process	BP	1
GO:0009135	0.141337	0.990257	1	15	purine nucleoside diphosphate metabolic process	BP	1
GO:0009136	1	0.988162	0	1	purine nucleoside diphosphate biosynthetic process	BP	1
GO:0009138	1	0.987854	0	1	pyrimidine nucleoside diphosphate metabolic process	BP	1
GO:0009139	1	0.987854	0	1	pyrimidine nucleoside diphosphate biosynthetic process	BP	1
GO:0009141	1	0.390025	0	81	nucleoside triphosphate metabolic process	BP	1
GO:0009142	1	0.720313	0	29	nucleoside triphosphate biosynthetic process	BP	1
GO:0009143	1	0.987691	0	1	nucleoside triphosphate catabolic process	BP	1
GO:0009144	1	0.413077	0	76	purine nucleoside triphosphate metabolic process	BP	1
GO:0009145	1	0.753234	0	25	purine nucleoside triphosphate biosynthetic process	BP	1
GO:0009147	1	0.966853	0	3	pyrimidine nucleoside triphosphate metabolic process	BP	1
GO:0009148	1	0.966853	0	3	pyrimidine nucleoside triphosphate biosynthetic process	BP	1
GO:0009150	0.456656	0.801002	2	144	purine ribonucleotide metabolic process	BP	1
GO:0009152	0.480643	0.862379	1	64	purine ribonucleotide biosynthetic process	BP	1
GO:0009154	1	0.964825	0	3	purine ribonucleotide catabolic process	BP	1
GO:0009156	1	0.673538	0	35	ribonucleoside monophosphate biosynthetic process	BP	1
GO:0009157	1	0.964755	0	3	deoxyribonucleoside monophosphate biosynthetic process	BP	1
GO:0009158	1	0.987773	0	1	ribonucleoside monophosphate catabolic process	BP	1
GO:0009161	0.640435	0.731186	1	89	ribonucleoside monophosphate metabolic process	BP	1
GO:0009162	1	0.964755	0	3	deoxyribonucleoside monophosphate metabolic process	BP	1
GO:0009163	1	0.846905	0	15	nucleoside biosynthetic process	BP	1
GO:0009164	1	0.943122	0	5	nucleoside catabolic process	BP	1
GO:0009165	0.24764	0.929472	2	94	nucleotide biosynthetic process	BP	1
GO:0009166	1	0.866509	0	13	nucleotide catabolic process	BP	1
GO:0009167	0.61427	0.756893	1	83	purine ribonucleoside monophosphate metabolic process	BP	1
GO:0009168	1	0.722261	0	29	purine ribonucleoside monophosphate biosynthetic process	BP	1
GO:0009169	1	0.987773	0	1	purine ribonucleoside monophosphate catabolic process	BP	1
GO:0009173	1	0.944484	0	5	pyrimidine ribonucleoside monophosphate metabolic process	BP	1
GO:0009174	1	0.944484	0	5	pyrimidine ribonucleoside monophosphate biosynthetic process	BP	1
GO:0009176	1	0.987786	0	1	pyrimidine deoxyribonucleoside monophosphate metabolic process	BP	1
GO:0009177	1	0.987786	0	1	pyrimidine deoxyribonucleoside monophosphate biosynthetic process	BP	1
GO:0009179	0.141337	0.990257	1	15	purine ribonucleoside diphosphate metabolic process	BP	1
GO:0009180	1	0.988162	0	1	purine ribonucleoside diphosphate biosynthetic process	BP	1
GO:0009185	0.141337	0.990257	1	15	ribonucleoside diphosphate metabolic process	BP	1
GO:0009186	1	0.987854	0	1	deoxyribonucleoside diphosphate metabolic process	BP	1
GO:0009187	1	0.825449	0	23	cyclic nucleotide metabolic process	BP	1
GO:0009188	1	0.988162	0	1	ribonucleoside diphosphate biosynthetic process	BP	1
GO:0009189	1	0.987854	0	1	deoxyribonucleoside diphosphate biosynthetic process	BP	1
GO:0009190	1	0.869269	0	17	cyclic nucleotide biosynthetic process	BP	1
GO:0009196	1	0.987854	0	1	pyrimidine deoxyribonucleoside diphosphate metabolic process	BP	1
GO:0009197	1	0.987854	0	1	pyrimidine deoxyribonucleoside diphosphate biosynthetic process	BP	1
GO:0009199	1	0.409348	0	77	ribonucleoside triphosphate metabolic process	BP	1
GO:0009200	1	0.987854	0	1	deoxyribonucleoside triphosphate metabolic process	BP	1
GO:0009201	1	0.746472	0	26	ribonucleoside triphosphate biosynthetic process	BP	1
GO:0009202	1	0.987854	0	1	deoxyribonucleoside triphosphate biosynthetic process	BP	1
GO:0009205	1	0.413077	0	76	purine ribonucleoside triphosphate metabolic process	BP	1
GO:0009206	1	0.753234	0	25	purine ribonucleoside triphosphate biosynthetic process	BP	1
GO:0009208	1	0.978743	0	2	pyrimidine ribonucleoside triphosphate metabolic process	BP	1
GO:0009209	1	0.978743	0	2	pyrimidine ribonucleoside triphosphate biosynthetic process	BP	1
GO:0009211	1	0.987854	0	1	pyrimidine deoxyribonucleoside triphosphate metabolic process	BP	1
GO:0009212	1	0.987854	0	1	pyrimidine deoxyribonucleoside triphosphate biosynthetic process	BP	1
GO:0009214	1	0.988801	0	1	cyclic nucleotide catabolic process	BP	1
GO:0009218	1	0.924397	0	7	pyrimidine ribonucleotide metabolic process	BP	1
GO:0009219	1	0.975788	0	2	pyrimidine deoxyribonucleotide metabolic process	BP	1
GO:0009220	1	0.924397	0	7	pyrimidine ribonucleotide biosynthetic process	BP	1
GO:0009221	1	0.975788	0	2	pyrimidine deoxyribonucleotide biosynthetic process	BP	1
GO:0009225	1	0.89114	0	11	nucleotide-sugar metabolic process	BP	1
GO:0009226	1	0.935704	0	6	nucleotide-sugar biosynthetic process	BP	1
GO:0009233	1	0.98859	0	1	menaquinone metabolic process	BP	1
GO:0009234	1	0.98859	0	1	menaquinone biosynthetic process	BP	1
GO:0009240	1	0.967926	0	3	isopentenyl diphosphate biosynthetic process	BP	1
GO:0009245	1	0.987718	0	1	lipid A biosynthetic process	BP	1
GO:0009247	1	0.749456	0	27	glycolipid biosynthetic process	BP	1
GO:0009249	1	0.966418	0	3	protein lipoylation	BP	1
GO:0009250	1	0.982407	0	2	glucan biosynthetic process	BP	1
GO:0009251	1	0.88246	0	13	glucan catabolic process	BP	1
GO:0009253	0.0237867	0.999858	1	2	peptidoglycan catabolic process	BP	1
GO:0009256	1	0.969932	0	3	10-formyltetrahydrofolate metabolic process	BP	1
GO:0009257	1	0.991997	0	1	10-formyltetrahydrofolate biosynthetic process	BP	1
GO:0009259	0.482456	0.780746	2	151	ribonucleotide metabolic process	BP	1
GO:0009260	0.520145	0.835201	1	71	ribonucleotide biosynthetic process	BP	1
GO:0009261	1	0.964825	0	3	ribonucleotide catabolic process	BP	1
GO:0009262	1	0.937952	0	6	deoxyribonucleotide metabolic process	BP	1
GO:0009263	1	0.948694	0	5	deoxyribonucleotide biosynthetic process	BP	1
GO:0009264	1	0.988682	0	1	deoxyribonucleotide catabolic process	BP	1
GO:0009265	1	0.975788	0	2	2'-deoxyribonucleotide biosynthetic process	BP	1
GO:0009266	0.619491	0.751577	1	100	response to temperature stimulus	BP	1
GO:0009267	1	0.548059	0	62	cellular response to starvation	BP	1
GO:0009269	1	0.958262	0	4	response to desiccation	BP	1
GO:0009270	1	0.975523	0	3	response to humidity	BP	1
GO:0009298	1	0.989139	0	1	GDP-mannose biosynthetic process	BP	1
GO:0009299	1	0.982053	0	2	mRNA transcription	BP	1
GO:0009301	1	0.961638	0	4	snRNA transcription	BP	1
GO:0009303	1	0.966517	0	4	rRNA transcription	BP	1
GO:0009304	1	0.9695	0	3	tRNA transcription	BP	1
GO:0009306	1	0.639187	0	43	protein secretion	BP	1
GO:0009308	1	0.825623	0	19	amine metabolic process	BP	1
GO:0009309	1	0.922207	0	8	amine biosynthetic process	BP	1
GO:0009310	1	0.947651	0	5	amine catabolic process	BP	1
GO:0009311	0.180742	0.983541	1	20	oligosaccharide metabolic process	BP	1
GO:0009312	1	0.904689	0	10	oligosaccharide biosynthetic process	BP	1
GO:0009313	1	0.990907	0	1	oligosaccharide catabolic process	BP	1
GO:0009314	0.729566	0.628002	1	129	response to radiation	BP	1
GO:0009394	1	0.975788	0	2	2'-deoxyribonucleotide metabolic process	BP	1
GO:0009395	1	0.991731	0	1	phospholipid catabolic process	BP	1
GO:0009396	1	0.969784	0	3	folic acid-containing compound biosynthetic process	BP	1
GO:0009398	1	0.987565	0	1	FMN biosynthetic process	BP	1
GO:0009404	1	0.957021	0	4	toxin metabolic process	BP	1
GO:0009407	1	0.957021	0	4	toxin catabolic process	BP	1
GO:0009408	0.411185	0.902877	1	57	response to heat	BP	1
GO:0009409	1	0.874612	0	11	response to cold	BP	1
GO:0009410	1	0.803264	0	23	response to xenobiotic stimulus	BP	1
GO:0009411	1	0.797407	0	22	response to UV	BP	1
GO:0009414	1	0.950462	0	5	response to water deprivation	BP	1
GO:0009415	1	0.916963	0	9	response to water	BP	1
GO:0009416	1	0.355575	0	102	response to light stimulus	BP	1
GO:0009435	1	0.983906	0	2	NAD biosynthetic process	BP	1
GO:0009436	1	0.989176	0	1	glyoxylate catabolic process	BP	1
GO:0009437	1	0.990456	0	1	carnitine metabolic process	BP	1
GO:0009443	1	0.988384	0	1	pyridoxal 5'-phosphate salvage	BP	1
GO:0009445	1	0.9894	0	1	putrescine metabolic process	BP	1
GO:0009446	1	0.9894	0	1	putrescine biosynthetic process	BP	1
GO:0009448	1	0.97956	0	2	gamma-aminobutyric acid metabolic process	BP	1
GO:0009449	1	0.989837	0	1	gamma-aminobutyric acid biosynthetic process	BP	1
GO:0009450	1	0.989618	0	1	gamma-aminobutyric acid catabolic process	BP	1
GO:0009451	0.162656	0.964492	2	70	RNA modification	BP	1
GO:0009452	1	0.974035	0	3	7-methylguanosine RNA capping	BP	1
GO:0009453	1	0.855856	0	16	energy taxis	BP	1
GO:0009566	1	0.766246	0	28	fertilization	BP	1
GO:0009581	1	0.496699	0	71	detection of external stimulus	BP	1
GO:0009582	1	0.496699	0	71	detection of abiotic stimulus	BP	1
GO:0009583	1	0.623764	0	46	detection of light stimulus	BP	1
GO:0009584	1	0.764892	0	27	detection of visible light	BP	1
GO:0009588	1	0.9889	0	1	UV-A, blue light phototransduction	BP	1
GO:0009589	1	0.940977	0	6	detection of UV	BP	1
GO:0009593	1	0.906731	0	11	detection of chemical stimulus	BP	1
GO:0009595	1	0.964173	0	4	detection of biotic stimulus	BP	1
GO:0009597	1	0.992455	0	1	detection of virus	BP	1
GO:0009605	0.63684	0.54037	5	568	response to external stimulus	BP	1
GO:0009607	0.0475943	0.988245	4	136	response to biotic stimulus	BP	1
GO:0009608	1	0.973016	0	3	response to symbiont	BP	1
GO:0009611	1	0.550726	0	61	response to wounding	BP	1
GO:0009612	1	0.723433	0	35	response to mechanical stimulus	BP	1
GO:0009615	0.205293	0.978416	1	23	response to virus	BP	1
GO:0009617	0.517281	0.83729	1	70	response to bacterium	BP	1
GO:0009620	0.0550288	0.993661	2	38	response to fungus	BP	1
GO:0009628	0.82267	0.393796	2	319	response to abiotic stimulus	BP	1
GO:0009629	1	0.79565	0	24	response to gravity	BP	1
GO:0009631	1	0.874612	0	11	cold acclimation	BP	1
GO:0009635	1	0.978707	0	2	response to herbicide	BP	1
GO:0009636	0.306038	0.899685	2	110	response to toxic substance	BP	1
GO:0009639	1	0.989327	0	1	response to red or far red light	BP	1
GO:0009642	1	0.953331	0	5	response to light intensity	BP	1
GO:0009648	1	0.937728	0	7	photoperiodism	BP	1
GO:0009649	1	0.906526	0	11	entrainment of circadian clock	BP	1
GO:0009650	1	0.991364	0	1	UV protection	BP	1
GO:0009651	1	0.935485	0	7	response to salt stress	BP	1
GO:0009653	0.948473	0.106521	6	1076	anatomical structure morphogenesis	BP	1
GO:0009712	1	0.897037	0	11	catechol-containing compound metabolic process	BP	1
GO:0009713	1	0.953751	0	5	catechol-containing compound biosynthetic process	BP	1
GO:0009719	0.697042	0.668476	1	123	response to endogenous stimulus	BP	1
GO:0009725	0.575822	0.791113	1	90	response to hormone	BP	1
GO:0009743	1	0.860602	0	15	response to carbohydrate	BP	1
GO:0009744	1	0.887876	0	12	response to sucrose	BP	1
GO:0009746	1	0.991588	0	1	response to hexose	BP	1
GO:0009749	1	0.991588	0	1	response to glucose	BP	1
GO:0009755	0.213448	0.97651	1	25	hormone-mediated signaling pathway	BP	1
GO:0009786	1	0.974454	0	3	regulation of asymmetric cell division	BP	1
GO:0009790	0.497638	0.698988	4	382	embryo development	BP	1
GO:0009791	0.937877	0.178803	2	464	post-embryonic development	BP	1
GO:0009792	0.15007	0.954882	3	141	embryo development ending in birth or egg hatching	BP	1
GO:0009794	1	0.859242	0	15	regulation of mitotic cell cycle, embryonic	BP	1
GO:0009798	0.205931	0.928431	3	159	axis specification	BP	1
GO:0009799	0.0934224	0.995967	1	10	specification of symmetry	BP	1
GO:0009826	1	0.857448	0	16	unidimensional cell growth	BP	1
GO:0009855	0.0934224	0.995967	1	10	determination of bilateral symmetry	BP	1
GO:0009880	0.809666	0.510043	1	170	embryonic pattern specification	BP	1
GO:0009886	0.966623	0.149185	1	356	post-embryonic animal morphogenesis	BP	1
GO:0009887	0.768108	0.402958	4	553	animal organ morphogenesis	BP	1
GO:0009888	0.940078	0.136487	4	765	tissue development	BP	1
GO:0009889	0.99968	0.00300471	1	783	regulation of biosynthetic process	BP	1
GO:0009890	1	0.0851721	0	253	negative regulation of biosynthetic process	BP	1
GO:0009891	1	0.0292565	0	345	positive regulation of biosynthetic process	BP	1
GO:0009892	0.993503	0.0401519	1	502	negative regulation of metabolic process	BP	1
GO:0009893	0.979178	0.0738444	2	567	positive regulation of metabolic process	BP	1
GO:0009894	1	0.21908	0	154	regulation of catabolic process	BP	1
GO:0009895	1	0.664305	0	41	negative regulation of catabolic process	BP	1
GO:0009896	1	0.440667	0	84	positive regulation of catabolic process	BP	1
GO:0009913	1	0.662942	0	44	epidermal cell differentiation	BP	1
GO:0009914	1	0.990046	0	1	hormone transport	BP	1
GO:0009946	1	0.990103	0	1	proximal/distal axis specification	BP	1
GO:0009948	0.314879	0.894738	2	116	anterior/posterior axis specification	BP	1
GO:0009949	0.0456957	0.999157	1	5	polarity specification of anterior/posterior axis	BP	1
GO:0009950	0.0194342	0.997479	3	58	dorsal/ventral axis specification	BP	1
GO:0009951	0.0573212	0.998612	1	6	polarity specification of dorsal/ventral axis	BP	1
GO:0009952	0.375001	0.858436	2	134	anterior/posterior pattern specification	BP	1
GO:0009953	0.121719	0.966666	3	122	dorsal/ventral pattern formation	BP	1
GO:0009954	0.142702	0.990021	1	16	proximal/distal pattern formation	BP	1
GO:0009966	0.843834	0.296958	4	606	regulation of signal transduction	BP	1
GO:0009967	1	0.0953313	0	241	positive regulation of signal transduction	BP	1
GO:0009968	0.448701	0.767236	3	257	negative regulation of signal transduction	BP	1
GO:0009972	1	0.98759	0	1	cytidine deamination	BP	1
GO:0009987	0.999707	0.000625001	27	4324	cellular process	BP	1
GO:0009988	1	0.980244	0	2	cell-cell recognition	BP	1
GO:0009991	1	0.312768	0	118	response to extracellular stimulus	BP	1
GO:0009992	1	0.990806	0	1	intracellular water homeostasis	BP	1
GO:0009994	0.406722	0.837235	2	143	oocyte differentiation	BP	1
GO:0009996	1	0.879235	0	14	negative regulation of cell fate specification	BP	1
GO:0009997	1	0.971589	0	3	negative regulation of cardioblast cell fate specification	BP	1
GO:0010001	1	0.739463	0	30	glial cell differentiation	BP	1
GO:0010002	1	0.925237	0	8	cardioblast differentiation	BP	1
GO:0010004	1	0.755023	0	29	gastrulation involving germ band extension	BP	1
GO:0010025	1	0.881433	0	12	wax biosynthetic process	BP	1
GO:0010032	1	0.9149	0	9	meiotic chromosome condensation	BP	1
GO:0010033	0.78426	0.451874	2	295	response to organic substance	BP	1
GO:0010035	1	0.631659	0	45	response to inorganic substance	BP	1
GO:0010037	1	0.989068	0	1	response to carbon dioxide	BP	1
GO:0010038	1	0.741101	0	29	response to metal ion	BP	1
GO:0010039	1	0.964109	0	3	response to iron ion	BP	1
GO:0010043	1	0.917141	0	8	response to zinc ion	BP	1
GO:0010092	1	0.97107	0	3	specification of animal organ identity	BP	1
GO:0010106	1	0.987586	0	1	cellular response to iron ion starvation	BP	1
GO:0010114	1	0.989327	0	1	response to red light	BP	1
GO:0010160	0.208369	0.977661	1	25	formation of animal organ boundary	BP	1
GO:0010165	1	0.942083	0	6	response to X-ray	BP	1
GO:0010166	1	0.881433	0	12	wax metabolic process	BP	1
GO:0010171	1	0.972232	0	3	body morphogenesis	BP	1
GO:0010212	0.214218	0.976371	1	24	response to ionizing radiation	BP	1
GO:0010224	1	0.981231	0	2	response to UV-B	BP	1
GO:0010225	1	0.989189	0	1	response to UV-C	BP	1
GO:0010226	1	0.962167	0	4	response to lithium ion	BP	1
GO:0010243	1	0.440346	0	84	response to organonitrogen compound	BP	1
GO:0010248	1	0.992157	0	1	establishment or maintenance of transmembrane electrochemical gradient	BP	1
GO:0010256	1	0.249771	0	144	endomembrane system organization	BP	1
GO:0010257	1	0.943148	0	5	NADH dehydrogenase complex assembly	BP	1
GO:0010265	1	0.992301	0	1	SCF complex assembly	BP	1
GO:0010272	1	0.988432	0	1	response to silver ion	BP	1
GO:0010286	1	0.993205	0	1	heat acclimation	BP	1
GO:0010310	1	0.987724	0	1	regulation of hydrogen peroxide metabolic process	BP	1
GO:0010312	1	0.917141	0	8	detoxification of zinc ion	BP	1
GO:0010324	1	0.848101	0	17	membrane invagination	BP	1
GO:0010332	1	0.933075	0	7	response to gamma radiation	BP	1
GO:0010353	1	0.981463	0	2	response to trehalose	BP	1
GO:0010378	1	0.974549	0	3	temperature compensation of the circadian clock	BP	1
GO:0010383	1	0.992447	0	1	cell wall polysaccharide metabolic process	BP	1
GO:0010387	1	0.987784	0	1	COP9 signalosome assembly	BP	1
GO:0010389	1	0.789441	0	24	regulation of G2/M transition of mitotic cell cycle	BP	1
GO:0010453	1	0.804384	0	23	regulation of cell fate commitment	BP	1
GO:0010454	1	0.863263	0	16	negative regulation of cell fate commitment	BP	1
GO:0010457	1	0.973351	0	3	centriole-centriole cohesion	BP	1
GO:0010458	1	0.975837	0	2	exit from mitosis	BP	1
GO:0010459	1	0.987177	0	1	negative regulation of heart rate	BP	1
GO:0010466	1	0.855931	0	14	negative regulation of peptidase activity	BP	1
GO:0010467	0.996402	0.0135382	3	885	gene expression	BP	1
GO:0010468	0.999047	0.00514351	2	908	regulation of gene expression	BP	1
GO:0010469	1	0.78198	0	22	regulation of signaling receptor activity	BP	1
GO:0010470	1	0.952576	0	4	regulation of gastrulation	BP	1
GO:0010496	1	0.95689	0	4	intercellular transport	BP	1
GO:0010498	1	0.198986	0	156	proteasomal protein catabolic process	BP	1
GO:0010499	1	0.991226	0	1	proteasomal ubiquitin-independent protein catabolic process	BP	1
GO:0010501	1	0.742511	0	31	RNA secondary structure unwinding	BP	1
GO:0010506	1	0.471541	0	76	regulation of autophagy	BP	1
GO:0010507	1	0.776122	0	25	negative regulation of autophagy	BP	1
GO:0010508	1	0.795039	0	24	positive regulation of autophagy	BP	1
GO:0010511	1	0.989292	0	1	regulation of phosphatidylinositol biosynthetic process	BP	1
GO:0010513	1	0.989292	0	1	positive regulation of phosphatidylinositol biosynthetic process	BP	1
GO:0010517	1	0.977788	0	2	regulation of phospholipase activity	BP	1
GO:0010518	1	0.977788	0	2	positive regulation of phospholipase activity	BP	1
GO:0010520	1	0.991779	0	1	regulation of reciprocal meiotic recombination	BP	1
GO:0010522	1	0.983117	0	2	regulation of calcium ion transport into cytosol	BP	1
GO:0010524	1	0.992735	0	1	positive regulation of calcium ion transport into cytosol	BP	1
GO:0010526	1	0.98452	0	2	retrotransposon silencing	BP	1
GO:0010556	0.999572	0.00388557	1	757	regulation of macromolecule biosynthetic process	BP	1
GO:0010557	1	0.0373618	0	323	positive regulation of macromolecule biosynthetic process	BP	1
GO:0010558	1	0.0912936	0	246	negative regulation of macromolecule biosynthetic process	BP	1
GO:0010559	1	0.95502	0	4	regulation of glycoprotein biosynthetic process	BP	1
GO:0010560	1	0.966223	0	3	positive regulation of glycoprotein biosynthetic process	BP	1
GO:0010561	1	0.988408	0	1	negative regulation of glycoprotein biosynthetic process	BP	1
GO:0010562	0.261808	0.922652	2	100	positive regulation of phosphorus metabolic process	BP	1
GO:0010563	1	0.482941	0	70	negative regulation of phosphorus metabolic process	BP	1
GO:0010564	0.711122	0.651375	1	128	regulation of cell cycle process	BP	1
GO:0010565	1	0.910242	0	9	regulation of cellular ketone metabolic process	BP	1
GO:0010566	1	0.95202	0	4	regulation of ketone biosynthetic process	BP	1
GO:0010569	1	0.963991	0	4	regulation of double-strand break repair via homologous recombination	BP	1
GO:0010571	1	0.992053	0	1	positive regulation of nuclear cell cycle DNA replication	BP	1
GO:0010578	1	0.988959	0	1	regulation of adenylate cyclase activity involved in G protein-coupled receptor signaling pathway	BP	1
GO:0010586	1	0.952036	0	5	miRNA metabolic process	BP	1
GO:0010587	1	0.991895	0	1	miRNA catabolic process	BP	1
GO:0010591	1	0.859497	0	15	regulation of lamellipodium assembly	BP	1
GO:0010592	1	0.924165	0	8	positive regulation of lamellipodium assembly	BP	1
GO:0010593	1	0.987931	0	1	negative regulation of lamellipodium assembly	BP	1
GO:0010603	1	0.953928	0	5	regulation of cytoplasmic mRNA processing body assembly	BP	1
GO:0010604	0.971794	0.0948343	2	534	positive regulation of macromolecule metabolic process	BP	1
GO:0010605	0.990385	0.0554604	1	465	negative regulation of macromolecule metabolic process	BP	1
GO:0010606	1	0.981802	0	2	positive regulation of cytoplasmic mRNA processing body assembly	BP	1
GO:0010608	0.747521	0.60394	1	137	post-transcriptional regulation of gene expression	BP	1
GO:0010623	0.4784	0.863717	1	68	programmed cell death involved in cell development	BP	1
GO:0010628	0.96666	0.149089	1	337	positive regulation of gene expression	BP	1
GO:0010629	0.967014	0.147856	1	347	negative regulation of gene expression	BP	1
GO:0010631	0.721903	0.637791	1	134	epithelial cell migration	BP	1
GO:0010632	1	0.895132	0	12	regulation of epithelial cell migration	BP	1
GO:0010633	1	0.992418	0	1	negative regulation of epithelial cell migration	BP	1
GO:0010634	1	0.981773	0	2	positive regulation of epithelial cell migration	BP	1
GO:0010635	1	0.953997	0	5	regulation of mitochondrial fusion	BP	1
GO:0010636	1	0.983294	0	2	positive regulation of mitochondrial fusion	BP	1
GO:0010637	1	0.980325	0	2	negative regulation of mitochondrial fusion	BP	1
GO:0010638	1	0.358523	0	107	positive regulation of organelle organization	BP	1
GO:0010639	0.500089	0.849232	1	74	negative regulation of organelle organization	BP	1
GO:0010644	1	0.989618	0	1	cell communication by electrical coupling	BP	1
GO:0010646	0.89298	0.219693	4	671	regulation of cell communication	BP	1
GO:0010647	1	0.0778947	0	262	positive regulation of cell communication	BP	1
GO:0010648	0.558772	0.669147	3	303	negative regulation of cell communication	BP	1
GO:0010668	1	0.977048	0	2	ectodermal cell differentiation	BP	1
GO:0010669	0.0118057	0.999427	2	19	epithelial structure maintenance	BP	1
GO:0010709	1	0.99059	0	1	heteroduplex formation involved in double-strand break repair via synthesis-dependent strand annealing	BP	1
GO:0010720	1	0.351852	0	103	positive regulation of cell development	BP	1
GO:0010721	0.464962	0.872275	1	63	negative regulation of cell development	BP	1
GO:0010738	1	0.992381	0	1	regulation of protein kinase A signaling	BP	1
GO:0010752	1	0.990122	0	1	regulation of cGMP-mediated signaling	BP	1
GO:0010753	1	0.990122	0	1	positive regulation of cGMP-mediated signaling	BP	1
GO:0010758	1	0.989769	0	1	regulation of macrophage chemotaxis	BP	1
GO:0010770	1	0.754923	0	29	positive regulation of cell morphogenesis	BP	1
GO:0010771	1	0.963305	0	4	negative regulation of cell morphogenesis	BP	1
GO:0010777	1	0.99175	0	1	meiotic mismatch repair involved in reciprocal meiotic recombination	BP	1
GO:0010778	1	0.992577	0	1	meiotic DNA repair synthesis involved in reciprocal meiotic recombination	BP	1
GO:0010793	1	0.982572	0	2	regulation of mRNA export from nucleus	BP	1
GO:0010796	1	0.973344	0	3	regulation of multivesicular body size	BP	1
GO:0010797	1	0.981906	0	2	regulation of multivesicular body size involved in endosome transport	BP	1
GO:0010799	1	0.992476	0	1	regulation of peptidyl-threonine phosphorylation	BP	1
GO:0010800	1	0.992476	0	1	positive regulation of peptidyl-threonine phosphorylation	BP	1
GO:0010810	1	0.938558	0	7	regulation of cell-substrate adhesion	BP	1
GO:0010811	1	0.964002	0	4	positive regulation of cell-substrate adhesion	BP	1
GO:0010812	1	0.990414	0	1	negative regulation of cell-substrate adhesion	BP	1
GO:0010817	1	0.58431	0	54	regulation of hormone levels	BP	1
GO:0010821	1	0.824987	0	18	regulation of mitochondrion organization	BP	1
GO:0010822	1	0.899906	0	10	positive regulation of mitochondrion organization	BP	1
GO:0010823	1	0.962792	0	4	negative regulation of mitochondrion organization	BP	1
GO:0010824	1	0.957583	0	5	regulation of centrosome duplication	BP	1
GO:0010826	1	0.975617	0	3	negative regulation of centrosome duplication	BP	1
GO:0010830	1	0.94341	0	6	regulation of myotube differentiation	BP	1
GO:0010831	1	0.988624	0	1	positive regulation of myotube differentiation	BP	1
GO:0010833	1	0.964465	0	4	telomere maintenance via telomere lengthening	BP	1
GO:0010840	1	0.970373	0	3	regulation of circadian sleep/wake cycle, wakefulness	BP	1
GO:0010841	1	0.970373	0	3	positive regulation of circadian sleep/wake cycle, wakefulness	BP	1
GO:0010863	1	0.977788	0	2	positive regulation of phospholipase C activity	BP	1
GO:0010866	1	0.954111	0	4	regulation of triglyceride biosynthetic process	BP	1
GO:0010867	1	0.975533	0	2	positive regulation of triglyceride biosynthetic process	BP	1
GO:0010868	1	0.978045	0	2	negative regulation of triglyceride biosynthetic process	BP	1
GO:0010876	1	0.627031	0	49	lipid localization	BP	1
GO:0010883	1	0.755117	0	29	regulation of lipid storage	BP	1
GO:0010884	1	0.939016	0	7	positive regulation of lipid storage	BP	1
GO:0010888	1	0.933919	0	7	negative regulation of lipid storage	BP	1
GO:0010889	1	0.962733	0	4	regulation of sequestering of triglyceride	BP	1
GO:0010890	1	0.990884	0	1	positive regulation of sequestering of triglyceride	BP	1
GO:0010891	1	0.981362	0	2	negative regulation of sequestering of triglyceride	BP	1
GO:0010893	1	0.95202	0	4	positive regulation of steroid biosynthetic process	BP	1
GO:0010896	1	0.941146	0	6	regulation of triglyceride catabolic process	BP	1
GO:0010897	1	0.950789	0	5	negative regulation of triglyceride catabolic process	BP	1
GO:0010898	1	0.989863	0	1	positive regulation of triglyceride catabolic process	BP	1
GO:0010906	0.108535	0.99447	1	11	regulation of glucose metabolic process	BP	1
GO:0010907	1	0.953709	0	5	positive regulation of glucose metabolic process	BP	1
GO:0010911	1	0.980986	0	2	regulation of isomerase activity	BP	1
GO:0010912	1	0.980986	0	2	positive regulation of isomerase activity	BP	1
GO:0010918	1	0.990803	0	1	positive regulation of mitochondrial membrane potential	BP	1
GO:0010921	1	0.826243	0	18	regulation of phosphatase activity	BP	1
GO:0010923	1	0.907617	0	9	negative regulation of phosphatase activity	BP	1
GO:0010927	0.634254	0.737027	1	108	cellular component assembly involved in morphogenesis	BP	1
GO:0010935	1	0.988243	0	1	regulation of macrophage cytokine production	BP	1
GO:0010936	1	0.988243	0	1	negative regulation of macrophage cytokine production	BP	1
GO:0010948	0.404881	0.906168	1	55	negative regulation of cell cycle process	BP	1
GO:0010950	1	0.77227	0	26	positive regulation of endopeptidase activity	BP	1
GO:0010951	1	0.855931	0	14	negative regulation of endopeptidase activity	BP	1
GO:0010952	1	0.742866	0	30	positive regulation of peptidase activity	BP	1
GO:0010955	1	0.921069	0	7	negative regulation of protein processing	BP	1
GO:0010959	1	0.77777	0	26	regulation of metal ion transport	BP	1
GO:0010960	1	0.980879	0	2	magnesium ion homeostasis	BP	1
GO:0010961	1	0.98829	0	1	intracellular magnesium ion homeostasis	BP	1
GO:0010962	1	0.988432	0	1	regulation of glucan biosynthetic process	BP	1
GO:0010965	1	0.753567	0	30	regulation of mitotic sister chromatid separation	BP	1
GO:0010968	1	0.982938	0	2	regulation of microtubule nucleation	BP	1
GO:0010970	1	0.611624	0	53	transport along microtubule	BP	1
GO:0010971	1	0.983336	0	2	positive regulation of G2/M transition of mitotic cell cycle	BP	1
GO:0010972	1	0.883215	0	13	negative regulation of G2/M transition of mitotic cell cycle	BP	1
GO:0010975	0.527012	0.829975	1	80	regulation of neuron projection development	BP	1
GO:0010976	1	0.710158	0	35	positive regulation of neuron projection development	BP	1
GO:0010977	1	0.927205	0	8	negative regulation of neuron projection development	BP	1
GO:0010992	1	0.982642	0	2	ubiquitin recycling	BP	1
GO:0010995	1	0.991319	0	1	free ubiquitin chain depolymerization	BP	1
GO:0010996	1	0.945458	0	6	response to auditory stimulus	BP	1
GO:0010998	1	0.992455	0	1	regulation of translational initiation by eIF2 alpha phosphorylation	BP	1
GO:0012501	0.319664	0.892027	2	118	programmed cell death	BP	1
GO:0012502	1	0.908216	0	11	induction of programmed cell death	BP	1
GO:0014009	1	0.975494	0	3	glial cell proliferation	BP	1
GO:0014013	1	0.916906	0	9	regulation of gliogenesis	BP	1
GO:0014014	1	0.944188	0	6	negative regulation of gliogenesis	BP	1
GO:0014015	1	0.97112	0	3	positive regulation of gliogenesis	BP	1
GO:0014016	1	0.806675	0	22	neuroblast differentiation	BP	1
GO:0014017	1	0.876873	0	14	neuroblast fate commitment	BP	1
GO:0014018	1	0.990015	0	1	neuroblast fate specification	BP	1
GO:0014019	1	0.885936	0	12	neuroblast development	BP	1
GO:0014041	1	0.714672	0	31	regulation of neuron maturation	BP	1
GO:0014042	1	0.732563	0	28	positive regulation of neuron maturation	BP	1
GO:0014043	1	0.992075	0	1	negative regulation of neuron maturation	BP	1
GO:0014045	1	0.970392	0	3	establishment of endothelial blood-brain barrier	BP	1
GO:0014047	1	0.98961	0	1	glutamate secretion	BP	1
GO:0014048	1	0.982963	0	2	regulation of glutamate secretion	BP	1
GO:0014049	1	0.991785	0	1	positive regulation of glutamate secretion	BP	1
GO:0014059	1	0.991106	0	1	regulation of dopamine secretion	BP	1
GO:0014070	0.570265	0.795788	1	90	response to organic cyclic compound	BP	1
GO:0014074	1	0.915129	0	10	response to purine-containing compound	BP	1
GO:0014075	1	0.989191	0	1	response to amine	BP	1
GO:0014703	1	0.987491	0	1	oscillatory muscle contraction	BP	1
GO:0014706	1	0.89585	0	12	striated muscle tissue development	BP	1
GO:0014732	1	0.992291	0	1	skeletal muscle atrophy	BP	1
GO:0014743	1	0.978639	0	2	regulation of muscle hypertrophy	BP	1
GO:0014812	1	0.98011	0	2	muscle cell migration	BP	1
GO:0014821	1	0.987906	0	1	phasic smooth muscle contraction	BP	1
GO:0014866	1	0.938196	0	6	skeletal myofibril assembly	BP	1
GO:0014881	1	0.978639	0	2	regulation of myofibril size	BP	1
GO:0014887	1	0.992291	0	1	cardiac muscle adaptation	BP	1
GO:0014888	1	0.992291	0	1	striated muscle adaptation	BP	1
GO:0014889	1	0.992291	0	1	muscle atrophy	BP	1
GO:0014891	1	0.992291	0	1	striated muscle atrophy	BP	1
GO:0014899	1	0.992291	0	1	cardiac muscle atrophy	BP	1
GO:0014902	1	0.71637	0	35	myotube differentiation	BP	1
GO:0014904	1	0.984511	0	2	myotube cell development	BP	1
GO:0015012	1	0.877532	0	13	heparan sulfate proteoglycan biosynthetic process	BP	1
GO:0015014	1	0.956634	0	5	heparan sulfate proteoglycan biosynthetic process, polysaccharide chain biosynthetic process	BP	1
GO:0015031	0.944714	0.218324	1	279	protein transport	BP	1
GO:0015669	1	0.987588	0	1	gas transport	BP	1
GO:0015671	1	0.987588	0	1	oxygen transport	BP	1
GO:0015677	1	0.959336	0	4	copper ion import	BP	1
GO:0015679	1	0.988237	0	1	plasma membrane copper ion transport	BP	1
GO:0015680	1	0.987063	0	1	protein maturation by copper ion transfer	BP	1
GO:0015693	1	0.977134	0	2	magnesium ion transport	BP	1
GO:0015695	1	0.898009	0	10	organic cation transport	BP	1
GO:0015697	1	0.977557	0	2	quaternary ammonium group transport	BP	1
GO:0015698	1	0.739594	0	32	inorganic anion transport	BP	1
GO:0015701	1	0.930144	0	8	bicarbonate transport	BP	1
GO:0015709	1	0.988301	0	1	thiosulfate transport	BP	1
GO:0015711	1	0.352632	0	105	organic anion transport	BP	1
GO:0015718	1	0.819151	0	20	monocarboxylic acid transport	BP	1
GO:0015724	1	0.990672	0	1	formate transport	BP	1
GO:0015729	1	0.988301	0	1	oxaloacetate transport	BP	1
GO:0015734	1	0.989933	0	1	taurine transport	BP	1
GO:0015740	1	0.949233	0	5	C4-dicarboxylate transport	BP	1
GO:0015742	1	0.988512	0	1	alpha-ketoglutarate transport	BP	1
GO:0015743	1	0.976947	0	2	malate transport	BP	1
GO:0015744	1	0.978463	0	2	succinate transport	BP	1
GO:0015746	1	0.990046	0	1	citrate transport	BP	1
GO:0015748	1	0.83605	0	18	organophosphate ester transport	BP	1
GO:0015749	0.0791	0.997203	1	8	monosaccharide transmembrane transport	BP	1
GO:0015757	1	0.988585	0	1	galactose transmembrane transport	BP	1
GO:0015766	1	0.990773	0	1	disaccharide transport	BP	1
GO:0015771	1	0.990773	0	1	trehalose transport	BP	1
GO:0015772	1	0.990773	0	1	oligosaccharide transport	BP	1
GO:0015780	1	0.922974	0	7	nucleotide-sugar transmembrane transport	BP	1
GO:0015783	1	0.977175	0	2	GDP-fucose transmembrane transport	BP	1
GO:0015786	1	0.977859	0	2	UDP-glucose transmembrane transport	BP	1
GO:0015787	1	0.988462	0	1	UDP-glucuronic acid transmembrane transport	BP	1
GO:0015789	1	0.988585	0	1	UDP-N-acetylgalactosamine transmembrane transport	BP	1
GO:0015790	1	0.977128	0	2	UDP-xylose transmembrane transport	BP	1
GO:0015791	1	0.991967	0	1	polyol transmembrane transport	BP	1
GO:0015798	1	0.991967	0	1	myo-inositol transport	BP	1
GO:0015800	1	0.941796	0	6	acidic amino acid transport	BP	1
GO:0015802	1	0.979587	0	2	basic amino acid transport	BP	1
GO:0015803	1	0.980409	0	2	branched-chain amino acid transport	BP	1
GO:0015804	1	0.903297	0	10	neutral amino acid transport	BP	1
GO:0015805	1	0.976493	0	2	S-adenosyl-L-methionine transport	BP	1
GO:0015807	1	0.82447	0	19	L-amino acid transport	BP	1
GO:0015810	1	0.991389	0	1	aspartate transmembrane transport	BP	1
GO:0015811	1	0.97678	0	2	L-cystine transport	BP	1
GO:0015812	1	0.971678	0	3	gamma-aminobutyric acid transport	BP	1
GO:0015813	1	0.96137	0	4	L-glutamate transmembrane transport	BP	1
GO:0015816	1	0.990923	0	1	glycine transport	BP	1
GO:0015820	1	0.980409	0	2	leucine transport	BP	1
GO:0015822	1	0.988543	0	1	ornithine transport	BP	1
GO:0015825	1	0.989353	0	1	L-serine transport	BP	1
GO:0015833	0.944714	0.218324	1	279	peptide transport	BP	1
GO:0015837	1	0.959351	0	4	amine transport	BP	1
GO:0015838	1	0.98829	0	1	amino-acid betaine transport	BP	1
GO:0015842	1	0.959351	0	4	aminergic neurotransmitter loading into synaptic vesicle	BP	1
GO:0015844	1	0.969839	0	3	monoamine transport	BP	1
GO:0015849	1	0.502195	0	69	organic acid transport	BP	1
GO:0015850	1	0.844799	0	18	organic hydroxy compound transport	BP	1
GO:0015851	1	0.990721	0	1	nucleobase transport	BP	1
GO:0015854	1	0.990721	0	1	guanine transport	BP	1
GO:0015858	1	0.951819	0	5	nucleoside transport	BP	1
GO:0015865	1	0.94819	0	5	purine nucleotide transport	BP	1
GO:0015866	1	0.9674	0	3	ADP transport	BP	1
GO:0015867	1	0.978321	0	2	ATP transport	BP	1
GO:0015868	1	0.94819	0	5	purine ribonucleotide transport	BP	1
GO:0015870	1	0.990046	0	1	acetylcholine transport	BP	1
GO:0015871	1	0.980363	0	2	choline transport	BP	1
GO:0015872	1	0.969839	0	3	dopamine transport	BP	1
GO:0015879	1	0.98829	0	1	carnitine transport	BP	1
GO:0015880	1	0.977328	0	2	coenzyme A transport	BP	1
GO:0015884	1	0.988894	0	1	folic acid transport	BP	1
GO:0015886	1	0.982602	0	2	heme transport	BP	1
GO:0015904	1	0.989299	0	1	tetracycline transmembrane transport	BP	1
GO:0015908	1	0.991207	0	1	fatty acid transport	BP	1
GO:0015914	1	0.912317	0	10	phospholipid transport	BP	1
GO:0015918	1	0.894433	0	12	sterol transport	BP	1
GO:0015919	1	0.945111	0	5	peroxisomal membrane transport	BP	1
GO:0015931	0.659727	0.710749	1	107	nucleobase-containing compound transport	BP	1
GO:0015936	1	0.94411	0	5	coenzyme A metabolic process	BP	1
GO:0015937	1	0.94411	0	5	coenzyme A biosynthetic process	BP	1
GO:0015959	1	0.978905	0	2	diadenosine polyphosphate metabolic process	BP	1
GO:0015960	1	0.991023	0	1	diadenosine polyphosphate biosynthetic process	BP	1
GO:0015961	1	0.987773	0	1	diadenosine polyphosphate catabolic process	BP	1
GO:0015965	1	0.991023	0	1	diadenosine tetraphosphate metabolic process	BP	1
GO:0015966	1	0.991023	0	1	diadenosine tetraphosphate biosynthetic process	BP	1
GO:0015969	1	0.987834	0	1	guanosine tetraphosphate metabolic process	BP	1
GO:0015971	1	0.987834	0	1	guanosine tetraphosphate catabolic process	BP	1
GO:0015980	1	0.335671	0	99	energy derivation by oxidation of organic compounds	BP	1
GO:0015985	1	0.858585	0	13	energy coupled proton transport, down electrochemical gradient	BP	1
GO:0015986	1	0.858585	0	13	proton motive force-driven ATP synthesis	BP	1
GO:0015988	1	0.865604	0	13	energy coupled proton transmembrane transport, against electrochemical gradient	BP	1
GO:0016024	1	0.989292	0	1	CDP-diacylglycerol biosynthetic process	BP	1
GO:0016031	1	0.987529	0	1	tRNA import into mitochondrion	BP	1
GO:0016032	1	0.979081	0	2	viral process	BP	1
GO:0016037	1	0.97821	0	2	light absorption	BP	1
GO:0016038	1	0.9889	0	1	absorption of visible light	BP	1
GO:0016039	1	0.989191	0	1	absorption of UV light	BP	1
GO:0016042	0.07779	0.989065	2	45	lipid catabolic process	BP	1
GO:0016043	0.999462	0.00166455	7	1825	cellular component organization	BP	1
GO:0016048	1	0.855903	0	17	detection of temperature stimulus	BP	1
GO:0016049	1	0.583122	0	59	cell growth	BP	1
GO:0016050	1	0.447343	0	80	vesicle organization	BP	1
GO:0016051	1	0.799722	0	23	carbohydrate biosynthetic process	BP	1
GO:0016052	1	0.75397	0	28	carbohydrate catabolic process	BP	1
GO:0016053	1	0.48316	0	70	organic acid biosynthetic process	BP	1
GO:0016054	0.394338	0.911639	1	48	organic acid catabolic process	BP	1
GO:0016055	1	0.850571	0	17	Wnt signaling pathway	BP	1
GO:0016056	1	0.893576	0	12	rhodopsin mediated signaling pathway	BP	1
GO:0016057	1	0.957886	0	5	regulation of membrane potential in photoreceptor cell	BP	1
GO:0016059	1	0.664201	0	43	deactivation of rhodopsin mediated signaling	BP	1
GO:0016060	1	0.958406	0	4	metarhodopsin inactivation	BP	1
GO:0016062	1	0.972679	0	3	adaptation of rhodopsin mediated signaling	BP	1
GO:0016063	1	0.803831	0	21	rhodopsin biosynthetic process	BP	1
GO:0016070	0.979104	0.0623538	3	713	RNA metabolic process	BP	1
GO:0016071	1	0.0574935	0	275	mRNA metabolic process	BP	1
GO:0016072	0.37419	0.859057	2	123	rRNA metabolic process	BP	1
GO:0016073	1	0.740043	0	30	snRNA metabolic process	BP	1
GO:0016074	1	0.935402	0	6	sno(s)RNA metabolic process	BP	1
GO:0016075	1	0.936629	0	6	rRNA catabolic process	BP	1
GO:0016078	1	0.948875	0	5	tRNA catabolic process	BP	1
GO:0016079	1	0.636339	0	47	synaptic vesicle exocytosis	BP	1
GO:0016080	1	0.921875	0	9	synaptic vesicle targeting	BP	1
GO:0016081	1	0.844779	0	17	synaptic vesicle docking	BP	1
GO:0016082	1	0.874626	0	14	synaptic vesicle priming	BP	1
GO:0016093	1	0.98829	0	1	polyprenol metabolic process	BP	1
GO:0016094	1	0.98829	0	1	polyprenol biosynthetic process	BP	1
GO:0016101	1	0.990636	0	1	diterpenoid metabolic process	BP	1
GO:0016102	1	0.990636	0	1	diterpenoid biosynthetic process	BP	1
GO:0016106	1	0.976461	0	2	sesquiterpenoid biosynthetic process	BP	1
GO:0016107	1	0.979102	0	2	sesquiterpenoid catabolic process	BP	1
GO:0016114	1	0.925015	0	7	terpenoid biosynthetic process	BP	1
GO:0016115	1	0.979102	0	2	terpenoid catabolic process	BP	1
GO:0016119	1	0.990636	0	1	carotene metabolic process	BP	1
GO:0016125	1	0.852229	0	16	sterol metabolic process	BP	1
GO:0016126	1	0.898101	0	11	sterol biosynthetic process	BP	1
GO:0016127	1	0.98934	0	1	sterol catabolic process	BP	1
GO:0016137	1	0.979879	0	2	glycoside metabolic process	BP	1
GO:0016139	1	0.979879	0	2	glycoside catabolic process	BP	1
GO:0016180	1	0.806957	0	22	snRNA processing	BP	1
GO:0016185	1	0.975061	0	3	synaptic vesicle budding from presynaptic endocytic zone membrane	BP	1
GO:0016188	1	0.992524	0	1	synaptic vesicle maturation	BP	1
GO:0016189	1	0.987979	0	1	synaptic vesicle to endosome fusion	BP	1
GO:0016192	0.912462	0.23338	2	400	vesicle-mediated transport	BP	1
GO:0016197	1	0.443767	0	80	endosomal transport	BP	1
GO:0016198	1	0.849276	0	19	axon choice point recognition	BP	1
GO:0016199	1	0.849276	0	19	axon midline choice point recognition	BP	1
GO:0016200	1	0.946706	0	6	synaptic target attraction	BP	1
GO:0016201	1	0.895896	0	12	synaptic target inhibition	BP	1
GO:0016202	1	0.952639	0	5	regulation of striated muscle tissue development	BP	1
GO:0016203	0.275028	0.959519	1	36	muscle attachment	BP	1
GO:0016204	1	0.924915	0	8	determination of muscle attachment site	BP	1
GO:0016226	1	0.859631	0	13	iron-sulfur cluster assembly	BP	1
GO:0016233	1	0.959318	0	5	telomere capping	BP	1
GO:0016236	0.39089	0.913257	1	50	macroautophagy	BP	1
GO:0016237	1	0.990744	0	1	microautophagy	BP	1
GO:0016239	1	0.884119	0	12	positive regulation of macroautophagy	BP	1
GO:0016241	1	0.80416	0	22	regulation of macroautophagy	BP	1
[truncated: 4,364 more rows]
