# Supplementary material for: Cestode infection is linked to transcriptional shifts in neuropeptide signalling and caste-specific ageing pathways in a social insect
Source: BMC Genomics. 2026 Jun 15;27:547. doi: 10.1186/s12864-026-12959-6 (PMC13267302; doi:10.1186/s12864-026-12959-6)
Supplement: Supplementary file 5 [file 12864_2026_12959_MOESM5_ESM.xlsx]

## Sheet: Abbreviations
Table 1. List of neuropeptides and neuropeptide receptors and their abbreviations.The table reports the names of neuropeptides and neuropeptide receptors identified in this study together with the abbreviations used throughout the manuscript and supplementary materials.
Neuropeptide_or_Receptor	Abbreviation
Adipokinetic hormone	AKH
Adipokinetic hormone receptor	AKHR
Allatostatin-A	AstA
Allatostatin-A receptor	AstAR
Allatostatin-C	AstC
Allatotropin	ATP
Allatotropin receptor	ATPR
Bursicon	BURS
Calcitonin gene related peptide	CGRP
CAPA neuropeptides	CAPA
CAPA receptor-like	CAPARl
CAPA receptor-like X1	CAPARlX1
CCHamide	CCHa
CCHamide receptor	CCHaR
Cholecystokinin receptor	CCKR
Cholecystokinin receptor-like X1	CCKRlX1
CNMamide	CNMa
Corazonin	Crz
Corazonin-related peptide receptor	CrzR
Diuretic hormone 44	Dh44
Diuretic hormone class 1 CRF-like	Dh1
Diuretic hormone class 2 calcitonin-like	Dh2
Diuretic hormone receptor	DhR
Ecdysis triggering hormone	ETH
Eclosion hormone	EH
Elevenin	ELV
FMRFamide	FMRFa
G-protein coupled receptors 54	GPCR54
G-protein coupled receptors family 1 profile domain-containing protein	GPCR-F1
Gonadotropin-releasing hormone II receptor	GnRHIIR
Gonadotropin-releasing hormone receptor	GnRHR
Growth hormone secretagogue receptor type 1	GHSRt1
Inotocin	INO
Inotocin receptor isoform A	INORiA
Insulin-like peptide	ILP
Ion transport peptide	ITP
Myosuppressin	MS
Myosuppressin receptor	MSR
Neuroparsin	NP
Neuropeptide CAPA receptor	CAPAR
Neuropeptide F	NPF
Neuropeptide FF receptor	NPFF
Neuropeptide Y receptor	NPYR
Neuropeptide Y receptor type 1	NPYRt1
Neuropeptide-like peptide-1	NPLP1
Neuropeptide Y receptor type 6	NPYRt6
Orcokinin	OK
Orexin receptor	ORX
Orexin receptor type 1	OXRt1
Orexin receptor type 2	OXRt2
Orexin-receptor-type2-like	OXRt2l
PBAN neuropeptides	PBAN
Pigment dispersing factor	PDF
Prolactin-releasing peptide	PrRP
Prolactin-releasing peptide receptor	PrRPR
Prothoracicotropic hormone	PTTH
Pyroglutamylated RF-amide	PRFa
Pyroglutamylated RF-amide receptor	PRFaR
Pyrokinin	PK
Pyrokinin 1 receptor	PK1R
Pyrokinin 1 receptor-like	PK1Rl
QRF peptide	QRFP
QRFP-like peptide receptor	QRFPlpR
RYamide receptor	RYaR
Sex peptide receptor	SP
Short neuropeptide F	sNPF
Short neuropeptide F receptor	sNPFR
SIFamide	SIFa
SIFamide receptor	SIFaR
Somatostatin	SST
Sulfakinin	SK
Tachykinin	TK
Tachykinin-like peptide receptor 99D	TKLPR99D
Tachykinin-like peptides receptor 86C	TKLPR86C
Thyrotropin-releasing hormone receptor	TRHR
Trissin	TRS
Trissin receptor	TRSR

## Sheet: Orthofinder
Table 2. Orthogroup composition of ant, bee, and outgroup proteomes used for comparative analyses. The table reports orthogroups inferred across ant species (A), bee species (B), and outgroup taxa, with columns indicating the number of protein sequences assigned to each orthogroup per species. The final columns correspond to Drosophila melanogaster and the proteomes derived from the Temnothorax n…
Orthogroup	(A)Acromyrmex_charruanus	(A)Acromyrmex_echinatior	(A)Acromyrmex_heyeri	(A)Acromyrmex_insinuator	(A)Atta_cephalotes	(A)Atta_colombica	(A)Camponotus_floridanus	(A)Cardiocondyla_obscurior	(A)Cyphomyrmex_costatus	(A)Dinoponera_quadriceps	(A)Harpegnathos saltator	(A)Lasius_niger	(A)Lasius_platythorax	(A)Ooceraea_biroi	(A)Pogonomyrmex_barbatus	(A)Pseudoatta_argentina	(A)Temnothorax_curvispinosus	(A)Temnothorax_longispinosus	(A)Trachymyrmex_cornetzi	(A)Trachymyrmex_septentrionalis	(A)Trachymyrmex_zeteki	(B)Apis_cerana_cerana	(B)Apis_mellifera	(B)Apis_mellifera_carnica	(B)Bombus_bifarius	(B)Bombus_impatiens	(B)Bombus_terrestris	(B)Melipona_bicolor	(B)Tetragonisca_angustula	Drosophila_melanogaster	GAGA-0510_final_annotation_repfilt_addreannot.pep	merged_Br.fasta​.transdecoder	merged_output-old_FB.fasta​.transdecoder
OG0000000	tr|A0A836FEI2|A0A836FEI2_9HYME, tr|A0A836FG57|A0A836FG57_9HYME, tr|A0A836FGX4|A0A836FGX4_9HYME, tr|A0A836FHB5|A0A836FHB5_9HYME, tr|A0A836FM73|A0A836FM73_9HYME, tr|A0A836FNS6|A0A836FNS6_9HYME, tr|A0A836FT88|A0A836FT88_9HYME, tr|A0A836FVC1|A0A836FVC1_9HYME, tr|A0A836FX65|A0A836FX65_9HYME, tr|A0A836FYZ1|A0A836FYZ1_9HYME, tr|A0A836FZ90|A0A836FZ90_9HYME, tr|A0A836G1N9|A0A836G1N9_9HYME, tr|A0A836G6B7|A…	tr|F4W3W4|F4W3W4_ACREC, tr|F4W4A4|F4W4A4_ACREC, tr|F4W4D0|F4W4D0_ACREC, tr|F4W4D1|F4W4D1_ACREC, tr|F4W4D5|F4W4D5_ACREC, tr|F4W4U4|F4W4U4_ACREC, tr|F4W4V0|F4W4V0_ACREC, tr|F4W4V1|F4W4V1_ACREC, tr|F4W4V8|F4W4V8_ACREC, tr|F4W4V9|F4W4V9_ACREC, tr|F4W4W0|F4W4W0_ACREC, tr|F4W4W1|F4W4W1_ACREC, tr|F4W4W5|F4W4W5_ACREC, tr|F4W4W8|F4W4W8_ACREC, tr|F4W577|F4W577_ACREC, tr|F4W590|F4W590_ACREC, tr|F4W5C1|F4W5C…	tr|A0A836EAM3|A0A836EAM3_9HYME, tr|A0A836ER99|A0A836ER99_9HYME, tr|A0A836ESN1|A0A836ESN1_9HYME, tr|A0A836EWQ5|A0A836EWQ5_9HYME, tr|A0A836EYM4|A0A836EYM4_9HYME, tr|A0A836FDV1|A0A836FDV1_9HYME, tr|A0A836FIM5|A0A836FIM5_9HYME, tr|A0A836FJB0|A0A836FJB0_9HYME, tr|A0A836FT48|A0A836FT48_9HYME, tr|A0A836FW09|A0A836FW09_9HYME, tr|A0A836FZ38|A0A836FZ38_9HYME, tr|A0A836G1E0|A0A836G1E0_9HYME, tr|A0A836G5G7|A…	tr|A0A836E845|A0A836E845_9HYME, tr|A0A836E8M5|A0A836E8M5_9HYME, tr|A0A836E9Z5|A0A836E9Z5_9HYME, tr|A0A836EA46|A0A836EA46_9HYME, tr|A0A836EAY2|A0A836EAY2_9HYME, tr|A0A836EB96|A0A836EB96_9HYME, tr|A0A836ECR4|A0A836ECR4_9HYME, tr|A0A836ECY2|A0A836ECY2_9HYME, tr|A0A836ED64|A0A836ED64_9HYME, tr|A0A836EFG8|A0A836EFG8_9HYME, tr|A0A836EHV4|A0A836EHV4_9HYME, tr|A0A836EI30|A0A836EI30_9HYME, tr|A0A836EIF4|A…	tr|A0A158N9V2|A0A158N9V2_ATTCE, tr|A0A158NBC9|A0A158NBC9_ATTCE, tr|A0A158NFB7|A0A158NFB7_ATTCE, tr|A0A158NIH1|A0A158NIH1_ATTCE, tr|A0A158NIU5|A0A158NIU5_ATTCE, tr|A0A158NK29|A0A158NK29_ATTCE, tr|A0A158NKR1|A0A158NKR1_ATTCE, tr|A0A158NM00|A0A158NM00_ATTCE, tr|A0A158NMM3|A0A158NMM3_ATTCE, tr|A0A158NMN1|A0A158NMN1_ATTCE, tr|A0A158NN62|A0A158NN62_ATTCE, tr|A0A158NPX5|A0A158NPX5_ATTCE, tr|A0A158NR72|A…	tr|A0A151HY66|A0A151HY66_9HYME, tr|A0A151HYI6|A0A151HYI6_9HYME, tr|A0A151HYL7|A0A151HYL7_9HYME, tr|A0A151HZ16|A0A151HZ16_9HYME, tr|A0A151HZT1|A0A151HZT1_9HYME, tr|A0A151I067|A0A151I067_9HYME, tr|A0A151I1T3|A0A151I1T3_9HYME, tr|A0A151I2K3|A0A151I2K3_9HYME, tr|A0A151I3T7|A0A151I3T7_9HYME, tr|A0A151I445|A0A151I445_9HYME, tr|A0A151I4D4|A0A151I4D4_9HYME, tr|A0A151I550|A0A151I550_9HYME, tr|A0A151I619|A…	tr|E1ZVG8|E1ZVG8_CAMFO, tr|E1ZVZ0|E1ZVZ0_CAMFO, tr|E1ZXU3|E1ZXU3_CAMFO, tr|E1ZYU4|E1ZYU4_CAMFO, tr|E1ZZ37|E1ZZ37_CAMFO, tr|E1ZZM1|E1ZZM1_CAMFO, tr|E2A148|E2A148_CAMFO, tr|E2A283|E2A283_CAMFO, tr|E2A2L0|E2A2L0_CAMFO, tr|E2A362|E2A362_CAMFO, tr|E2A3D2|E2A3D2_CAMFO, tr|E2A3V3|E2A3V3_CAMFO, tr|E2A4A4|E2A4A4_CAMFO, tr|E2A4A5|E2A4A5_CAMFO, tr|E2A4I7|E2A4I7_CAMFO, tr|E2A4Z0|E2A4Z0_CAMFO, tr|E2A5B2|E2A5B…	tr|A0AAW2EIN6|A0AAW2EIN6_9HYME, tr|A0AAW2F409|A0AAW2F409_9HYME, tr|A0AAW2FKH9|A0AAW2FKH9_9HYME, tr|A0AAW2GLL3|A0AAW2GLL3_9HYME, tr|A0AAW2GU35|A0AAW2GU35_9HYME	tr|A0A151I8M3|A0A151I8M3_9HYME, tr|A0A151ID71|A0A151ID71_9HYME, tr|A0A151IDV2|A0A151IDV2_9HYME, tr|A0A151IH88|A0A151IH88_9HYME, tr|A0A151II16|A0A151II16_9HYME, tr|A0A151IIR5|A0A151IIR5_9HYME, tr|A0A151IKM7|A0A151IKM7_9HYME, tr|A0A151INL4|A0A151INL4_9HYME, tr|A0A151IP61|A0A151IP61_9HYME, tr|A0A151K2I2|A0A151K2I2_9HYME, tr|A0A195C0W3|A0A195C0W3_9HYME, tr|A0A195C2G6|A0A195C2G6_9HYME, tr|A0A195C2J4|A…	tr|A0A6P3WQM9|A0A6P3WQM9_DINQU, tr|A0A6P3WQP9|A0A6P3WQP9_DINQU, tr|A0A6P3WRN6|A0A6P3WRN6_DINQU, tr|A0A6P3WTG5|A0A6P3WTG5_DINQU, tr|A0A6P3WU79|A0A6P3WU79_DINQU, tr|A0A6P3WUH0|A0A6P3WUH0_DINQU, tr|A0A6P3WUX5|A0A6P3WUX5_DINQU, tr|A0A6P3WVW9|A0A6P3WVW9_DINQU, tr|A0A6P3WXC2|A0A6P3WXC2_DINQU, tr|A0A6P3WXN5|A0A6P3WXN5_DINQU, tr|A0A6P3WXN8|A0A6P3WXN8_DINQU, tr|A0A6P3WXP0|A0A6P3WXP0_DINQU, tr|A0A6P3WYY4|A…	tr|E2B2F6|E2B2F6_HARSA, tr|E2B2G5|E2B2G5_HARSA, tr|E2B2I9|E2B2I9_HARSA, tr|E2B2J3|E2B2J3_HARSA, tr|E2B2J7|E2B2J7_HARSA, tr|E2B2L5|E2B2L5_HARSA, tr|E2B2N9|E2B2N9_HARSA, tr|E2B2U5|E2B2U5_HARSA, tr|E2B306|E2B306_HARSA, tr|E2B359|E2B359_HARSA, tr|E2B3B5|E2B3B5_HARSA, tr|E2B3L4|E2B3L4_HARSA, tr|E2B3M3|E2B3M3_HARSA, tr|E2B3N0|E2B3N0_HARSA, tr|E2B3P7|E2B3P7_HARSA, tr|E2B3P8|E2B3P8_HARSA, tr|E2B3Q4|E2B3Q…	tr|A0A0J7JU56|A0A0J7JU56_LASNI, tr|A0A0J7JUX0|A0A0J7JUX0_LASNI, tr|A0A0J7JV62|A0A0J7JV62_LASNI, tr|A0A0J7K012|A0A0J7K012_LASNI, tr|A0A0J7K0G3|A0A0J7K0G3_LASNI, tr|A0A0J7K0H6|A0A0J7K0H6_LASNI, tr|A0A0J7K1T3|A0A0J7K1T3_LASNI, tr|A0A0J7K530|A0A0J7K530_LASNI, tr|A0A0J7K7Y7|A0A0J7K7Y7_LASNI, tr|A0A0J7KEJ0|A0A0J7KEJ0_LASNI, tr|A0A0J7KEV5|A0A0J7KEV5_LASNI, tr|A0A0J7KFN3|A0A0J7KFN3_LASNI, tr|A0A0J7KGK7|A…	tr|A0AAV2N1D3|A0AAV2N1D3_9HYME, tr|A0AAV2NX02|A0AAV2NX02_9HYME	tr|A0A026VSB7|A0A026VSB7_OOCBI, tr|A0A026VSE1|A0A026VSE1_OOCBI, tr|A0A026VST2|A0A026VST2_OOCBI, tr|A0A026VSU4|A0A026VSU4_OOCBI, tr|A0A026VT99|A0A026VT99_OOCBI, tr|A0A026VTB1|A0A026VTB1_OOCBI, tr|A0A026VTM5|A0A026VTM5_OOCBI, tr|A0A026VTS6|A0A026VTS6_OOCBI, tr|A0A026VTY4|A0A026VTY4_OOCBI, tr|A0A026VTZ2|A0A026VTZ2_OOCBI, tr|A0A026VU08|A0A026VU08_OOCBI, tr|A0A026VUA3|A0A026VUA3_OOCBI, tr|A0A026VV49|A…	tr|A0A6I9VQB2|A0A6I9VQB2_9HYME, tr|A0A6I9W096|A0A6I9W096_9HYME, tr|A0A6I9W283|A0A6I9W283_9HYME, tr|A0A6I9WAG7|A0A6I9WAG7_9HYME, tr|A0A6I9WC09|A0A6I9WC09_9HYME, tr|A0A6I9WFE0|A0A6I9WFE0_9HYME, tr|A0A6I9WFT3|A0A6I9WFT3_9HYME, tr|A0A6I9WIZ1|A0A6I9WIZ1_9HYME, tr|A0A6I9XJB2|A0A6I9XJB2_9HYME, tr|A0A8N1S4I7|A0A8N1S4I7_9HYME	tr|A0A836E229|A0A836E229_9HYME, tr|A0A836E234|A0A836E234_9HYME, tr|A0A836E2Q7|A0A836E2Q7_9HYME, tr|A0A836E4P9|A0A836E4P9_9HYME, tr|A0A836E5J8|A0A836E5J8_9HYME, tr|A0A836E5N6|A0A836E5N6_9HYME, tr|A0A836E6G8|A0A836E6G8_9HYME, tr|A0A836E6I1|A0A836E6I1_9HYME, tr|A0A836E6I6|A0A836E6I6_9HYME, tr|A0A836E6K5|A0A836E6K5_9HYME, tr|A0A836E7D1|A0A836E7D1_9HYME, tr|A0A836E7Y8|A0A836E7Y8_9HYME, tr|A0A836E827|A…	tr|A0A6J1R2Z9|A0A6J1R2Z9_9HYME, tr|A0A6J1RD97|A0A6J1RD97_9HYME, tr|A0A6J1RFG4|A0A6J1RFG4_9HYME	tr|A0A4S2J9Q7|A0A4S2J9Q7_9HYME, tr|A0A4S2KCP2|A0A4S2KCP2_9HYME, tr|A0A4S2KJT0|A0A4S2KJT0_9HYME	tr|A0A151IS76|A0A151IS76_9HYME, tr|A0A151ITB6|A0A151ITB6_9HYME, tr|A0A151ITZ7|A0A151ITZ7_9HYME, tr|A0A151IUM5|A0A151IUM5_9HYME, tr|A0A151IXU2|A0A151IXU2_9HYME, tr|A0A151IY03|A0A151IY03_9HYME, tr|A0A151IZK3|A0A151IZK3_9HYME, tr|A0A151J2E0|A0A151J2E0_9HYME, tr|A0A151J4A0|A0A151J4A0_9HYME, tr|A0A151J4Q1|A0A151J4Q1_9HYME, tr|A0A151JBR2|A0A151JBR2_9HYME, tr|A0A151JM74|A0A151JM74_9HYME, tr|A0A151JMP9|A…	tr|A0A151JVI0|A0A151JVI0_9HYME, tr|A0A151JVM0|A0A151JVM0_9HYME, tr|A0A151JWW8|A0A151JWW8_9HYME, tr|A0A151JXW7|A0A151JXW7_9HYME, tr|A0A151JXY4|A0A151JXY4_9HYME, tr|A0A151JY05|A0A151JY05_9HYME, tr|A0A151JZC9|A0A151JZC9_9HYME, tr|A0A151K076|A0A151K076_9HYME, tr|A0A151K0C1|A0A151K0C1_9HYME, tr|A0A151K0S7|A0A151K0S7_9HYME, tr|A0A195EVD2|A0A195EVD2_9HYME, tr|A0A195EZ23|A0A195EZ23_9HYME, tr|A0A195F2L2|A…	tr|A0A151WGF5|A0A151WGF5_9HYME, tr|A0A151WJW4|A0A151WJW4_9HYME, tr|A0A151WK22|A0A151WK22_9HYME, tr|A0A151WMK1|A0A151WMK1_9HYME, tr|A0A151WTE0|A0A151WTE0_9HYME, tr|A0A151WUU4|A0A151WUU4_9HYME, tr|A0A151WV21|A0A151WV21_9HYME, tr|A0A151WWU9|A0A151WWU9_9HYME, tr|A0A151X1L2|A0A151X1L2_9HYME, tr|A0A151X3H6|A0A151X3H6_9HYME, tr|A0A151X7A6|A0A151X7A6_9HYME, tr|A0A151X8C5|A0A151X8C5_9HYME, tr|A0A151X8Q6|A…	tr|A0A2A3E034|A0A2A3E034_APICC, tr|A0A2A3E0U7|A0A2A3E0U7_APICC, tr|A0A2A3E169|A0A2A3E169_APICC, tr|A0A2A3E1C6|A0A2A3E1C6_APICC, tr|A0A2A3E1F2|A0A2A3E1F2_APICC, tr|A0A2A3E1H8|A0A2A3E1H8_APICC, tr|A0A2A3E1L2|A0A2A3E1L2_APICC, tr|A0A2A3E2Q4|A0A2A3E2Q4_APICC, tr|A0A2A3E3A1|A0A2A3E3A1_APICC, tr|A0A2A3E7H0|A0A2A3E7H0_APICC, tr|A0A2A3E8B3|A0A2A3E8B3_APICC, tr|A0A2A3EM62|A0A2A3EM62_APICC, tr|A0A2A3EMI9|A…	tr|A0A7M7H2C8|A0A7M7H2C8_APIME, tr|A0A7M7ILI1|A0A7M7ILI1_APIME, tr|A0A7M7L0M6|A0A7M7L0M6_APIME, tr|A0A7M7L2X3|A0A7M7L2X3_APIME, tr|A0A7M7L4J8|A0A7M7L4J8_APIME, tr|A0A7M7L9B2|A0A7M7L9B2_APIME, tr|A0A7M7MQP0|A0A7M7MQP0_APIME, tr|A0A7M7MT43|A0A7M7MT43_APIME, tr|A0A7M7MUI5|A0A7M7MUI5_APIME, tr|A0A7M7MVS0|A0A7M7MVS0_APIME, tr|A0A7M7MVT3|A0A7M7MVT3_APIME, tr|A0A7M7MWC3|A0A7M7MWC3_APIME	UPI0000DB7F1A, UPI0003DEBF88, UPI0004EA7CC7, UPI000E5CA524, UPI000E5CF3F4, UPI001E81EA61, UPI001E82046B, UPI001E82CD10, UPI001E8384A3, UPI001E8385A1, UPI001E839094, UPI001E8394A3, UPI001E83B195, UPI001E83B70F, UPI001E83EA3D, UPI001E841419, UPI001E841D95, UPI001E8428E9, UPI001E842FB4, UPI001E844BDA, UPI001E84563F, UPI001E845E97, UPI001E848843, UPI001E84BBEE, UPI001E84BE7B, UPI001E850973, UPI001E85…	tr|A0A6P8LUS6|A0A6P8LUS6_9HYME, tr|A0A6P8LWR4|A0A6P8LWR4_9HYME, tr|A0A6P8M3J9|A0A6P8M3J9_9HYME, tr|A0A6P8M5V9|A0A6P8M5V9_9HYME, tr|A0A6P8MUG1|A0A6P8MUG1_9HYME, tr|A0A6P8MUZ8|A0A6P8MUZ8_9HYME, tr|A0A6P8MWU4|A0A6P8MWU4_9HYME, tr|A0A6P8N4X4|A0A6P8N4X4_9HYME, tr|A0A6P8NB70|A0A6P8NB70_9HYME, tr|A0A6P8NV86|A0A6P8NV86_9HYME	tr|A0A6P3UT40|A0A6P3UT40_BOMIM, tr|A0A6P6F7X7|A0A6P6F7X7_BOMIM, tr|A0A6P6F976|A0A6P6F976_BOMIM, tr|A0A6P6FCT5|A0A6P6FCT5_BOMIM, tr|A0A6P8L452|A0A6P8L452_BOMIM, tr|A0A6P8LDA7|A0A6P8LDA7_BOMIM, tr|A0A6P8LH46|A0A6P8LH46_BOMIM, tr|A0A6P8LKG7|A0A6P8LKG7_BOMIM, tr|A0A6P8LR11|A0A6P8LR11_BOMIM	tr|A0A9B0F7K9|A0A9B0F7K9_BOMTE, tr|A0A9B2MR51|A0A9B2MR51_BOMTE, tr|A0A9B2MU36|A0A9B2MU36_BOMTE, tr|A0A9C6SM04|A0A9C6SM04_BOMTE, tr|A0A9C6SWR1|A0A9C6SWR1_BOMTE, tr|A0A9C6WFK7|A0A9C6WFK7_BOMTE	tr|A0AA40FFY4|A0AA40FFY4_9HYME, tr|A0AA40FHZ8|A0AA40FHZ8_9HYME, tr|A0AA40FJA6|A0AA40FJA6_9HYME, tr|A0AA40FJD9|A0AA40FJD9_9HYME, tr|A0AA40FMC8|A0AA40FMC8_9HYME, tr|A0AA40FMX8|A0AA40FMX8_9HYME, tr|A0AA40FPU3|A0AA40FPU3_9HYME, tr|A0AA40FQ33|A0AA40FQ33_9HYME, tr|A0AA40FS96|A0AA40FS96_9HYME, tr|A0AA40FSK9|A0AA40FSK9_9HYME, tr|A0AA40FWD3|A0AA40FWD3_9HYME, tr|A0AA40G151|A0AA40G151_9HYME, tr|A0AA40G675|A…	tr|A0AAW1AHZ6|A0AAW1AHZ6_9HYME		Tnyl_g12507_i1, Tnyl_g13293_i1, Tnyl_g15709_i1	MSTRG.10444.1.p1, MSTRG.10820.1.p1, MSTRG.10918.1.p1, MSTRG.10919.1.p1, MSTRG.11012.1.p2, MSTRG.11012.1.p7, MSTRG.11216.1.p1, MSTRG.12284.1.p6, MSTRG.12284.2.p69, MSTRG.12284.3.p54, MSTRG.12284.4.p58, MSTRG.12284.5.p68, MSTRG.12284.6.p61, MSTRG.12284.7.p7, MSTRG.12284.8.p62, MSTRG.12286.2.p50, MSTRG.12661.1.p1, MSTRG.13376.1.p1, MSTRG.13380.1.p1, MSTRG.13380.1.p2, MSTRG.15194.1.p1, MSTRG.15269.1.…	MSTRG.10099.1.p4, MSTRG.10099.1.p6, MSTRG.10902.1.p1, MSTRG.10902.1.p11, MSTRG.11389.1.p3, MSTRG.11726.1.p2, MSTRG.11772.1.p20, MSTRG.12113.1.p1, MSTRG.12712.1.p16, MSTRG.12712.1.p3, MSTRG.12919.1.p1, MSTRG.14118.1.p18, MSTRG.14118.3.p20, MSTRG.14118.4.p16, MSTRG.14118.5.p16, MSTRG.14118.6.p16, MSTRG.14118.7.p15, MSTRG.15452.1.p2, MSTRG.15459.1.p1, MSTRG.15459.1.p2, MSTRG.16135.1.p6, MSTRG.16135.…
OG0000001	tr|A0A836GJX4|A0A836GJX4_9HYME	tr|F4W4D9|F4W4D9_ACREC, tr|F4W5Q9|F4W5Q9_ACREC, tr|F4W7S9|F4W7S9_ACREC, tr|F4WA41|F4WA41_ACREC, tr|F4WBB1|F4WBB1_ACREC, tr|F4WBD9|F4WBD9_ACREC, tr|F4WC06|F4WC06_ACREC, tr|F4WD25|F4WD25_ACREC, tr|F4WFT1|F4WFT1_ACREC, tr|F4WGR8|F4WGR8_ACREC, tr|F4WHU5|F4WHU5_ACREC, tr|F4WK01|F4WK01_ACREC, tr|F4WPB1|F4WPB1_ACREC, tr|F4WPJ5|F4WPJ5_ACREC, tr|F4WPY5|F4WPY5_ACREC, tr|F4WRY7|F4WRY7_ACREC, tr|F4WUS9|F4WUS…	tr|A0A836FT74|A0A836FT74_9HYME, tr|A0A836K2Z5|A0A836K2Z5_9HYME		tr|A0A158NB89|A0A158NB89_ATTCE, tr|A0A158NFA9|A0A158NFA9_ATTCE, tr|A0A158NHB8|A0A158NHB8_ATTCE, tr|A0A158NIG1|A0A158NIG1_ATTCE, tr|A0A158NIV0|A0A158NIV0_ATTCE, tr|A0A158NIZ2|A0A158NIZ2_ATTCE, tr|A0A158NJG8|A0A158NJG8_ATTCE, tr|A0A158NM92|A0A158NM92_ATTCE, tr|A0A158NM93|A0A158NM93_ATTCE, tr|A0A158NM96|A0A158NM96_ATTCE, tr|A0A158NMM2|A0A158NMM2_ATTCE, tr|A0A158NMM5|A0A158NMM5_ATTCE, tr|A0A158NQD7|A…	tr|A0A151HYC1|A0A151HYC1_9HYME, tr|A0A151HYJ4|A0A151HYJ4_9HYME, tr|A0A151HZ17|A0A151HZ17_9HYME, tr|A0A151HZD5|A0A151HZD5_9HYME, tr|A0A151HZH6|A0A151HZH6_9HYME, tr|A0A151HZK5|A0A151HZK5_9HYME, tr|A0A151HZM2|A0A151HZM2_9HYME, tr|A0A151HZP5|A0A151HZP5_9HYME, tr|A0A151I012|A0A151I012_9HYME, tr|A0A151I1B6|A0A151I1B6_9HYME, tr|A0A151I2T3|A0A151I2T3_9HYME, tr|A0A151I3F2|A0A151I3F2_9HYME, tr|A0A151I5H3|A…	tr|E1ZWF3|E1ZWF3_CAMFO, tr|E1ZWH0|E1ZWH0_CAMFO, tr|E1ZX27|E1ZX27_CAMFO, tr|E1ZXN2|E1ZXN2_CAMFO, tr|E2A032|E2A032_CAMFO, tr|E2A0G8|E2A0G8_CAMFO, tr|E2A2B4|E2A2B4_CAMFO, tr|E2A2K9|E2A2K9_CAMFO, tr|E2A3B5|E2A3B5_CAMFO, tr|E2A3D3|E2A3D3_CAMFO, tr|E2A457|E2A457_CAMFO, tr|E2A5R9|E2A5R9_CAMFO, tr|E2A7A1|E2A7A1_CAMFO, tr|E2A7Z2|E2A7Z2_CAMFO, tr|E2A9G5|E2A9G5_CAMFO, tr|E2A9S9|E2A9S9_CAMFO, tr|E2AAA2|E2AAA…	tr|A0AAW2E539|A0AAW2E539_9HYME, tr|A0AAW2EDW3|A0AAW2EDW3_9HYME, tr|A0AAW2EE35|A0AAW2EE35_9HYME, tr|A0AAW2EG30|A0AAW2EG30_9HYME, tr|A0AAW2EGZ4|A0AAW2EGZ4_9HYME, tr|A0AAW2EHR7|A0AAW2EHR7_9HYME, tr|A0AAW2EJB4|A0AAW2EJB4_9HYME, tr|A0AAW2F4W0|A0AAW2F4W0_9HYME, tr|A0AAW2F5L7|A0AAW2F5L7_9HYME, tr|A0AAW2F6Z8|A0AAW2F6Z8_9HYME, tr|A0AAW2F8R0|A0AAW2F8R0_9HYME, tr|A0AAW2G1T2|A0AAW2G1T2_9HYME, tr|A0AAW2G3Z5|A…	tr|A0A151I671|A0A151I671_9HYME, tr|A0A151I679|A0A151I679_9HYME, tr|A0A151I689|A0A151I689_9HYME, tr|A0A151I6A1|A0A151I6A1_9HYME, tr|A0A151I6H7|A0A151I6H7_9HYME, tr|A0A151I6W3|A0A151I6W3_9HYME, tr|A0A151I712|A0A151I712_9HYME, tr|A0A151I7H3|A0A151I7H3_9HYME, tr|A0A151I8A4|A0A151I8A4_9HYME, tr|A0A151I8M6|A0A151I8M6_9HYME, tr|A0A151I8U8|A0A151I8U8_9HYME, tr|A0A151I9E1|A0A151I9E1_9HYME, tr|A0A151I9J7|A…	tr|A0A6P3WSH1|A0A6P3WSH1_DINQU, tr|A0A6P3WUZ9|A0A6P3WUZ9_DINQU, tr|A0A6P3X1Z7|A0A6P3X1Z7_DINQU, tr|A0A6P3XHC3|A0A6P3XHC3_DINQU, tr|A0A6P3XI28|A0A6P3XI28_DINQU, tr|A0A6P3XYN3|A0A6P3XYN3_DINQU, tr|A0A6P3Y6N0|A0A6P3Y6N0_DINQU, tr|A0A6P3Y8K5|A0A6P3Y8K5_DINQU, tr|A0A6P3Y9I1|A0A6P3Y9I1_DINQU, tr|A0A6P3Y9K8|A0A6P3Y9K8_DINQU	tr|E2B319|E2B319_HARSA, tr|E2B331|E2B331_HARSA, tr|E2B3Y1|E2B3Y1_HARSA, tr|E2B415|E2B415_HARSA, tr|E2BBZ5|E2BBZ5_HARSA, tr|E2BFU8|E2BFU8_HARSA, tr|E2BGH3|E2BGH3_HARSA, tr|E2BNM4|E2BNM4_HARSA, tr|E2BPB4|E2BPB4_HARSA, tr|E2BR86|E2BR86_HARSA, tr|E2BRD0|E2BRD0_HARSA, tr|E2BRW0|E2BRW0_HARSA, tr|E2BSF2|E2BSF2_HARSA, tr|E2BUK1|E2BUK1_HARSA, tr|E2BY78|E2BY78_HARSA	tr|A0A0J7JT80|A0A0J7JT80_LASNI, tr|A0A0J7JTE1|A0A0J7JTE1_LASNI, tr|A0A0J7JTG8|A0A0J7JTG8_LASNI, tr|A0A0J7JTP2|A0A0J7JTP2_LASNI, tr|A0A0J7JTU7|A0A0J7JTU7_LASNI, tr|A0A0J7JU49|A0A0J7JU49_LASNI, tr|A0A0J7JU91|A0A0J7JU91_LASNI, tr|A0A0J7JUB5|A0A0J7JUB5_LASNI, tr|A0A0J7JUB8|A0A0J7JUB8_LASNI, tr|A0A0J7JUF3|A0A0J7JUF3_LASNI, tr|A0A0J7JUF9|A0A0J7JUF9_LASNI, tr|A0A0J7JUI8|A0A0J7JUI8_LASNI, tr|A0A0J7JUJ4|A…	tr|A0AAV2MVU0|A0AAV2MVU0_9HYME, tr|A0AAV2MVU1|A0AAV2MVU1_9HYME, tr|A0AAV2MW53|A0AAV2MW53_9HYME, tr|A0AAV2MW91|A0AAV2MW91_9HYME, tr|A0AAV2MW92|A0AAV2MW92_9HYME, tr|A0AAV2MWH0|A0AAV2MWH0_9HYME, tr|A0AAV2MWM5|A0AAV2MWM5_9HYME, tr|A0AAV2MWT3|A0AAV2MWT3_9HYME, tr|A0AAV2MWU1|A0AAV2MWU1_9HYME, tr|A0AAV2MWW6|A0AAV2MWW6_9HYME, tr|A0AAV2MWY3|A0AAV2MWY3_9HYME, tr|A0AAV2MX06|A0AAV2MX06_9HYME, tr|A0AAV2MX14|A…	tr|A0A026VRJ9|A0A026VRJ9_OOCBI, tr|A0A026VRK8|A0A026VRK8_OOCBI, tr|A0A026VS62|A0A026VS62_OOCBI, tr|A0A026VSG2|A0A026VSG2_OOCBI, tr|A0A026VSS8|A0A026VSS8_OOCBI, tr|A0A026VUI9|A0A026VUI9_OOCBI, tr|A0A026VVE6|A0A026VVE6_OOCBI, tr|A0A026VVK7|A0A026VVK7_OOCBI, tr|A0A026VVT1|A0A026VVT1_OOCBI, tr|A0A026VVW0|A0A026VVW0_OOCBI, tr|A0A026VXS4|A0A026VXS4_OOCBI, tr|A0A026VYU3|A0A026VYU3_OOCBI, tr|A0A026VZ94|A…	tr|A0A6I9VQQ8|A0A6I9VQQ8_9HYME, tr|A0A6I9VRT4|A0A6I9VRT4_9HYME, tr|A0A6I9VSX9|A0A6I9VSX9_9HYME, tr|A0A6I9VWE9|A0A6I9VWE9_9HYME, tr|A0A6I9W144|A0A6I9W144_9HYME, tr|A0A6I9W523|A0A6I9W523_9HYME, tr|A0A6I9W5N3|A0A6I9W5N3_9HYME, tr|A0A6I9WH88|A0A6I9WH88_9HYME, tr|A0A6I9WIR9|A0A6I9WIR9_9HYME, tr|A0A6I9WM23|A0A6I9WM23_9HYME, tr|A0A6I9WNZ2|A0A6I9WNZ2_9HYME, tr|A0A6I9WR48|A0A6I9WR48_9HYME, tr|A0A6I9WU49|A…	tr|A0A836EGP8|A0A836EGP8_9HYME, tr|A0A836F7F2|A0A836F7F2_9HYME, tr|A0A836FQF8|A0A836FQF8_9HYME, tr|A0A836J969|A0A836J969_9HYME, tr|A0A836JDT9|A0A836JDT9_9HYME, tr|A0A836JJQ4|A0A836JJQ4_9HYME	tr|A0A6J1PCC1|A0A6J1PCC1_9HYME, tr|A0A6J1PCC9|A0A6J1PCC9_9HYME, tr|A0A6J1PCG6|A0A6J1PCG6_9HYME, tr|A0A6J1PCN1|A0A6J1PCN1_9HYME, tr|A0A6J1PCQ5|A0A6J1PCQ5_9HYME, tr|A0A6J1PCT5|A0A6J1PCT5_9HYME, tr|A0A6J1PCX6|A0A6J1PCX6_9HYME, tr|A0A6J1PDC4|A0A6J1PDC4_9HYME, tr|A0A6J1PDE3|A0A6J1PDE3_9HYME, tr|A0A6J1PDJ5|A0A6J1PDJ5_9HYME, tr|A0A6J1PDK2|A0A6J1PDK2_9HYME, tr|A0A6J1PDQ2|A0A6J1PDQ2_9HYME, tr|A0A6J1PE31|A…	tr|A0A4S2JDL7|A0A4S2JDL7_9HYME, tr|A0A4S2JM72|A0A4S2JM72_9HYME, tr|A0A4S2JQG8|A0A4S2JQG8_9HYME, tr|A0A4S2K9Q9|A0A4S2K9Q9_9HYME, tr|A0A4S2KAK2|A0A4S2KAK2_9HYME, tr|A0A4S2KBH8|A0A4S2KBH8_9HYME, tr|A0A4S2KEY0|A0A4S2KEY0_9HYME, tr|A0A4S2KH08|A0A4S2KH08_9HYME, tr|A0A4S2KHV1|A0A4S2KHV1_9HYME, tr|A0A4S2KIU5|A0A4S2KIU5_9HYME, tr|A0A4S2KLI1|A0A4S2KLI1_9HYME, tr|A0A4S2KMA8|A0A4S2KMA8_9HYME, tr|A0A4S2KQH3|A…	tr|A0A151IQW6|A0A151IQW6_9HYME, tr|A0A151IR24|A0A151IR24_9HYME, tr|A0A151IR94|A0A151IR94_9HYME, tr|A0A151IRA0|A0A151IRA0_9HYME, tr|A0A151IRH4|A0A151IRH4_9HYME, tr|A0A151IS15|A0A151IS15_9HYME, tr|A0A151IS37|A0A151IS37_9HYME, tr|A0A151ISC3|A0A151ISC3_9HYME, tr|A0A151ISI5|A0A151ISI5_9HYME, tr|A0A151ISI9|A0A151ISI9_9HYME, tr|A0A151ISN6|A0A151ISN6_9HYME, tr|A0A151ISP4|A0A151ISP4_9HYME, tr|A0A151IT82|A…	tr|A0A151JSN0|A0A151JSN0_9HYME, tr|A0A151JT05|A0A151JT05_9HYME, tr|A0A151JT22|A0A151JT22_9HYME, tr|A0A151JTI3|A0A151JTI3_9HYME, tr|A0A151JTK9|A0A151JTK9_9HYME, tr|A0A151JTP5|A0A151JTP5_9HYME, tr|A0A151JTQ0|A0A151JTQ0_9HYME, tr|A0A151JTS0|A0A151JTS0_9HYME, tr|A0A151JTZ7|A0A151JTZ7_9HYME, tr|A0A151JU83|A0A151JU83_9HYME, tr|A0A151JUJ0|A0A151JUJ0_9HYME, tr|A0A151JUL1|A0A151JUL1_9HYME, tr|A0A151JUL5|A…	tr|A0A151WFA1|A0A151WFA1_9HYME, tr|A0A151WFS3|A0A151WFS3_9HYME, tr|A0A151WGE4|A0A151WGE4_9HYME, tr|A0A151WGF9|A0A151WGF9_9HYME, tr|A0A151WGG4|A0A151WGG4_9HYME, tr|A0A151WGR4|A0A151WGR4_9HYME, tr|A0A151WGV6|A0A151WGV6_9HYME, tr|A0A151WGW6|A0A151WGW6_9HYME, tr|A0A151WHC3|A0A151WHC3_9HYME, tr|A0A151WHY9|A0A151WHY9_9HYME, tr|A0A151WIX0|A0A151WIX0_9HYME, tr|A0A151WJD2|A0A151WJD2_9HYME, tr|A0A151WJQ5|A…	tr|A0A2A3E2S7|A0A2A3E2S7_APICC, tr|A0A2A3E4F1|A0A2A3E4F1_APICC, tr|A0A2A3E4X6|A0A2A3E4X6_APICC, tr|A0A2A3EBG2|A0A2A3EBG2_APICC			tr|A0A6P8LCU6|A0A6P8LCU6_9HYME, tr|A0A6P8LE23|A0A6P8LE23_9HYME, tr|A0A6P8LEW4|A0A6P8LEW4_9HYME, tr|A0A6P8LEW8|A0A6P8LEW8_9HYME, tr|A0A6P8LIY0|A0A6P8LIY0_9HYME, tr|A0A6P8LSW6|A0A6P8LSW6_9HYME, tr|A0A6P8M440|A0A6P8M440_9HYME, tr|A0A6P8M5M9|A0A6P8M5M9_9HYME, tr|A0A6P8M6L1|A0A6P8M6L1_9HYME, tr|A0A6P8MAU8|A0A6P8MAU8_9HYME, tr|A0A6P8MAY0|A0A6P8MAY0_9HYME, tr|A0A6P8MCM7|A0A6P8MCM7_9HYME, tr|A0A6P8MD43|A…	tr|A0A6P3UN79|A0A6P3UN79_BOMIM, tr|A0A6P3URP8|A0A6P3URP8_BOMIM, tr|A0A6P3USB6|A0A6P3USB6_BOMIM, tr|A0A6P3UXS5|A0A6P3UXS5_BOMIM, tr|A0A6P3UZB6|A0A6P3UZB6_BOMIM, tr|A0A6P3UZU6|A0A6P3UZU6_BOMIM, tr|A0A6P3UZU9|A0A6P3UZU9_BOMIM, tr|A0A6P3UZW0|A0A6P3UZW0_BOMIM, tr|A0A6P3V148|A0A6P3V148_BOMIM, tr|A0A6P3V1Q8|A0A6P3V1Q8_BOMIM, tr|A0A6P3V5N1|A0A6P3V5N1_BOMIM, tr|A0A6P3V768|A0A6P3V768_BOMIM, tr|A0A6P6F8C9|A…	tr|A0A9B2JNH8|A0A9B2JNH8_BOMTE, tr|A0A9B2JQW9|A0A9B2JQW9_BOMTE, tr|A0A9B2JR15|A0A9B2JR15_BOMTE, tr|A0A9B2JS41|A0A9B2JS41_BOMTE, tr|A0A9B2JXJ9|A0A9B2JXJ9_BOMTE, tr|A0A9B2MPV0|A0A9B2MPV0_BOMTE, tr|A0A9B2MQJ9|A0A9B2MQJ9_BOMTE, tr|A0A9B2MRA7|A0A9B2MRA7_BOMTE, tr|A0A9B2MRY7|A0A9B2MRY7_BOMTE, tr|A0A9B2MS42|A0A9B2MS42_BOMTE, tr|A0A9B2MSI1|A0A9B2MSI1_BOMTE, tr|A0A9B2MTS8|A0A9B2MTS8_BOMTE, tr|A0A9B2MUJ1|A…	tr|A0AA40FJA5|A0AA40FJA5_9HYME, tr|A0AA40FJQ3|A0AA40FJQ3_9HYME, tr|A0AA40FK28|A0AA40FK28_9HYME, tr|A0AA40FSC3|A0AA40FSC3_9HYME, tr|A0AA40G6K1|A0AA40G6K1_9HYME, tr|A0AA40G912|A0AA40G912_9HYME, tr|A0AA40G918|A0AA40G918_9HYME, tr|A0AA40GGK8|A0AA40GGK8_9HYME, tr|A0AA40KEK8|A0AA40KEK8_9HYME, tr|A0AA40KUM9|A0AA40KUM9_9HYME	tr|A0AAW0ZBN3|A0AAW0ZBN3_9HYME, tr|A0AAW0ZF54|A0AAW0ZF54_9HYME, tr|A0AAW0ZHQ1|A0AAW0ZHQ1_9HYME, tr|A0AAW0ZHZ3|A0AAW0ZHZ3_9HYME, tr|A0AAW0ZW05|A0AAW0ZW05_9HYME, tr|A0AAW0ZWF3|A0AAW0ZWF3_9HYME		Tnyl_g03281_i1, Tnyl_g03281_i2, Tnyl_g04250_i1, Tnyl_g07955_i1, Tnyl_g08904_i1, Tnyl_g09478_i1, Tnyl_g09478_i2, Tnyl_g11253_i1, Tnyl_g14043_i2, Tnyl_g17894_i1, Tnyl_g18953_i1	MSTRG.10130.1.p1, MSTRG.10131.1.p2, MSTRG.10132.1.p1, MSTRG.10138.1.p1, MSTRG.10139.1.p1, MSTRG.10158.1.p1, MSTRG.10303.1.p1, MSTRG.10309.1.p1, MSTRG.10829.1.p1, MSTRG.10852.1.p1, MSTRG.10853.1.p1, MSTRG.10858.1.p1, MSTRG.10932.1.p1, MSTRG.11045.1.p3, MSTRG.11046.1.p1, MSTRG.11047.1.p2, MSTRG.11048.1.p1, MSTRG.13090.1.p2, MSTRG.13109.1.p1, MSTRG.13112.1.p2, MSTRG.13215.1.p1, MSTRG.13812.1.p1, MST…	MSTRG.10214.1.p1, MSTRG.10696.1.p1, MSTRG.10697.1.p1, MSTRG.10702.1.p1, MSTRG.10703.1.p1, MSTRG.10826.1.p1, MSTRG.10993.1.p1, MSTRG.11037.1.p1, MSTRG.11042.1.p2, MSTRG.11718.1.p1, MSTRG.11721.1.p1, MSTRG.11724.1.p13, MSTRG.11724.1.p3, MSTRG.11744.1.p1, MSTRG.11946.1.p1, MSTRG.12523.1.p1, MSTRG.12524.1.p1, MSTRG.12525.1.p1, MSTRG.12526.1.p1, MSTRG.12535.1.p1, MSTRG.12536.1.p1, MSTRG.12576.1.p3, MS…
OG0000002	tr|A0A836FBH9|A0A836FBH9_9HYME, tr|A0A836FGP5|A0A836FGP5_9HYME, tr|A0A836FIW1|A0A836FIW1_9HYME, tr|A0A836FQL5|A0A836FQL5_9HYME, tr|A0A836FU42|A0A836FU42_9HYME, tr|A0A836FVJ2|A0A836FVJ2_9HYME, tr|A0A836FXM6|A0A836FXM6_9HYME, tr|A0A836FZ71|A0A836FZ71_9HYME, tr|A0A836G4J3|A0A836G4J3_9HYME, tr|A0A836G4R1|A0A836G4R1_9HYME, tr|A0A836G4U1|A0A836G4U1_9HYME, tr|A0A836GK64|A0A836GK64_9HYME, tr|A0A836GK68|A…	tr|F4W4A7|F4W4A7_ACREC, tr|F4W7Q4|F4W7Q4_ACREC, tr|F4W8Q2|F4W8Q2_ACREC, tr|F4WBI8|F4WBI8_ACREC, tr|F4WBJ2|F4WBJ2_ACREC, tr|F4WIL2|F4WIL2_ACREC, tr|F4WLE4|F4WLE4_ACREC, tr|F4WN02|F4WN02_ACREC, tr|F4WNE5|F4WNE5_ACREC, tr|F4WTQ8|F4WTQ8_ACREC, tr|F4WWM6|F4WWM6_ACREC, tr|F4WWM7|F4WWM7_ACREC, tr|F4WWM9|F4WWM9_ACREC, tr|F4WWN0|F4WWN0_ACREC, tr|F4WWN1|F4WWN1_ACREC, tr|F4WWN2|F4WWN2_ACREC, tr|F4WWN3|F4WWN…	tr|A0A836EMP3|A0A836EMP3_9HYME, tr|A0A836ET51|A0A836ET51_9HYME, tr|A0A836EUN3|A0A836EUN3_9HYME, tr|A0A836EYP4|A0A836EYP4_9HYME, tr|A0A836EYX7|A0A836EYX7_9HYME, tr|A0A836F5Q3|A0A836F5Q3_9HYME, tr|A0A836F6G2|A0A836F6G2_9HYME, tr|A0A836FBB9|A0A836FBB9_9HYME, tr|A0A836FCI8|A0A836FCI8_9HYME, tr|A0A836FE60|A0A836FE60_9HYME, tr|A0A836FEE4|A0A836FEE4_9HYME, tr|A0A836FF16|A0A836FF16_9HYME, tr|A0A836FFC0|A…	tr|A0A836E9V8|A0A836E9V8_9HYME, tr|A0A836EEK9|A0A836EEK9_9HYME, tr|A0A836EGR2|A0A836EGR2_9HYME, tr|A0A836EHD4|A0A836EHD4_9HYME, tr|A0A836EHU1|A0A836EHU1_9HYME, tr|A0A836ERX1|A0A836ERX1_9HYME, tr|A0A836ET20|A0A836ET20_9HYME, tr|A0A836EW40|A0A836EW40_9HYME, tr|A0A836EW50|A0A836EW50_9HYME, tr|A0A836EWQ0|A0A836EWQ0_9HYME, tr|A0A836EY39|A0A836EY39_9HYME, tr|A0A836EZC9|A0A836EZC9_9HYME, tr|A0A836F2I5|A…	tr|A0A158NB87|A0A158NB87_ATTCE, tr|A0A158NG49|A0A158NG49_ATTCE, tr|A0A158NG50|A0A158NG50_ATTCE, tr|A0A158NG51|A0A158NG51_ATTCE, tr|A0A158NG52|A0A158NG52_ATTCE, tr|A0A158NG53|A0A158NG53_ATTCE, tr|A0A158NG54|A0A158NG54_ATTCE, tr|A0A158NG56|A0A158NG56_ATTCE, tr|A0A158NG57|A0A158NG57_ATTCE, tr|A0A158NG58|A0A158NG58_ATTCE, tr|A0A158NG59|A0A158NG59_ATTCE, tr|A0A158NG60|A0A158NG60_ATTCE, tr|A0A158NG61|A…	tr|A0A151HYF3|A0A151HYF3_9HYME, tr|A0A151I077|A0A151I077_9HYME, tr|A0A151I0G3|A0A151I0G3_9HYME, tr|A0A151I0P2|A0A151I0P2_9HYME, tr|A0A151I0Z6|A0A151I0Z6_9HYME, tr|A0A151I112|A0A151I112_9HYME, tr|A0A151I1A6|A0A151I1A6_9HYME, tr|A0A151I1B2|A0A151I1B2_9HYME, tr|A0A151I1I4|A0A151I1I4_9HYME, tr|A0A151I1L8|A0A151I1L8_9HYME, tr|A0A151I1P6|A0A151I1P6_9HYME, tr|A0A151I1Q4|A0A151I1Q4_9HYME, tr|A0A151I284|A…	tr|E2A4H3|E2A4H3_CAMFO, tr|E2A4H4|E2A4H4_CAMFO, tr|E2AIF6|E2AIF6_CAMFO, tr|E2AJZ1|E2AJZ1_CAMFO, tr|E2AN87|E2AN87_CAMFO, tr|E2AN88|E2AN88_CAMFO, tr|E2AP68|E2AP68_CAMFO, tr|E2AP69|E2AP69_CAMFO, tr|E2AR37|E2AR37_CAMFO, tr|E2AR38|E2AR38_CAMFO, tr|E2AR39|E2AR39_CAMFO, tr|E2AR40|E2AR40_CAMFO, tr|E2AR41|E2AR41_CAMFO, tr|E2AR42|E2AR42_CAMFO, tr|E2AR43|E2AR43_CAMFO, tr|E2ARF4|E2ARF4_CAMFO, tr|E2AZU5|E2AZU…	tr|A0AAW2EBZ1|A0AAW2EBZ1_9HYME, tr|A0AAW2EBZ2|A0AAW2EBZ2_9HYME, tr|A0AAW2EC04|A0AAW2EC04_9HYME, tr|A0AAW2EC10|A0AAW2EC10_9HYME, tr|A0AAW2EC16|A0AAW2EC16_9HYME, tr|A0AAW2EC20|A0AAW2EC20_9HYME, tr|A0AAW2EC23|A0AAW2EC23_9HYME, tr|A0AAW2EC29|A0AAW2EC29_9HYME, tr|A0AAW2EC36|A0AAW2EC36_9HYME, tr|A0AAW2EC37|A0AAW2EC37_9HYME, tr|A0AAW2EC43|A0AAW2EC43_9HYME, tr|A0AAW2EC45|A0AAW2EC45_9HYME, tr|A0AAW2EC57|A…	tr|A0A151I7U6|A0A151I7U6_9HYME, tr|A0A151I7V8|A0A151I7V8_9HYME, tr|A0A151I822|A0A151I822_9HYME, tr|A0A151I9X3|A0A151I9X3_9HYME, tr|A0A151IAL6|A0A151IAL6_9HYME, tr|A0A151IAR2|A0A151IAR2_9HYME, tr|A0A151IAU3|A0A151IAU3_9HYME, tr|A0A151IAU6|A0A151IAU6_9HYME, tr|A0A151IDL8|A0A151IDL8_9HYME, tr|A0A151IDN6|A0A151IDN6_9HYME, tr|A0A151IDP0|A0A151IDP0_9HYME, tr|A0A151IDQ0|A0A151IDQ0_9HYME, tr|A0A151IJ36|A…	tr|A0A6P3WME6|A0A6P3WME6_DINQU, tr|A0A6P3WMF7|A0A6P3WMF7_DINQU, tr|A0A6P3WN53|A0A6P3WN53_DINQU, tr|A0A6P3WNC4|A0A6P3WNC4_DINQU, tr|A0A6P3WPS6|A0A6P3WPS6_DINQU, tr|A0A6P3WQG2|A0A6P3WQG2_DINQU, tr|A0A6P3WUI2|A0A6P3WUI2_DINQU, tr|A0A6P3WV64|A0A6P3WV64_DINQU, tr|A0A6P3WZH0|A0A6P3WZH0_DINQU, tr|A0A6P3X0P8|A0A6P3X0P8_DINQU, tr|A0A6P3X146|A0A6P3X146_DINQU, tr|A0A6P3X6X4|A0A6P3X6X4_DINQU, tr|A0A6P3X7B4|A…	tr|E2B2X9|E2B2X9_HARSA, tr|E2B2Y0|E2B2Y0_HARSA, tr|E2B2Y1|E2B2Y1_HARSA, tr|E2B2Y2|E2B2Y2_HARSA, tr|E2B2Y3|E2B2Y3_HARSA, tr|E2B2Y4|E2B2Y4_HARSA, tr|E2BH10|E2BH10_HARSA, tr|E2BH11|E2BH11_HARSA, tr|E2BH12|E2BH12_HARSA, tr|E2BQF1|E2BQF1_HARSA, tr|E2BWZ5|E2BWZ5_HARSA, tr|E2BWZ6|E2BWZ6_HARSA, tr|E2BXA3|E2BXA3_HARSA, tr|E2BXA4|E2BXA4_HARSA, tr|E2BXA5|E2BXA5_HARSA, tr|E2C167|E2C167_HARSA, tr|E2C2G3|E2C2G…	tr|A0A0J7JYQ2|A0A0J7JYQ2_LASNI, tr|A0A0J7K104|A0A0J7K104_LASNI, tr|A0A0J7KHC4|A0A0J7KHC4_LASNI, tr|A0A0J7KP10|A0A0J7KP10_LASNI, tr|A0A0J7NGJ3|A0A0J7NGJ3_LASNI	tr|A0AAV2N1I8|A0AAV2N1I8_9HYME, tr|A0AAV2N260|A0AAV2N260_9HYME, tr|A0AAV2N2H1|A0AAV2N2H1_9HYME, tr|A0AAV2N2Q0|A0AAV2N2Q0_9HYME, tr|A0AAV2NB06|A0AAV2NB06_9HYME, tr|A0AAV2NBK5|A0AAV2NBK5_9HYME, tr|A0AAV2NBX7|A0AAV2NBX7_9HYME, tr|A0AAV2NBZ7|A0AAV2NBZ7_9HYME, tr|A0AAV2NC11|A0AAV2NC11_9HYME, tr|A0AAV2NC33|A0AAV2NC33_9HYME, tr|A0AAV2NC37|A0AAV2NC37_9HYME, tr|A0AAV2NC43|A0AAV2NC43_9HYME, tr|A0AAV2NC48|A…	tr|A0A026VSC4|A0A026VSC4_OOCBI, tr|A0A026VSD9|A0A026VSD9_OOCBI, tr|A0A026VSH6|A0A026VSH6_OOCBI, tr|A0A026VSJ8|A0A026VSJ8_OOCBI, tr|A0A026VSK3|A0A026VSK3_OOCBI, tr|A0A026VSL2|A0A026VSL2_OOCBI, tr|A0A026VSL8|A0A026VSL8_OOCBI, tr|A0A026VSR2|A0A026VSR2_OOCBI, tr|A0A026VSR4|A0A026VSR4_OOCBI, tr|A0A026VSR8|A0A026VSR8_OOCBI, tr|A0A026VSR9|A0A026VSR9_OOCBI, tr|A0A026VSW4|A0A026VSW4_OOCBI, tr|A0A026VSY6|A…	tr|A0A6I9VTI9|A0A6I9VTI9_9HYME, tr|A0A6I9VU68|A0A6I9VU68_9HYME, tr|A0A6I9VYT4|A0A6I9VYT4_9HYME, tr|A0A6I9W057|A0A6I9W057_9HYME, tr|A0A6I9W0L7|A0A6I9W0L7_9HYME, tr|A0A6I9W152|A0A6I9W152_9HYME, tr|A0A6I9W2G6|A0A6I9W2G6_9HYME, tr|A0A6I9W3C5|A0A6I9W3C5_9HYME, tr|A0A6I9W3L3|A0A6I9W3L3_9HYME, tr|A0A6I9W443|A0A6I9W443_9HYME, tr|A0A6I9W4X7|A0A6I9W4X7_9HYME, tr|A0A6I9W5B5|A0A6I9W5B5_9HYME, tr|A0A6I9W652|A…	tr|A0A836EEK7|A0A836EEK7_9HYME, tr|A0A836EVW6|A0A836EVW6_9HYME, tr|A0A836EW74|A0A836EW74_9HYME, tr|A0A836FHW8|A0A836FHW8_9HYME, tr|A0A836FJH9|A0A836FJH9_9HYME, tr|A0A836FK35|A0A836FK35_9HYME, tr|A0A836FKE6|A0A836FKE6_9HYME, tr|A0A836FLY9|A0A836FLY9_9HYME, tr|A0A836JEX5|A0A836JEX5_9HYME, tr|A0A836JLR6|A0A836JLR6_9HYME, tr|A0A836JSS7|A0A836JSS7_9HYME	tr|A0A6J1PDR4|A0A6J1PDR4_9HYME, tr|A0A6J1PE23|A0A6J1PE23_9HYME, tr|A0A6J1PE70|A0A6J1PE70_9HYME, tr|A0A6J1PG91|A0A6J1PG91_9HYME, tr|A0A6J1PGJ1|A0A6J1PGJ1_9HYME, tr|A0A6J1PGJ2|A0A6J1PGJ2_9HYME, tr|A0A6J1PGR3|A0A6J1PGR3_9HYME, tr|A0A6J1PI44|A0A6J1PI44_9HYME, tr|A0A6J1PIZ4|A0A6J1PIZ4_9HYME, tr|A0A6J1PJ02|A0A6J1PJ02_9HYME, tr|A0A6J1PJ09|A0A6J1PJ09_9HYME, tr|A0A6J1PJ38|A0A6J1PJ38_9HYME, tr|A0A6J1PJN3|A…	tr|A0A4S2JBL6|A0A4S2JBL6_9HYME, tr|A0A4S2JD62|A0A4S2JD62_9HYME, tr|A0A4S2JMW3|A0A4S2JMW3_9HYME, tr|A0A4S2JQ83|A0A4S2JQ83_9HYME, tr|A0A4S2JTG3|A0A4S2JTG3_9HYME, tr|A0A4S2JV73|A0A4S2JV73_9HYME, tr|A0A4S2JWJ9|A0A4S2JWJ9_9HYME, tr|A0A4S2K133|A0A4S2K133_9HYME, tr|A0A4S2KCR9|A0A4S2KCR9_9HYME, tr|A0A4S2KDZ7|A0A4S2KDZ7_9HYME, tr|A0A4S2KEE2|A0A4S2KEE2_9HYME, tr|A0A4S2KFW6|A0A4S2KFW6_9HYME, tr|A0A4S2KFY3|A…	tr|A0A151IST8|A0A151IST8_9HYME, tr|A0A151IVS6|A0A151IVS6_9HYME, tr|A0A151JAL3|A0A151JAL3_9HYME, tr|A0A151JB32|A0A151JB32_9HYME, tr|A0A151JBP1|A0A151JBP1_9HYME, tr|A0A151JBT8|A0A151JBT8_9HYME, tr|A0A151JLL3|A0A151JLL3_9HYME, tr|A0A151JLL9|A0A151JLL9_9HYME, tr|A0A151JLM3|A0A151JLM3_9HYME, tr|A0A151JLN6|A0A151JLN6_9HYME, tr|A0A151JLR4|A0A151JLR4_9HYME, tr|A0A151JLW0|A0A151JLW0_9HYME, tr|A0A151JM08|A…	tr|A0A151JXF5|A0A151JXF5_9HYME, tr|A0A151K139|A0A151K139_9HYME, tr|A0A151K3S1|A0A151K3S1_9HYME, tr|A0A195EQ61|A0A195EQ61_9HYME, tr|A0A195EQC8|A0A195EQC8_9HYME, tr|A0A195EXP8|A0A195EXP8_9HYME, tr|A0A195EXV6|A0A195EXV6_9HYME, tr|A0A195EY30|A0A195EY30_9HYME, tr|A0A195EY35|A0A195EY35_9HYME, tr|A0A195EYV0|A0A195EYV0_9HYME, tr|A0A195F214|A0A195F214_9HYME, tr|A0A195F5B0|A0A195F5B0_9HYME, tr|A0A195F5F1|A…	tr|A0A151WGW3|A0A151WGW3_9HYME, tr|A0A151WIH0|A0A151WIH0_9HYME, tr|A0A151WIS6|A0A151WIS6_9HYME, tr|A0A151WL73|A0A151WL73_9HYME, tr|A0A151WLB7|A0A151WLB7_9HYME, tr|A0A151WLF3|A0A151WLF3_9HYME, tr|A0A151WME5|A0A151WME5_9HYME, tr|A0A151WN31|A0A151WN31_9HYME, tr|A0A151WNE3|A0A151WNE3_9HYME, tr|A0A151WP05|A0A151WP05_9HYME, tr|A0A151WP64|A0A151WP64_9HYME, tr|A0A151WQL8|A0A151WQL8_9HYME, tr|A0A151WQM0|A…	tr|A0A2A3EA25|A0A2A3EA25_APICC, tr|A0A2A3EJ16|A0A2A3EJ16_APICC, tr|A0A2A3ELI2|A0A2A3ELI2_APICC, tr|A0A2A3ESS9|A0A2A3ESS9_APICC, tr|A0A2A3ESX8|A0A2A3ESX8_APICC, tr|A0A2A3ET20|A0A2A3ET20_APICC, tr|A0A2A3ETM1|A0A2A3ETM1_APICC, tr|A0A2A3EUF9|A0A2A3EUF9_APICC	tr|A0A7M6UGP5|A0A7M6UGP5_APIME, tr|A0A7M6UHA7|A0A7M6UHA7_APIME, tr|A0A7M6UW59|A0A7M6UW59_APIME, tr|A0A7M6UWI7|A0A7M6UWI7_APIME, tr|A0A7M6W5Z4|A0A7M6W5Z4_APIME, tr|A0A7M7GNN9|A0A7M7GNN9_APIME, tr|A0A7M7GP67|A0A7M7GP67_APIME, tr|A0A7M7GPD2|A0A7M7GPD2_APIME, tr|A0A7M7GQY7|A0A7M7GQY7_APIME, tr|A0A7M7GWV3|A0A7M7GWV3_APIME, tr|A0A7M7IFA6|A0A7M7IFA6_APIME, tr|A0A7M7IQH6|A0A7M7IQH6_APIME, tr|A0A7M7IUJ6|A…	UPI000217CC7A, UPI000217CC82, UPI0002225947, UPI0007D88B53, UPI000E5CC9BE, UPI000E5D0E7B, UPI000E5D6A29, UPI000E5D7FC5, UPI001E8218AA, UPI001E8364EC, UPI001E8522EF, UPI001E852910, UPI001E853A3E, UPI001E854A15, UPI001E85C6C5, UPI001E875EC3, UPI001E87754E, UPI001E87B42F, UPI001E882DEF, UPI001E88A395, UPI001E89C0AF, UPI001E8A7C21, UPI001E8A9EA1, UPI001E8ADB7C, UPI001E8B9888, UPI001E8C1F26, UPI001E8C…	tr|A0A6P8LPJ3|A0A6P8LPJ3_9HYME, tr|A0A6P8M9S9|A0A6P8M9S9_9HYME, tr|A0A6P8M9T3|A0A6P8M9T3_9HYME, tr|A0A6P8M9T8|A0A6P8M9T8_9HYME, tr|A0A6P8MJW7|A0A6P8MJW7_9HYME, tr|A0A6P8MJX8|A0A6P8MJX8_9HYME, tr|A0A6P8MJY5|A0A6P8MJY5_9HYME, tr|A0A6P8MJY9|A0A6P8MJY9_9HYME, tr|A0A6P8MNF0|A0A6P8MNF0_9HYME, tr|A0A6P8MNF3|A0A6P8MNF3_9HYME, tr|A0A6P8MNF7|A0A6P8MNF7_9HYME, tr|A0A6P8MPQ9|A0A6P8MPQ9_9HYME, tr|A0A6P8MQ83|A…	tr|A0A6P3DJQ5|A0A6P3DJQ5_BOMIM, tr|A0A6P3DL56|A0A6P3DL56_BOMIM, tr|A0A6P3DXR8|A0A6P3DXR8_BOMIM, tr|A0A6P3V3F1|A0A6P3V3F1_BOMIM, tr|A0A6P3V4U9|A0A6P3V4U9_BOMIM, tr|A0A6P3V683|A0A6P3V683_BOMIM, tr|A0A6P6F9U4|A0A6P6F9U4_BOMIM, tr|A0A6P6FDH6|A0A6P6FDH6_BOMIM, tr|A0A6P6FHW8|A0A6P6FHW8_BOMIM, tr|A0A6P6FHZ9|A0A6P6FHZ9_BOMIM, tr|A0A6P6FI64|A0A6P6FI64_BOMIM, tr|A0A6P6FIJ8|A0A6P6FIJ8_BOMIM, tr|A0A6P6FIK7|A…	tr|A0A9B0CDG0|A0A9B0CDG0_BOMTE, tr|A0A9B2JJS8|A0A9B2JJS8_BOMTE, tr|A0A9B2JTF7|A0A9B2JTF7_BOMTE, tr|A0A9B2JWC7|A0A9B2JWC7_BOMTE, tr|A0A9B2JZ67|A0A9B2JZ67_BOMTE, tr|A0A9B2MNM4|A0A9B2MNM4_BOMTE, tr|A0A9B7CXE3|A0A9B7CXE3_BOMTE, tr|A0A9B7HXK1|A0A9B7HXK1_BOMTE, tr|A0A9B7HZK0|A0A9B7HZK0_BOMTE, tr|A0A9B7I044|A0A9B7I044_BOMTE, tr|A0A9C6S2Q6|A0A9C6S2Q6_BOMTE, tr|A0A9C6SCS0|A0A9C6SCS0_BOMTE, tr|A0A9C6SDV6|A…	tr|A0AA40FEK7|A0AA40FEK7_9HYME, tr|A0AA40FJ07|A0AA40FJ07_9HYME, tr|A0AA40FSZ7|A0AA40FSZ7_9HYME, tr|A0AA40FYT7|A0AA40FYT7_9HYME, tr|A0AA40FYY7|A0AA40FYY7_9HYME, tr|A0AA40FZ08|A0AA40FZ08_9HYME, tr|A0AA40FZ15|A0AA40FZ15_9HYME, tr|A0AA40FZ28|A0AA40FZ28_9HYME, tr|A0AA40FZ82|A0AA40FZ82_9HYME, tr|A0AA40FZ83|A0AA40FZ83_9HYME, tr|A0AA40FZJ5|A0AA40FZJ5_9HYME, tr|A0AA40FZP1|A0AA40FZP1_9HYME, tr|A0AA40FZW9|A…	tr|A0AAW0Z8L5|A0AAW0Z8L5_9HYME, tr|A0AAW0ZBZ9|A0AAW0ZBZ9_9HYME, tr|A0AAW0ZC60|A0AAW0ZC60_9HYME, tr|A0AAW0ZCJ0|A0AAW0ZCJ0_9HYME, tr|A0AAW0ZSA9|A0AAW0ZSA9_9HYME, tr|A0AAW0ZSD1|A0AAW0ZSD1_9HYME, tr|A0AAW0ZSS9|A0AAW0ZSS9_9HYME, tr|A0AAW0ZST1|A0AAW0ZST1_9HYME, tr|A0AAW0ZT10|A0AAW0ZT10_9HYME, tr|A0AAW0ZT58|A0AAW0ZT58_9HYME, tr|A0AAW1A7Z9|A0AAW1A7Z9_9HYME, tr|A0AAW1A886|A0AAW1A886_9HYME, tr|A0AAW1A898|A…		TnylOR115, TnylOR116, TnylOR117, TnylOR118, TnylOR119, TnylOR120, TnylOR121CIP, TnylOR122, TnylOR123, TnylOR132, TnylOR134P, TnylOR135P, TnylOR151, TnylOR152, TnylOR153, TnylOR154, TnylOR155, TnylOR156, TnylOR157, TnylOR158, TnylOR159, TnylOR160, TnylOR161N, TnylOR162PI, TnylOR163, TnylOR164NP, TnylOR165, TnylOR166, TnylOR169IP, TnylOR170, TnylOR171, TnylOR172, TnylOR173, TnylOR174, TnylOR175, Tn…	MSTRG.12976.1.p2, MSTRG.13647.2.p1, MSTRG.13647.3.p1, MSTRG.13648.1.p5, MSTRG.13649.1.p1, MSTRG.13649.1.p4, MSTRG.13650.1.p1, MSTRG.13939.1.p2, MSTRG.16998.1.p1, MSTRG.16998.1.p3, MSTRG.17000.1.p1, MSTRG.17452.1.p6, MSTRG.18803.1.p3, MSTRG.21150.1.p1, MSTRG.21163.1.p2, MSTRG.24764.1.p4, MSTRG.25946.1.p14, MSTRG.25946.1.p7, MSTRG.25946.10.p12, MSTRG.25946.10.p5, MSTRG.25946.11.p14, MSTRG.25946.11.…	MSTRG.14956.1.p1, MSTRG.15745.1.p1, MSTRG.15745.1.p5, MSTRG.15746.1.p3, MSTRG.15750.1.p1, MSTRG.16207.1.p1, MSTRG.16213.1.p2, MSTRG.17302.1.p2, MSTRG.17305.1.p1, MSTRG.19641.1.p1, MSTRG.19642.1.p3, MSTRG.19643.1.p2, MSTRG.19651.1.p1, MSTRG.19963.1.p5, MSTRG.19965.1.p1, MSTRG.19965.1.p10, MSTRG.19973.1.p1, MSTRG.20004.1.p1, MSTRG.22982.1.p5, MSTRG.24314.1.p1, MSTRG.24330.1.p1, MSTRG.24332.1.p1, MS…
OG0000003	tr|A0A836EWP4|A0A836EWP4_9HYME, tr|A0A836F2K3|A0A836F2K3_9HYME, tr|A0A836F536|A0A836F536_9HYME, tr|A0A836F629|A0A836F629_9HYME, tr|A0A836F6D2|A0A836F6D2_9HYME, tr|A0A836F711|A0A836F711_9HYME, tr|A0A836F8D4|A0A836F8D4_9HYME, tr|A0A836F8G3|A0A836F8G3_9HYME, tr|A0A836F9U3|A0A836F9U3_9HYME, tr|A0A836F9Y3|A0A836F9Y3_9HYME, tr|A0A836FA33|A0A836FA33_9HYME, tr|A0A836FB00|A0A836FB00_9HYME, tr|A0A836FBD8|A…	tr|F4W3W6|F4W3W6_ACREC, tr|F4W3W7|F4W3W7_ACREC, tr|F4W3Y7|F4W3Y7_ACREC, tr|F4W3Z2|F4W3Z2_ACREC, tr|F4W4A1|F4W4A1_ACREC, tr|F4W4A2|F4W4A2_ACREC, tr|F4W4A3|F4W4A3_ACREC, tr|F4W4E1|F4W4E1_ACREC, tr|F4W4H9|F4W4H9_ACREC, tr|F4W4S3|F4W4S3_ACREC, tr|F4W4U1|F4W4U1_ACREC, tr|F4W4U9|F4W4U9_ACREC, tr|F4W575|F4W575_ACREC, tr|F4W578|F4W578_ACREC, tr|F4W584|F4W584_ACREC, tr|F4W5A8|F4W5A8_ACREC, tr|F4W5Z3|F4W5Z…	tr|A0A836EDC0|A0A836EDC0_9HYME, tr|A0A836EDZ1|A0A836EDZ1_9HYME, tr|A0A836EE97|A0A836EE97_9HYME, tr|A0A836EEG0|A0A836EEG0_9HYME, tr|A0A836EEW3|A0A836EEW3_9HYME, tr|A0A836EIA5|A0A836EIA5_9HYME, tr|A0A836EID3|A0A836EID3_9HYME, tr|A0A836EJQ0|A0A836EJQ0_9HYME, tr|A0A836EKP5|A0A836EKP5_9HYME, tr|A0A836END4|A0A836END4_9HYME, tr|A0A836ENW8|A0A836ENW8_9HYME, tr|A0A836EQ47|A0A836EQ47_9HYME, tr|A0A836ESM2|A…	tr|A0A836E214|A0A836E214_9HYME, tr|A0A836E2U5|A0A836E2U5_9HYME, tr|A0A836E3U1|A0A836E3U1_9HYME, tr|A0A836E3U2|A0A836E3U2_9HYME, tr|A0A836E4C2|A0A836E4C2_9HYME, tr|A0A836E567|A0A836E567_9HYME, tr|A0A836E6E5|A0A836E6E5_9HYME, tr|A0A836E7I4|A0A836E7I4_9HYME, tr|A0A836E7M6|A0A836E7M6_9HYME, tr|A0A836E7N6|A0A836E7N6_9HYME, tr|A0A836E8E9|A0A836E8E9_9HYME, tr|A0A836E8T1|A0A836E8T1_9HYME, tr|A0A836E8T4|A…	tr|A0A158N995|A0A158N995_ATTCE, tr|A0A158NIG3|A0A158NIG3_ATTCE, tr|A0A158NIG5|A0A158NIG5_ATTCE, tr|A0A158NII5|A0A158NII5_ATTCE, tr|A0A158NJI0|A0A158NJI0_ATTCE, tr|A0A158NK34|A0A158NK34_ATTCE, tr|A0A158NPC4|A0A158NPC4_ATTCE, tr|A0A158NT74|A0A158NT74_ATTCE, tr|A0A158NUY4|A0A158NUY4_ATTCE, tr|A0A158NXG0|A0A158NXG0_ATTCE, tr|A0A158NXK2|A0A158NXK2_ATTCE, tr|A0A158P1L3|A0A158P1L3_ATTCE	tr|A0A151HY36|A0A151HY36_9HYME, tr|A0A151HYB3|A0A151HYB3_9HYME, tr|A0A151HYI1|A0A151HYI1_9HYME, tr|A0A151I0U4|A0A151I0U4_9HYME, tr|A0A151I179|A0A151I179_9HYME, tr|A0A151I2K6|A0A151I2K6_9HYME, tr|A0A151I2W6|A0A151I2W6_9HYME, tr|A0A151I3K0|A0A151I3K0_9HYME, tr|A0A151K1J9|A0A151K1J9_9HYME, tr|A0A195B3T4|A0A195B3T4_9HYME, tr|A0A195B7A3|A0A195B7A3_9HYME, tr|A0A195BKT0|A0A195BKT0_9HYME, tr|A0A195BLC9|A…	tr|E1ZVA2|E1ZVA2_CAMFO, tr|E1ZVM7|E1ZVM7_CAMFO, tr|E1ZW09|E1ZW09_CAMFO, tr|E1ZW22|E1ZW22_CAMFO, tr|E1ZWC7|E1ZWC7_CAMFO, tr|E1ZXZ2|E1ZXZ2_CAMFO, tr|E1ZY03|E1ZY03_CAMFO, tr|E1ZYH8|E1ZYH8_CAMFO, tr|E1ZYL0|E1ZYL0_CAMFO, tr|E1ZZC2|E1ZZC2_CAMFO, tr|E1ZZC3|E1ZZC3_CAMFO, tr|E2A112|E2A112_CAMFO, tr|E2A175|E2A175_CAMFO, tr|E2A1B8|E2A1B8_CAMFO, tr|E2A2I1|E2A2I1_CAMFO, tr|E2A2J9|E2A2J9_CAMFO, tr|E2A2L1|E2A2L…		tr|A0A151I646|A0A151I646_9HYME, tr|A0A151I6T4|A0A151I6T4_9HYME, tr|A0A151I756|A0A151I756_9HYME, tr|A0A151I790|A0A151I790_9HYME, tr|A0A151IB03|A0A151IB03_9HYME, tr|A0A151ICP1|A0A151ICP1_9HYME, tr|A0A151ICR7|A0A151ICR7_9HYME, tr|A0A151IDL2|A0A151IDL2_9HYME, tr|A0A151IEP4|A0A151IEP4_9HYME, tr|A0A151IFG0|A0A151IFG0_9HYME, tr|A0A151IFK2|A0A151IFK2_9HYME, tr|A0A151IIM8|A0A151IIM8_9HYME, tr|A0A151IIQ4|A…	tr|A0A6P3WMJ5|A0A6P3WMJ5_DINQU, tr|A0A6P3WNC0|A0A6P3WNC0_DINQU, tr|A0A6P3WP72|A0A6P3WP72_DINQU, tr|A0A6P3WQL6|A0A6P3WQL6_DINQU, tr|A0A6P3WV60|A0A6P3WV60_DINQU, tr|A0A6P3X060|A0A6P3X060_DINQU, tr|A0A6P3X359|A0A6P3X359_DINQU, tr|A0A6P3X5F9|A0A6P3X5F9_DINQU, tr|A0A6P3XAU3|A0A6P3XAU3_DINQU, tr|A0A6P3XCC1|A0A6P3XCC1_DINQU, tr|A0A6P3XCH8|A0A6P3XCH8_DINQU, tr|A0A6P3XCR9|A0A6P3XCR9_DINQU, tr|A0A6P3XE60|A…	tr|E2B2B8|E2B2B8_HARSA, tr|E2B2D8|E2B2D8_HARSA, tr|E2B2F7|E2B2F7_HARSA, tr|E2B2J5|E2B2J5_HARSA, tr|E2B2P1|E2B2P1_HARSA, tr|E2B3A1|E2B3A1_HARSA, tr|E2B3Q0|E2B3Q0_HARSA, tr|E2B411|E2B411_HARSA, tr|E2B444|E2B444_HARSA, tr|E2B451|E2B451_HARSA, tr|E2B475|E2B475_HARSA, tr|E2B4D6|E2B4D6_HARSA, tr|E2B4N0|E2B4N0_HARSA, tr|E2B4N6|E2B4N6_HARSA, tr|E2B599|E2B599_HARSA, tr|E2B5C5|E2B5C5_HARSA, tr|E2B5D3|E2B5D…	tr|A0A0J7JV30|A0A0J7JV30_LASNI, tr|A0A0J7JVF7|A0A0J7JVF7_LASNI, tr|A0A0J7JVJ8|A0A0J7JVJ8_LASNI, tr|A0A0J7JW46|A0A0J7JW46_LASNI, tr|A0A0J7JW81|A0A0J7JW81_LASNI, tr|A0A0J7JXG7|A0A0J7JXG7_LASNI, tr|A0A0J7JXI0|A0A0J7JXI0_LASNI, tr|A0A0J7JXI1|A0A0J7JXI1_LASNI, tr|A0A0J7JXT3|A0A0J7JXT3_LASNI, tr|A0A0J7JYP8|A0A0J7JYP8_LASNI, tr|A0A0J7JZ59|A0A0J7JZ59_LASNI, tr|A0A0J7JZG5|A0A0J7JZG5_LASNI, tr|A0A0J7K0K6|A…	tr|A0AAV2MWW2|A0AAV2MWW2_9HYME, tr|A0AAV2NB38|A0AAV2NB38_9HYME, tr|A0AAV2NBY1|A0AAV2NBY1_9HYME, tr|A0AAV2NFA0|A0AAV2NFA0_9HYME, tr|A0AAV2NFJ6|A0AAV2NFJ6_9HYME, tr|A0AAV2NGP0|A0AAV2NGP0_9HYME, tr|A0AAV2NZZ6|A0AAV2NZZ6_9HYME, tr|A0AAV2P011|A0AAV2P011_9HYME, tr|A0AAV2P0B0|A0AAV2P0B0_9HYME, tr|A0AAV2P0V4|A0AAV2P0V4_9HYME, tr|A0AAV2P0W6|A0AAV2P0W6_9HYME, tr|A0AAV2P6S1|A0AAV2P6S1_9HYME	tr|A0A026VSF3|A0A026VSF3_OOCBI, tr|A0A026VSW1|A0A026VSW1_OOCBI, tr|A0A026VT18|A0A026VT18_OOCBI, tr|A0A026VUY2|A0A026VUY2_OOCBI, tr|A0A026VV55|A0A026VV55_OOCBI, tr|A0A026VVD5|A0A026VVD5_OOCBI, tr|A0A026VVR1|A0A026VVR1_OOCBI, tr|A0A026VW85|A0A026VW85_OOCBI, tr|A0A026VWS2|A0A026VWS2_OOCBI, tr|A0A026VWY2|A0A026VWY2_OOCBI, tr|A0A026W286|A0A026W286_OOCBI, tr|A0A026W2H3|A0A026W2H3_OOCBI, tr|A0A026W2I1|A…	tr|A0A6I9VWS1|A0A6I9VWS1_9HYME, tr|A0A6I9VWU3|A0A6I9VWU3_9HYME, tr|A0A6I9W2K0|A0A6I9W2K0_9HYME, tr|A0A6I9W3U8|A0A6I9W3U8_9HYME, tr|A0A6I9W5H7|A0A6I9W5H7_9HYME, tr|A0A6I9WU34|A0A6I9WU34_9HYME, tr|A0A6I9WX94|A0A6I9WX94_9HYME, tr|A0A6I9X1I6|A0A6I9X1I6_9HYME	tr|A0A836E8K5|A0A836E8K5_9HYME, tr|A0A836E9R9|A0A836E9R9_9HYME, tr|A0A836EBZ7|A0A836EBZ7_9HYME, tr|A0A836EC63|A0A836EC63_9HYME, tr|A0A836EGX1|A0A836EGX1_9HYME, tr|A0A836EHC9|A0A836EHC9_9HYME, tr|A0A836EHL5|A0A836EHL5_9HYME, tr|A0A836EJ38|A0A836EJ38_9HYME, tr|A0A836ELB4|A0A836ELB4_9HYME, tr|A0A836ELI2|A0A836ELI2_9HYME, tr|A0A836ELV9|A0A836ELV9_9HYME, tr|A0A836ELY3|A0A836ELY3_9HYME, tr|A0A836EN96|A…	tr|A0A6J1QBN7|A0A6J1QBN7_9HYME, tr|A0A6J1QML4|A0A6J1QML4_9HYME, tr|A0A6J1QPD1|A0A6J1QPD1_9HYME		tr|A0A151IRA6|A0A151IRA6_9HYME, tr|A0A151IRS6|A0A151IRS6_9HYME, tr|A0A151IRX1|A0A151IRX1_9HYME, tr|A0A151IRY2|A0A151IRY2_9HYME, tr|A0A151IS84|A0A151IS84_9HYME, tr|A0A151IT83|A0A151IT83_9HYME, tr|A0A151ITZ8|A0A151ITZ8_9HYME, tr|A0A151IU02|A0A151IU02_9HYME, tr|A0A151IU47|A0A151IU47_9HYME, tr|A0A151IUR5|A0A151IUR5_9HYME, tr|A0A151IV36|A0A151IV36_9HYME, tr|A0A151IW70|A0A151IW70_9HYME, tr|A0A151IWG8|A…	tr|A0A151JSJ4|A0A151JSJ4_9HYME, tr|A0A151JSK8|A0A151JSK8_9HYME, tr|A0A151JSK9|A0A151JSK9_9HYME, tr|A0A151JSP3|A0A151JSP3_9HYME, tr|A0A151JSX8|A0A151JSX8_9HYME, tr|A0A151JSY2|A0A151JSY2_9HYME, tr|A0A151JSZ8|A0A151JSZ8_9HYME, tr|A0A151JT01|A0A151JT01_9HYME, tr|A0A151JT14|A0A151JT14_9HYME, tr|A0A151JT38|A0A151JT38_9HYME, tr|A0A151JT42|A0A151JT42_9HYME, tr|A0A151JT71|A0A151JT71_9HYME, tr|A0A151JTA4|A…	tr|A0A151WEZ1|A0A151WEZ1_9HYME, tr|A0A151WG54|A0A151WG54_9HYME, tr|A0A151WGP4|A0A151WGP4_9HYME, tr|A0A151WIA4|A0A151WIA4_9HYME, tr|A0A151WID1|A0A151WID1_9HYME, tr|A0A151WIX6|A0A151WIX6_9HYME, tr|A0A151WKF7|A0A151WKF7_9HYME, tr|A0A151WKM6|A0A151WKM6_9HYME, tr|A0A151WL17|A0A151WL17_9HYME, tr|A0A151WL87|A0A151WL87_9HYME, tr|A0A151WN23|A0A151WN23_9HYME, tr|A0A151WND4|A0A151WND4_9HYME, tr|A0A151WNR1|A…							tr|A0AA40G279|A0AA40G279_9HYME, tr|A0AA40GG15|A0AA40GG15_9HYME	tr|A0AAW0ZWK6|A0AAW0ZWK6_9HYME, tr|A0AAW0ZYZ8|A0AAW0ZYZ8_9HYME		Tnyl_g06318_i1, Tnyl_g10765_i1	MSTRG.10628.1.p1, MSTRG.10628.1.p5, MSTRG.10628.2.p1, MSTRG.10628.3.p1, MSTRG.10628.3.p7, MSTRG.10628.4.p1, MSTRG.15128.2.p2, MSTRG.18096.1.p13, MSTRG.18099.1.p21, MSTRG.21723.12.p7, MSTRG.27101.1.p2, MSTRG.27101.2.p2, MSTRG.31164.1.p1, MSTRG.31177.1.p3, MSTRG.31507.1.p3, MSTRG.3918.1.p1, MSTRG.3944.1.p1, MSTRG.3953.1.p10, MSTRG.3953.1.p3, MSTRG.3953.2.p11, MSTRG.3953.2.p2, MSTRG.3953.3.p11, MSTR…	MSTRG.10181.1.p1, MSTRG.12296.2.p5, MSTRG.12298.1.p1, MSTRG.12298.1.p2, MSTRG.12298.2.p1, MSTRG.12298.2.p2, MSTRG.12298.3.p4, MSTRG.12345.1.p12, MSTRG.20807.1.p1, MSTRG.20811.1.p3, MSTRG.27012.1.p1, MSTRG.4499.1.p1, MSTRG.4505.1.p1, MSTRG.4509.1.p1, MSTRG.4511.1.p1, MSTRG.4523.1.p1, MSTRG.4524.1.p1, MSTRG.4534.1.p2, MSTRG.4535.1.p3, MSTRG.4535.1.p9, MSTRG.4535.2.p12, MSTRG.4535.2.p2, MSTRG.4535.3…
OG0000004		tr|F4W8T6|F4W8T6_ACREC, tr|F4W8V4|F4W8V4_ACREC, tr|F4WA67|F4WA67_ACREC, tr|F4WD40|F4WD40_ACREC, tr|F4WDP4|F4WDP4_ACREC	tr|A0A836FZE8|A0A836FZE8_9HYME, tr|A0A836K269|A0A836K269_9HYME	tr|A0A836J7T2|A0A836J7T2_9HYME	tr|A0A158NM91|A0A158NM91_ATTCE, tr|A0A158NQE0|A0A158NQE0_ATTCE	tr|A0A151I1N5|A0A151I1N5_9HYME, tr|A0A151I1U1|A0A151I1U1_9HYME, tr|A0A151I1W4|A0A151I1W4_9HYME, tr|A0A151I4A7|A0A151I4A7_9HYME, tr|A0A151K277|A0A151K277_9HYME, tr|A0A195AXB3|A0A195AXB3_9HYME, tr|A0A195AXU7|A0A195AXU7_9HYME, tr|A0A195B530|A0A195B530_9HYME, tr|A0A195BCT9|A0A195BCT9_9HYME, tr|A0A195BFE1|A0A195BFE1_9HYME, tr|A0A195BKH6|A0A195BKH6_9HYME, tr|A0A195BVI6|A0A195BVI6_9HYME, tr|A0A195BVM2|A…	tr|E1ZVP2|E1ZVP2_CAMFO, tr|E1ZVU0|E1ZVU0_CAMFO, tr|E1ZW12|E1ZW12_CAMFO, tr|E1ZX42|E1ZX42_CAMFO, tr|E1ZYG5|E1ZYG5_CAMFO, tr|E2A0H8|E2A0H8_CAMFO, tr|E2A1U0|E2A1U0_CAMFO, tr|E2A210|E2A210_CAMFO, tr|E2A2J6|E2A2J6_CAMFO, tr|E2A312|E2A312_CAMFO, tr|E2A374|E2A374_CAMFO, tr|E2A3U1|E2A3U1_CAMFO, tr|E2A470|E2A470_CAMFO, tr|E2A4R9|E2A4R9_CAMFO, tr|E2A4Z1|E2A4Z1_CAMFO, tr|E2A5L0|E2A5L0_CAMFO, tr|E2A839|E2A83…	tr|A0AAW2E543|A0AAW2E543_9HYME, tr|A0AAW2E942|A0AAW2E942_9HYME, tr|A0AAW2E9A1|A0AAW2E9A1_9HYME, tr|A0AAW2E9F9|A0AAW2E9F9_9HYME, tr|A0AAW2E9H1|A0AAW2E9H1_9HYME, tr|A0AAW2E9L1|A0AAW2E9L1_9HYME, tr|A0AAW2EAZ1|A0AAW2EAZ1_9HYME, tr|A0AAW2EKQ8|A0AAW2EKQ8_9HYME, tr|A0AAW2ELA3|A0AAW2ELA3_9HYME, tr|A0AAW2ELS6|A0AAW2ELS6_9HYME, tr|A0AAW2EN53|A0AAW2EN53_9HYME, tr|A0AAW2ENN5|A0AAW2ENN5_9HYME, tr|A0AAW2EP53|A…	tr|A0A151I6E1|A0A151I6E1_9HYME, tr|A0A151I7B5|A0A151I7B5_9HYME, tr|A0A151I7F5|A0A151I7F5_9HYME, tr|A0A151I8D2|A0A151I8D2_9HYME, tr|A0A151I8D3|A0A151I8D3_9HYME, tr|A0A151I8M0|A0A151I8M0_9HYME, tr|A0A151I8M7|A0A151I8M7_9HYME, tr|A0A151I8W2|A0A151I8W2_9HYME, tr|A0A151I9S1|A0A151I9S1_9HYME, tr|A0A151I9W5|A0A151I9W5_9HYME, tr|A0A151I9X8|A0A151I9X8_9HYME, tr|A0A151IA35|A0A151IA35_9HYME, tr|A0A151IA80|A…	tr|A0A6P3WQG9|A0A6P3WQG9_DINQU, tr|A0A6P3WTU2|A0A6P3WTU2_DINQU, tr|A0A6P3WUD2|A0A6P3WUD2_DINQU, tr|A0A6P3WVS1|A0A6P3WVS1_DINQU, tr|A0A6P3X1F7|A0A6P3X1F7_DINQU, tr|A0A6P3X7B0|A0A6P3X7B0_DINQU, tr|A0A6P3XPT0|A0A6P3XPT0_DINQU, tr|A0A6P3XTR1|A0A6P3XTR1_DINQU, tr|A0A6P3Y4C6|A0A6P3Y4C6_DINQU, tr|A0A6P3Y4D0|A0A6P3Y4D0_DINQU, tr|A0A6P3Y4S0|A0A6P3Y4S0_DINQU, tr|A0A6P3Y509|A0A6P3Y509_DINQU, tr|A0A6P3Y9V0|A…	tr|E2B4I4|E2B4I4_HARSA, tr|E2B6M0|E2B6M0_HARSA, tr|E2B706|E2B706_HARSA, tr|E2B8B8|E2B8B8_HARSA, tr|E2B8K7|E2B8K7_HARSA, tr|E2BE15|E2BE15_HARSA, tr|E2BE77|E2BE77_HARSA, tr|E2BI99|E2BI99_HARSA, tr|E2BIB1|E2BIB1_HARSA, tr|E2BIB2|E2BIB2_HARSA, tr|E2BJV2|E2BJV2_HARSA, tr|E2BKY0|E2BKY0_HARSA, tr|E2BLU3|E2BLU3_HARSA, tr|E2BLY3|E2BLY3_HARSA, tr|E2BLY4|E2BLY4_HARSA, tr|E2BMF4|E2BMF4_HARSA, tr|E2BMM0|E2BMM…	tr|A0A0J7JTJ4|A0A0J7JTJ4_LASNI, tr|A0A0J7JTM1|A0A0J7JTM1_LASNI, tr|A0A0J7JTN8|A0A0J7JTN8_LASNI, tr|A0A0J7JTU0|A0A0J7JTU0_LASNI, tr|A0A0J7JTU3|A0A0J7JTU3_LASNI, tr|A0A0J7JU27|A0A0J7JU27_LASNI, tr|A0A0J7JUC6|A0A0J7JUC6_LASNI, tr|A0A0J7JUF0|A0A0J7JUF0_LASNI, tr|A0A0J7JUN3|A0A0J7JUN3_LASNI, tr|A0A0J7JUN9|A0A0J7JUN9_LASNI, tr|A0A0J7JUQ5|A0A0J7JUQ5_LASNI, tr|A0A0J7JUR3|A0A0J7JUR3_LASNI, tr|A0A0J7JUR7|A…	tr|A0AAV2MW78|A0AAV2MW78_9HYME, tr|A0AAV2MWD5|A0AAV2MWD5_9HYME, tr|A0AAV2MWE0|A0AAV2MWE0_9HYME, tr|A0AAV2MWG5|A0AAV2MWG5_9HYME, tr|A0AAV2MWG6|A0AAV2MWG6_9HYME, tr|A0AAV2MWG7|A0AAV2MWG7_9HYME, tr|A0AAV2MWJ0|A0AAV2MWJ0_9HYME, tr|A0AAV2MWM4|A0AAV2MWM4_9HYME, tr|A0AAV2MWP8|A0AAV2MWP8_9HYME, tr|A0AAV2MWS8|A0AAV2MWS8_9HYME, tr|A0AAV2MWZ0|A0AAV2MWZ0_9HYME, tr|A0AAV2MX01|A0AAV2MX01_9HYME, tr|A0AAV2MX10|A…	tr|A0A026VRW9|A0A026VRW9_OOCBI, tr|A0A026VSH1|A0A026VSH1_OOCBI, tr|A0A026VSJ6|A0A026VSJ6_OOCBI, tr|A0A026VSL0|A0A026VSL0_OOCBI, tr|A0A026VU37|A0A026VU37_OOCBI, tr|A0A026VUI3|A0A026VUI3_OOCBI, tr|A0A026VUM9|A0A026VUM9_OOCBI, tr|A0A026VUS2|A0A026VUS2_OOCBI, tr|A0A026VW20|A0A026VW20_OOCBI, tr|A0A026VXR3|A0A026VXR3_OOCBI, tr|A0A026W001|A0A026W001_OOCBI, tr|A0A026W1D0|A0A026W1D0_OOCBI, tr|A0A026W2L6|A…	tr|A0A6I9VNA8|A0A6I9VNA8_9HYME, tr|A0A6I9VRK9|A0A6I9VRK9_9HYME, tr|A0A6I9VW08|A0A6I9VW08_9HYME, tr|A0A6I9VXY0|A0A6I9VXY0_9HYME, tr|A0A6I9VY48|A0A6I9VY48_9HYME, tr|A0A6I9W5G1|A0A6I9W5G1_9HYME, tr|A0A6I9W7G8|A0A6I9W7G8_9HYME, tr|A0A6I9W997|A0A6I9W997_9HYME, tr|A0A6I9W9M1|A0A6I9W9M1_9HYME, tr|A0A6I9WA99|A0A6I9WA99_9HYME, tr|A0A6I9WB54|A0A6I9WB54_9HYME, tr|A0A6I9WBF6|A0A6I9WBF6_9HYME, tr|A0A6I9WBL2|A…	tr|A0A836E7X9|A0A836E7X9_9HYME, tr|A0A836EAY4|A0A836EAY4_9HYME, tr|A0A836ECF2|A0A836ECF2_9HYME, tr|A0A836EFT7|A0A836EFT7_9HYME, tr|A0A836EGG5|A0A836EGG5_9HYME, tr|A0A836EJ28|A0A836EJ28_9HYME, tr|A0A836EQJ7|A0A836EQJ7_9HYME, tr|A0A836ER93|A0A836ER93_9HYME, tr|A0A836ERU4|A0A836ERU4_9HYME, tr|A0A836EV54|A0A836EV54_9HYME, tr|A0A836EVJ7|A0A836EVJ7_9HYME, tr|A0A836EW64|A0A836EW64_9HYME, tr|A0A836EWY3|A…	tr|A0A6J1PDD1|A0A6J1PDD1_9HYME, tr|A0A6J1PDD6|A0A6J1PDD6_9HYME, tr|A0A6J1PDV2|A0A6J1PDV2_9HYME, tr|A0A6J1PE19|A0A6J1PE19_9HYME, tr|A0A6J1PE53|A0A6J1PE53_9HYME, tr|A0A6J1PE78|A0A6J1PE78_9HYME, tr|A0A6J1PF05|A0A6J1PF05_9HYME, tr|A0A6J1PHH6|A0A6J1PHH6_9HYME, tr|A0A6J1PHM2|A0A6J1PHM2_9HYME, tr|A0A6J1PJ53|A0A6J1PJ53_9HYME, tr|A0A6J1PJB5|A0A6J1PJB5_9HYME, tr|A0A6J1PK35|A0A6J1PK35_9HYME, tr|A0A6J1PQ00|A…	tr|A0A4S2KLJ4|A0A4S2KLJ4_9HYME	tr|A0A151IR00|A0A151IR00_9HYME, tr|A0A151IR19|A0A151IR19_9HYME, tr|A0A151IRK1|A0A151IRK1_9HYME, tr|A0A151IRT6|A0A151IRT6_9HYME, tr|A0A151ISC6|A0A151ISC6_9HYME, tr|A0A151ISK2|A0A151ISK2_9HYME, tr|A0A151ISL2|A0A151ISL2_9HYME, tr|A0A151IT26|A0A151IT26_9HYME, tr|A0A151ITK1|A0A151ITK1_9HYME, tr|A0A151ITU3|A0A151ITU3_9HYME, tr|A0A151ITX5|A0A151ITX5_9HYME, tr|A0A151IUI6|A0A151IUI6_9HYME, tr|A0A151IUJ5|A…	tr|A0A151JT02|A0A151JT02_9HYME, tr|A0A151JT80|A0A151JT80_9HYME, tr|A0A151JTB3|A0A151JTB3_9HYME, tr|A0A151JU71|A0A151JU71_9HYME, tr|A0A151JUF4|A0A151JUF4_9HYME, tr|A0A151JUG0|A0A151JUG0_9HYME, tr|A0A151JUJ5|A0A151JUJ5_9HYME, tr|A0A151JUK0|A0A151JUK0_9HYME, tr|A0A151JUW5|A0A151JUW5_9HYME, tr|A0A151JUZ0|A0A151JUZ0_9HYME, tr|A0A151JVA9|A0A151JVA9_9HYME, tr|A0A151JVN9|A0A151JVN9_9HYME, tr|A0A151JW34|A…	tr|A0A151WED8|A0A151WED8_9HYME, tr|A0A151WEE9|A0A151WEE9_9HYME, tr|A0A151WEW9|A0A151WEW9_9HYME, tr|A0A151WF09|A0A151WF09_9HYME, tr|A0A151WFC3|A0A151WFC3_9HYME, tr|A0A151WGM2|A0A151WGM2_9HYME, tr|A0A151WHC4|A0A151WHC4_9HYME, tr|A0A151WIP0|A0A151WIP0_9HYME, tr|A0A151WIR9|A0A151WIR9_9HYME, tr|A0A151WIU3|A0A151WIU3_9HYME, tr|A0A151WJ97|A0A151WJ97_9HYME, tr|A0A151WK02|A0A151WK02_9HYME, tr|A0A151WKF8|A…				tr|A0A6P8M6L8|A0A6P8M6L8_9HYME, tr|A0A6P8M6U8|A0A6P8M6U8_9HYME, tr|A0A6P8ML86|A0A6P8ML86_9HYME, tr|A0A6P8N1D5|A0A6P8N1D5_9HYME, tr|A0A6P8N1Q7|A0A6P8N1Q7_9HYME, tr|A0A6P8N1T2|A0A6P8N1T2_9HYME, tr|A0A6P8N9S7|A0A6P8N9S7_9HYME, tr|A0A6P8NCW7|A0A6P8NCW7_9HYME, tr|A0A6P8NDP6|A0A6P8NDP6_9HYME, tr|A0A6P8NG67|A0A6P8NG67_9HYME, tr|A0A6P8NJG7|A0A6P8NJG7_9HYME, tr|A0A6P8NRS7|A0A6P8NRS7_9HYME, tr|A0A6P8NVR8|A…	tr|A0A6P3UL01|A0A6P3UL01_BOMIM, tr|A0A6P3UZE0|A0A6P3UZE0_BOMIM, tr|A0A6P3V136|A0A6P3V136_BOMIM, tr|A0A6P3V3F4|A0A6P3V3F4_BOMIM, tr|A0A6P3V5Y2|A0A6P3V5Y2_BOMIM, tr|A0A6P6FE71|A0A6P6FE71_BOMIM, tr|A0A6P8KZL8|A0A6P8KZL8_BOMIM, tr|A0A6P8L1B3|A0A6P8L1B3_BOMIM, tr|A0A6P8L325|A0A6P8L325_BOMIM, tr|A0A6P8L416|A0A6P8L416_BOMIM, tr|A0A6P8L6U4|A0A6P8L6U4_BOMIM, tr|A0A6P8LJG8|A0A6P8LJG8_BOMIM, tr|A0A6P8LLT5|A…	tr|A0A9B7HYL1|A0A9B7HYL1_BOMTE, tr|A0A9C6SJG1|A0A9C6SJG1_BOMTE, tr|A0A9C6SRE3|A0A9C6SRE3_BOMTE, tr|A0A9C6T0A4|A0A9C6T0A4_BOMTE, tr|A0A9C6WBH5|A0A9C6WBH5_BOMTE	tr|A0AA40FS46|A0AA40FS46_9HYME, tr|A0AA40KH95|A0AA40KH95_9HYME, tr|A0AA40KKU2|A0AA40KKU2_9HYME, tr|A0AA40KL49|A0AA40KL49_9HYME, tr|A0AA40KYE6|A0AA40KYE6_9HYME	tr|A0AAW0Z845|A0AAW0Z845_9HYME, tr|A0AAW0ZFT6|A0AAW0ZFT6_9HYME, tr|A0AAW0ZGP1|A0AAW0ZGP1_9HYME, tr|A0AAW0ZH38|A0AAW0ZH38_9HYME, tr|A0AAW0ZLE5|A0AAW0ZLE5_9HYME, tr|A0AAW0ZSK8|A0AAW0ZSK8_9HYME, tr|A0AAW0ZSL9|A0AAW0ZSL9_9HYME, tr|A0AAW0ZWG6|A0AAW0ZWG6_9HYME, tr|A0AAW0ZXW8|A0AAW0ZXW8_9HYME, tr|A0AAW0ZYY4|A0AAW0ZYY4_9HYME, tr|A0AAW0ZZ50|A0AAW0ZZ50_9HYME, tr|A0AAW0ZZH7|A0AAW0ZZH7_9HYME, tr|A0AAW1A2Q4|A…	tr|A1ZAK3|A1ZAK3_DROME, tr|A1ZAK4|A1ZAK4_DROME, tr|Q8IFW6|Q8IFW6_DROME, tr|Q8T0D3|Q8T0D3_DROME	Tnyl_g01427_i1, Tnyl_g01427_i2, Tnyl_g01770_i1, Tnyl_g05523_i1, Tnyl_g06052_i1, Tnyl_g06075_i2, Tnyl_g06425_i1, Tnyl_g08061_i1, Tnyl_g08062_i1, Tnyl_g09115_i1, Tnyl_g09443_i1, Tnyl_g09443_i2, Tnyl_g12381_i1, Tnyl_g13194_i1, Tnyl_g13547_i1, Tnyl_g13553_i1, Tnyl_g15958_i1, Tnyl_g17305_i1, Tnyl_g17305_i2, Tnyl_g17864_i1, Tnyl_g18862_i1, Tnyl_g18945_i1	MSTRG.10162.1.p3, MSTRG.10241.1.p1, MSTRG.10241.2.p1, MSTRG.10737.1.p2, MSTRG.10752.1.p1, MSTRG.10793.1.p3, MSTRG.10793.1.p4, MSTRG.10904.1.p1, MSTRG.10923.1.p2, MSTRG.10923.1.p3, MSTRG.10923.1.p9, MSTRG.10963.1.p1, MSTRG.10964.1.p3, MSTRG.11171.1.p3, MSTRG.12527.1.p1, MSTRG.12591.1.p1, MSTRG.12683.1.p1, MSTRG.12689.1.p2, MSTRG.12690.1.p1, MSTRG.13118.1.p1, MSTRG.13119.1.p1, MSTRG.13183.1.p1, MST…	MSTRG.10094.1.p1, MSTRG.10163.1.p1, MSTRG.10757.1.p2, MSTRG.10898.1.p1, MSTRG.10900.1.p1, MSTRG.10953.1.p1, MSTRG.10970.1.p1, MSTRG.11067.1.p1, MSTRG.11115.1.p1, MSTRG.11204.1.p1, MSTRG.11205.1.p1, MSTRG.11215.1.p1, MSTRG.11752.1.p3, MSTRG.11864.1.p1, MSTRG.11865.1.p1, MSTRG.11881.1.p1, MSTRG.12032.1.p1, MSTRG.12416.1.p1, MSTRG.12427.2.p7, MSTRG.12427.3.p4, MSTRG.12427.4.p4, MSTRG.12454.1.p1, MST…
OG0000005		tr|F4W4D4|F4W4D4_ACREC, tr|F4WDQ2|F4WDQ2_ACREC, tr|F4WKJ6|F4WKJ6_ACREC, tr|F4WPX8|F4WPX8_ACREC, tr|F4WRZ1|F4WRZ1_ACREC, tr|F4WSW0|F4WSW0_ACREC, tr|F4WXP6|F4WXP6_ACREC, tr|F4X643|F4X643_ACREC			tr|A0A158NB76|A0A158NB76_ATTCE, tr|A0A158NTK1|A0A158NTK1_ATTCE, tr|A0A158P151|A0A158P151_ATTCE	tr|A0A151HYA7|A0A151HYA7_9HYME, tr|A0A151HYD2|A0A151HYD2_9HYME, tr|A0A151HZ91|A0A151HZ91_9HYME, tr|A0A151HZG7|A0A151HZG7_9HYME, tr|A0A151I0L5|A0A151I0L5_9HYME, tr|A0A151I205|A0A151I205_9HYME, tr|A0A151I2N3|A0A151I2N3_9HYME, tr|A0A151I4B2|A0A151I4B2_9HYME, tr|A0A151I4V1|A0A151I4V1_9HYME, tr|A0A151I4W2|A0A151I4W2_9HYME, tr|A0A151I4Y7|A0A151I4Y7_9HYME, tr|A0A151I5H7|A0A151I5H7_9HYME, tr|A0A151I5R9|A…	tr|E1ZYL3|E1ZYL3_CAMFO, tr|E1ZZ25|E1ZZ25_CAMFO, tr|E1ZZN7|E1ZZN7_CAMFO, tr|E1ZZQ2|E1ZZQ2_CAMFO, tr|E1ZZQ3|E1ZZQ3_CAMFO, tr|E2A462|E2A462_CAMFO, tr|E2A518|E2A518_CAMFO, tr|E2A7X0|E2A7X0_CAMFO, tr|E2A8A5|E2A8A5_CAMFO, tr|E2A989|E2A989_CAMFO, tr|E2AAX2|E2AAX2_CAMFO, tr|E2ABR9|E2ABR9_CAMFO, tr|E2ACX4|E2ACX4_CAMFO, tr|E2ADA9|E2ADA9_CAMFO, tr|E2AHN7|E2AHN7_CAMFO, tr|E2AIF9|E2AIF9_CAMFO, tr|E2ALB0|E2ALB…	tr|A0AAW2E879|A0AAW2E879_9HYME, tr|A0AAW2E8R8|A0AAW2E8R8_9HYME, tr|A0AAW2E9C7|A0AAW2E9C7_9HYME, tr|A0AAW2E9K2|A0AAW2E9K2_9HYME, tr|A0AAW2EA40|A0AAW2EA40_9HYME, tr|A0AAW2EAU1|A0AAW2EAU1_9HYME, tr|A0AAW2EB34|A0AAW2EB34_9HYME, tr|A0AAW2EBC4|A0AAW2EBC4_9HYME, tr|A0AAW2EBG7|A0AAW2EBG7_9HYME, tr|A0AAW2EC40|A0AAW2EC40_9HYME, tr|A0AAW2EDW8|A0AAW2EDW8_9HYME, tr|A0AAW2EPY1|A0AAW2EPY1_9HYME, tr|A0AAW2F493|A…	tr|A0A151I6C1|A0A151I6C1_9HYME, tr|A0A151I6I4|A0A151I6I4_9HYME, tr|A0A151I7G6|A0A151I7G6_9HYME, tr|A0A151I7X2|A0A151I7X2_9HYME, tr|A0A151I8K9|A0A151I8K9_9HYME, tr|A0A151I9I0|A0A151I9I0_9HYME, tr|A0A151I9R5|A0A151I9R5_9HYME, tr|A0A151I9U0|A0A151I9U0_9HYME, tr|A0A151IAC3|A0A151IAC3_9HYME, tr|A0A151IAG4|A0A151IAG4_9HYME, tr|A0A151IBC1|A0A151IBC1_9HYME, tr|A0A151IBC7|A0A151IBC7_9HYME, tr|A0A151IBF6|A…		tr|E2B2A1|E2B2A1_HARSA, tr|E2B2N8|E2B2N8_HARSA, tr|E2B2Q6|E2B2Q6_HARSA, tr|E2B3X9|E2B3X9_HARSA, tr|E2B4J4|E2B4J4_HARSA, tr|E2B4W4|E2B4W4_HARSA, tr|E2B5A5|E2B5A5_HARSA, tr|E2B704|E2B704_HARSA, tr|E2B8C0|E2B8C0_HARSA, tr|E2BAC6|E2BAC6_HARSA, tr|E2BAC7|E2BAC7_HARSA, tr|E2BAE6|E2BAE6_HARSA, tr|E2BBV7|E2BBV7_HARSA, tr|E2BBV8|E2BBV8_HARSA, tr|E2BDJ7|E2BDJ7_HARSA, tr|E2BDJ8|E2BDJ8_HARSA, tr|E2BEI0|E2BEI…	tr|A0A0J7JTJ9|A0A0J7JTJ9_LASNI, tr|A0A0J7JUR4|A0A0J7JUR4_LASNI, tr|A0A0J7JUW5|A0A0J7JUW5_LASNI, tr|A0A0J7JV14|A0A0J7JV14_LASNI, tr|A0A0J7JV84|A0A0J7JV84_LASNI, tr|A0A0J7JVC3|A0A0J7JVC3_LASNI, tr|A0A0J7JVC6|A0A0J7JVC6_LASNI, tr|A0A0J7JVE1|A0A0J7JVE1_LASNI, tr|A0A0J7JVJ3|A0A0J7JVJ3_LASNI, tr|A0A0J7JVM8|A0A0J7JVM8_LASNI, tr|A0A0J7JVT0|A0A0J7JVT0_LASNI, tr|A0A0J7JW22|A0A0J7JW22_LASNI, tr|A0A0J7JW50|A…	tr|A0AAV2MVP7|A0AAV2MVP7_9HYME, tr|A0AAV2MVV6|A0AAV2MVV6_9HYME, tr|A0AAV2MW67|A0AAV2MW67_9HYME, tr|A0AAV2MWS9|A0AAV2MWS9_9HYME, tr|A0AAV2MX20|A0AAV2MX20_9HYME, tr|A0AAV2MXA3|A0AAV2MXA3_9HYME, tr|A0AAV2MXK2|A0AAV2MXK2_9HYME, tr|A0AAV2MXV2|A0AAV2MXV2_9HYME, tr|A0AAV2MXZ8|A0AAV2MXZ8_9HYME, tr|A0AAV2MY19|A0AAV2MY19_9HYME, tr|A0AAV2MY24|A0AAV2MY24_9HYME, tr|A0AAV2MY28|A0AAV2MY28_9HYME, tr|A0AAV2MY40|A…	tr|A0A026VRQ5|A0A026VRQ5_OOCBI, tr|A0A026VRV2|A0A026VRV2_OOCBI, tr|A0A026VRZ2|A0A026VRZ2_OOCBI, tr|A0A026VS15|A0A026VS15_OOCBI, tr|A0A026VS50|A0A026VS50_OOCBI, tr|A0A026VSA4|A0A026VSA4_OOCBI, tr|A0A026VSD0|A0A026VSD0_OOCBI, tr|A0A026VSP4|A0A026VSP4_OOCBI, tr|A0A026VSQ4|A0A026VSQ4_OOCBI, tr|A0A026VT48|A0A026VT48_OOCBI, tr|A0A026VTX6|A0A026VTX6_OOCBI, tr|A0A026VVN3|A0A026VVN3_OOCBI, tr|A0A026VW01|A…	tr|A0A6I9VRI6|A0A6I9VRI6_9HYME, tr|A0A6I9VUA5|A0A6I9VUA5_9HYME, tr|A0A6I9VV78|A0A6I9VV78_9HYME, tr|A0A6I9VZK2|A0A6I9VZK2_9HYME, tr|A0A6I9W6U3|A0A6I9W6U3_9HYME, tr|A0A6I9WFZ0|A0A6I9WFZ0_9HYME, tr|A0A6I9WGG8|A0A6I9WGG8_9HYME, tr|A0A6I9WKI5|A0A6I9WKI5_9HYME, tr|A0A6I9WQC3|A0A6I9WQC3_9HYME, tr|A0A6I9WU75|A0A6I9WU75_9HYME, tr|A0A8N1S2M5|A0A8N1S2M5_9HYME, tr|A0A8N1S7K1|A0A8N1S7K1_9HYME, tr|A0A8N1S7K7|A…	tr|A0A836FHE4|A0A836FHE4_9HYME	tr|A0A6J1PDL4|A0A6J1PDL4_9HYME, tr|A0A6J1PDQ7|A0A6J1PDQ7_9HYME, tr|A0A6J1PFC3|A0A6J1PFC3_9HYME, tr|A0A6J1PFS8|A0A6J1PFS8_9HYME, tr|A0A6J1PFV6|A0A6J1PFV6_9HYME, tr|A0A6J1PGY4|A0A6J1PGY4_9HYME, tr|A0A6J1PHD3|A0A6J1PHD3_9HYME, tr|A0A6J1PHE5|A0A6J1PHE5_9HYME, tr|A0A6J1PHI8|A0A6J1PHI8_9HYME, tr|A0A6J1PLV1|A0A6J1PLV1_9HYME, tr|A0A6J1PMQ9|A0A6J1PMQ9_9HYME, tr|A0A6J1PNN9|A0A6J1PNN9_9HYME, tr|A0A6J1PPV6|A…	tr|A0A4S2JAT2|A0A4S2JAT2_9HYME, tr|A0A4S2JFR0|A0A4S2JFR0_9HYME, tr|A0A4S2JWR8|A0A4S2JWR8_9HYME, tr|A0A4S2JY07|A0A4S2JY07_9HYME, tr|A0A4S2K0S1|A0A4S2K0S1_9HYME, tr|A0A4S2K955|A0A4S2K955_9HYME, tr|A0A4S2K9H6|A0A4S2K9H6_9HYME, tr|A0A4S2KAZ1|A0A4S2KAZ1_9HYME, tr|A0A4S2KCW5|A0A4S2KCW5_9HYME, tr|A0A4S2KDZ6|A0A4S2KDZ6_9HYME, tr|A0A4S2KEY9|A0A4S2KEY9_9HYME, tr|A0A4S2KG91|A0A4S2KG91_9HYME, tr|A0A4S2KGB3|A…	tr|A0A151IQW5|A0A151IQW5_9HYME, tr|A0A151IR11|A0A151IR11_9HYME, tr|A0A151IR61|A0A151IR61_9HYME, tr|A0A151IRA8|A0A151IRA8_9HYME, tr|A0A151IRN6|A0A151IRN6_9HYME, tr|A0A151IRU4|A0A151IRU4_9HYME, tr|A0A151IRX5|A0A151IRX5_9HYME, tr|A0A151IRY9|A0A151IRY9_9HYME, tr|A0A151IS61|A0A151IS61_9HYME, tr|A0A151ISZ8|A0A151ISZ8_9HYME, tr|A0A151IT12|A0A151IT12_9HYME, tr|A0A151IT35|A0A151IT35_9HYME, tr|A0A151IT50|A…	tr|A0A151JSX9|A0A151JSX9_9HYME, tr|A0A151JTJ4|A0A151JTJ4_9HYME, tr|A0A151JTZ1|A0A151JTZ1_9HYME, tr|A0A151JUK7|A0A151JUK7_9HYME, tr|A0A151JVI9|A0A151JVI9_9HYME, tr|A0A151JW35|A0A151JW35_9HYME, tr|A0A151JW48|A0A151JW48_9HYME, tr|A0A151JWM7|A0A151JWM7_9HYME, tr|A0A151JWN3|A0A151JWN3_9HYME, tr|A0A151JWN7|A0A151JWN7_9HYME, tr|A0A151JX22|A0A151JX22_9HYME, tr|A0A151JXC1|A0A151JXC1_9HYME, tr|A0A151JXD3|A…	tr|A0A151WF01|A0A151WF01_9HYME, tr|A0A151WF92|A0A151WF92_9HYME, tr|A0A151WH67|A0A151WH67_9HYME, tr|A0A151WJ01|A0A151WJ01_9HYME, tr|A0A151WJ23|A0A151WJ23_9HYME, tr|A0A151WPC3|A0A151WPC3_9HYME, tr|A0A151WTR3|A0A151WTR3_9HYME, tr|A0A151WVE0|A0A151WVE0_9HYME, tr|A0A151WVR1|A0A151WVR1_9HYME, tr|A0A151WVT0|A0A151WVT0_9HYME, tr|A0A151WWY4|A0A151WWY4_9HYME, tr|A0A151WXD0|A0A151WXD0_9HYME, tr|A0A151X1X0|A…				tr|A0A6P8LHV9|A0A6P8LHV9_9HYME, tr|A0A6P8LX43|A0A6P8LX43_9HYME, tr|A0A6P8M5M0|A0A6P8M5M0_9HYME, tr|A0A6P8M7W1|A0A6P8M7W1_9HYME, tr|A0A6P8MJQ9|A0A6P8MJQ9_9HYME, tr|A0A6P8MMP7|A0A6P8MMP7_9HYME, tr|A0A6P8MPJ8|A0A6P8MPJ8_9HYME, tr|A0A6P8MUB6|A0A6P8MUB6_9HYME, tr|A0A6P8MX16|A0A6P8MX16_9HYME, tr|A0A6P8MY92|A0A6P8MY92_9HYME, tr|A0A6P8MYD1|A0A6P8MYD1_9HYME, tr|A0A6P8MZ79|A0A6P8MZ79_9HYME, tr|A0A6P8MZW6|A…	tr|A0A6P3UNX9|A0A6P3UNX9_BOMIM, tr|A0A6P3USY2|A0A6P3USY2_BOMIM, tr|A0A6P3V0Z7|A0A6P3V0Z7_BOMIM, tr|A0A6P3V3Y4|A0A6P3V3Y4_BOMIM, tr|A0A6P3V4Y2|A0A6P3V4Y2_BOMIM, tr|A0A6P3V4Y5|A0A6P3V4Y5_BOMIM, tr|A0A6P6F665|A0A6P6F665_BOMIM, tr|A0A6P6F9L2|A0A6P6F9L2_BOMIM, tr|A0A6P6F9Y3|A0A6P6F9Y3_BOMIM, tr|A0A6P6FAB2|A0A6P6FAB2_BOMIM, tr|A0A6P6FAX2|A0A6P6FAX2_BOMIM, tr|A0A6P6FBG4|A0A6P6FBG4_BOMIM, tr|A0A6P6FE29|A…	tr|A0A9C6SGL5|A0A9C6SGL5_BOMTE	tr|A0AA40FDT8|A0AA40FDT8_9HYME, tr|A0AA40FJB7|A0AA40FJB7_9HYME, tr|A0AA40FKA4|A0AA40FKA4_9HYME, tr|A0AA40FQ08|A0AA40FQ08_9HYME, tr|A0AA40FQ11|A0AA40FQ11_9HYME, tr|A0AA40FRN9|A0AA40FRN9_9HYME, tr|A0AA40FWZ6|A0AA40FWZ6_9HYME, tr|A0AA40G6C1|A0AA40G6C1_9HYME, tr|A0AA40G6H3|A0AA40G6H3_9HYME, tr|A0AA40GGA8|A0AA40GGA8_9HYME, tr|A0AA40GGD2|A0AA40GGD2_9HYME, tr|A0AA40GGF9|A0AA40GGF9_9HYME, tr|A0AA40GGG9|A…	tr|A0AAW0Z9U5|A0AAW0Z9U5_9HYME, tr|A0AAW0ZBG1|A0AAW0ZBG1_9HYME, tr|A0AAW0ZCG4|A0AAW0ZCG4_9HYME, tr|A0AAW0ZES7|A0AAW0ZES7_9HYME, tr|A0AAW0ZRR1|A0AAW0ZRR1_9HYME, tr|A0AAW0ZXP6|A0AAW0ZXP6_9HYME, tr|A0AAW0ZY35|A0AAW0ZY35_9HYME, tr|A0AAW0ZYH4|A0AAW0ZYH4_9HYME, tr|A0AAW0ZYX7|A0AAW0ZYX7_9HYME, tr|A0AAW0ZZM2|A0AAW0ZZM2_9HYME, tr|A0AAW1A472|A0AAW1A472_9HYME, tr|A0AAW1A4L3|A0AAW1A4L3_9HYME, tr|A0AAW1A525|A…		Tnyl_g00811_i1, Tnyl_g00858_i1, Tnyl_g00866_i1, Tnyl_g00873_i1, Tnyl_g00887_i1, Tnyl_g00896_i1, Tnyl_g01658_i1, Tnyl_g02443_i1, Tnyl_g02444_i1, Tnyl_g02480_i1, Tnyl_g03031_i1, Tnyl_g03560_i1, Tnyl_g03560_i2, Tnyl_g03691_i1, Tnyl_g03826_i1, Tnyl_g03928_i1, Tnyl_g04376_i1, Tnyl_g04443_i1, Tnyl_g04905_i1, Tnyl_g05441_i1, Tnyl_g05441_i2, Tnyl_g05464_i1, Tnyl_g06042_i1, Tnyl_g06560_i1, Tnyl_g06569_i1,…	MSTRG.10071.1.p1, MSTRG.10187.1.p1, MSTRG.10187.1.p2, MSTRG.10188.1.p3, MSTRG.10432.1.p1, MSTRG.10433.1.p1, MSTRG.10434.1.p1, MSTRG.10768.1.p1, MSTRG.10769.1.p2, MSTRG.10791.1.p2, MSTRG.10791.1.p3, MSTRG.10792.1.p1, MSTRG.10812.1.p1, MSTRG.10975.1.p1, MSTRG.10976.1.p1, MSTRG.10977.1.p2, MSTRG.11055.1.p1, MSTRG.11119.1.p2, MSTRG.11120.1.p1, MSTRG.11120.1.p3, MSTRG.11120.1.p4, MSTRG.11120.1.p41, MS…	MSTRG.10121.1.p1, MSTRG.10219.1.p1, MSTRG.10712.1.p1, MSTRG.10715.1.p1, MSTRG.10716.1.p1, MSTRG.10736.1.p1, MSTRG.10737.1.p1, MSTRG.10771.1.p1, MSTRG.10772.1.p1, MSTRG.10773.1.p1, MSTRG.10801.1.p1, MSTRG.10803.1.p1, MSTRG.11144.1.p1, MSTRG.11693.1.p1, MSTRG.11694.1.p1, MSTRG.11695.1.p2, MSTRG.11696.1.p1, MSTRG.11791.1.p2, MSTRG.11792.1.p1, MSTRG.11792.1.p2, MSTRG.11792.1.p5, MSTRG.11792.1.p6, MST…
OG0000006	tr|A0A836GQ03|A0A836GQ03_9HYME	tr|F4W5I6|F4W5I6_ACREC, tr|F4W818|F4W818_ACREC, tr|F4W887|F4W887_ACREC, tr|F4WDQ8|F4WDQ8_ACREC, tr|F4WH94|F4WH94_ACREC, tr|F4WN30|F4WN30_ACREC, tr|F4WQN3|F4WQN3_ACREC, tr|F4WU71|F4WU71_ACREC, tr|F4WX83|F4WX83_ACREC, tr|F4X138|F4X138_ACREC, tr|F4X1Q9|F4X1Q9_ACREC, tr|F4X4J2|F4X4J2_ACREC	tr|A0A836GE03|A0A836GE03_9HYME	tr|A0A836EHH5|A0A836EHH5_9HYME, tr|A0A836ENA8|A0A836ENA8_9HYME, tr|A0A836F1Q6|A0A836F1Q6_9HYME, tr|A0A836JB60|A0A836JB60_9HYME	tr|A0A158NIV5|A0A158NIV5_ATTCE, tr|A0A158NNF7|A0A158NNF7_ATTCE	tr|A0A151HYX9|A0A151HYX9_9HYME, tr|A0A151HYY8|A0A151HYY8_9HYME, tr|A0A151HZ80|A0A151HZ80_9HYME, tr|A0A151I0D4|A0A151I0D4_9HYME, tr|A0A151I1I0|A0A151I1I0_9HYME, tr|A0A151I1Z9|A0A151I1Z9_9HYME, tr|A0A151I2E4|A0A151I2E4_9HYME, tr|A0A151I4B0|A0A151I4B0_9HYME, tr|A0A151I5A3|A0A151I5A3_9HYME, tr|A0A151I5H6|A0A151I5H6_9HYME, tr|A0A195ATT9|A0A195ATT9_9HYME, tr|A0A195AUK4|A0A195AUK4_9HYME, tr|A0A195AVS7|A…	tr|E1ZV17|E1ZV17_CAMFO, tr|E1ZV46|E1ZV46_CAMFO, tr|E1ZVW7|E1ZVW7_CAMFO, tr|E1ZW16|E1ZW16_CAMFO, tr|E1ZW31|E1ZW31_CAMFO, tr|E1ZWD1|E1ZWD1_CAMFO, tr|E1ZWE0|E1ZWE0_CAMFO, tr|E1ZWN3|E1ZWN3_CAMFO, tr|E1ZWN4|E1ZWN4_CAMFO, tr|E1ZWR5|E1ZWR5_CAMFO, tr|E1ZWZ9|E1ZWZ9_CAMFO, tr|E1ZX55|E1ZX55_CAMFO, tr|E1ZXZ0|E1ZXZ0_CAMFO, tr|E1ZY74|E1ZY74_CAMFO, tr|E1ZZ39|E1ZZ39_CAMFO, tr|E1ZZA6|E1ZZA6_CAMFO, tr|E1ZZC4|E1ZZC…	tr|A0AAW2FK28|A0AAW2FK28_9HYME	tr|A0A151I6E2|A0A151I6E2_9HYME, tr|A0A151I7K1|A0A151I7K1_9HYME, tr|A0A151I7S0|A0A151I7S0_9HYME, tr|A0A151I8H3|A0A151I8H3_9HYME, tr|A0A151I937|A0A151I937_9HYME, tr|A0A151I9B0|A0A151I9B0_9HYME, tr|A0A151I9C5|A0A151I9C5_9HYME, tr|A0A151I9I2|A0A151I9I2_9HYME, tr|A0A151I9I5|A0A151I9I5_9HYME, tr|A0A151I9J3|A0A151I9J3_9HYME, tr|A0A151IA38|A0A151IA38_9HYME, tr|A0A151IA99|A0A151IA99_9HYME, tr|A0A151IAD8|A…	tr|A0A6P3WMF3|A0A6P3WMF3_DINQU, tr|A0A6P3WN64|A0A6P3WN64_DINQU, tr|A0A6P3WRM9|A0A6P3WRM9_DINQU, tr|A0A6P3X0J8|A0A6P3X0J8_DINQU, tr|A0A6P3X0M1|A0A6P3X0M1_DINQU, tr|A0A6P3X6F4|A0A6P3X6F4_DINQU, tr|A0A6P3XAZ7|A0A6P3XAZ7_DINQU, tr|A0A6P3XCE1|A0A6P3XCE1_DINQU, tr|A0A6P3XCE3|A0A6P3XCE3_DINQU, tr|A0A6P3XCU9|A0A6P3XCU9_DINQU, tr|A0A6P3XMY9|A0A6P3XMY9_DINQU, tr|A0A6P3Y1N7|A0A6P3Y1N7_DINQU, tr|A0A6P3YCA2|A…	tr|E2B2A5|E2B2A5_HARSA, tr|E2B2G6|E2B2G6_HARSA, tr|E2B2K5|E2B2K5_HARSA, tr|E2B2K9|E2B2K9_HARSA, tr|E2B2Q7|E2B2Q7_HARSA, tr|E2B2Q9|E2B2Q9_HARSA, tr|E2B317|E2B317_HARSA, tr|E2B320|E2B320_HARSA, tr|E2B352|E2B352_HARSA, tr|E2B357|E2B357_HARSA, tr|E2B363|E2B363_HARSA, tr|E2B3P4|E2B3P4_HARSA, tr|E2B3P5|E2B3P5_HARSA, tr|E2B3T2|E2B3T2_HARSA, tr|E2B3Y6|E2B3Y6_HARSA, tr|E2B404|E2B404_HARSA, tr|E2B409|E2B40…	tr|A0A0J7JU37|A0A0J7JU37_LASNI, tr|A0A0J7JVA7|A0A0J7JVA7_LASNI, tr|A0A0J7JW11|A0A0J7JW11_LASNI, tr|A0A0J7JW97|A0A0J7JW97_LASNI, tr|A0A0J7JWF1|A0A0J7JWF1_LASNI, tr|A0A0J7JWY1|A0A0J7JWY1_LASNI, tr|A0A0J7JWZ9|A0A0J7JWZ9_LASNI, tr|A0A0J7JXD3|A0A0J7JXD3_LASNI, tr|A0A0J7JXF8|A0A0J7JXF8_LASNI, tr|A0A0J7JXQ4|A0A0J7JXQ4_LASNI, tr|A0A0J7JXR2|A0A0J7JXR2_LASNI, tr|A0A0J7JY51|A0A0J7JY51_LASNI, tr|A0A0J7JY66|A…	tr|A0AAV2MVT8|A0AAV2MVT8_9HYME, tr|A0AAV2MWM9|A0AAV2MWM9_9HYME, tr|A0AAV2MX33|A0AAV2MX33_9HYME, tr|A0AAV2MXM2|A0AAV2MXM2_9HYME, tr|A0AAV2MXS3|A0AAV2MXS3_9HYME, tr|A0AAV2MYY6|A0AAV2MYY6_9HYME, tr|A0AAV2MZH3|A0AAV2MZH3_9HYME, tr|A0AAV2NEB5|A0AAV2NEB5_9HYME, tr|A0AAV2NMJ7|A0AAV2NMJ7_9HYME, tr|A0AAV2NPL4|A0AAV2NPL4_9HYME, tr|A0AAV2P8H3|A0AAV2P8H3_9HYME	tr|A0A026VRR9|A0A026VRR9_OOCBI, tr|A0A026VS26|A0A026VS26_OOCBI, tr|A0A026VS42|A0A026VS42_OOCBI, tr|A0A026VS44|A0A026VS44_OOCBI, tr|A0A026VS63|A0A026VS63_OOCBI, tr|A0A026VS98|A0A026VS98_OOCBI, tr|A0A026VSD1|A0A026VSD1_OOCBI, tr|A0A026VSD5|A0A026VSD5_OOCBI, tr|A0A026VSD7|A0A026VSD7_OOCBI, tr|A0A026VSG8|A0A026VSG8_OOCBI, tr|A0A026VSH7|A0A026VSH7_OOCBI, tr|A0A026VSQ1|A0A026VSQ1_OOCBI, tr|A0A026VSQ7|A…	tr|A0A6I9WBD0|A0A6I9WBD0_9HYME, tr|A0A6I9WVC1|A0A6I9WVC1_9HYME	tr|A0A836E8C9|A0A836E8C9_9HYME, tr|A0A836ECF0|A0A836ECF0_9HYME, tr|A0A836EDV2|A0A836EDV2_9HYME, tr|A0A836EHS0|A0A836EHS0_9HYME, tr|A0A836EPN7|A0A836EPN7_9HYME, tr|A0A836EQG2|A0A836EQG2_9HYME, tr|A0A836ES09|A0A836ES09_9HYME, tr|A0A836ETB1|A0A836ETB1_9HYME, tr|A0A836F559|A0A836F559_9HYME, tr|A0A836FFJ9|A0A836FFJ9_9HYME, tr|A0A836JFV1|A0A836JFV1_9HYME, tr|A0A836JLG7|A0A836JLG7_9HYME, tr|A0A836JN56|A…	tr|A0A6J1PHJ8|A0A6J1PHJ8_9HYME, tr|A0A6J1Q2Q6|A0A6J1Q2Q6_9HYME, tr|A0A6J1QDU2|A0A6J1QDU2_9HYME, tr|A0A6J1QS12|A0A6J1QS12_9HYME, tr|A0A6J1QWW3|A0A6J1QWW3_9HYME	tr|A0A4S2J9J8|A0A4S2J9J8_9HYME, tr|A0A4S2KPI7|A0A4S2KPI7_9HYME, tr|A0A4S2KV87|A0A4S2KV87_9HYME, tr|A0A4S2L5S7|A0A4S2L5S7_9HYME, tr|A0A4V3S7E3|A0A4V3S7E3_9HYME	tr|A0A151IQV9|A0A151IQV9_9HYME, tr|A0A151IR66|A0A151IR66_9HYME, tr|A0A151IRE6|A0A151IRE6_9HYME, tr|A0A151IRS0|A0A151IRS0_9HYME, tr|A0A151IS46|A0A151IS46_9HYME, tr|A0A151ISB8|A0A151ISB8_9HYME, tr|A0A151ITE7|A0A151ITE7_9HYME, tr|A0A151ITT6|A0A151ITT6_9HYME, tr|A0A151IU15|A0A151IU15_9HYME, tr|A0A151IUE8|A0A151IUE8_9HYME, tr|A0A151IUJ4|A0A151IUJ4_9HYME, tr|A0A151IUY8|A0A151IUY8_9HYME, tr|A0A151IV29|A…	tr|A0A151JSW1|A0A151JSW1_9HYME, tr|A0A151JTD9|A0A151JTD9_9HYME, tr|A0A151JU56|A0A151JU56_9HYME, tr|A0A151JUH6|A0A151JUH6_9HYME, tr|A0A151JUS4|A0A151JUS4_9HYME, tr|A0A151JUS7|A0A151JUS7_9HYME, tr|A0A151JVU7|A0A151JVU7_9HYME, tr|A0A151JW90|A0A151JW90_9HYME, tr|A0A151JWP9|A0A151JWP9_9HYME, tr|A0A151JWQ8|A0A151JWQ8_9HYME, tr|A0A151JWU9|A0A151JWU9_9HYME, tr|A0A151JWW3|A0A151JWW3_9HYME, tr|A0A151JX16|A…	tr|A0A151WET5|A0A151WET5_9HYME, tr|A0A151WF63|A0A151WF63_9HYME, tr|A0A151WFN5|A0A151WFN5_9HYME, tr|A0A151WFT1|A0A151WFT1_9HYME, tr|A0A151WG24|A0A151WG24_9HYME, tr|A0A151WG91|A0A151WG91_9HYME, tr|A0A151WGD0|A0A151WGD0_9HYME, tr|A0A151WGH5|A0A151WGH5_9HYME, tr|A0A151WGL6|A0A151WGL6_9HYME, tr|A0A151WGM0|A0A151WGM0_9HYME, tr|A0A151WGQ3|A0A151WGQ3_9HYME, tr|A0A151WGV1|A0A151WGV1_9HYME, tr|A0A151WH28|A…	tr|A0A2A3E3A9|A0A2A3E3A9_APICC, tr|A0A2A3E3N3|A0A2A3E3N3_APICC		UPI0004EA69C8, UPI0004EA9983, UPI001E83EEAB, UPI001E87D197	tr|A0A6P8M8U7|A0A6P8M8U7_9HYME, tr|A0A6P8MML9|A0A6P8MML9_9HYME, tr|A0A6P8NKX9|A0A6P8NKX9_9HYME	tr|A0A6P6FIS4|A0A6P6FIS4_BOMIM, tr|A0A6P8KZ74|A0A6P8KZ74_BOMIM, tr|A0A6P8L7J0|A0A6P8L7J0_BOMIM, tr|A0A6P8LKE3|A0A6P8LKE3_BOMIM		tr|A0AA40FKN1|A0AA40FKN1_9HYME, tr|A0AA40G6A9|A0AA40G6A9_9HYME, tr|A0AA40GGK3|A0AA40GGK3_9HYME, tr|A0AA40KKY5|A0AA40KKY5_9HYME, tr|A0AA40KL30|A0AA40KL30_9HYME	tr|A0AAW0ZC80|A0AAW0ZC80_9HYME, tr|A0AAW1A4W6|A0AAW1A4W6_9HYME, tr|A0AAW1A5C9|A0AAW1A5C9_9HYME	tr|A1ZBN7|A1ZBN7_DROME	Tnyl_g05647_i1	MSTRG.16387.1.p3, MSTRG.18018.1.p1, MSTRG.20238.1.p5, MSTRG.20392.1.p2, MSTRG.23659.1.p3, MSTRG.23671.1.p1, MSTRG.25238.4.p5, MSTRG.26731.1.p18, MSTRG.26731.10.p5, MSTRG.26731.8.p5, MSTRG.26731.9.p5, MSTRG.26732.3.p4, MSTRG.27316.1.p17, MSTRG.27812.1.p1, MSTRG.27988.1.p11, MSTRG.2932.1.p6, MSTRG.29861.1.p9, MSTRG.32014.1.p1, MSTRG.5707.1.p89, MSTRG.6477.1.p1, MSTRG.9189.1.p2	MSTRG.10723.1.p3, MSTRG.11849.1.p1, MSTRG.15197.3.p8, MSTRG.15207.1.p2, MSTRG.15435.1.p1, MSTRG.15461.1.p6, MSTRG.17849.1.p6, MSTRG.1898.1.p2, MSTRG.20725.1.p1, MSTRG.22194.1.p1, MSTRG.22253.1.p1, MSTRG.23350.1.p3, MSTRG.23520.1.p1, MSTRG.24644.1.p1, MSTRG.2538.1.p2, MSTRG.26632.1.p1, MSTRG.26671.1.p1, MSTRG.27323.1.p6, MSTRG.29390.12.p1, MSTRG.29390.4.p1, MSTRG.29390.6.p1, MSTRG.29390.7.p1, MSTR…
OG0000007	tr|A0A836KEK4|A0A836KEK4_9HYME	tr|F4W4U0|F4W4U0_ACREC, tr|F4WAA7|F4WAA7_ACREC, tr|F4WBJ5|F4WBJ5_ACREC, tr|F4WBK6|F4WBK6_ACREC, tr|F4WDQ0|F4WDQ0_ACREC, tr|F4WDQ1|F4WDQ1_ACREC, tr|F4WEU4|F4WEU4_ACREC, tr|F4WGH2|F4WGH2_ACREC, tr|F4WUF6|F4WUF6_ACREC, tr|F4WUJ8|F4WUJ8_ACREC, tr|F4WXM9|F4WXM9_ACREC, tr|F4WZZ0|F4WZZ0_ACREC, tr|F4X055|F4X055_ACREC, tr|F4X058|F4X058_ACREC, tr|F4X061|F4X061_ACREC, tr|F4X118|F4X118_ACREC, tr|F4X1M8|F4X1M…				tr|A0A151HYP4|A0A151HYP4_9HYME, tr|A0A151I3J3|A0A151I3J3_9HYME, tr|A0A151I3U6|A0A151I3U6_9HYME, tr|A0A195B3S9|A0A195B3S9_9HYME	tr|E1ZVN9|E1ZVN9_CAMFO, tr|E1ZVP0|E1ZVP0_CAMFO, tr|E1ZVR9|E1ZVR9_CAMFO, tr|E1ZWT4|E1ZWT4_CAMFO, tr|E1ZZ15|E1ZZ15_CAMFO, tr|E1ZZ52|E1ZZ52_CAMFO, tr|E2A113|E2A113_CAMFO, tr|E2A137|E2A137_CAMFO, tr|E2A188|E2A188_CAMFO, tr|E2A297|E2A297_CAMFO, tr|E2A2J0|E2A2J0_CAMFO, tr|E2A2R3|E2A2R3_CAMFO, tr|E2A2R5|E2A2R5_CAMFO, tr|E2A360|E2A360_CAMFO, tr|E2A4C1|E2A4C1_CAMFO, tr|E2A4C3|E2A4C3_CAMFO, tr|E2A5I2|E2A5I…	tr|A0AAW2E3Z3|A0AAW2E3Z3_9HYME, tr|A0AAW2E5A2|A0AAW2E5A2_9HYME, tr|A0AAW2E5T3|A0AAW2E5T3_9HYME, tr|A0AAW2E6N8|A0AAW2E6N8_9HYME, tr|A0AAW2E7Z4|A0AAW2E7Z4_9HYME, tr|A0AAW2E8Q3|A0AAW2E8Q3_9HYME, tr|A0AAW2E900|A0AAW2E900_9HYME, tr|A0AAW2E929|A0AAW2E929_9HYME, tr|A0AAW2E992|A0AAW2E992_9HYME, tr|A0AAW2E9B9|A0AAW2E9B9_9HYME, tr|A0AAW2E9H6|A0AAW2E9H6_9HYME, tr|A0AAW2EA64|A0AAW2EA64_9HYME, tr|A0AAW2EAK3|A…	tr|A0A151I643|A0A151I643_9HYME, tr|A0A151I702|A0A151I702_9HYME, tr|A0A151I895|A0A151I895_9HYME, tr|A0A151IAU8|A0A151IAU8_9HYME, tr|A0A151IAV5|A0A151IAV5_9HYME, tr|A0A151IJD4|A0A151IJD4_9HYME, tr|A0A151INC4|A0A151INC4_9HYME, tr|A0A151IND8|A0A151IND8_9HYME, tr|A0A151INE2|A0A151INE2_9HYME, tr|A0A151IQ80|A0A151IQ80_9HYME, tr|A0A195CSR6|A0A195CSR6_9HYME	tr|A0A6P3WME1|A0A6P3WME1_DINQU, tr|A0A6P3Y6I2|A0A6P3Y6I2_DINQU, tr|A0A6P3Y8G3|A0A6P3Y8G3_DINQU, tr|A0A6P3Y9M0|A0A6P3Y9M0_DINQU, tr|A0A6P3Y9X0|A0A6P3Y9X0_DINQU, tr|A0A6P3YC72|A0A6P3YC72_DINQU, tr|A0A6P3YCI5|A0A6P3YCI5_DINQU	tr|E2B2A6|E2B2A6_HARSA, tr|E2B2F3|E2B2F3_HARSA, tr|E2B3P3|E2B3P3_HARSA, tr|E2B3Y9|E2B3Y9_HARSA, tr|E2B416|E2B416_HARSA, tr|E2B495|E2B495_HARSA, tr|E2B496|E2B496_HARSA, tr|E2B497|E2B497_HARSA, tr|E2B4N2|E2B4N2_HARSA, tr|E2B4R6|E2B4R6_HARSA, tr|E2B4T7|E2B4T7_HARSA, tr|E2B4U8|E2B4U8_HARSA, tr|E2B4V4|E2B4V4_HARSA, tr|E2B5L7|E2B5L7_HARSA, tr|E2B6E1|E2B6E1_HARSA, tr|E2B6W8|E2B6W8_HARSA, tr|E2B740|E2B74…	tr|A0A0J7JTK0|A0A0J7JTK0_LASNI, tr|A0A0J7JTS5|A0A0J7JTS5_LASNI, tr|A0A0J7JTU8|A0A0J7JTU8_LASNI, tr|A0A0J7JTY3|A0A0J7JTY3_LASNI, tr|A0A0J7JUB9|A0A0J7JUB9_LASNI, tr|A0A0J7JUM6|A0A0J7JUM6_LASNI, tr|A0A0J7JUT9|A0A0J7JUT9_LASNI, tr|A0A0J7JV66|A0A0J7JV66_LASNI, tr|A0A0J7JV94|A0A0J7JV94_LASNI, tr|A0A0J7JV98|A0A0J7JV98_LASNI, tr|A0A0J7JV99|A0A0J7JV99_LASNI, tr|A0A0J7JVA5|A0A0J7JVA5_LASNI, tr|A0A0J7JVB4|A…	tr|A0AAV2MVW7|A0AAV2MVW7_9HYME, tr|A0AAV2MVZ8|A0AAV2MVZ8_9HYME, tr|A0AAV2MW17|A0AAV2MW17_9HYME, tr|A0AAV2MW34|A0AAV2MW34_9HYME, tr|A0AAV2MWF0|A0AAV2MWF0_9HYME, tr|A0AAV2MWL1|A0AAV2MWL1_9HYME, tr|A0AAV2MWP4|A0AAV2MWP4_9HYME, tr|A0AAV2MWW7|A0AAV2MWW7_9HYME, tr|A0AAV2MX12|A0AAV2MX12_9HYME, tr|A0AAV2MX42|A0AAV2MX42_9HYME, tr|A0AAV2MX44|A0AAV2MX44_9HYME, tr|A0AAV2MX46|A0AAV2MX46_9HYME, tr|A0AAV2MX92|A…	tr|A0A026VUH2|A0A026VUH2_OOCBI, tr|A0A026VW98|A0A026VW98_OOCBI, tr|A0A026VWP7|A0A026VWP7_OOCBI, tr|A0A026VZI5|A0A026VZI5_OOCBI, tr|A0A026WC93|A0A026WC93_OOCBI, tr|A0A026WNQ7|A0A026WNQ7_OOCBI, tr|A0A026WPR6|A0A026WPR6_OOCBI, tr|A0A026WPR9|A0A026WPR9_OOCBI, tr|A0A026WPS5|A0A026WPS5_OOCBI, tr|A0A026WXY3|A0A026WXY3_OOCBI, tr|A0A026X1W1|A0A026X1W1_OOCBI, tr|A0A026X4B1|A0A026X4B1_OOCBI	tr|A0A6I9VME4|A0A6I9VME4_9HYME, tr|A0A6I9VN24|A0A6I9VN24_9HYME, tr|A0A6I9VR86|A0A6I9VR86_9HYME, tr|A0A6I9VR96|A0A6I9VR96_9HYME, tr|A0A6I9VSH2|A0A6I9VSH2_9HYME, tr|A0A6I9VUS6|A0A6I9VUS6_9HYME, tr|A0A6I9VXB2|A0A6I9VXB2_9HYME, tr|A0A6I9VY02|A0A6I9VY02_9HYME, tr|A0A6I9VYW7|A0A6I9VYW7_9HYME, tr|A0A6I9W1R5|A0A6I9W1R5_9HYME, tr|A0A6I9W238|A0A6I9W238_9HYME, tr|A0A6I9W4C3|A0A6I9W4C3_9HYME, tr|A0A6I9W5G8|A…	tr|A0A836E8E3|A0A836E8E3_9HYME, tr|A0A836EKV7|A0A836EKV7_9HYME, tr|A0A836EMK1|A0A836EMK1_9HYME, tr|A0A836EQ30|A0A836EQ30_9HYME, tr|A0A836F0U1|A0A836F0U1_9HYME, tr|A0A836F6N8|A0A836F6N8_9HYME, tr|A0A836F796|A0A836F796_9HYME, tr|A0A836F7V2|A0A836F7V2_9HYME, tr|A0A836F9V7|A0A836F9V7_9HYME, tr|A0A836FBB6|A0A836FBB6_9HYME, tr|A0A836FTV7|A0A836FTV7_9HYME, tr|A0A836JLI4|A0A836JLI4_9HYME, tr|A0A836JP83|A…	tr|A0A6J1PDD8|A0A6J1PDD8_9HYME, tr|A0A6J1PFF8|A0A6J1PFF8_9HYME, tr|A0A6J1PFP7|A0A6J1PFP7_9HYME, tr|A0A6J1PI78|A0A6J1PI78_9HYME, tr|A0A6J1PJ29|A0A6J1PJ29_9HYME, tr|A0A6J1PKB8|A0A6J1PKB8_9HYME, tr|A0A6J1PM33|A0A6J1PM33_9HYME, tr|A0A6J1PM37|A0A6J1PM37_9HYME, tr|A0A6J1PN29|A0A6J1PN29_9HYME, tr|A0A6J1PQW3|A0A6J1PQW3_9HYME, tr|A0A6J1PRL5|A0A6J1PRL5_9HYME, tr|A0A6J1PRZ8|A0A6J1PRZ8_9HYME, tr|A0A6J1PS03|A…	tr|A0A4S2JA24|A0A4S2JA24_9HYME, tr|A0A4S2JAT0|A0A4S2JAT0_9HYME, tr|A0A4S2JRQ0|A0A4S2JRQ0_9HYME, tr|A0A4S2KAY1|A0A4S2KAY1_9HYME, tr|A0A4S2KE07|A0A4S2KE07_9HYME, tr|A0A4S2KEZ4|A0A4S2KEZ4_9HYME, tr|A0A4S2KHZ7|A0A4S2KHZ7_9HYME, tr|A0A4S2KIU8|A0A4S2KIU8_9HYME, tr|A0A4S2KIZ5|A0A4S2KIZ5_9HYME, tr|A0A4S2KJC0|A0A4S2KJC0_9HYME, tr|A0A4S2KL22|A0A4S2KL22_9HYME, tr|A0A4S2KLH2|A0A4S2KLH2_9HYME, tr|A0A4S2KN78|A…	tr|A0A151IS33|A0A151IS33_9HYME, tr|A0A151IS90|A0A151IS90_9HYME, tr|A0A151ITI1|A0A151ITI1_9HYME, tr|A0A151IUJ8|A0A151IUJ8_9HYME, tr|A0A151IUQ0|A0A151IUQ0_9HYME, tr|A0A151IVH6|A0A151IVH6_9HYME, tr|A0A151IX09|A0A151IX09_9HYME, tr|A0A151IXI0|A0A151IXI0_9HYME, tr|A0A151IXX5|A0A151IXX5_9HYME, tr|A0A151IYK6|A0A151IYK6_9HYME, tr|A0A151IYL9|A0A151IYL9_9HYME, tr|A0A151IYM6|A0A151IYM6_9HYME, tr|A0A151IYZ4|A…	tr|A0A151JSQ4|A0A151JSQ4_9HYME, tr|A0A151JTD7|A0A151JTD7_9HYME, tr|A0A151JTF1|A0A151JTF1_9HYME, tr|A0A151JTS4|A0A151JTS4_9HYME, tr|A0A151JTW0|A0A151JTW0_9HYME, tr|A0A151JTY2|A0A151JTY2_9HYME, tr|A0A151JU10|A0A151JU10_9HYME, tr|A0A151JU28|A0A151JU28_9HYME, tr|A0A151JUC8|A0A151JUC8_9HYME, tr|A0A151JUU9|A0A151JUU9_9HYME, tr|A0A151JV07|A0A151JV07_9HYME, tr|A0A151JW19|A0A151JW19_9HYME, tr|A0A151JW38|A…	tr|A0A151WGS0|A0A151WGS0_9HYME, tr|A0A151WHI8|A0A151WHI8_9HYME, tr|A0A151WLB1|A0A151WLB1_9HYME, tr|A0A151WMP3|A0A151WMP3_9HYME, tr|A0A151WMU2|A0A151WMU2_9HYME, tr|A0A151WMY6|A0A151WMY6_9HYME, tr|A0A151WN48|A0A151WN48_9HYME, tr|A0A151WN50|A0A151WN50_9HYME, tr|A0A151WRQ6|A0A151WRQ6_9HYME, tr|A0A151WSE1|A0A151WSE1_9HYME, tr|A0A151WST3|A0A151WST3_9HYME, tr|A0A151WU82|A0A151WU82_9HYME, tr|A0A151WUG6|A…	tr|A0A2A3E0B4|A0A2A3E0B4_APICC, tr|A0A2A3E2J8|A0A2A3E2J8_APICC, tr|A0A2A3E3Q4|A0A2A3E3Q4_APICC			tr|A0A6P8LL70|A0A6P8LL70_9HYME, tr|A0A6P8LPA7|A0A6P8LPA7_9HYME, tr|A0A6P8LSK0|A0A6P8LSK0_9HYME, tr|A0A6P8LW71|A0A6P8LW71_9HYME, tr|A0A6P8LWV3|A0A6P8LWV3_9HYME, tr|A0A6P8LXV3|A0A6P8LXV3_9HYME, tr|A0A6P8M5A3|A0A6P8M5A3_9HYME, tr|A0A6P8MA87|A0A6P8MA87_9HYME, tr|A0A6P8MAL3|A0A6P8MAL3_9HYME, tr|A0A6P8MAY3|A0A6P8MAY3_9HYME, tr|A0A6P8MBJ8|A0A6P8MBJ8_9HYME, tr|A0A6P8MBX4|A0A6P8MBX4_9HYME, tr|A0A6P8MEA8|A…	tr|A0A6P3UNQ9|A0A6P3UNQ9_BOMIM, tr|A0A6P3UNS6|A0A6P3UNS6_BOMIM, tr|A0A6P3UPM9|A0A6P3UPM9_BOMIM, tr|A0A6P3URQ9|A0A6P3URQ9_BOMIM, tr|A0A6P3USI6|A0A6P3USI6_BOMIM, tr|A0A6P3UUI4|A0A6P3UUI4_BOMIM, tr|A0A6P3UW65|A0A6P3UW65_BOMIM, tr|A0A6P3UXY1|A0A6P3UXY1_BOMIM, tr|A0A6P3UYZ6|A0A6P3UYZ6_BOMIM, tr|A0A6P3UZA2|A0A6P3UZA2_BOMIM, tr|A0A6P3V1Q3|A0A6P3V1Q3_BOMIM, tr|A0A6P3V4D5|A0A6P3V4D5_BOMIM, tr|A0A6P3V4R8|A…	tr|A0A9B2JPA0|A0A9B2JPA0_BOMTE, tr|A0A9B2JQR3|A0A9B2JQR3_BOMTE, tr|A0A9B2JT37|A0A9B2JT37_BOMTE, tr|A0A9B2JXB3|A0A9B2JXB3_BOMTE, tr|A0A9B2JY89|A0A9B2JY89_BOMTE, tr|A0A9B2MNK6|A0A9B2MNK6_BOMTE, tr|A0A9B2MRF9|A0A9B2MRF9_BOMTE, tr|A0A9B2MUF5|A0A9B2MUF5_BOMTE, tr|A0A9C6SJG2|A0A9C6SJG2_BOMTE, tr|A0A9C6SN09|A0A9C6SN09_BOMTE, tr|A0A9C6SNG4|A0A9C6SNG4_BOMTE, tr|A0A9C6SR92|A0A9C6SR92_BOMTE, tr|A0A9C6SW38|A…	tr|A0AA40FJN4|A0AA40FJN4_9HYME, tr|A0AA40FJR7|A0AA40FJR7_9HYME, tr|A0AA40GAX5|A0AA40GAX5_9HYME, tr|A0AA40GGB8|A0AA40GGB8_9HYME, tr|A0AA40GGI4|A0AA40GGI4_9HYME, tr|A0AA40GGQ5|A0AA40GGQ5_9HYME, tr|A0AA40GHH3|A0AA40GHH3_9HYME, tr|A0AA40KH90|A0AA40KH90_9HYME, tr|A0AA40KL39|A0AA40KL39_9HYME, tr|A0AA40KLA8|A0AA40KLA8_9HYME, tr|A0AA40KPK4|A0AA40KPK4_9HYME, tr|A0AA40KVB5|A0AA40KVB5_9HYME	tr|A0AAW0Z7T4|A0AAW0Z7T4_9HYME, tr|A0AAW0Z8B0|A0AAW0Z8B0_9HYME, tr|A0AAW0Z9Q3|A0AAW0Z9Q3_9HYME, tr|A0AAW0ZA44|A0AAW0ZA44_9HYME, tr|A0AAW0ZCF3|A0AAW0ZCF3_9HYME, tr|A0AAW0ZCR8|A0AAW0ZCR8_9HYME, tr|A0AAW0ZCX2|A0AAW0ZCX2_9HYME, tr|A0AAW0ZCX4|A0AAW0ZCX4_9HYME, tr|A0AAW0ZD35|A0AAW0ZD35_9HYME, tr|A0AAW0ZDJ7|A0AAW0ZDJ7_9HYME, tr|A0AAW0ZE95|A0AAW0ZE95_9HYME, tr|A0AAW0ZEN9|A0AAW0ZEN9_9HYME, tr|A0AAW0ZF64|A…		Tnyl_g01820_i1, Tnyl_g01940_i1, Tnyl_g01941_i1, Tnyl_g02436_i1, Tnyl_g02602_i1, Tnyl_g03774_i1, Tnyl_g03774_i2, Tnyl_g03986_i1, Tnyl_g04346_i1, Tnyl_g04509_i1, Tnyl_g04514_i1, Tnyl_g04545_i1, Tnyl_g04950_i1, Tnyl_g05055_i1, Tnyl_g05516_i1, Tnyl_g06194_i1, Tnyl_g06388_i1, Tnyl_g07591_i1, Tnyl_g07592_i1, Tnyl_g07603_i1, Tnyl_g07634_i1, Tnyl_g07666_i1, Tnyl_g08058_i1, Tnyl_g08359_i1, Tnyl_g08519_i1,…	MSTRG.10801.1.p1, MSTRG.13191.1.p3, MSTRG.13192.1.p1, MSTRG.16390.1.p3, MSTRG.16693.1.p7, MSTRG.18595.1.p1, MSTRG.19593.1.p1, MSTRG.20565.1.p8, MSTRG.2127.1.p1, MSTRG.23151.1.p1, MSTRG.23158.1.p1, MSTRG.23158.1.p17, MSTRG.23158.1.p2, MSTRG.23158.2.p1, MSTRG.23158.2.p16, MSTRG.23158.2.p2, MSTRG.23158.3.p1, MSTRG.23158.3.p18, MSTRG.23158.3.p2, MSTRG.23578.1.p1, MSTRG.24761.1.p1, MSTRG.25461.1.p2, M…	MSTRG.10992.1.p1, MSTRG.11078.1.p2, MSTRG.11977.1.p1, MSTRG.11988.1.p2, MSTRG.12472.1.p1, MSTRG.12927.1.p1, MSTRG.14333.1.p2, MSTRG.14602.1.p1, MSTRG.15186.1.p2, MSTRG.15186.1.p7, MSTRG.15232.1.p1, MSTRG.16196.1.p1, MSTRG.16721.1.p2, MSTRG.18337.1.p1, MSTRG.18337.1.p3, MSTRG.18338.1.p1, MSTRG.18422.1.p2, MSTRG.18447.1.p1, MSTRG.18831.1.p1, MSTRG.18940.1.p1, MSTRG.19347.1.p1, MSTRG.19733.1.p1, MST…
OG0000008	tr|A0A836FER7|A0A836FER7_9HYME, tr|A0A836G1Q4|A0A836G1Q4_9HYME, tr|A0A836GEE4|A0A836GEE4_9HYME, tr|A0A836JXV3|A0A836JXV3_9HYME, tr|A0A836JYJ9|A0A836JYJ9_9HYME, tr|A0A836JYU9|A0A836JYU9_9HYME, tr|A0A836JZ18|A0A836JZ18_9HYME	tr|F4W4T7|F4W4T7_ACREC, tr|F4W4T9|F4W4T9_ACREC, tr|F4W585|F4W585_ACREC, tr|F4W7S1|F4W7S1_ACREC, tr|F4W7S5|F4W7S5_ACREC, tr|F4W8T7|F4W8T7_ACREC, tr|F4W8Z7|F4W8Z7_ACREC, tr|F4W9D8|F4W9D8_ACREC, tr|F4WBL4|F4WBL4_ACREC, tr|F4WEQ9|F4WEQ9_ACREC, tr|F4WF00|F4WF00_ACREC, tr|F4WFT6|F4WFT6_ACREC, tr|F4WK85|F4WK85_ACREC, tr|F4WL99|F4WL99_ACREC, tr|F4WLR5|F4WLR5_ACREC, tr|F4WPJ7|F4WPJ7_ACREC, tr|F4WQD1|F4WQD…	tr|A0A836FE78|A0A836FE78_9HYME, tr|A0A836G448|A0A836G448_9HYME, tr|A0A836GCR8|A0A836GCR8_9HYME, tr|A0A836K3U9|A0A836K3U9_9HYME	tr|A0A836EUH9|A0A836EUH9_9HYME, tr|A0A836JRA7|A0A836JRA7_9HYME	tr|A0A158N9A9|A0A158N9A9_ATTCE, tr|A0A158NFS4|A0A158NFS4_ATTCE, tr|A0A158NHL5|A0A158NHL5_ATTCE, tr|A0A158NII1|A0A158NII1_ATTCE, tr|A0A158NM03|A0A158NM03_ATTCE, tr|A0A158NM04|A0A158NM04_ATTCE, tr|A0A158NMB9|A0A158NMB9_ATTCE, tr|A0A158NMN2|A0A158NMN2_ATTCE, tr|A0A158NNG0|A0A158NNG0_ATTCE, tr|A0A158NQG0|A0A158NQG0_ATTCE, tr|A0A158NQH4|A0A158NQH4_ATTCE, tr|A0A158NVS9|A0A158NVS9_ATTCE, tr|A0A158NY90|A…	tr|A0A151HXN9|A0A151HXN9_9HYME, tr|A0A151HY75|A0A151HY75_9HYME, tr|A0A151HYU4|A0A151HYU4_9HYME, tr|A0A151HZ13|A0A151HZ13_9HYME, tr|A0A151HZ93|A0A151HZ93_9HYME, tr|A0A151HZC4|A0A151HZC4_9HYME, tr|A0A151HZM0|A0A151HZM0_9HYME, tr|A0A151HZT9|A0A151HZT9_9HYME, tr|A0A151HZW4|A0A151HZW4_9HYME, tr|A0A151I1A8|A0A151I1A8_9HYME, tr|A0A151I1F3|A0A151I1F3_9HYME, tr|A0A151I204|A0A151I204_9HYME, tr|A0A151I2I5|A…	tr|E1ZXH0|E1ZXH0_CAMFO, tr|E1ZY14|E1ZY14_CAMFO, tr|E1ZZ02|E1ZZ02_CAMFO, tr|E2A1Z2|E2A1Z2_CAMFO, tr|E2A557|E2A557_CAMFO, tr|E2A753|E2A753_CAMFO, tr|E2AA99|E2AA99_CAMFO, tr|E2AAS1|E2AAS1_CAMFO, tr|E2AIN6|E2AIN6_CAMFO, tr|E2AJG7|E2AJG7_CAMFO, tr|E2ALV9|E2ALV9_CAMFO, tr|E2AN56|E2AN56_CAMFO, tr|E2ANA3|E2ANA3_CAMFO, tr|E2AQR4|E2AQR4_CAMFO, tr|E2AUZ5|E2AUZ5_CAMFO, tr|E2AV31|E2AV31_CAMFO, tr|E2AYX2|E2AYX…		tr|A0A151I645|A0A151I645_9HYME, tr|A0A151I666|A0A151I666_9HYME, tr|A0A151I672|A0A151I672_9HYME, tr|A0A151I6E5|A0A151I6E5_9HYME, tr|A0A151I6K9|A0A151I6K9_9HYME, tr|A0A151I6L6|A0A151I6L6_9HYME, tr|A0A151I6L8|A0A151I6L8_9HYME, tr|A0A151I6T5|A0A151I6T5_9HYME, tr|A0A151I6Y5|A0A151I6Y5_9HYME, tr|A0A151I6Z9|A0A151I6Z9_9HYME, tr|A0A151I736|A0A151I736_9HYME, tr|A0A151I769|A0A151I769_9HYME, tr|A0A151I775|A…	tr|A0A6P3WMF4|A0A6P3WMF4_DINQU, tr|A0A6P3WTK0|A0A6P3WTK0_DINQU, tr|A0A6P3WVK9|A0A6P3WVK9_DINQU, tr|A0A6P3WWC8|A0A6P3WWC8_DINQU, tr|A0A6P3WXB6|A0A6P3WXB6_DINQU, tr|A0A6P3X7W1|A0A6P3X7W1_DINQU, tr|A0A6P3XBE0|A0A6P3XBE0_DINQU, tr|A0A6P3XDS5|A0A6P3XDS5_DINQU, tr|A0A6P3XFP5|A0A6P3XFP5_DINQU, tr|A0A6P3XJD1|A0A6P3XJD1_DINQU, tr|A0A6P3XKL5|A0A6P3XKL5_DINQU, tr|A0A6P3XLL5|A0A6P3XLL5_DINQU, tr|A0A6P3XNV3|A…	tr|E2B3Z1|E2B3Z1_HARSA, tr|E2B7Y6|E2B7Y6_HARSA, tr|E2B9L5|E2B9L5_HARSA, tr|E2B9Z7|E2B9Z7_HARSA, tr|E2BLU6|E2BLU6_HARSA, tr|E2BQU5|E2BQU5_HARSA, tr|E2BTP3|E2BTP3_HARSA, tr|E2BUI3|E2BUI3_HARSA, tr|E2BUL6|E2BUL6_HARSA, tr|E2BXD2|E2BXD2_HARSA, tr|E2C1F4|E2C1F4_HARSA, tr|E2C6C1|E2C6C1_HARSA, tr|E2C751|E2C751_HARSA, tr|E2C8B2|E2C8B2_HARSA, tr|E2C9Q1|E2C9Q1_HARSA, tr|E2C9Q2|E2C9Q2_HARSA	tr|A0A0J7JTT0|A0A0J7JTT0_LASNI, tr|A0A0J7JUE1|A0A0J7JUE1_LASNI, tr|A0A0J7JUG1|A0A0J7JUG1_LASNI, tr|A0A0J7JV58|A0A0J7JV58_LASNI, tr|A0A0J7JVN5|A0A0J7JVN5_LASNI, tr|A0A0J7JVU3|A0A0J7JVU3_LASNI, tr|A0A0J7JWM6|A0A0J7JWM6_LASNI, tr|A0A0J7JWU0|A0A0J7JWU0_LASNI, tr|A0A0J7JY47|A0A0J7JY47_LASNI, tr|A0A0J7JY89|A0A0J7JY89_LASNI, tr|A0A0J7JYG3|A0A0J7JYG3_LASNI, tr|A0A0J7JYK6|A0A0J7JYK6_LASNI, tr|A0A0J7JZE3|A…		tr|A0A026VRP5|A0A026VRP5_OOCBI, tr|A0A026VSI9|A0A026VSI9_OOCBI, tr|A0A026VTI4|A0A026VTI4_OOCBI, tr|A0A026VUB1|A0A026VUB1_OOCBI, tr|A0A026VW69|A0A026VW69_OOCBI, tr|A0A026VWQ5|A0A026VWQ5_OOCBI, tr|A0A026VXD8|A0A026VXD8_OOCBI, tr|A0A026VY73|A0A026VY73_OOCBI, tr|A0A026VZC3|A0A026VZC3_OOCBI, tr|A0A026VZL5|A0A026VZL5_OOCBI, tr|A0A026VZQ6|A0A026VZQ6_OOCBI, tr|A0A026W0B7|A0A026W0B7_OOCBI, tr|A0A026W0D2|A…	tr|A0A6I9VQD1|A0A6I9VQD1_9HYME, tr|A0A6I9VTY9|A0A6I9VTY9_9HYME, tr|A0A6I9VVD5|A0A6I9VVD5_9HYME, tr|A0A6I9VX62|A0A6I9VX62_9HYME, tr|A0A6I9VZ55|A0A6I9VZ55_9HYME, tr|A0A6I9W404|A0A6I9W404_9HYME, tr|A0A6I9WGU7|A0A6I9WGU7_9HYME, tr|A0A6I9XFF7|A0A6I9XFF7_9HYME, tr|A0A6I9XKY8|A0A6I9XKY8_9HYME, tr|A0A6I9XP72|A0A6I9XP72_9HYME, tr|A0A8N1S1Z7|A0A8N1S1Z7_9HYME, tr|A0A8N1S260|A0A8N1S260_9HYME, tr|A0A8N1S273|A…	tr|A0A836F390|A0A836F390_9HYME, tr|A0A836F7G1|A0A836F7G1_9HYME, tr|A0A836F8J0|A0A836F8J0_9HYME, tr|A0A836FDD0|A0A836FDD0_9HYME, tr|A0A836FFB2|A0A836FFB2_9HYME	tr|A0A6J1PD26|A0A6J1PD26_9HYME, tr|A0A6J1PE43|A0A6J1PE43_9HYME, tr|A0A6J1PEZ3|A0A6J1PEZ3_9HYME, tr|A0A6J1PF58|A0A6J1PF58_9HYME, tr|A0A6J1PG37|A0A6J1PG37_9HYME, tr|A0A6J1PHI4|A0A6J1PHI4_9HYME, tr|A0A6J1PLU1|A0A6J1PLU1_9HYME, tr|A0A6J1PNU8|A0A6J1PNU8_9HYME, tr|A0A6J1PPT4|A0A6J1PPT4_9HYME, tr|A0A6J1PQX4|A0A6J1PQX4_9HYME, tr|A0A6J1PQY0|A0A6J1PQY0_9HYME, tr|A0A6J1PRP3|A0A6J1PRP3_9HYME, tr|A0A6J1PSA1|A…		tr|A0A151IQX7|A0A151IQX7_9HYME, tr|A0A151IR37|A0A151IR37_9HYME, tr|A0A151IRA3|A0A151IRA3_9HYME, tr|A0A151IRE5|A0A151IRE5_9HYME, tr|A0A151IRK7|A0A151IRK7_9HYME, tr|A0A151IRM8|A0A151IRM8_9HYME, tr|A0A151IRR2|A0A151IRR2_9HYME, tr|A0A151IRS3|A0A151IRS3_9HYME, tr|A0A151IRY7|A0A151IRY7_9HYME, tr|A0A151IS00|A0A151IS00_9HYME, tr|A0A151IS24|A0A151IS24_9HYME, tr|A0A151ISB3|A0A151ISB3_9HYME, tr|A0A151ISE6|A…	tr|A0A151JSN8|A0A151JSN8_9HYME, tr|A0A151JSV0|A0A151JSV0_9HYME, tr|A0A151JT36|A0A151JT36_9HYME, tr|A0A151JT59|A0A151JT59_9HYME, tr|A0A151JT87|A0A151JT87_9HYME, tr|A0A151JTC9|A0A151JTC9_9HYME, tr|A0A151JTG9|A0A151JTG9_9HYME, tr|A0A151JTK0|A0A151JTK0_9HYME, tr|A0A151JTN4|A0A151JTN4_9HYME, tr|A0A151JTP9|A0A151JTP9_9HYME, tr|A0A151JTQ7|A0A151JTQ7_9HYME, tr|A0A151JTZ5|A0A151JTZ5_9HYME, tr|A0A151JUA0|A…	tr|A0A151WEV7|A0A151WEV7_9HYME, tr|A0A151WEX0|A0A151WEX0_9HYME, tr|A0A151WFA8|A0A151WFA8_9HYME, tr|A0A151WFG7|A0A151WFG7_9HYME, tr|A0A151WFH2|A0A151WFH2_9HYME, tr|A0A151WG28|A0A151WG28_9HYME, tr|A0A151WGV4|A0A151WGV4_9HYME, tr|A0A151WGV8|A0A151WGV8_9HYME, tr|A0A151WH97|A0A151WH97_9HYME, tr|A0A151WHH5|A0A151WHH5_9HYME, tr|A0A151WHS1|A0A151WHS1_9HYME, tr|A0A151WI71|A0A151WI71_9HYME, tr|A0A151WIS5|A…										Tnyl_g01228_i1, Tnyl_g05072_i1, Tnyl_g13248_i1, Tnyl_g16279_i1, Tnyl_g17085_i1	MSTRG.10237.1.p1, MSTRG.10479.1.p1, MSTRG.10482.1.p1, MSTRG.10810.1.p1, MSTRG.10838.1.p1, MSTRG.11013.1.p3, MSTRG.11014.1.p1, MSTRG.11015.1.p1, MSTRG.11016.1.p6, MSTRG.11017.1.p2, MSTRG.11028.1.p1, MSTRG.11028.1.p2, MSTRG.11029.1.p1, MSTRG.12093.1.p1, MSTRG.12093.1.p8, MSTRG.12685.1.p1, MSTRG.12685.1.p2, MSTRG.12685.1.p3, MSTRG.12685.1.p8, MSTRG.13897.1.p1, MSTRG.14932.1.p1, MSTRG.15182.1.p1, MST…	MSTRG.10026.1.p1, MSTRG.10130.1.p1, MSTRG.10132.1.p1, MSTRG.10147.1.p4, MSTRG.10148.1.p1, MSTRG.10149.1.p1, MSTRG.10209.1.p1, MSTRG.10210.1.p1, MSTRG.10751.1.p1, MSTRG.10752.1.p1, MSTRG.10912.1.p1, MSTRG.11874.1.p1, MSTRG.12009.1.p1, MSTRG.12139.1.p1, MSTRG.12141.1.p1, MSTRG.12485.1.p1, MSTRG.12511.1.p1, MSTRG.12512.1.p1, MSTRG.12712.1.p1, MSTRG.12712.1.p117, MSTRG.12712.1.p8, MSTRG.12713.1.p1, M…
OG0000009	tr|A0A836FBN3|A0A836FBN3_9HYME, tr|A0A836FHN1|A0A836FHN1_9HYME, tr|A0A836GR20|A0A836GR20_9HYME, tr|A0A836JSM2|A0A836JSM2_9HYME	tr|F4WQM6|F4WQM6_ACREC, tr|F4X1P8|F4X1P8_ACREC, tr|F4X562|F4X562_ACREC, tr|F4X720|F4X720_ACREC	tr|A0A836F3Y1|A0A836F3Y1_9HYME, tr|A0A836G3B7|A0A836G3B7_9HYME, tr|A0A836GJE0|A0A836GJE0_9HYME, tr|A0A836JXC7|A0A836JXC7_9HYME	tr|A0A836EPS8|A0A836EPS8_9HYME, tr|A0A836ERR3|A0A836ERR3_9HYME, tr|A0A836JGV1|A0A836JGV1_9HYME, tr|A0A836JH74|A0A836JH74_9HYME, tr|A0A836JIB0|A0A836JIB0_9HYME, tr|A0A836JKB8|A0A836JKB8_9HYME		tr|A0A151HYE0|A0A151HYE0_9HYME, tr|A0A151HYT5|A0A151HYT5_9HYME, tr|A0A151I1S2|A0A151I1S2_9HYME, tr|A0A151I3F3|A0A151I3F3_9HYME, tr|A0A151I4M2|A0A151I4M2_9HYME, tr|A0A151I4M9|A0A151I4M9_9HYME, tr|A0A151I5S3|A0A151I5S3_9HYME, tr|A0A151I5T1|A0A151I5T1_9HYME, tr|A0A151I5V6|A0A151I5V6_9HYME, tr|A0A195AUI5|A0A195AUI5_9HYME, tr|A0A195AX92|A0A195AX92_9HYME, tr|A0A195AXZ2|A0A195AXZ2_9HYME, tr|A0A195B256|A…	tr|E1ZV23|E1ZV23_CAMFO, tr|E1ZV90|E1ZV90_CAMFO, tr|E1ZVN8|E1ZVN8_CAMFO, tr|E1ZW75|E1ZW75_CAMFO, tr|E1ZWD3|E1ZWD3_CAMFO, tr|E1ZX26|E1ZX26_CAMFO, tr|E1ZXH3|E1ZXH3_CAMFO, tr|E1ZXH4|E1ZXH4_CAMFO, tr|E1ZXU1|E1ZXU1_CAMFO, tr|E1ZXZ1|E1ZXZ1_CAMFO, tr|E1ZY06|E1ZY06_CAMFO, tr|E1ZYK9|E1ZYK9_CAMFO, tr|E1ZYT2|E1ZYT2_CAMFO, tr|E1ZZ19|E1ZZ19_CAMFO, tr|E1ZZ22|E1ZZ22_CAMFO, tr|E1ZZ23|E1ZZ23_CAMFO, tr|E1ZZD3|E1ZZD…	tr|A0AAW2FND9|A0AAW2FND9_9HYME, tr|A0AAW2G2P8|A0AAW2G2P8_9HYME	tr|A0A151I674|A0A151I674_9HYME, tr|A0A151I6Q8|A0A151I6Q8_9HYME, tr|A0A151I6T3|A0A151I6T3_9HYME, tr|A0A151I755|A0A151I755_9HYME, tr|A0A151I799|A0A151I799_9HYME, tr|A0A151I7B8|A0A151I7B8_9HYME, tr|A0A151I7R3|A0A151I7R3_9HYME, tr|A0A151I7Z4|A0A151I7Z4_9HYME, tr|A0A151I8C1|A0A151I8C1_9HYME, tr|A0A151I8C5|A0A151I8C5_9HYME, tr|A0A151I8G2|A0A151I8G2_9HYME, tr|A0A151I8H1|A0A151I8H1_9HYME, tr|A0A151I8J9|A…	tr|A0A6P3WTR4|A0A6P3WTR4_DINQU, tr|A0A6P3YE25|A0A6P3YE25_DINQU	tr|E2BKD2|E2BKD2_HARSA	tr|A0A0J7JTE5|A0A0J7JTE5_LASNI, tr|A0A0J7JVN6|A0A0J7JVN6_LASNI, tr|A0A0J7JWY8|A0A0J7JWY8_LASNI, tr|A0A0J7JX23|A0A0J7JX23_LASNI, tr|A0A0J7JXS5|A0A0J7JXS5_LASNI, tr|A0A0J7JYG8|A0A0J7JYG8_LASNI, tr|A0A0J7JYR8|A0A0J7JYR8_LASNI, tr|A0A0J7JZ11|A0A0J7JZ11_LASNI, tr|A0A0J7JZE5|A0A0J7JZE5_LASNI, tr|A0A0J7K025|A0A0J7K025_LASNI, tr|A0A0J7K0G1|A0A0J7K0G1_LASNI, tr|A0A0J7K135|A0A0J7K135_LASNI, tr|A0A0J7K7I1|A…		tr|A0A026VRN0|A0A026VRN0_OOCBI, tr|A0A026VRN6|A0A026VRN6_OOCBI, tr|A0A026VS13|A0A026VS13_OOCBI, tr|A0A026VS46|A0A026VS46_OOCBI, tr|A0A026VSJ0|A0A026VSJ0_OOCBI, tr|A0A026VSP6|A0A026VSP6_OOCBI, tr|A0A026VT87|A0A026VT87_OOCBI, tr|A0A026VTF9|A0A026VTF9_OOCBI, tr|A0A026VU32|A0A026VU32_OOCBI, tr|A0A026VU69|A0A026VU69_OOCBI, tr|A0A026VUE8|A0A026VUE8_OOCBI, tr|A0A026VUG3|A0A026VUG3_OOCBI, tr|A0A026VUI8|A…	tr|A0A6I9WM99|A0A6I9WM99_9HYME, tr|A0A6I9X2Q8|A0A6I9X2Q8_9HYME	tr|A0A836EAX5|A0A836EAX5_9HYME, tr|A0A836EMR9|A0A836EMR9_9HYME, tr|A0A836F8K1|A0A836F8K1_9HYME	tr|A0A6J1PD75|A0A6J1PD75_9HYME, tr|A0A6J1PDX7|A0A6J1PDX7_9HYME, tr|A0A6J1PHF2|A0A6J1PHF2_9HYME, tr|A0A6J1PRH1|A0A6J1PRH1_9HYME, tr|A0A6J1PS17|A0A6J1PS17_9HYME, tr|A0A6J1PSM2|A0A6J1PSM2_9HYME, tr|A0A6J1PXK3|A0A6J1PXK3_9HYME, tr|A0A6J1PYC3|A0A6J1PYC3_9HYME, tr|A0A6J1PZ65|A0A6J1PZ65_9HYME, tr|A0A6J1Q2P1|A0A6J1Q2P1_9HYME, tr|A0A6J1Q353|A0A6J1Q353_9HYME, tr|A0A6J1QBE1|A0A6J1QBE1_9HYME, tr|A0A6J1QBK2|A…	tr|A0A4S2KR49|A0A4S2KR49_9HYME, tr|A0A4S2KR90|A0A4S2KR90_9HYME	tr|A0A151IQV5|A0A151IQV5_9HYME, tr|A0A151IR31|A0A151IR31_9HYME, tr|A0A151IR72|A0A151IR72_9HYME, tr|A0A151IRB9|A0A151IRB9_9HYME, tr|A0A151IRD1|A0A151IRD1_9HYME, tr|A0A151IRD8|A0A151IRD8_9HYME, tr|A0A151IRJ5|A0A151IRJ5_9HYME, tr|A0A151IRS1|A0A151IRS1_9HYME, tr|A0A151IRU8|A0A151IRU8_9HYME, tr|A0A151IRX3|A0A151IRX3_9HYME, tr|A0A151IRZ3|A0A151IRZ3_9HYME, tr|A0A151IS26|A0A151IS26_9HYME, tr|A0A151IS47|A…	tr|A0A151JT33|A0A151JT33_9HYME, tr|A0A151JTC5|A0A151JTC5_9HYME, tr|A0A151JU32|A0A151JU32_9HYME, tr|A0A151JU52|A0A151JU52_9HYME, tr|A0A151JU87|A0A151JU87_9HYME, tr|A0A151JUB2|A0A151JUB2_9HYME, tr|A0A151JUB4|A0A151JUB4_9HYME, tr|A0A151JUC1|A0A151JUC1_9HYME, tr|A0A151JUD6|A0A151JUD6_9HYME, tr|A0A151JUF5|A0A151JUF5_9HYME, tr|A0A151JUI6|A0A151JUI6_9HYME, tr|A0A151JUV4|A0A151JUV4_9HYME, tr|A0A151JVP7|A…	tr|A0A151WE57|A0A151WE57_9HYME, tr|A0A151WE66|A0A151WE66_9HYME, tr|A0A151WF56|A0A151WF56_9HYME, tr|A0A151WF75|A0A151WF75_9HYME, tr|A0A151WFW7|A0A151WFW7_9HYME, tr|A0A151WG22|A0A151WG22_9HYME, tr|A0A151WG98|A0A151WG98_9HYME, tr|A0A151WGZ0|A0A151WGZ0_9HYME, tr|A0A151WI38|A0A151WI38_9HYME, tr|A0A151WIQ7|A0A151WIQ7_9HYME, tr|A0A151WIU4|A0A151WIU4_9HYME, tr|A0A151WJ00|A0A151WJ00_9HYME, tr|A0A151WJ09|A…										Tnyl_g02651_i1, Tnyl_g05514_i1, Tnyl_g06150_i1, Tnyl_g08214_i1, Tnyl_g09101_i1, Tnyl_g09101_i2, Tnyl_g09155_i1, Tnyl_g09155_i2, Tnyl_g11192_i1, Tnyl_g11192_i2, Tnyl_g11992_i1, Tnyl_g14728_i1, Tnyl_g15954_i1, Tnyl_g18284_i1, Tnyl_g18866_i1, Tnyl_g18897_i1	MSTRG.10160.1.p52, MSTRG.10370.1.p9, MSTRG.10762.1.p16, MSTRG.10763.1.p17, MSTRG.10786.1.p22, MSTRG.10827.1.p2, MSTRG.10965.1.p1, MSTRG.11061.1.p7, MSTRG.11168.1.p1, MSTRG.13090.1.p44, MSTRG.13148.1.p6, MSTRG.13148.1.p8, MSTRG.13820.1.p11, MSTRG.14193.1.p2, MSTRG.14906.1.p1, MSTRG.15463.1.p1, MSTRG.15534.1.p5, MSTRG.1584.1.p1, MSTRG.15849.1.p1, MSTRG.15900.1.p10, MSTRG.16130.1.p5, MSTRG.16234.1.p…	MSTRG.10727.1.p33, MSTRG.10727.2.p30, MSTRG.10727.3.p28, MSTRG.10727.4.p31, MSTRG.10727.5.p26, MSTRG.10727.6.p30, MSTRG.10727.7.p30, MSTRG.10802.1.p1, MSTRG.10803.1.p4, MSTRG.10811.1.p1, MSTRG.10876.1.p1, MSTRG.11152.1.p3, MSTRG.11163.1.p3, MSTRG.11201.1.p1, MSTRG.11585.1.p11, MSTRG.1238.1.p3, MSTRG.12436.1.p19, MSTRG.12461.1.p28, MSTRG.14530.1.p12, MSTRG.15109.1.p19, MSTRG.15109.2.p17, MSTRG.151…
OG0000010	tr|A0A836FK48|A0A836FK48_9HYME	tr|F4W6X2|F4W6X2_ACREC, tr|F4WAH7|F4WAH7_ACREC, tr|F4WBC4|F4WBC4_ACREC, tr|F4WC11|F4WC11_ACREC, tr|F4WCZ7|F4WCZ7_ACREC, tr|F4WCZ8|F4WCZ8_ACREC, tr|F4WEW2|F4WEW2_ACREC, tr|F4WKK0|F4WKK0_ACREC, tr|F4WQZ5|F4WQZ5_ACREC, tr|F4WRJ4|F4WRJ4_ACREC, tr|F4WS20|F4WS20_ACREC, tr|F4WSW8|F4WSW8_ACREC, tr|F4WXU9|F4WXU9_ACREC, tr|F4WZJ7|F4WZJ7_ACREC, tr|F4X0T0|F4X0T0_ACREC	tr|A0A836ENS5|A0A836ENS5_9HYME, tr|A0A836ETX0|A0A836ETX0_9HYME, tr|A0A836GH61|A0A836GH61_9HYME	tr|A0A836EMW6|A0A836EMW6_9HYME, tr|A0A836F873|A0A836F873_9HYME, tr|A0A836JGQ2|A0A836JGQ2_9HYME		tr|A0A151HXP7|A0A151HXP7_9HYME, tr|A0A151I2R8|A0A151I2R8_9HYME, tr|A0A151I350|A0A151I350_9HYME, tr|A0A151I419|A0A151I419_9HYME, tr|A0A195ATQ7|A0A195ATQ7_9HYME, tr|A0A195BFF1|A0A195BFF1_9HYME	tr|E1ZV45|E1ZV45_CAMFO, tr|E1ZVN0|E1ZVN0_CAMFO, tr|E1ZW23|E1ZW23_CAMFO, tr|E1ZZN0|E1ZZN0_CAMFO, tr|E2A035|E2A035_CAMFO, tr|E2A2K2|E2A2K2_CAMFO, tr|E2A331|E2A331_CAMFO, tr|E2A4J7|E2A4J7_CAMFO, tr|E2A4U3|E2A4U3_CAMFO, tr|E2A5G7|E2A5G7_CAMFO, tr|E2A7W5|E2A7W5_CAMFO, tr|E2A843|E2A843_CAMFO, tr|E2A9V5|E2A9V5_CAMFO, tr|E2AC82|E2AC82_CAMFO, tr|E2AG09|E2AG09_CAMFO, tr|E2AG21|E2AG21_CAMFO, tr|E2AGI0|E2AGI…	tr|A0AAW2EJU3|A0AAW2EJU3_9HYME, tr|A0AAW2FLW8|A0AAW2FLW8_9HYME, tr|A0AAW2FLX8|A0AAW2FLX8_9HYME, tr|A0AAW2FMZ9|A0AAW2FMZ9_9HYME, tr|A0AAW2FPF9|A0AAW2FPF9_9HYME, tr|A0AAW2FPV8|A0AAW2FPV8_9HYME, tr|A0AAW2FQT1|A0AAW2FQT1_9HYME, tr|A0AAW2FSC1|A0AAW2FSC1_9HYME, tr|A0AAW2FUS8|A0AAW2FUS8_9HYME, tr|A0AAW2GKC3|A0AAW2GKC3_9HYME, tr|A0AAW2H0A1|A0AAW2H0A1_9HYME	tr|A0A151I6G2|A0A151I6G2_9HYME, tr|A0A151I891|A0A151I891_9HYME, tr|A0A151I8A7|A0A151I8A7_9HYME, tr|A0A151I8A8|A0A151I8A8_9HYME, tr|A0A151I8C7|A0A151I8C7_9HYME, tr|A0A151I8P3|A0A151I8P3_9HYME, tr|A0A151I961|A0A151I961_9HYME, tr|A0A151I9F2|A0A151I9F2_9HYME, tr|A0A151I9U8|A0A151I9U8_9HYME, tr|A0A151IAM5|A0A151IAM5_9HYME, tr|A0A151IG39|A0A151IG39_9HYME, tr|A0A151IHV9|A0A151IHV9_9HYME, tr|A0A151II00|A…	tr|A0A6P3X577|A0A6P3X577_DINQU, tr|A0A6P3Y0Y5|A0A6P3Y0Y5_DINQU		tr|A0A0J7JT68|A0A0J7JT68_LASNI, tr|A0A0J7JTH7|A0A0J7JTH7_LASNI, tr|A0A0J7JTI4|A0A0J7JTI4_LASNI, tr|A0A0J7JU31|A0A0J7JU31_LASNI, tr|A0A0J7JU87|A0A0J7JU87_LASNI, tr|A0A0J7JUB3|A0A0J7JUB3_LASNI, tr|A0A0J7JUE6|A0A0J7JUE6_LASNI, tr|A0A0J7JUG3|A0A0J7JUG3_LASNI, tr|A0A0J7JUK7|A0A0J7JUK7_LASNI, tr|A0A0J7JUQ8|A0A0J7JUQ8_LASNI, tr|A0A0J7JUU4|A0A0J7JUU4_LASNI, tr|A0A0J7JV44|A0A0J7JV44_LASNI, tr|A0A0J7JVA8|A…	tr|A0AAV2MW19|A0AAV2MW19_9HYME, tr|A0AAV2MW44|A0AAV2MW44_9HYME, tr|A0AAV2MW70|A0AAV2MW70_9HYME, tr|A0AAV2MWA8|A0AAV2MWA8_9HYME, tr|A0AAV2MWG0|A0AAV2MWG0_9HYME, tr|A0AAV2MX17|A0AAV2MX17_9HYME, tr|A0AAV2MX35|A0AAV2MX35_9HYME, tr|A0AAV2MXB0|A0AAV2MXB0_9HYME, tr|A0AAV2MXB8|A0AAV2MXB8_9HYME, tr|A0AAV2MXI3|A0AAV2MXI3_9HYME, tr|A0AAV2MXL5|A0AAV2MXL5_9HYME, tr|A0AAV2MXP6|A0AAV2MXP6_9HYME, tr|A0AAV2MXS8|A…	tr|A0A026VSC6|A0A026VSC6_OOCBI, tr|A0A026VSR3|A0A026VSR3_OOCBI, tr|A0A026VTI2|A0A026VTI2_OOCBI, tr|A0A026VUF8|A0A026VUF8_OOCBI, tr|A0A026VV05|A0A026VV05_OOCBI, tr|A0A026VW16|A0A026VW16_OOCBI, tr|A0A026VWJ2|A0A026VWJ2_OOCBI, tr|A0A026VWV4|A0A026VWV4_OOCBI, tr|A0A026VWW6|A0A026VWW6_OOCBI, tr|A0A026VX00|A0A026VX00_OOCBI, tr|A0A026VY14|A0A026VY14_OOCBI, tr|A0A026VY89|A0A026VY89_OOCBI, tr|A0A026VYL5|A…	tr|A0A6I9W9N5|A0A6I9W9N5_9HYME, tr|A0A8N1SCD2|A0A8N1SCD2_9HYME	tr|A0A836E718|A0A836E718_9HYME, tr|A0A836EAQ2|A0A836EAQ2_9HYME, tr|A0A836EBC9|A0A836EBC9_9HYME, tr|A0A836EBR4|A0A836EBR4_9HYME, tr|A0A836EBZ2|A0A836EBZ2_9HYME, tr|A0A836EKG6|A0A836EKG6_9HYME, tr|A0A836ELZ2|A0A836ELZ2_9HYME, tr|A0A836EM24|A0A836EM24_9HYME, tr|A0A836EQH2|A0A836EQH2_9HYME, tr|A0A836EQR6|A0A836EQR6_9HYME, tr|A0A836ERR1|A0A836ERR1_9HYME, tr|A0A836EU38|A0A836EU38_9HYME, tr|A0A836EXE7|A…	tr|A0A6J1PHS9|A0A6J1PHS9_9HYME, tr|A0A6J1PUC1|A0A6J1PUC1_9HYME, tr|A0A6J1PVH8|A0A6J1PVH8_9HYME, tr|A0A6J1Q2Z6|A0A6J1Q2Z6_9HYME, tr|A0A6J1QC50|A0A6J1QC50_9HYME, tr|A0A6J1QD22|A0A6J1QD22_9HYME, tr|A0A6J1QDY6|A0A6J1QDY6_9HYME, tr|A0A6J1QGA8|A0A6J1QGA8_9HYME, tr|A0A6J1QJ74|A0A6J1QJ74_9HYME, tr|A0A6J1R0P3|A0A6J1R0P3_9HYME, tr|A0A6J1R8A7|A0A6J1R8A7_9HYME, tr|A0A6J1RKD0|A0A6J1RKD0_9HYME, tr|A0A6J1RL21|A…	tr|A0A4S2KBJ4|A0A4S2KBJ4_9HYME, tr|A0A4S2KD42|A0A4S2KD42_9HYME, tr|A0A4S2KIU3|A0A4S2KIU3_9HYME, tr|A0A4S2KS30|A0A4S2KS30_9HYME	tr|A0A151ITM1|A0A151ITM1_9HYME, tr|A0A151ITN2|A0A151ITN2_9HYME, tr|A0A151ITP2|A0A151ITP2_9HYME, tr|A0A151IU75|A0A151IU75_9HYME, tr|A0A151IUS5|A0A151IUS5_9HYME, tr|A0A151IV81|A0A151IV81_9HYME, tr|A0A151IWC7|A0A151IWC7_9HYME, tr|A0A151IWP6|A0A151IWP6_9HYME, tr|A0A151IX06|A0A151IX06_9HYME, tr|A0A151IY32|A0A151IY32_9HYME, tr|A0A151IZG8|A0A151IZG8_9HYME, tr|A0A151J129|A0A151J129_9HYME, tr|A0A151J1Q0|A…	tr|A0A151JSZ4|A0A151JSZ4_9HYME, tr|A0A151JTS7|A0A151JTS7_9HYME, tr|A0A151JU91|A0A151JU91_9HYME, tr|A0A151JUD1|A0A151JUD1_9HYME, tr|A0A151JUU5|A0A151JUU5_9HYME, tr|A0A151JVW0|A0A151JVW0_9HYME, tr|A0A151JWA3|A0A151JWA3_9HYME, tr|A0A151JYF1|A0A151JYF1_9HYME, tr|A0A151JYN2|A0A151JYN2_9HYME, tr|A0A151JZR4|A0A151JZR4_9HYME, tr|A0A151K0S8|A0A151K0S8_9HYME, tr|A0A151K0T3|A0A151K0T3_9HYME, tr|A0A195F4T3|A…	tr|A0A151WHE0|A0A151WHE0_9HYME, tr|A0A151WHI9|A0A151WHI9_9HYME, tr|A0A151WJ84|A0A151WJ84_9HYME, tr|A0A151WLV7|A0A151WLV7_9HYME, tr|A0A151WP22|A0A151WP22_9HYME, tr|A0A151WP85|A0A151WP85_9HYME, tr|A0A151WSH4|A0A151WSH4_9HYME, tr|A0A151WZA9|A0A151WZA9_9HYME, tr|A0A151WZV0|A0A151WZV0_9HYME, tr|A0A151X4E5|A0A151X4E5_9HYME, tr|A0A151X5X1|A0A151X5X1_9HYME, tr|A0A151X6F5|A0A151X6F5_9HYME, tr|A0A151X6J8|A…	tr|A0A2A3DZV4|A0A2A3DZV4_APICC, tr|A0A2A3E009|A0A2A3E009_APICC, tr|A0A2A3E1D3|A0A2A3E1D3_APICC, tr|A0A2A3E1D4|A0A2A3E1D4_APICC, tr|A0A2A3E1F7|A0A2A3E1F7_APICC, tr|A0A2A3E1H2|A0A2A3E1H2_APICC, tr|A0A2A3E1T8|A0A2A3E1T8_APICC, tr|A0A2A3E1U9|A0A2A3E1U9_APICC, tr|A0A2A3E1Z8|A0A2A3E1Z8_APICC, tr|A0A2A3E271|A0A2A3E271_APICC, tr|A0A2A3E275|A0A2A3E275_APICC, tr|A0A2A3E280|A0A2A3E280_APICC, tr|A0A2A3E2C5|A…			tr|A0A6P8MQX9|A0A6P8MQX9_9HYME, tr|A0A6P8NVQ3|A0A6P8NVQ3_9HYME	tr|A0A6P3ULL6|A0A6P3ULL6_BOMIM, tr|A0A6P6FEP5|A0A6P6FEP5_BOMIM, tr|A0A6P6FFD9|A0A6P6FFD9_BOMIM, tr|A0A6P6FG44|A0A6P6FG44_BOMIM, tr|A0A6P6FHX0|A0A6P6FHX0_BOMIM, tr|A0A6P6FI03|A0A6P6FI03_BOMIM, tr|A0A6P6FI85|A0A6P6FI85_BOMIM, tr|A0A6P8LIZ3|A0A6P8LIZ3_BOMIM, tr|A0A6P8LQE1|A0A6P8LQE1_BOMIM, tr|A0A6P8LRW7|A0A6P8LRW7_BOMIM	tr|A0A9C6SF91|A0A9C6SF91_BOMTE, tr|A0A9C6SFK6|A0A9C6SFK6_BOMTE, tr|A0A9C6SHK9|A0A9C6SHK9_BOMTE, tr|A0A9C6SP48|A0A9C6SP48_BOMTE, tr|A0A9C6SRB5|A0A9C6SRB5_BOMTE	tr|A0AA40FRT1|A0AA40FRT1_9HYME, tr|A0AA40GAX7|A0AA40GAX7_9HYME, tr|A0AA40KHU1|A0AA40KHU1_9HYME, tr|A0AA40KY06|A0AA40KY06_9HYME	tr|A0AAW0ZDW6|A0AAW0ZDW6_9HYME, tr|A0AAW0ZES2|A0AAW0ZES2_9HYME, tr|A0AAW0ZG24|A0AAW0ZG24_9HYME, tr|A0AAW0ZST7|A0AAW0ZST7_9HYME, tr|A0AAW0ZVZ1|A0AAW0ZVZ1_9HYME, tr|A0AAW0ZW63|A0AAW0ZW63_9HYME, tr|A0AAW0ZW75|A0AAW0ZW75_9HYME, tr|A0AAW0ZXW3|A0AAW0ZXW3_9HYME, tr|A0AAW1A5T4|A0AAW1A5T4_9HYME, tr|A0AAW1AFE6|A0AAW1AFE6_9HYME, tr|A0AAW1AL14|A0AAW1AL14_9HYME		Tnyl_g06050_i1, Tnyl_g08400_i1, Tnyl_g09767_i1, Tnyl_g09767_i2, Tnyl_g17031_i1, Tnyl_g17152_i1	MSTRG.10068.1.p1, MSTRG.10122.1.p1, MSTRG.10723.1.p2, MSTRG.10724.1.p1, MSTRG.10743.1.p1, MSTRG.10880.1.p1, MSTRG.10882.1.p1, MSTRG.12.1.p5, MSTRG.12673.7.p2, MSTRG.12673.7.p3, MSTRG.12673.7.p4, MSTRG.12673.7.p5, MSTRG.12673.7.p6, MSTRG.13241.1.p1, MSTRG.13242.1.p1, MSTRG.13250.1.p1, MSTRG.13251.1.p1, MSTRG.13272.1.p1, MSTRG.13321.1.p1, MSTRG.13326.1.p1, MSTRG.13382.1.p1, MSTRG.14.1.p11, MSTRG.14…	MSTRG.10032.1.p1, MSTRG.10083.1.p1, MSTRG.10179.1.p1, MSTRG.10179.1.p2, MSTRG.10764.1.p1, MSTRG.10766.1.p1, MSTRG.10891.1.p1, MSTRG.10892.1.p1, MSTRG.10908.1.p1, MSTRG.10909.1.p1, MSTRG.10975.1.p1, MSTRG.10998.1.p3, MSTRG.11651.1.p1, MSTRG.11652.1.p1, MSTRG.11653.1.p1, MSTRG.11703.1.p2, MSTRG.11712.1.p1, MSTRG.11712.1.p3, MSTRG.11715.1.p2, MSTRG.11733.1.p3, MSTRG.11733.1.p4, MSTRG.11851.1.p1, MST…
OG0000011	tr|A0A836G123|A0A836G123_9HYME, tr|A0A836G4J2|A0A836G4J2_9HYME, tr|A0A836GR51|A0A836GR51_9HYME, tr|A0A836K0A2|A0A836K0A2_9HYME	tr|F4W4T8|F4W4T8_ACREC, tr|F4W588|F4W588_ACREC, tr|F4W589|F4W589_ACREC, tr|F4W606|F4W606_ACREC, tr|F4W607|F4W607_ACREC, tr|F4W6Y1|F4W6Y1_ACREC, tr|F4W7Q3|F4W7Q3_ACREC, tr|F4W8T2|F4W8T2_ACREC, tr|F4W8T8|F4W8T8_ACREC, tr|F4W9E7|F4W9E7_ACREC, tr|F4W9J6|F4W9J6_ACREC, tr|F4WA46|F4WA46_ACREC, tr|F4WA71|F4WA71_ACREC, tr|F4WAB6|F4WAB6_ACREC, tr|F4WB79|F4WB79_ACREC, tr|F4WCS2|F4WCS2_ACREC, tr|F4WD73|F4WD7…	tr|A0A836FC48|A0A836FC48_9HYME, tr|A0A836GEC6|A0A836GEC6_9HYME, tr|A0A836JFK7|A0A836JFK7_9HYME, tr|A0A836K2N4|A0A836K2N4_9HYME, tr|A0A836KD24|A0A836KD24_9HYME	tr|A0A836E715|A0A836E715_9HYME, tr|A0A836ED31|A0A836ED31_9HYME, tr|A0A836EGJ1|A0A836EGJ1_9HYME, tr|A0A836EIB7|A0A836EIB7_9HYME, tr|A0A836EQC9|A0A836EQC9_9HYME, tr|A0A836F166|A0A836F166_9HYME, tr|A0A836JEM6|A0A836JEM6_9HYME, tr|A0A836JFS7|A0A836JFS7_9HYME, tr|A0A836JJR7|A0A836JJR7_9HYME, tr|A0A836YFV7|A0A836YFV7_9HYME	tr|A0A158NY98|A0A158NY98_ATTCE	tr|A0A151HYJ5|A0A151HYJ5_9HYME, tr|A0A151HYX3|A0A151HYX3_9HYME, tr|A0A151I393|A0A151I393_9HYME, tr|A0A151I3A5|A0A151I3A5_9HYME, tr|A0A151I3E0|A0A151I3E0_9HYME, tr|A0A151I3H4|A0A151I3H4_9HYME, tr|A0A151I3I5|A0A151I3I5_9HYME, tr|A0A151I430|A0A151I430_9HYME, tr|A0A151I493|A0A151I493_9HYME, tr|A0A151I499|A0A151I499_9HYME, tr|A0A151I4I2|A0A151I4I2_9HYME, tr|A0A151I5A1|A0A151I5A1_9HYME, tr|A0A151I692|A…	tr|E1ZVP5|E1ZVP5_CAMFO, tr|E1ZWZ5|E1ZWZ5_CAMFO, tr|E1ZWZ6|E1ZWZ6_CAMFO, tr|E1ZZD5|E1ZZD5_CAMFO, tr|E1ZZH8|E1ZZH8_CAMFO, tr|E2A1Z1|E2A1Z1_CAMFO, tr|E2A2Q4|E2A2Q4_CAMFO, tr|E2A3S8|E2A3S8_CAMFO, tr|E2A553|E2A553_CAMFO, tr|E2A6M9|E2A6M9_CAMFO, tr|E2A797|E2A797_CAMFO, tr|E2A798|E2A798_CAMFO, tr|E2A799|E2A799_CAMFO, tr|E2A8G9|E2A8G9_CAMFO, tr|E2A995|E2A995_CAMFO, tr|E2AC39|E2AC39_CAMFO, tr|E2ACJ6|E2ACJ…		tr|A0A151I6C2|A0A151I6C2_9HYME, tr|A0A151I6L4|A0A151I6L4_9HYME, tr|A0A151I6L9|A0A151I6L9_9HYME, tr|A0A151I6P1|A0A151I6P1_9HYME, tr|A0A151I6T0|A0A151I6T0_9HYME, tr|A0A151I7J7|A0A151I7J7_9HYME, tr|A0A151I7U8|A0A151I7U8_9HYME, tr|A0A151I7V0|A0A151I7V0_9HYME, tr|A0A151I853|A0A151I853_9HYME, tr|A0A151I8H5|A0A151I8H5_9HYME, tr|A0A151I928|A0A151I928_9HYME, tr|A0A151I967|A0A151I967_9HYME, tr|A0A151I9A3|A…	tr|A0A6P3WPG0|A0A6P3WPG0_DINQU, tr|A0A6P3WX24|A0A6P3WX24_DINQU, tr|A0A6P3WZ62|A0A6P3WZ62_DINQU, tr|A0A6P3WZM8|A0A6P3WZM8_DINQU, tr|A0A6P3X0D8|A0A6P3X0D8_DINQU, tr|A0A6P3X2Q5|A0A6P3X2Q5_DINQU, tr|A0A6P3X6C3|A0A6P3X6C3_DINQU, tr|A0A6P3X8D4|A0A6P3X8D4_DINQU, tr|A0A6P3XKP7|A0A6P3XKP7_DINQU, tr|A0A6P3XUH6|A0A6P3XUH6_DINQU, tr|A0A6P3XUY6|A0A6P3XUY6_DINQU, tr|A0A6P3XW42|A0A6P3XW42_DINQU, tr|A0A6P3XZB1|A…	tr|E2B388|E2B388_HARSA, tr|E2B3N1|E2B3N1_HARSA, tr|E2B3Q9|E2B3Q9_HARSA, tr|E2B417|E2B417_HARSA, tr|E2B627|E2B627_HARSA, tr|E2B7W7|E2B7W7_HARSA, tr|E2B9Z5|E2B9Z5_HARSA, tr|E2BAD0|E2BAD0_HARSA, tr|E2BAW6|E2BAW6_HARSA, tr|E2BEU9|E2BEU9_HARSA, tr|E2BFV2|E2BFV2_HARSA, tr|E2BHV6|E2BHV6_HARSA, tr|E2BJ14|E2BJ14_HARSA, tr|E2BJL5|E2BJL5_HARSA, tr|E2BJW5|E2BJW5_HARSA, tr|E2BL83|E2BL83_HARSA, tr|E2BLA9|E2BLA…	tr|A0A0J7JVJ4|A0A0J7JVJ4_LASNI, tr|A0A0J7JVN9|A0A0J7JVN9_LASNI, tr|A0A0J7K3A8|A0A0J7K3A8_LASNI, tr|A0A0J7K6Q0|A0A0J7K6Q0_LASNI, tr|A0A0J7K7F7|A0A0J7K7F7_LASNI, tr|A0A0J7K9L6|A0A0J7K9L6_LASNI, tr|A0A0J7KBV5|A0A0J7KBV5_LASNI, tr|A0A0J7KC02|A0A0J7KC02_LASNI, tr|A0A0J7KD07|A0A0J7KD07_LASNI, tr|A0A0J7KE94|A0A0J7KE94_LASNI, tr|A0A0J7KKY5|A0A0J7KKY5_LASNI, tr|A0A0J7KN21|A0A0J7KN21_LASNI, tr|A0A0J7KQB0|A…	tr|A0AAV2MYA7|A0AAV2MYA7_9HYME, tr|A0AAV2NX72|A0AAV2NX72_9HYME, tr|A0AAV2P0G7|A0AAV2P0G7_9HYME	tr|A0A026VSZ3|A0A026VSZ3_OOCBI, tr|A0A026VUU6|A0A026VUU6_OOCBI, tr|A0A026VVJ9|A0A026VVJ9_OOCBI, tr|A0A026VW09|A0A026VW09_OOCBI, tr|A0A026VWX8|A0A026VWX8_OOCBI, tr|A0A026VWY6|A0A026VWY6_OOCBI, tr|A0A026W1P0|A0A026W1P0_OOCBI, tr|A0A026W2Q6|A0A026W2Q6_OOCBI, tr|A0A026W3Q9|A0A026W3Q9_OOCBI, tr|A0A026W3R4|A0A026W3R4_OOCBI, tr|A0A026W3V7|A0A026W3V7_OOCBI, tr|A0A026W6N6|A0A026W6N6_OOCBI, tr|A0A026W7F5|A…	tr|A0A6I9VN80|A0A6I9VN80_9HYME, tr|A0A6I9VQK6|A0A6I9VQK6_9HYME, tr|A0A6I9VRB3|A0A6I9VRB3_9HYME, tr|A0A6I9VRL3|A0A6I9VRL3_9HYME, tr|A0A6I9VST0|A0A6I9VST0_9HYME, tr|A0A6I9VTS1|A0A6I9VTS1_9HYME, tr|A0A6I9VUI2|A0A6I9VUI2_9HYME, tr|A0A6I9VUR3|A0A6I9VUR3_9HYME, tr|A0A6I9VWA2|A0A6I9VWA2_9HYME, tr|A0A6I9VWL0|A0A6I9VWL0_9HYME, tr|A0A6I9VWT4|A0A6I9VWT4_9HYME, tr|A0A6I9VWU9|A0A6I9VWU9_9HYME, tr|A0A6I9VWX3|A…	tr|A0A836EEA7|A0A836EEA7_9HYME, tr|A0A836F444|A0A836F444_9HYME, tr|A0A836FCM4|A0A836FCM4_9HYME, tr|A0A836JFJ6|A0A836JFJ6_9HYME	tr|A0A6J1PCD4|A0A6J1PCD4_9HYME, tr|A0A6J1PCV8|A0A6J1PCV8_9HYME, tr|A0A6J1PER6|A0A6J1PER6_9HYME, tr|A0A6J1PFH8|A0A6J1PFH8_9HYME, tr|A0A6J1PFZ3|A0A6J1PFZ3_9HYME, tr|A0A6J1PGL3|A0A6J1PGL3_9HYME, tr|A0A6J1PII1|A0A6J1PII1_9HYME, tr|A0A6J1PLL0|A0A6J1PLL0_9HYME, tr|A0A6J1PM31|A0A6J1PM31_9HYME, tr|A0A6J1PN36|A0A6J1PN36_9HYME, tr|A0A6J1PN37|A0A6J1PN37_9HYME, tr|A0A6J1PP53|A0A6J1PP53_9HYME, tr|A0A6J1PPW1|A…	tr|A0A4S2J9S0|A0A4S2J9S0_9HYME, tr|A0A4S2KLS7|A0A4S2KLS7_9HYME, tr|A0A4S2KR77|A0A4S2KR77_9HYME, tr|A0A4S2KYY4|A0A4S2KYY4_9HYME, tr|A0A4S2KZI6|A0A4S2KZI6_9HYME, tr|A0A4S2L021|A0A4S2L021_9HYME	tr|A0A151IR17|A0A151IR17_9HYME, tr|A0A151IR20|A0A151IR20_9HYME, tr|A0A151IRC8|A0A151IRC8_9HYME, tr|A0A151IRE7|A0A151IRE7_9HYME, tr|A0A151IRG8|A0A151IRG8_9HYME, tr|A0A151IRI0|A0A151IRI0_9HYME, tr|A0A151IRK8|A0A151IRK8_9HYME, tr|A0A151IRQ1|A0A151IRQ1_9HYME, tr|A0A151IRQ4|A0A151IRQ4_9HYME, tr|A0A151IRS5|A0A151IRS5_9HYME, tr|A0A151IRV2|A0A151IRV2_9HYME, tr|A0A151IRY6|A0A151IRY6_9HYME, tr|A0A151IS32|A…	tr|A0A151JSX4|A0A151JSX4_9HYME, tr|A0A151JT50|A0A151JT50_9HYME, tr|A0A151JTF6|A0A151JTF6_9HYME, tr|A0A151JTV5|A0A151JTV5_9HYME, tr|A0A151JU66|A0A151JU66_9HYME, tr|A0A151JUC9|A0A151JUC9_9HYME, tr|A0A151JUI8|A0A151JUI8_9HYME, tr|A0A151JUJ6|A0A151JUJ6_9HYME, tr|A0A151JUN5|A0A151JUN5_9HYME, tr|A0A151JUR8|A0A151JUR8_9HYME, tr|A0A151JUT1|A0A151JUT1_9HYME, tr|A0A151JUZ9|A0A151JUZ9_9HYME, tr|A0A151JV18|A…	tr|A0A151WF04|A0A151WF04_9HYME, tr|A0A151WFG8|A0A151WFG8_9HYME, tr|A0A151WGS1|A0A151WGS1_9HYME, tr|A0A151WGT3|A0A151WGT3_9HYME, tr|A0A151WGV7|A0A151WGV7_9HYME, tr|A0A151WGW8|A0A151WGW8_9HYME, tr|A0A151WH88|A0A151WH88_9HYME, tr|A0A151WHA7|A0A151WHA7_9HYME, tr|A0A151WHC1|A0A151WHC1_9HYME, tr|A0A151WHC6|A0A151WHC6_9HYME, tr|A0A151WHC9|A0A151WHC9_9HYME, tr|A0A151WI27|A0A151WI27_9HYME, tr|A0A151WI58|A…										Peptidase_M10A_M12B_matrixin_adamalysin_Tnyl_g05589_i1, Peptidase_M10A_M12B_matrixin_adamalysin_Tnyl_g11202_i1, Peptidase_M10A_M12B_matrixin_adamalysin_Tnyl_g15710_i1, Peptidase_M10A_M12B_matrixin_adamalysin_Tnyl_g15824_i1, Peptidase_metallopeptidases_Tnyl_g00804_i1, Peptidase_metallopeptidases_Tnyl_g00895_i1, Peptidase_metallopeptidases_Tnyl_g01151_i1, Peptidase_metallopeptidases_Tnyl_g02557_i1,…	MSTRG.1.1.p3, MSTRG.10230.1.p1, MSTRG.10354.1.p1, MSTRG.10981.1.p2, MSTRG.10995.1.p1, MSTRG.11024.1.p2, MSTRG.11221.1.p27, MSTRG.11222.1.p1, MSTRG.12094.1.p6, MSTRG.12465.1.p3, MSTRG.13331.1.p1, MSTRG.13332.1.p1, MSTRG.14049.1.p3, MSTRG.14435.1.p6, MSTRG.14495.1.p1, MSTRG.15951.1.p1, MSTRG.15951.1.p3, MSTRG.15952.1.p1, MSTRG.1616.7.p18, MSTRG.16675.1.p1, MSTRG.1749.1.p1, MSTRG.18548.1.p1, MSTRG.2…	MSTRG.1.1.p3, MSTRG.10127.1.p2, MSTRG.10140.1.p4, MSTRG.10141.1.p1, MSTRG.10142.1.p3, MSTRG.10165.1.p2, MSTRG.10713.1.p1, MSTRG.10921.1.p1, MSTRG.10986.1.p1, MSTRG.11122.1.p1, MSTRG.11859.1.p1, MSTRG.12517.1.p13, MSTRG.12517.1.p5, MSTRG.12682.1.p2, MSTRG.12717.1.p48, MSTRG.12717.1.p6, MSTRG.12923.1.p36, MSTRG.12923.2.p34, MSTRG.12924.1.p13, MSTRG.12924.1.p4, MSTRG.12924.1.p5, MSTRG.12924.1.p9, MS…
OG0000012	tr|A0A836FD28|A0A836FD28_9HYME, tr|A0A836FSR2|A0A836FSR2_9HYME, tr|A0A836FTW9|A0A836FTW9_9HYME, tr|A0A836FZN3|A0A836FZN3_9HYME, tr|A0A836G4P8|A0A836G4P8_9HYME, tr|A0A836JTT2|A0A836JTT2_9HYME, tr|A0A836JYD6|A0A836JYD6_9HYME, tr|A0A836JZE5|A0A836JZE5_9HYME, tr|A0A836JZM1|A0A836JZM1_9HYME, tr|A0A836K4P2|A0A836K4P2_9HYME	tr|F4WL00|F4WL00_ACREC, tr|F4WL01|F4WL01_ACREC, tr|F4WL02|F4WL02_ACREC, tr|F4WL03|F4WL03_ACREC, tr|F4WL04|F4WL04_ACREC, tr|F4WRM6|F4WRM6_ACREC, tr|F4WRM7|F4WRM7_ACREC, tr|F4WRM8|F4WRM8_ACREC, tr|F4WRM9|F4WRM9_ACREC, tr|F4WRN0|F4WRN0_ACREC, tr|F4WRN1|F4WRN1_ACREC, tr|F4WRN2|F4WRN2_ACREC	tr|A0A836ER16|A0A836ER16_9HYME, tr|A0A836ER59|A0A836ER59_9HYME, tr|A0A836F1Q8|A0A836F1Q8_9HYME, tr|A0A836F5U9|A0A836F5U9_9HYME, tr|A0A836F5Y6|A0A836F5Y6_9HYME, tr|A0A836JFF2|A0A836JFF2_9HYME, tr|A0A836JLY1|A0A836JLY1_9HYME	tr|A0A836E777|A0A836E777_9HYME, tr|A0A836EHR9|A0A836EHR9_9HYME, tr|A0A836EXC9|A0A836EXC9_9HYME, tr|A0A836F6A8|A0A836F6A8_9HYME, tr|A0A836F6E6|A0A836F6E6_9HYME	tr|A0A158NZM6|A0A158NZM6_ATTCE, tr|A0A158NZM8|A0A158NZM8_ATTCE, tr|A0A158NZM9|A0A158NZM9_ATTCE, tr|A0A158NZN0|A0A158NZN0_ATTCE, tr|A0A158NZN1|A0A158NZN1_ATTCE, tr|A0A158NZN2|A0A158NZN2_ATTCE, tr|A0A158NZN3|A0A158NZN3_ATTCE, tr|A0A158NZN4|A0A158NZN4_ATTCE, tr|A0A158NZN5|A0A158NZN5_ATTCE, tr|A0A158NZN6|A0A158NZN6_ATTCE, tr|A0A158NZN7|A0A158NZN7_ATTCE, tr|A0A158NZN9|A0A158NZN9_ATTCE, tr|A0A158NZP0|A…	tr|A0A151I3W0|A0A151I3W0_9HYME, tr|A0A151I433|A0A151I433_9HYME, tr|A0A151I460|A0A151I460_9HYME, tr|A0A151I466|A0A151I466_9HYME, tr|A0A151I4D0|A0A151I4D0_9HYME, tr|A0A151I4J1|A0A151I4J1_9HYME, tr|A0A151I4V0|A0A151I4V0_9HYME, tr|A0A151I5S6|A0A151I5S6_9HYME, tr|A0A151I652|A0A151I652_9HYME, tr|A0A195B5I4|A0A195B5I4_9HYME	tr|E1ZVY8|E1ZVY8_CAMFO, tr|E2AGR8|E2AGR8_CAMFO, tr|E2AGR9|E2AGR9_CAMFO, tr|E2AGS0|E2AGS0_CAMFO, tr|E2AGS1|E2AGS1_CAMFO, tr|E2AGS2|E2AGS2_CAMFO, tr|E2AGS3|E2AGS3_CAMFO, tr|E2AGS4|E2AGS4_CAMFO, tr|E2AGS5|E2AGS5_CAMFO, tr|E2AGS6|E2AGS6_CAMFO, tr|E2AGS7|E2AGS7_CAMFO, tr|E2AGS8|E2AGS8_CAMFO, tr|E2AGS9|E2AGS9_CAMFO, tr|E2AGT0|E2AGT0_CAMFO, tr|E2AGT1|E2AGT1_CAMFO, tr|E2AGT2|E2AGT2_CAMFO, tr|E2AGT3|E2AGT…	tr|A0AAW2FM33|A0AAW2FM33_9HYME, tr|A0AAW2FM34|A0AAW2FM34_9HYME, tr|A0AAW2FM46|A0AAW2FM46_9HYME, tr|A0AAW2FM48|A0AAW2FM48_9HYME, tr|A0AAW2FM60|A0AAW2FM60_9HYME, tr|A0AAW2FM62|A0AAW2FM62_9HYME, tr|A0AAW2FM72|A0AAW2FM72_9HYME, tr|A0AAW2FM74|A0AAW2FM74_9HYME, tr|A0AAW2FM86|A0AAW2FM86_9HYME, tr|A0AAW2FM87|A0AAW2FM87_9HYME, tr|A0AAW2FM99|A0AAW2FM99_9HYME, tr|A0AAW2FMA2|A0AAW2FMA2_9HYME, tr|A0AAW2FMH4|A…	tr|A0A151K243|A0A151K243_9HYME, tr|A0A151K2M3|A0A151K2M3_9HYME, tr|A0A195D1T7|A0A195D1T7_9HYME, tr|A0A195D1V2|A0A195D1V2_9HYME	tr|A0A6P3WMS3|A0A6P3WMS3_DINQU, tr|A0A6P3WMS7|A0A6P3WMS7_DINQU, tr|A0A6P3WMZ7|A0A6P3WMZ7_DINQU, tr|A0A6P3WN02|A0A6P3WN02_DINQU, tr|A0A6P3WN39|A0A6P3WN39_DINQU, tr|A0A6P3WNI5|A0A6P3WNI5_DINQU, tr|A0A6P3WNJ0|A0A6P3WNJ0_DINQU, tr|A0A6P3X9D4|A0A6P3X9D4_DINQU, tr|A0A6P3X9D9|A0A6P3X9D9_DINQU, tr|A0A6P3X9E4|A0A6P3X9E4_DINQU, tr|A0A6P3X9E8|A0A6P3X9E8_DINQU, tr|A0A6P3X9F1|A0A6P3X9F1_DINQU, tr|A0A6P3X9F8|A…	tr|E2BZK6|E2BZK6_HARSA, tr|E2BZK7|E2BZK7_HARSA, tr|E2BZK8|E2BZK8_HARSA, tr|E2BZK9|E2BZK9_HARSA, tr|E2BZL0|E2BZL0_HARSA, tr|E2BZL1|E2BZL1_HARSA, tr|E2BZL2|E2BZL2_HARSA, tr|E2BZL3|E2BZL3_HARSA, tr|E2C066|E2C066_HARSA, tr|E2C067|E2C067_HARSA, tr|E2C068|E2C068_HARSA, tr|E2C069|E2C069_HARSA, tr|E2C070|E2C070_HARSA, tr|E2C071|E2C071_HARSA, tr|E2C072|E2C072_HARSA, tr|E2C073|E2C073_HARSA, tr|E2C074|E2C07…	tr|A0A0J7K655|A0A0J7K655_LASNI, tr|A0A0J7KB92|A0A0J7KB92_LASNI, tr|A0A0J7KBI6|A0A0J7KBI6_LASNI, tr|A0A0J7KS81|A0A0J7KS81_LASNI, tr|A0A0J7KSC4|A0A0J7KSC4_LASNI, tr|A0A0J7KSJ8|A0A0J7KSJ8_LASNI, tr|A0A0J7KSN0|A0A0J7KSN0_LASNI, tr|A0A0J7KSU1|A0A0J7KSU1_LASNI, tr|A0A0J7KSV6|A0A0J7KSV6_LASNI, tr|A0A0J7KT42|A0A0J7KT42_LASNI, tr|A0A0J7L005|A0A0J7L005_LASNI, tr|A0A0J7L0G5|A0A0J7L0G5_LASNI, tr|A0A0J7L0K6|A…	tr|A0AAV2MXT7|A0AAV2MXT7_9HYME, tr|A0AAV2MXY8|A0AAV2MXY8_9HYME, tr|A0AAV2P8C4|A0AAV2P8C4_9HYME, tr|A0AAV2P8C8|A0AAV2P8C8_9HYME, tr|A0AAV2P8D4|A0AAV2P8D4_9HYME, tr|A0AAV2P8D8|A0AAV2P8D8_9HYME, tr|A0AAV2P8E3|A0AAV2P8E3_9HYME, tr|A0AAV2P8E8|A0AAV2P8E8_9HYME, tr|A0AAV2P8F4|A0AAV2P8F4_9HYME, tr|A0AAV2P8W5|A0AAV2P8W5_9HYME, tr|A0AAV2P8X7|A0AAV2P8X7_9HYME, tr|A0AAV2P8Z4|A0AAV2P8Z4_9HYME, tr|A0AAV2P910|A…	tr|A0A026W1S5|A0A026W1S5_OOCBI, tr|A0A026W1S6|A0A026W1S6_OOCBI, tr|A0A026W1T1|A0A026W1T1_OOCBI, tr|A0A026W1W0|A0A026W1W0_OOCBI, tr|A0A026W1W5|A0A026W1W5_OOCBI, tr|A0A026W357|A0A026W357_OOCBI, tr|A0A026W4P7|A0A026W4P7_OOCBI, tr|A0A026W4Q1|A0A026W4Q1_OOCBI, tr|A0A026W7R4|A0A026W7R4_OOCBI, tr|A0A026W7R8|A0A026W7R8_OOCBI, tr|A0A026W7S1|A0A026W7S1_OOCBI, tr|A0A026W7U3|A0A026W7U3_OOCBI, tr|A0A026W7U8|A…	tr|A0A6I9WN13|A0A6I9WN13_9HYME, tr|A0A6I9WN37|A0A6I9WN37_9HYME, tr|A0A6I9WN51|A0A6I9WN51_9HYME, tr|A0A6I9WNU5|A0A6I9WNU5_9HYME, tr|A0A6I9WP92|A0A6I9WP92_9HYME, tr|A0A6I9WPB9|A0A6I9WPB9_9HYME, tr|A0A6I9WPC9|A0A6I9WPC9_9HYME, tr|A0A6I9WPJ0|A0A6I9WPJ0_9HYME, tr|A0A6I9WPM0|A0A6I9WPM0_9HYME, tr|A0A6I9WPR7|A0A6I9WPR7_9HYME, tr|A0A6I9WPU2|A0A6I9WPU2_9HYME, tr|A0A6I9WR61|A0A6I9WR61_9HYME, tr|A0A6I9WRD2|A…	tr|A0A836EP53|A0A836EP53_9HYME, tr|A0A836F7Q6|A0A836F7Q6_9HYME, tr|A0A836FHN5|A0A836FHN5_9HYME, tr|A0A836FHX7|A0A836FHX7_9HYME, tr|A0A836FHY0|A0A836FHY0_9HYME, tr|A0A836JGD2|A0A836JGD2_9HYME, tr|A0A836JTR0|A0A836JTR0_9HYME	tr|A0A6J1PIY1|A0A6J1PIY1_9HYME, tr|A0A6J1PIY5|A0A6J1PIY5_9HYME, tr|A0A6J1PIZ1|A0A6J1PIZ1_9HYME, tr|A0A6J1PJ03|A0A6J1PJ03_9HYME, tr|A0A6J1PJ07|A0A6J1PJ07_9HYME, tr|A0A6J1PJ18|A0A6J1PJ18_9HYME, tr|A0A6J1PJJ8|A0A6J1PJJ8_9HYME, tr|A0A6J1PJK5|A0A6J1PJK5_9HYME, tr|A0A6J1PJL0|A0A6J1PJL0_9HYME, tr|A0A6J1PJU1|A0A6J1PJU1_9HYME, tr|A0A6J1PJU6|A0A6J1PJU6_9HYME, tr|A0A6J1PJV2|A0A6J1PJV2_9HYME, tr|A0A6J1PJV7|A…	tr|A0A4S2KUV3|A0A4S2KUV3_9HYME	tr|A0A151JCD8|A0A151JCD8_9HYME, tr|A0A151K2Q5|A0A151K2Q5_9HYME, tr|A0A195E172|A0A195E172_9HYME, tr|A0A195E189|A0A195E189_9HYME, tr|A0A195E1C4|A0A195E1C4_9HYME, tr|A0A195E1T8|A0A195E1T8_9HYME, tr|A0A195E1W7|A0A195E1W7_9HYME, tr|A0A195E1X2|A0A195E1X2_9HYME	tr|A0A151K3L1|A0A151K3L1_9HYME, tr|A0A151K3L2|A0A151K3L2_9HYME, tr|A0A195F2R2|A0A195F2R2_9HYME, tr|A0A195FBF5|A0A195FBF5_9HYME, tr|A0A195FC19|A0A195FC19_9HYME, tr|A0A195FD37|A0A195FD37_9HYME	tr|A0A151WJY4|A0A151WJY4_9HYME, tr|A0A151WK18|A0A151WK18_9HYME, tr|A0A151WQJ4|A0A151WQJ4_9HYME, tr|A0A151WSD9|A0A151WSD9_9HYME, tr|A0A151WSF0|A0A151WSF0_9HYME, tr|A0A151WSK3|A0A151WSK3_9HYME, tr|A0A151WT01|A0A151WT01_9HYME, tr|A0A151WT22|A0A151WT22_9HYME, tr|A0A151WY58|A0A151WY58_9HYME	tr|A0A2A3E0A7|A0A2A3E0A7_APICC, tr|A0A2A3E0C2|A0A2A3E0C2_APICC, tr|A0A2A3E0E6|A0A2A3E0E6_APICC, tr|A0A2A3E0Y8|A0A2A3E0Y8_APICC, tr|A0A2A3E1L0|A0A2A3E1L0_APICC, tr|A0A2A3E1T2|A0A2A3E1T2_APICC, tr|A0A2A3E245|A0A2A3E245_APICC, tr|A0A2A3E289|A0A2A3E289_APICC, tr|A0A2A3E8G6|A0A2A3E8G6_APICC, tr|A0A2A3E8H8|A0A2A3E8H8_APICC, tr|A0A2A3E8L5|A0A2A3E8L5_APICC, tr|A0A2A3E9B4|A0A2A3E9B4_APICC, tr|A0A2A3E9U9|A…	tr|A0A7M6UEC9|A0A7M6UEC9_APIME, tr|A0A7M6UED7|A0A7M6UED7_APIME, tr|A0A7M6UEE4|A0A7M6UEE4_APIME, tr|A0A7M6UGN2|A0A7M6UGN2_APIME, tr|A0A7M6UGN9|A0A7M6UGN9_APIME, tr|A0A7M6UH89|A0A7M6UH89_APIME, tr|A0A7M6UH97|A0A7M6UH97_APIME, tr|A0A7M6UN28|A0A7M6UN28_APIME, tr|A0A7M6UN35|A0A7M6UN35_APIME, tr|A0A7M6UQ28|A0A7M6UQ28_APIME, tr|A0A7M6UQ36|A0A7M6UQ36_APIME, tr|A0A7M6USS6|A0A7M6USS6_APIME, tr|A0A7M6UST2|A…	UPI00020641A6, UPI00020641A7, UPI0002064282, UPI000217CC6E, UPI000217CC77, UPI0002225B61, UPI0003DE8E7C, UPI000E5CDF14, UPI001E81CE34, UPI001E81D99A, UPI001E81E3C7, UPI001E81F01A, UPI001E81FEB6, UPI001E821571, UPI001E821D2C, UPI001E822D96, UPI001E82574F, UPI001E826DD2, UPI001E82AB64, UPI001E82FD6D, UPI001E832B4D, UPI001E847111, UPI001E847291, UPI001E84A94A, UPI001E84C532, UPI001E84F48A, UPI001E85…	tr|A0A6P8LN43|A0A6P8LN43_9HYME, tr|A0A6P8LN47|A0A6P8LN47_9HYME, tr|A0A6P8LN51|A0A6P8LN51_9HYME, tr|A0A6P8LN62|A0A6P8LN62_9HYME, tr|A0A6P8LNB9|A0A6P8LNB9_9HYME, tr|A0A6P8LNY5|A0A6P8LNY5_9HYME, tr|A0A6P8LUF9|A0A6P8LUF9_9HYME, tr|A0A6P8LUG4|A0A6P8LUG4_9HYME, tr|A0A6P8LUG7|A0A6P8LUG7_9HYME, tr|A0A6P8LUH0|A0A6P8LUH0_9HYME, tr|A0A6P8LUL2|A0A6P8LUL2_9HYME, tr|A0A6P8LUN2|A0A6P8LUN2_9HYME, tr|A0A6P8LUN7|A…	tr|A0A6P3DJH3|A0A6P3DJH3_BOMIM, tr|A0A6P3DJT7|A0A6P3DJT7_BOMIM, tr|A0A6P3DMX9|A0A6P3DMX9_BOMIM, tr|A0A6P3DNP6|A0A6P3DNP6_BOMIM, tr|A0A6P3DQ20|A0A6P3DQ20_BOMIM, tr|A0A6P3DWB8|A0A6P3DWB8_BOMIM, tr|A0A6P3DWJ5|A0A6P3DWJ5_BOMIM, tr|A0A6P3DXB5|A0A6P3DXB5_BOMIM, tr|A0A6P3DYK9|A0A6P3DYK9_BOMIM, tr|A0A6P3DYM2|A0A6P3DYM2_BOMIM, tr|A0A6P3E3Q0|A0A6P3E3Q0_BOMIM, tr|A0A6P3UUH5|A0A6P3UUH5_BOMIM, tr|A0A6P3UUH6|A…	tr|A0A9B0BCL2|A0A9B0BCL2_BOMTE, tr|A0A9B0BCP1|A0A9B0BCP1_BOMTE, tr|A0A9B0BHD6|A0A9B0BHD6_BOMTE, tr|A0A9B0BLG3|A0A9B0BLG3_BOMTE, tr|A0A9B0BU96|A0A9B0BU96_BOMTE, tr|A0A9B0BV28|A0A9B0BV28_BOMTE, tr|A0A9B0BVJ1|A0A9B0BVJ1_BOMTE, tr|A0A9B0BYK6|A0A9B0BYK6_BOMTE, tr|A0A9B0C858|A0A9B0C858_BOMTE, tr|A0A9B0C880|A0A9B0C880_BOMTE, tr|A0A9B0F1K6|A0A9B0F1K6_BOMTE, tr|A0A9B0F2E1|A0A9B0F2E1_BOMTE, tr|A0A9B0F2R3|A…	tr|A0AA40G5F5|A0AA40G5F5_9HYME, tr|A0AA40G5F9|A0AA40G5F9_9HYME, tr|A0AA40G5G3|A0AA40G5G3_9HYME, tr|A0AA40G5G8|A0AA40G5G8_9HYME, tr|A0AA40G5G9|A0AA40G5G9_9HYME, tr|A0AA40G5H2|A0AA40G5H2_9HYME, tr|A0AA40G5H4|A0AA40G5H4_9HYME, tr|A0AA40G5H8|A0AA40G5H8_9HYME, tr|A0AA40G5I4|A0AA40G5I4_9HYME, tr|A0AA40G5J4|A0AA40G5J4_9HYME, tr|A0AA40G5K4|A0AA40G5K4_9HYME, tr|A0AA40G5L8|A0AA40G5L8_9HYME, tr|A0AA40G5M3|A…	tr|A0AAW0ZMU2|A0AAW0ZMU2_9HYME, tr|A0AAW0ZMV7|A0AAW0ZMV7_9HYME, tr|A0AAW0ZMX2|A0AAW0ZMX2_9HYME, tr|A0AAW0ZN50|A0AAW0ZN50_9HYME, tr|A0AAW0ZN51|A0AAW0ZN51_9HYME, tr|A0AAW0ZN60|A0AAW0ZN60_9HYME, tr|A0AAW0ZN62|A0AAW0ZN62_9HYME, tr|A0AAW0ZN65|A0AAW0ZN65_9HYME, tr|A0AAW0ZN75|A0AAW0ZN75_9HYME, tr|A0AAW0ZN77|A0AAW0ZN77_9HYME, tr|A0AAW0ZN87|A0AAW0ZN87_9HYME, tr|A0AAW0ZNA2|A0AAW0ZNA2_9HYME, tr|A0AAW0ZNB7|A…		TnylOR100, TnylOR101, TnylOR50, TnylOR51, TnylOR52I, TnylOR53, TnylOR54, TnylOR55, TnylOR56, TnylOR57, TnylOR58, TnylOR59, TnylOR60, TnylOR61, TnylOR62, TnylOR63, TnylOR64, TnylOR65, TnylOR66, TnylOR67I, TnylOR68, TnylOR69, TnylOR70, TnylOR71, TnylOR72, TnylOR73, TnylOR74, TnylOR75, TnylOR76, TnylOR77, TnylOR78, TnylOR79, TnylOR80, TnylOR81, TnylOR82, TnylOR83, TnylOR84, TnylOR85, TnylOR86, TnylO…	MSTRG.3992.1.p1, MSTRG.3994.1.p2, MSTRG.3994.2.p1, MSTRG.3994.4.p1, MSTRG.3998.1.p1, MSTRG.4002.1.p1, MSTRG.4004.1.p1, MSTRG.4005.1.p1, MSTRG.4006.1.p1, MSTRG.4021.1.p1, MSTRG.4021.10.p1, MSTRG.4021.10.p2, MSTRG.4021.10.p3, MSTRG.4021.11.p1, MSTRG.4021.11.p2, MSTRG.4021.11.p4, MSTRG.4021.11.p6, MSTRG.4021.12.p1, MSTRG.4021.12.p3, MSTRG.4021.13.p1, MSTRG.4021.15.p1, MSTRG.4021.16.p1, MSTRG.4021.17…	MSTRG.4576.1.p1, MSTRG.4578.1.p1, MSTRG.4583.1.p1, MSTRG.4584.1.p1, MSTRG.4587.1.p1, MSTRG.4591.1.p4, MSTRG.4596.1.p1, MSTRG.4597.1.p2, MSTRG.4597.2.p1, MSTRG.4597.3.p1, MSTRG.4597.4.p1, MSTRG.4601.1.p1, MSTRG.4602.1.p1, MSTRG.4603.1.p1, MSTRG.4609.1.p1, MSTRG.4611.1.p1, MSTRG.4612.1.p1, MSTRG.4615.1.p1, MSTRG.4620.1.p6, MSTRG.4622.1.p1, MSTRG.4625.1.p1, MSTRG.4628.1.p1
OG0000013	tr|A0A836EQW2|A0A836EQW2_9HYME, tr|A0A836FGD9|A0A836FGD9_9HYME, tr|A0A836FHF2|A0A836FHF2_9HYME, tr|A0A836FVM2|A0A836FVM2_9HYME, tr|A0A836G332|A0A836G332_9HYME, tr|A0A836G3Z4|A0A836G3Z4_9HYME, tr|A0A836GFP4|A0A836GFP4_9HYME, tr|A0A836GPL6|A0A836GPL6_9HYME, tr|A0A836JWH4|A0A836JWH4_9HYME, tr|A0A836K1M7|A0A836K1M7_9HYME	tr|F4W3Q9|F4W3Q9_ACREC, tr|F4W3R0|F4W3R0_ACREC, tr|F4W3S9|F4W3S9_ACREC, tr|F4W4E3|F4W4E3_ACREC, tr|F4W553|F4W553_ACREC, tr|F4W629|F4W629_ACREC, tr|F4WMU1|F4WMU1_ACREC, tr|F4WSR9|F4WSR9_ACREC, tr|F4WW55|F4WW55_ACREC, tr|F4WW56|F4WW56_ACREC, tr|F4WWE2|F4WWE2_ACREC, tr|F4WWT4|F4WWT4_ACREC, tr|F4WY38|F4WY38_ACREC, tr|F4WZX0|F4WZX0_ACREC, tr|F4X0B4|F4X0B4_ACREC, tr|F4X5W9|F4X5W9_ACREC, tr|F4X6K7|F4X6K…	tr|A0A836ENC9|A0A836ENC9_9HYME, tr|A0A836EWX1|A0A836EWX1_9HYME, tr|A0A836F1Z1|A0A836F1Z1_9HYME, tr|A0A836F918|A0A836F918_9HYME, tr|A0A836FCQ4|A0A836FCQ4_9HYME, tr|A0A836FF32|A0A836FF32_9HYME, tr|A0A836FI46|A0A836FI46_9HYME, tr|A0A836FSH7|A0A836FSH7_9HYME, tr|A0A836FXC1|A0A836FXC1_9HYME, tr|A0A836GKA5|A0A836GKA5_9HYME, tr|A0A836JKL7|A0A836JKL7_9HYME, tr|A0A836JS41|A0A836JS41_9HYME, tr|A0A836K4D0|A…	tr|A0A836E4Y7|A0A836E4Y7_9HYME, tr|A0A836EDB8|A0A836EDB8_9HYME, tr|A0A836EGV8|A0A836EGV8_9HYME, tr|A0A836EKG8|A0A836EKG8_9HYME, tr|A0A836F0G7|A0A836F0G7_9HYME, tr|A0A836F0W9|A0A836F0W9_9HYME, tr|A0A836J7C2|A0A836J7C2_9HYME, tr|A0A836J9X5|A0A836J9X5_9HYME, tr|A0A836JAK4|A0A836JAK4_9HYME, tr|A0A836JCF1|A0A836JCF1_9HYME, tr|A0A836JGH8|A0A836JGH8_9HYME, tr|A0A836JI22|A0A836JI22_9HYME, tr|A0A836JIN0|A…	tr|A0A158NKU9|A0A158NKU9_ATTCE, tr|A0A158NKV2|A0A158NKV2_ATTCE, tr|A0A158NLL1|A0A158NLL1_ATTCE, tr|A0A158NZ73|A0A158NZ73_ATTCE, tr|A0A158NZ74|A0A158NZ74_ATTCE, tr|A0A158NZ76|A0A158NZ76_ATTCE, tr|A0A158P2J3|A0A158P2J3_ATTCE, tr|A0A158P2J4|A0A158P2J4_ATTCE, tr|A0A158P3F6|A0A158P3F6_ATTCE, tr|A0A158P3F7|A0A158P3F7_ATTCE, tr|A0A158P3F8|A0A158P3F8_ATTCE	tr|A0A195AWC8|A0A195AWC8_9HYME, tr|A0A195AZ91|A0A195AZ91_9HYME, tr|A0A195B1S3|A0A195B1S3_9HYME, tr|A0A195B2A3|A0A195B2A3_9HYME, tr|A0A195B9I6|A0A195B9I6_9HYME, tr|A0A195BM08|A0A195BM08_9HYME	tr|E1ZVJ4|E1ZVJ4_CAMFO, tr|E1ZW20|E1ZW20_CAMFO, tr|E1ZW21|E1ZW21_CAMFO, tr|E1ZW24|E1ZW24_CAMFO, tr|E1ZWH2|E1ZWH2_CAMFO, tr|E1ZWH3|E1ZWH3_CAMFO, tr|E1ZZ08|E1ZZ08_CAMFO, tr|E2A024|E2A024_CAMFO, tr|E2A1S3|E2A1S3_CAMFO, tr|E2A1S4|E2A1S4_CAMFO, tr|E2A281|E2A281_CAMFO, tr|E2A2A2|E2A2A2_CAMFO, tr|E2A2J5|E2A2J5_CAMFO, tr|E2A2K7|E2A2K7_CAMFO, tr|E2A302|E2A302_CAMFO, tr|E2A3B7|E2A3B7_CAMFO, tr|E2A3L4|E2A3L…	tr|A0AAW2F4Z6|A0AAW2F4Z6_9HYME, tr|A0AAW2F505|A0AAW2F505_9HYME, tr|A0AAW2F521|A0AAW2F521_9HYME, tr|A0AAW2F533|A0AAW2F533_9HYME, tr|A0AAW2F543|A0AAW2F543_9HYME, tr|A0AAW2F570|A0AAW2F570_9HYME, tr|A0AAW2F5A0|A0AAW2F5A0_9HYME, tr|A0AAW2F5A6|A0AAW2F5A6_9HYME, tr|A0AAW2F5C2|A0AAW2F5C2_9HYME, tr|A0AAW2F5D9|A0AAW2F5D9_9HYME, tr|A0AAW2F6I3|A0AAW2F6I3_9HYME, tr|A0AAW2F6I7|A0AAW2F6I7_9HYME, tr|A0AAW2F6K0|A…	tr|A0A151I705|A0A151I705_9HYME, tr|A0A151I7P4|A0A151I7P4_9HYME, tr|A0A151ICW0|A0A151ICW0_9HYME, tr|A0A151IE43|A0A151IE43_9HYME, tr|A0A151K215|A0A151K215_9HYME, tr|A0A151K257|A0A151K257_9HYME, tr|A0A195C081|A0A195C081_9HYME, tr|A0A195C0D5|A0A195C0D5_9HYME, tr|A0A195C5F3|A0A195C5F3_9HYME, tr|A0A195C8W4|A0A195C8W4_9HYME, tr|A0A195C909|A0A195C909_9HYME, tr|A0A195CC92|A0A195CC92_9HYME, tr|A0A195CCD5|A…	tr|A0A6P3X0C8|A0A6P3X0C8_DINQU, tr|A0A6P3X195|A0A6P3X195_DINQU, tr|A0A6P3X1J8|A0A6P3X1J8_DINQU, tr|A0A6P3X1R1|A0A6P3X1R1_DINQU, tr|A0A6P3XVV4|A0A6P3XVV4_DINQU, tr|A0A6P3Y2D1|A0A6P3Y2D1_DINQU, tr|A0A6P3Y2L6|A0A6P3Y2L6_DINQU, tr|A0A6P3Y2V8|A0A6P3Y2V8_DINQU, tr|A0A6P3Y3M1|A0A6P3Y3M1_DINQU, tr|A0A6P3Y674|A0A6P3Y674_DINQU, tr|A0A6P3Y6I9|A0A6P3Y6I9_DINQU, tr|A0A6P3Y937|A0A6P3Y937_DINQU, tr|A0A6P3Y9M2|A…	tr|E2BB81|E2BB81_HARSA, tr|E2BB85|E2BB85_HARSA, tr|E2BB86|E2BB86_HARSA, tr|E2BC36|E2BC36_HARSA, tr|E2BF37|E2BF37_HARSA, tr|E2BGI1|E2BGI1_HARSA, tr|E2BGI2|E2BGI2_HARSA, tr|E2BL22|E2BL22_HARSA, tr|E2BRY2|E2BRY2_HARSA, tr|E2BVU3|E2BVU3_HARSA, tr|E2C104|E2C104_HARSA, tr|E2C105|E2C105_HARSA, tr|E2C138|E2C138_HARSA, tr|E2C139|E2C139_HARSA, tr|E2C140|E2C140_HARSA, tr|E2C141|E2C141_HARSA, tr|E2C142|E2C14…	tr|A0A0J7JXC8|A0A0J7JXC8_LASNI, tr|A0A0J7JY28|A0A0J7JY28_LASNI, tr|A0A0J7K1D3|A0A0J7K1D3_LASNI, tr|A0A0J7K1W4|A0A0J7K1W4_LASNI, tr|A0A0J7K234|A0A0J7K234_LASNI, tr|A0A0J7K321|A0A0J7K321_LASNI, tr|A0A0J7K5P6|A0A0J7K5P6_LASNI, tr|A0A0J7KEM9|A0A0J7KEM9_LASNI, tr|A0A0J7KJM4|A0A0J7KJM4_LASNI, tr|A0A0J7KK15|A0A0J7KK15_LASNI, tr|A0A0J7KLZ0|A0A0J7KLZ0_LASNI, tr|A0A0J7KYA8|A0A0J7KYA8_LASNI, tr|A0A0J7L1B5|A…	tr|A0AAV2N405|A0AAV2N405_9HYME, tr|A0AAV2N8J0|A0AAV2N8J0_9HYME, tr|A0AAV2N8K2|A0AAV2N8K2_9HYME, tr|A0AAV2N8V3|A0AAV2N8V3_9HYME, tr|A0AAV2N9C1|A0AAV2N9C1_9HYME, tr|A0AAV2NA51|A0AAV2NA51_9HYME, tr|A0AAV2NAP2|A0AAV2NAP2_9HYME, tr|A0AAV2NB42|A0AAV2NB42_9HYME, tr|A0AAV2NM25|A0AAV2NM25_9HYME, tr|A0AAV2NPA7|A0AAV2NPA7_9HYME, tr|A0AAV2NQC4|A0AAV2NQC4_9HYME, tr|A0AAV2NR75|A0AAV2NR75_9HYME, tr|A0AAV2NTD6|A…	tr|A0A026VSJ7|A0A026VSJ7_OOCBI, tr|A0A026VSV1|A0A026VSV1_OOCBI, tr|A0A026VT28|A0A026VT28_OOCBI, tr|A0A026VTD4|A0A026VTD4_OOCBI, tr|A0A026VVH8|A0A026VVH8_OOCBI, tr|A0A026VWM0|A0A026VWM0_OOCBI, tr|A0A026VXA2|A0A026VXA2_OOCBI, tr|A0A026VY27|A0A026VY27_OOCBI, tr|A0A026VYW6|A0A026VYW6_OOCBI, tr|A0A026VZX3|A0A026VZX3_OOCBI, tr|A0A026W096|A0A026W096_OOCBI, tr|A0A026W1S2|A0A026W1S2_OOCBI, tr|A0A026W1X8|A…	tr|A0A6I9VMU9|A0A6I9VMU9_9HYME, tr|A0A6I9VS21|A0A6I9VS21_9HYME, tr|A0A6I9VSP3|A0A6I9VSP3_9HYME, tr|A0A6I9VST1|A0A6I9VST1_9HYME, tr|A0A6I9VSY1|A0A6I9VSY1_9HYME, tr|A0A6I9VTE9|A0A6I9VTE9_9HYME, tr|A0A6I9VTG6|A0A6I9VTG6_9HYME, tr|A0A6I9VTT2|A0A6I9VTT2_9HYME, tr|A0A6I9VTU2|A0A6I9VTU2_9HYME, tr|A0A6I9VTY0|A0A6I9VTY0_9HYME, tr|A0A6I9VU77|A0A6I9VU77_9HYME, tr|A0A6I9VUN3|A0A6I9VUN3_9HYME, tr|A0A6I9VWW3|A…	tr|A0A836ECD5|A0A836ECD5_9HYME, tr|A0A836EMY0|A0A836EMY0_9HYME, tr|A0A836EV55|A0A836EV55_9HYME, tr|A0A836F7Z4|A0A836F7Z4_9HYME, tr|A0A836FFA8|A0A836FFA8_9HYME, tr|A0A836FG42|A0A836FG42_9HYME, tr|A0A836FJM1|A0A836FJM1_9HYME, tr|A0A836FMF6|A0A836FMF6_9HYME, tr|A0A836FNK5|A0A836FNK5_9HYME, tr|A0A836JQV1|A0A836JQV1_9HYME, tr|A0A836JSC4|A0A836JSC4_9HYME	tr|A0A6J1PCN5|A0A6J1PCN5_9HYME, tr|A0A6J1PD22|A0A6J1PD22_9HYME, tr|A0A6J1PFG2|A0A6J1PFG2_9HYME, tr|A0A6J1PGT2|A0A6J1PGT2_9HYME, tr|A0A6J1PIR2|A0A6J1PIR2_9HYME, tr|A0A6J1PMW8|A0A6J1PMW8_9HYME, tr|A0A6J1PNX5|A0A6J1PNX5_9HYME, tr|A0A6J1PPL0|A0A6J1PPL0_9HYME, tr|A0A6J1PQD4|A0A6J1PQD4_9HYME, tr|A0A6J1PW63|A0A6J1PW63_9HYME, tr|A0A6J1PW65|A0A6J1PW65_9HYME, tr|A0A6J1PXQ1|A0A6J1PXQ1_9HYME, tr|A0A6J1PY38|A…	tr|A0A4S2J9M8|A0A4S2J9M8_9HYME, tr|A0A4S2JL30|A0A4S2JL30_9HYME, tr|A0A4S2JMT5|A0A4S2JMT5_9HYME, tr|A0A4S2JMT8|A0A4S2JMT8_9HYME, tr|A0A4S2JN76|A0A4S2JN76_9HYME, tr|A0A4S2JQ54|A0A4S2JQ54_9HYME, tr|A0A4S2KBD3|A0A4S2KBD3_9HYME, tr|A0A4S2KGR6|A0A4S2KGR6_9HYME, tr|A0A4S2KI50|A0A4S2KI50_9HYME, tr|A0A4S2KIM3|A0A4S2KIM3_9HYME, tr|A0A4S2KJW8|A0A4S2KJW8_9HYME, tr|A0A4S2KJW9|A0A4S2KJW9_9HYME, tr|A0A4S2KKY3|A…	tr|A0A151J1C7|A0A151J1C7_9HYME, tr|A0A151J2Q7|A0A151J2Q7_9HYME, tr|A0A151J2S0|A0A151J2S0_9HYME, tr|A0A151J4X7|A0A151J4X7_9HYME, tr|A0A151J4X8|A0A151J4X8_9HYME, tr|A0A151J5L6|A0A151J5L6_9HYME, tr|A0A151JAU5|A0A151JAU5_9HYME, tr|A0A151JBD0|A0A151JBD0_9HYME, tr|A0A151JBH1|A0A151JBH1_9HYME, tr|A0A151JBI1|A0A151JBI1_9HYME, tr|A0A151JM35|A0A151JM35_9HYME, tr|A0A151JP17|A0A151JP17_9HYME, tr|A0A151JQF0|A…	tr|A0A151JSP8|A0A151JSP8_9HYME, tr|A0A151JWV4|A0A151JWV4_9HYME, tr|A0A151JXR5|A0A151JXR5_9HYME, tr|A0A151JY07|A0A151JY07_9HYME, tr|A0A151K113|A0A151K113_9HYME, tr|A0A151K3E4|A0A151K3E4_9HYME, tr|A0A151K3F3|A0A151K3F3_9HYME, tr|A0A151K3N6|A0A151K3N6_9HYME, tr|A0A195ERC3|A0A195ERC3_9HYME, tr|A0A195EWY9|A0A195EWY9_9HYME, tr|A0A195EXW4|A0A195EXW4_9HYME, tr|A0A195EZQ9|A0A195EZQ9_9HYME, tr|A0A195FBM0|A…	tr|A0A151WRT0|A0A151WRT0_9HYME, tr|A0A151WUT7|A0A151WUT7_9HYME, tr|A0A151WXG9|A0A151WXG9_9HYME, tr|A0A151WZL0|A0A151WZL0_9HYME, tr|A0A151XCE0|A0A151XCE0_9HYME, tr|A0A151XD80|A0A151XD80_9HYME, tr|A0A151XDE8|A0A151XDE8_9HYME	tr|A0A2A3EJN6|A0A2A3EJN6_APICC, tr|A0A2A3EKF9|A0A2A3EKF9_APICC	tr|A0A7M7GTA3|A0A7M7GTA3_APIME, tr|A0A7M7GXU2|A0A7M7GXU2_APIME, tr|A0A7M7LNP2|A0A7M7LNP2_APIME	UPI001E84313F, UPI001E89DAB6	tr|A0A6P8MZB8|A0A6P8MZB8_9HYME	tr|A0A6P3DNL0|A0A6P3DNL0_BOMIM, tr|A0A6P3E1R3|A0A6P3E1R3_BOMIM	tr|A0A9C6SD57|A0A9C6SD57_BOMTE, tr|A0A9C6SEB4|A0A9C6SEB4_BOMTE, tr|A0A9C6SKJ7|A0A9C6SKJ7_BOMTE, tr|A0A9C6SNH6|A0A9C6SNH6_BOMTE, tr|A0A9C6W518|A0A9C6W518_BOMTE, tr|A0A9C6W9I8|A0A9C6W9I8_BOMTE	tr|A0AA40FLW6|A0AA40FLW6_9HYME, tr|A0AA40KIJ5|A0AA40KIJ5_9HYME, tr|A0AA40KIN7|A0AA40KIN7_9HYME	tr|A0AAW0ZET8|A0AAW0ZET8_9HYME, tr|A0AAW0ZEY8|A0AAW0ZEY8_9HYME, tr|A0AAW0ZFL8|A0AAW0ZFL8_9HYME	tr|E1JIS5|E1JIS5_DROME, tr|Q8MRN5|Q8MRN5_DROME, tr|Q8SWX4|Q8SWX4_DROME, tr|Q9VD87|Q9VD87_DROME	Peptidase_M1_membrane_alanine_aminopeptidase_N-terminal_Tnyl_g01120_i2, Peptidase_M1_membrane_alanine_aminopeptidase_N-terminal_Tnyl_g03460_i1, Peptidase_M1_membrane_alanine_aminopeptidase_N-terminal_Tnyl_g04343_i1, Peptidase_M1_membrane_alanine_aminopeptidase_N-terminal_Tnyl_g04654_i1, Peptidase_M1_membrane_alanine_aminopeptidase_N-terminal_Tnyl_g04655_i1, Peptidase_M1_membrane_alanine_aminopept…	MSTRG.10484.1.p1, MSTRG.10489.1.p1, MSTRG.10489.1.p3, MSTRG.10489.2.p1, MSTRG.10489.3.p1, MSTRG.10489.4.p1, MSTRG.10490.1.p1, MSTRG.10490.2.p1, MSTRG.10490.2.p2, MSTRG.10491.1.p1, MSTRG.10492.1.p1, MSTRG.10494.1.p1, MSTRG.10495.1.p1, MSTRG.10497.1.p1, MSTRG.14626.1.p1, MSTRG.15134.1.p1, MSTRG.15134.1.p3, MSTRG.15134.2.p1, MSTRG.15134.2.p2, MSTRG.15134.3.p1, MSTRG.15134.4.p1, MSTRG.15134.5.p1, MST…	MSTRG.12143.1.p1, MSTRG.12143.2.p1, MSTRG.12146.1.p1, MSTRG.12146.2.p1, MSTRG.12147.1.p1, MSTRG.12147.1.p2, MSTRG.12147.1.p3, MSTRG.12147.1.p4, MSTRG.12147.2.p1, MSTRG.12147.2.p2, MSTRG.12147.3.p1, MSTRG.12147.4.p1, MSTRG.12147.4.p2, MSTRG.12147.5.p1, MSTRG.12147.5.p2, MSTRG.12148.1.p1, MSTRG.17450.1.p1, MSTRG.17450.1.p2, MSTRG.17450.10.p1, MSTRG.17450.10.p2, MSTRG.17450.11.p1, MSTRG.17450.12.p1,…
OG0000014	tr|A0A836FLU6|A0A836FLU6_9HYME, tr|A0A836FWT7|A0A836FWT7_9HYME, tr|A0A836G4M2|A0A836G4M2_9HYME, tr|A0A836GDA6|A0A836GDA6_9HYME, tr|A0A836GE42|A0A836GE42_9HYME, tr|A0A836GRZ3|A0A836GRZ3_9HYME, tr|A0A836K9J1|A0A836K9J1_9HYME	tr|F4W3R1|F4W3R1_ACREC, tr|F4W3R7|F4W3R7_ACREC, tr|F4WHU0|F4WHU0_ACREC, tr|F4WIF1|F4WIF1_ACREC, tr|F4WW30|F4WW30_ACREC, tr|F4X5W3|F4X5W3_ACREC	tr|A0A836ENK6|A0A836ENK6_9HYME, tr|A0A836EPL2|A0A836EPL2_9HYME, tr|A0A836EYS0|A0A836EYS0_9HYME, tr|A0A836F544|A0A836F544_9HYME, tr|A0A836FGY3|A0A836FGY3_9HYME, tr|A0A836FHA4|A0A836FHA4_9HYME, tr|A0A836FKP6|A0A836FKP6_9HYME, tr|A0A836FRM2|A0A836FRM2_9HYME, tr|A0A836G326|A0A836G326_9HYME, tr|A0A836G793|A0A836G793_9HYME, tr|A0A836JTC2|A0A836JTC2_9HYME, tr|A0A836K4E7|A0A836K4E7_9HYME, tr|A0A836KD67|A…	tr|A0A836E8V6|A0A836E8V6_9HYME, tr|A0A836EJI0|A0A836EJI0_9HYME, tr|A0A836ERM0|A0A836ERM0_9HYME, tr|A0A836EWL6|A0A836EWL6_9HYME, tr|A0A836EXV7|A0A836EXV7_9HYME, tr|A0A836F266|A0A836F266_9HYME, tr|A0A836JFV8|A0A836JFV8_9HYME, tr|A0A836JHG8|A0A836JHG8_9HYME	tr|A0A158NM87|A0A158NM87_ATTCE, tr|A0A158NMK6|A0A158NMK6_ATTCE, tr|A0A158NMK7|A0A158NMK7_ATTCE, tr|A0A158NMK9|A0A158NMK9_ATTCE, tr|A0A158NML0|A0A158NML0_ATTCE, tr|A0A158NML1|A0A158NML1_ATTCE, tr|A0A158NML2|A0A158NML2_ATTCE, tr|A0A158NWL7|A0A158NWL7_ATTCE, tr|A0A158NWT6|A0A158NWT6_ATTCE, tr|A0A158NZW8|A0A158NZW8_ATTCE, tr|A0A158P0G5|A0A158P0G5_ATTCE	tr|A0A151I338|A0A151I338_9HYME, tr|A0A151I3A6|A0A151I3A6_9HYME, tr|A0A151I438|A0A151I438_9HYME, tr|A0A195AZA1|A0A195AZA1_9HYME, tr|A0A195B1E9|A0A195B1E9_9HYME, tr|A0A195BMY6|A0A195BMY6_9HYME, tr|A0A195BQW7|A0A195BQW7_9HYME	tr|E1ZUW1|E1ZUW1_CAMFO, tr|E1ZVG5|E1ZVG5_CAMFO, tr|E1ZVG7|E1ZVG7_CAMFO, tr|E1ZVS0|E1ZVS0_CAMFO, tr|E1ZWN1|E1ZWN1_CAMFO, tr|E1ZXI7|E1ZXI7_CAMFO, tr|E1ZZ46|E1ZZ46_CAMFO, tr|E2A099|E2A099_CAMFO, tr|E2A369|E2A369_CAMFO, tr|E2A5A9|E2A5A9_CAMFO, tr|E2A7Z1|E2A7Z1_CAMFO, tr|E2A990|E2A990_CAMFO, tr|E2ABR0|E2ABR0_CAMFO, tr|E2ABR4|E2ABR4_CAMFO, tr|E2ABR5|E2ABR5_CAMFO, tr|E2ADN8|E2ADN8_CAMFO, tr|E2AGC6|E2AGC…	tr|A0AAW2E775|A0AAW2E775_9HYME, tr|A0AAW2E776|A0AAW2E776_9HYME, tr|A0AAW2E7A7|A0AAW2E7A7_9HYME, tr|A0AAW2E7X9|A0AAW2E7X9_9HYME, tr|A0AAW2E7Z5|A0AAW2E7Z5_9HYME, tr|A0AAW2E812|A0AAW2E812_9HYME, tr|A0AAW2E8E2|A0AAW2E8E2_9HYME, tr|A0AAW2E8G2|A0AAW2E8G2_9HYME, tr|A0AAW2E8H8|A0AAW2E8H8_9HYME, tr|A0AAW2E969|A0AAW2E969_9HYME, tr|A0AAW2E9A0|A0AAW2E9A0_9HYME, tr|A0AAW2E9B7|A0AAW2E9B7_9HYME, tr|A0AAW2EA08|A…	tr|A0A151IB63|A0A151IB63_9HYME, tr|A0A151IC82|A0A151IC82_9HYME, tr|A0A151ICE4|A0A151ICE4_9HYME, tr|A0A151IHM3|A0A151IHM3_9HYME, tr|A0A151IJ25|A0A151IJ25_9HYME, tr|A0A151IJA2|A0A151IJA2_9HYME, tr|A0A151K1H1|A0A151K1H1_9HYME, tr|A0A151K1R5|A0A151K1R5_9HYME, tr|A0A151K1S3|A0A151K1S3_9HYME, tr|A0A151K1S5|A0A151K1S5_9HYME, tr|A0A151K1S6|A0A151K1S6_9HYME, tr|A0A151K1T0|A0A151K1T0_9HYME, tr|A0A151K1V6|A…	tr|A0A6P3WWW4|A0A6P3WWW4_DINQU, tr|A0A6P3WZ57|A0A6P3WZ57_DINQU, tr|A0A6P3X535|A0A6P3X535_DINQU, tr|A0A6P3XA78|A0A6P3XA78_DINQU, tr|A0A6P3XF87|A0A6P3XF87_DINQU, tr|A0A6P3XG56|A0A6P3XG56_DINQU, tr|A0A6P3XG71|A0A6P3XG71_DINQU, tr|A0A6P3XPH8|A0A6P3XPH8_DINQU, tr|A0A6P3XQF1|A0A6P3XQF1_DINQU, tr|A0A6P3XTB9|A0A6P3XTB9_DINQU, tr|A0A6P3XW51|A0A6P3XW51_DINQU, tr|A0A6P3XWV0|A0A6P3XWV0_DINQU, tr|A0A6P3XXA8|A…	tr|E2B402|E2B402_HARSA, tr|E2B583|E2B583_HARSA, tr|E2B5Z2|E2B5Z2_HARSA, tr|E2B5Z3|E2B5Z3_HARSA, tr|E2BAH9|E2BAH9_HARSA, tr|E2BDD7|E2BDD7_HARSA, tr|E2BF10|E2BF10_HARSA, tr|E2BF11|E2BF11_HARSA, tr|E2BGH5|E2BGH5_HARSA, tr|E2BHW0|E2BHW0_HARSA, tr|E2BHW1|E2BHW1_HARSA, tr|E2BLV4|E2BLV4_HARSA, tr|E2BMR7|E2BMR7_HARSA, tr|E2BR60|E2BR60_HARSA, tr|E2BR61|E2BR61_HARSA, tr|E2BS32|E2BS32_HARSA, tr|E2BU11|E2BU1…	tr|A0A0J7JUL5|A0A0J7JUL5_LASNI, tr|A0A0J7JUP1|A0A0J7JUP1_LASNI, tr|A0A0J7JV59|A0A0J7JV59_LASNI, tr|A0A0J7JV95|A0A0J7JV95_LASNI, tr|A0A0J7JVV6|A0A0J7JVV6_LASNI, tr|A0A0J7JWG8|A0A0J7JWG8_LASNI, tr|A0A0J7JXM9|A0A0J7JXM9_LASNI, tr|A0A0J7JXP2|A0A0J7JXP2_LASNI, tr|A0A0J7JY10|A0A0J7JY10_LASNI, tr|A0A0J7JYI4|A0A0J7JYI4_LASNI, tr|A0A0J7JYI5|A0A0J7JYI5_LASNI, tr|A0A0J7JYI7|A0A0J7JYI7_LASNI, tr|A0A0J7K0Z9|A…	tr|A0AAV2MYI9|A0AAV2MYI9_9HYME, tr|A0AAV2N1B7|A0AAV2N1B7_9HYME, tr|A0AAV2N4D6|A0AAV2N4D6_9HYME, tr|A0AAV2NB95|A0AAV2NB95_9HYME, tr|A0AAV2NBI2|A0AAV2NBI2_9HYME, tr|A0AAV2NDK5|A0AAV2NDK5_9HYME, tr|A0AAV2NEI0|A0AAV2NEI0_9HYME, tr|A0AAV2NER9|A0AAV2NER9_9HYME, tr|A0AAV2NF48|A0AAV2NF48_9HYME, tr|A0AAV2NFD2|A0AAV2NFD2_9HYME, tr|A0AAV2NFL7|A0AAV2NFL7_9HYME, tr|A0AAV2NGT0|A0AAV2NGT0_9HYME, tr|A0AAV2NGU5|A…	tr|A0A026VSB2|A0A026VSB2_OOCBI, tr|A0A026VUB9|A0A026VUB9_OOCBI, tr|A0A026VV17|A0A026VV17_OOCBI, tr|A0A026VVU8|A0A026VVU8_OOCBI, tr|A0A026WF34|A0A026WF34_OOCBI, tr|A0A026WFH9|A0A026WFH9_OOCBI, tr|A0A026WJ26|A0A026WJ26_OOCBI, tr|A0A026WJ34|A0A026WJ34_OOCBI, tr|A0A026WJ58|A0A026WJ58_OOCBI, tr|A0A026WLQ7|A0A026WLQ7_OOCBI, tr|A0A026WNV9|A0A026WNV9_OOCBI, tr|A0A026WQF5|A0A026WQF5_OOCBI, tr|A0A026WZG4|A…	tr|A0A6I9VPI5|A0A6I9VPI5_9HYME, tr|A0A6I9VQG8|A0A6I9VQG8_9HYME, tr|A0A6I9VU47|A0A6I9VU47_9HYME, tr|A0A6I9VUY2|A0A6I9VUY2_9HYME, tr|A0A6I9VZK7|A0A6I9VZK7_9HYME, tr|A0A6I9W3U6|A0A6I9W3U6_9HYME, tr|A0A6I9W7C4|A0A6I9W7C4_9HYME, tr|A0A6I9W844|A0A6I9W844_9HYME, tr|A0A6I9W8L5|A0A6I9W8L5_9HYME, tr|A0A6I9WEQ8|A0A6I9WEQ8_9HYME, tr|A0A6I9WIC5|A0A6I9WIC5_9HYME, tr|A0A6I9WJC8|A0A6I9WJC8_9HYME, tr|A0A6I9WWR9|A…	tr|A0A836EM85|A0A836EM85_9HYME, tr|A0A836FFE7|A0A836FFE7_9HYME, tr|A0A836FFN8|A0A836FFN8_9HYME, tr|A0A836FGX2|A0A836FGX2_9HYME, tr|A0A836FH17|A0A836FH17_9HYME, tr|A0A836FH49|A0A836FH49_9HYME, tr|A0A836FV03|A0A836FV03_9HYME, tr|A0A836JIZ7|A0A836JIZ7_9HYME, tr|A0A836JJI2|A0A836JJI2_9HYME	tr|A0A6J1PD32|A0A6J1PD32_9HYME, tr|A0A6J1PEU1|A0A6J1PEU1_9HYME, tr|A0A6J1PFR3|A0A6J1PFR3_9HYME, tr|A0A6J1PFV1|A0A6J1PFV1_9HYME, tr|A0A6J1PFW0|A0A6J1PFW0_9HYME, tr|A0A6J1PG64|A0A6J1PG64_9HYME, tr|A0A6J1PHZ1|A0A6J1PHZ1_9HYME, tr|A0A6J1PI04|A0A6J1PI04_9HYME, tr|A0A6J1PI85|A0A6J1PI85_9HYME, tr|A0A6J1PIM7|A0A6J1PIM7_9HYME, tr|A0A6J1PPG5|A0A6J1PPG5_9HYME, tr|A0A6J1PSZ4|A0A6J1PSZ4_9HYME, tr|A0A6J1PTY2|A…	tr|A0A4S2JEL6|A0A4S2JEL6_9HYME, tr|A0A4S2JHD1|A0A4S2JHD1_9HYME, tr|A0A4S2JKX5|A0A4S2JKX5_9HYME, tr|A0A4S2JLX3|A0A4S2JLX3_9HYME, tr|A0A4S2JN73|A0A4S2JN73_9HYME, tr|A0A4S2JQI8|A0A4S2JQI8_9HYME, tr|A0A4S2JSP4|A0A4S2JSP4_9HYME, tr|A0A4S2JSV2|A0A4S2JSV2_9HYME, tr|A0A4S2JU57|A0A4S2JU57_9HYME, tr|A0A4S2K6A8|A0A4S2K6A8_9HYME, tr|A0A4S2KCN3|A0A4S2KCN3_9HYME, tr|A0A4S2KD33|A0A4S2KD33_9HYME, tr|A0A4S2KDP2|A…	tr|A0A151IQZ6|A0A151IQZ6_9HYME, tr|A0A151IR15|A0A151IR15_9HYME, tr|A0A151IR18|A0A151IR18_9HYME, tr|A0A151IR40|A0A151IR40_9HYME, tr|A0A151IR50|A0A151IR50_9HYME, tr|A0A151ITA6|A0A151ITA6_9HYME, tr|A0A151IY18|A0A151IY18_9HYME, tr|A0A151IZ98|A0A151IZ98_9HYME, tr|A0A151IZC2|A0A151IZC2_9HYME, tr|A0A151IZE5|A0A151IZE5_9HYME, tr|A0A151J009|A0A151J009_9HYME, tr|A0A151J571|A0A151J571_9HYME, tr|A0A151J767|A…	tr|A0A151JTM5|A0A151JTM5_9HYME, tr|A0A151JTP4|A0A151JTP4_9HYME, tr|A0A151JVJ9|A0A151JVJ9_9HYME, tr|A0A151JVT7|A0A151JVT7_9HYME, tr|A0A151JW84|A0A151JW84_9HYME, tr|A0A151JWB9|A0A151JWB9_9HYME, tr|A0A151JWR2|A0A151JWR2_9HYME, tr|A0A151K080|A0A151K080_9HYME, tr|A0A151K3H6|A0A151K3H6_9HYME, tr|A0A151K3N0|A0A151K3N0_9HYME, tr|A0A151K3Q6|A0A151K3Q6_9HYME, tr|A0A195F360|A0A195F360_9HYME	tr|A0A151WMM7|A0A151WMM7_9HYME, tr|A0A151WMN5|A0A151WMN5_9HYME, tr|A0A151WMP8|A0A151WMP8_9HYME, tr|A0A151WPM6|A0A151WPM6_9HYME, tr|A0A151WQA9|A0A151WQA9_9HYME, tr|A0A151WQH2|A0A151WQH2_9HYME, tr|A0A151WQJ7|A0A151WQJ7_9HYME, tr|A0A151WQJ9|A0A151WQJ9_9HYME, tr|A0A151X0U6|A0A151X0U6_9HYME, tr|A0A151X165|A0A151X165_9HYME, tr|A0A151X185|A0A151X185_9HYME, tr|A0A151X1C2|A0A151X1C2_9HYME, tr|A0A151X1K4|A…	tr|A0A2A3E4Z2|A0A2A3E4Z2_APICC	tr|A0A7M7TFF0|A0A7M7TFF0_APIME	UPI001E896CE1	tr|A0A6P8NG22|A0A6P8NG22_9HYME	tr|A0A6P3DW13|A0A6P3DW13_BOMIM	tr|A0A9B2MLV5|A0A9B2MLV5_BOMTE	tr|A0AA40G3M5|A0AA40G3M5_9HYME	tr|A0AAW0ZXC1|A0AAW0ZXC1_9HYME	tr|Q7PLB8|Q7PLB8_DROME	FAS_Tnyl_g00974_i1, FAS_Tnyl_g01084_i1, FAS_Tnyl_g01085_i1, FAS_Tnyl_g01086_i1, FAS_Tnyl_g01087_i5, FAS_Tnyl_g01089_i1, FAS_Tnyl_g01100_i1, FAS_Tnyl_g01526_i1, FAS_Tnyl_g01583_i1, FAS_Tnyl_g03027_i1, FAS_Tnyl_g03820_i1, FAS_Tnyl_g05036_i1, FAS_Tnyl_g06061_i1, FAS_Tnyl_g07251_i1, FAS_Tnyl_g09874_i1, FAS_Tnyl_g11103_i1, FAS_Tnyl_g11570_i1, FAS_Tnyl_g11571_i1, FAS_Tnyl_g11572_i1, FAS_Tnyl_g15475_i2,…	MSTRG.12199.1.p1, MSTRG.12200.1.p1, MSTRG.12201.1.p1, MSTRG.12202.1.p2, MSTRG.12203.1.p1, MSTRG.12203.1.p2, MSTRG.12203.2.p1, MSTRG.12203.2.p2, MSTRG.12203.3.p1, MSTRG.12203.4.p1, MSTRG.12203.5.p1, MSTRG.16847.1.p1, MSTRG.16847.1.p2, MSTRG.16847.2.p1, MSTRG.16849.1.p1, MSTRG.18797.1.p1, MSTRG.18798.1.p1, MSTRG.1911.1.p1, MSTRG.1911.2.p1, MSTRG.1912.1.p2, MSTRG.1913.1.p1, MSTRG.1913.2.p1, MSTRG.19…	MSTRG.10037.1.p1, MSTRG.10038.1.p1, MSTRG.10039.1.p1, MSTRG.10040.1.p4, MSTRG.11848.1.p1, MSTRG.11848.2.p1, MSTRG.11848.3.p1, MSTRG.11848.3.p2, MSTRG.11848.4.p1, MSTRG.11848.4.p2, MSTRG.11848.5.p1, MSTRG.11848.5.p2, MSTRG.11848.6.p1, MSTRG.11848.7.p1, MSTRG.11848.7.p2, MSTRG.14033.1.p1, MSTRG.14033.2.p1, MSTRG.14033.2.p10, MSTRG.14033.2.p2, MSTRG.19493.1.p1, MSTRG.19493.2.p1, MSTRG.19493.2.p3, MS…
OG0000015	tr|A0A836F8P8|A0A836F8P8_9HYME, tr|A0A836FD64|A0A836FD64_9HYME, tr|A0A836GGK1|A0A836GGK1_9HYME, tr|A0A836JUW3|A0A836JUW3_9HYME, tr|A0A836K386|A0A836K386_9HYME, tr|A0A836KEM2|A0A836KEM2_9HYME	tr|F4WQA9|F4WQA9_ACREC, tr|F4WV75|F4WV75_ACREC, tr|F4X2M0|F4X2M0_ACREC, tr|F4X433|F4X433_ACREC, tr|F4X5X5|F4X5X5_ACREC, tr|F4X5X6|F4X5X6_ACREC, tr|F4X650|F4X650_ACREC	tr|A0A836EJ43|A0A836EJ43_9HYME, tr|A0A836FEY0|A0A836FEY0_9HYME, tr|A0A836FRJ2|A0A836FRJ2_9HYME, tr|A0A836G4C1|A0A836G4C1_9HYME, tr|A0A836K1Y7|A0A836K1Y7_9HYME	tr|A0A836E1X0|A0A836E1X0_9HYME, tr|A0A836EBY9|A0A836EBY9_9HYME, tr|A0A836EKY9|A0A836EKY9_9HYME, tr|A0A836ESX2|A0A836ESX2_9HYME, tr|A0A836EUZ5|A0A836EUZ5_9HYME, tr|A0A836F3P8|A0A836F3P8_9HYME, tr|A0A836F5B4|A0A836F5B4_9HYME, tr|A0A836JDL9|A0A836JDL9_9HYME, tr|A0A836JGG4|A0A836JGG4_9HYME	tr|A0A158NUL8|A0A158NUL8_ATTCE, tr|A0A158NWK7|A0A158NWK7_ATTCE, tr|A0A158P393|A0A158P393_ATTCE, tr|A0A158P394|A0A158P394_ATTCE, tr|A0A158P3G6|A0A158P3G6_ATTCE	tr|A0A195BGW4|A0A195BGW4_9HYME, tr|A0A195BTX7|A0A195BTX7_9HYME, tr|A0A195BUD6|A0A195BUD6_9HYME, tr|A0A195BW91|A0A195BW91_9HYME	tr|E1ZVI4|E1ZVI4_CAMFO, tr|E1ZX44|E1ZX44_CAMFO, tr|E1ZY73|E1ZY73_CAMFO, tr|E2A182|E2A182_CAMFO, tr|E2A183|E2A183_CAMFO, tr|E2A3I8|E2A3I8_CAMFO, tr|E2A3I9|E2A3I9_CAMFO, tr|E2A3S5|E2A3S5_CAMFO, tr|E2A3S6|E2A3S6_CAMFO, tr|E2A3S7|E2A3S7_CAMFO, tr|E2A8C3|E2A8C3_CAMFO, tr|E2AA35|E2AA35_CAMFO, tr|E2AD31|E2AD31_CAMFO, tr|E2AD32|E2AD32_CAMFO, tr|E2AD55|E2AD55_CAMFO, tr|E2AIL5|E2AIL5_CAMFO, tr|E2ALA0|E2ALA…	tr|A0AAW2E6Q8|A0AAW2E6Q8_9HYME, tr|A0AAW2E6R2|A0AAW2E6R2_9HYME, tr|A0AAW2E6S4|A0AAW2E6S4_9HYME, tr|A0AAW2E6S6|A0AAW2E6S6_9HYME, tr|A0AAW2E6S7|A0AAW2E6S7_9HYME, tr|A0AAW2E6T8|A0AAW2E6T8_9HYME, tr|A0AAW2E7H2|A0AAW2E7H2_9HYME, tr|A0AAW2E7I6|A0AAW2E7I6_9HYME, tr|A0AAW2E7Y4|A0AAW2E7Y4_9HYME, tr|A0AAW2E7Z9|A0AAW2E7Z9_9HYME, tr|A0AAW2E8Q1|A0AAW2E8Q1_9HYME, tr|A0AAW2E8R7|A0AAW2E8R7_9HYME, tr|A0AAW2E8U3|A…	tr|A0A151I9P1|A0A151I9P1_9HYME, tr|A0A151IBL7|A0A151IBL7_9HYME, tr|A0A151IHU4|A0A151IHU4_9HYME, tr|A0A195CUP0|A0A195CUP0_9HYME, tr|A0A195D4T2|A0A195D4T2_9HYME, tr|A0A195D4T9|A0A195D4T9_9HYME	tr|A0A6P3WPW3|A0A6P3WPW3_DINQU, tr|A0A6P3X6W2|A0A6P3X6W2_DINQU, tr|A0A6P3X780|A0A6P3X780_DINQU, tr|A0A6P3XHE2|A0A6P3XHE2_DINQU, tr|A0A6P3Y046|A0A6P3Y046_DINQU, tr|A0A6P3Y1X7|A0A6P3Y1X7_DINQU, tr|A0A6P3Y3D6|A0A6P3Y3D6_DINQU, tr|A0A6P3Y3N4|A0A6P3Y3N4_DINQU, tr|A0A6P3Y403|A0A6P3Y403_DINQU, tr|A0A6P3Y5X3|A0A6P3Y5X3_DINQU, tr|A0A6P3Y7A3|A0A6P3Y7A3_DINQU, tr|A0A6P3Y7E3|A0A6P3Y7E3_DINQU, tr|A0A6P3Y7N3|A…	tr|E2B8L3|E2B8L3_HARSA, tr|E2BDV2|E2BDV2_HARSA, tr|E2BDV3|E2BDV3_HARSA, tr|E2BDV4|E2BDV4_HARSA, tr|E2BK53|E2BK53_HARSA, tr|E2C3N9|E2C3N9_HARSA	tr|A0A0J7JX12|A0A0J7JX12_LASNI, tr|A0A0J7JXM2|A0A0J7JXM2_LASNI, tr|A0A0J7JXP0|A0A0J7JXP0_LASNI, tr|A0A0J7K1F8|A0A0J7K1F8_LASNI, tr|A0A0J7KJP9|A0A0J7KJP9_LASNI, tr|A0A0J7KLJ7|A0A0J7KLJ7_LASNI	tr|A0AAV2NW10|A0AAV2NW10_9HYME, tr|A0AAV2NW72|A0AAV2NW72_9HYME, tr|A0AAV2P1J9|A0AAV2P1J9_9HYME	tr|A0A026VSQ8|A0A026VSQ8_OOCBI, tr|A0A026VT07|A0A026VT07_OOCBI, tr|A0A026VT42|A0A026VT42_OOCBI, tr|A0A026VT64|A0A026VT64_OOCBI, tr|A0A026VTD7|A0A026VTD7_OOCBI, tr|A0A026VUT3|A0A026VUT3_OOCBI, tr|A0A026VXL9|A0A026VXL9_OOCBI, tr|A0A026W1Y1|A0A026W1Y1_OOCBI, tr|A0A026W3Z9|A0A026W3Z9_OOCBI, tr|A0A026W433|A0A026W433_OOCBI, tr|A0A026W4N6|A0A026W4N6_OOCBI, tr|A0A026W607|A0A026W607_OOCBI, tr|A0A026W6D1|A…	tr|A0A6I9VR57|A0A6I9VR57_9HYME, tr|A0A6I9VWF9|A0A6I9VWF9_9HYME, tr|A0A6I9W242|A0A6I9W242_9HYME, tr|A0A6I9W6A8|A0A6I9W6A8_9HYME, tr|A0A6I9W6I8|A0A6I9W6I8_9HYME, tr|A0A6I9W7C7|A0A6I9W7C7_9HYME, tr|A0A6I9W7C8|A0A6I9W7C8_9HYME, tr|A0A6I9WAH1|A0A6I9WAH1_9HYME, tr|A0A6I9WCV2|A0A6I9WCV2_9HYME, tr|A0A6I9WD73|A0A6I9WD73_9HYME, tr|A0A6I9WER8|A0A6I9WER8_9HYME, tr|A0A6I9WGT5|A0A6I9WGT5_9HYME, tr|A0A6I9WHM9|A…	tr|A0A836E8M9|A0A836E8M9_9HYME, tr|A0A836F0A3|A0A836F0A3_9HYME, tr|A0A836F326|A0A836F326_9HYME, tr|A0A836FSV2|A0A836FSV2_9HYME, tr|A0A837AXU3|A0A837AXU3_9HYME	tr|A0A6J1PD86|A0A6J1PD86_9HYME, tr|A0A6J1PEI2|A0A6J1PEI2_9HYME, tr|A0A6J1PEX4|A0A6J1PEX4_9HYME, tr|A0A6J1PFM3|A0A6J1PFM3_9HYME, tr|A0A6J1PH37|A0A6J1PH37_9HYME, tr|A0A6J1PHF8|A0A6J1PHF8_9HYME, tr|A0A6J1PTP0|A0A6J1PTP0_9HYME, tr|A0A6J1PU25|A0A6J1PU25_9HYME, tr|A0A6J1PUY4|A0A6J1PUY4_9HYME, tr|A0A6J1Q1G9|A0A6J1Q1G9_9HYME, tr|A0A6J1Q3K8|A0A6J1Q3K8_9HYME, tr|A0A6J1Q4V8|A0A6J1Q4V8_9HYME, tr|A0A6J1Q6G3|A…	tr|A0A4S2JC79|A0A4S2JC79_9HYME, tr|A0A4S2JC98|A0A4S2JC98_9HYME, tr|A0A4S2JI12|A0A4S2JI12_9HYME, tr|A0A4S2JJC6|A0A4S2JJC6_9HYME, tr|A0A4S2JRS8|A0A4S2JRS8_9HYME, tr|A0A4S2JU76|A0A4S2JU76_9HYME, tr|A0A4S2JYB5|A0A4S2JYB5_9HYME, tr|A0A4S2JZ05|A0A4S2JZ05_9HYME, tr|A0A4S2KEZ0|A0A4S2KEZ0_9HYME, tr|A0A4S2KN09|A0A4S2KN09_9HYME, tr|A0A4S2KNK4|A0A4S2KNK4_9HYME, tr|A0A4S2KPT0|A0A4S2KPT0_9HYME, tr|A0A4S2KU34|A…	tr|A0A151J6T5|A0A151J6T5_9HYME, tr|A0A151J6T6|A0A151J6T6_9HYME, tr|A0A151J6T7|A0A151J6T7_9HYME, tr|A0A151J754|A0A151J754_9HYME, tr|A0A151K2X3|A0A151K2X3_9HYME, tr|A0A195E1T0|A0A195E1T0_9HYME, tr|A0A195E8S1|A0A195E8S1_9HYME, tr|A0A195EJH0|A0A195EJH0_9HYME, tr|A0A195EKE9|A0A195EKE9_9HYME	tr|A0A151JZ99|A0A151JZ99_9HYME, tr|A0A151K3J1|A0A151K3J1_9HYME, tr|A0A195EZB2|A0A195EZB2_9HYME, tr|A0A195EZK5|A0A195EZK5_9HYME, tr|A0A195F0G2|A0A195F0G2_9HYME, tr|A0A195FPE2|A0A195FPE2_9HYME, tr|A0A195FXQ5|A0A195FXQ5_9HYME	tr|A0A151WU42|A0A151WU42_9HYME, tr|A0A151WZ49|A0A151WZ49_9HYME, tr|A0A151WZ59|A0A151WZ59_9HYME, tr|A0A151XFS0|A0A151XFS0_9HYME	tr|A0A2A3EB83|A0A2A3EB83_APICC, tr|A0A2A3ECN0|A0A2A3ECN0_APICC	tr|A0A7M7GS24|A0A7M7GS24_APIME	UPI001E89867C	tr|A0A6P8MV51|A0A6P8MV51_9HYME	tr|A0A6P3DQB8|A0A6P3DQB8_BOMIM	tr|A0A9B0F552|A0A9B0F552_BOMTE	tr|A0AA40FV10|A0AA40FV10_9HYME	tr|A0AAW0ZCV5|A0AAW0ZCV5_9HYME	sp|Q9V557|CP4P2_DROME, sp|Q9V558|CP4P1_DROME, sp|Q9V559|CP4P3_DROME, sp|Q9VMS7|C4AC3_DROME, sp|Q9VMS8|C4AC2_DROME, sp|Q9VMS9|C4AC1_DROME	Cytochrome_P450_Tnyl_g01965_i1, Cytochrome_P450_Tnyl_g06330_i1, Cytochrome_P450_Tnyl_g06331_i1, Cytochrome_P450_Tnyl_g06332_i1, Cytochrome_P450_Tnyl_g07625_i2, Cytochrome_P450_Tnyl_g07631_i1, Cytochrome_P450_Tnyl_g08813_i1, Cytochrome_P450_Tnyl_g08814_i1, Cytochrome_P450_Tnyl_g09366_i2, Cytochrome_P450_Tnyl_g12238_i1, Cytochrome_P450_Tnyl_g13676_i1, Cytochrome_P450_Tnyl_g13677_i1, Cytochrome_P450…	MSTRG.10655.1.p1, MSTRG.10655.1.p2, MSTRG.10655.10.p1, MSTRG.10655.11.p1, MSTRG.10655.12.p1, MSTRG.10655.2.p1, MSTRG.10655.3.p1, MSTRG.10655.4.p1, MSTRG.10655.5.p1, MSTRG.10655.5.p4, MSTRG.10655.7.p1, MSTRG.10655.7.p2, MSTRG.10655.8.p2, MSTRG.10655.9.p2, MSTRG.12673.1.p2, MSTRG.12673.10.p1, MSTRG.12673.3.p3, MSTRG.12673.4.p3, MSTRG.12673.6.p1, MSTRG.12673.8.p1, MSTRG.12673.9.p1, MSTRG.14899.1.p1,…	MSTRG.12326.1.p1, MSTRG.12326.1.p2, MSTRG.12326.10.p2, MSTRG.12326.11.p1, MSTRG.12326.12.p1, MSTRG.12326.13.p1, MSTRG.12326.14.p1, MSTRG.12326.2.p1, MSTRG.12326.2.p2, MSTRG.12326.3.p1, MSTRG.12326.3.p2, MSTRG.12326.4.p1, MSTRG.12326.4.p2, MSTRG.12326.5.p1, MSTRG.12326.5.p3, MSTRG.12326.6.p1, MSTRG.12326.6.p2, MSTRG.12326.7.p1, MSTRG.12326.7.p2, MSTRG.12326.8.p3, MSTRG.12326.9.p1, MSTRG.12326.9.p3…
OG0000016	tr|A0A836FAF9|A0A836FAF9_9HYME	tr|F4W3R5|F4W3R5_ACREC, tr|F4W4A5|F4W4A5_ACREC, tr|F4W7U7|F4W7U7_ACREC, tr|F4W7U8|F4W7U8_ACREC, tr|F4W899|F4W899_ACREC, tr|F4W9K6|F4W9K6_ACREC, tr|F4WAA5|F4WAA5_ACREC, tr|F4WAX6|F4WAX6_ACREC, tr|F4WC09|F4WC09_ACREC, tr|F4WCT9|F4WCT9_ACREC, tr|F4WHM3|F4WHM3_ACREC, tr|F4WPG9|F4WPG9_ACREC, tr|F4WQD9|F4WQD9_ACREC, tr|F4WU27|F4WU27_ACREC, tr|F4WUG0|F4WUG0_ACREC, tr|F4WXV3|F4WXV3_ACREC, tr|F4WZY8|F4WZY…	tr|A0A836FKW6|A0A836FKW6_9HYME, tr|A0A836K127|A0A836K127_9HYME	tr|A0A836JP19|A0A836JP19_9HYME	tr|A0A158NDW8|A0A158NDW8_ATTCE, tr|A0A158NDW9|A0A158NDW9_ATTCE	tr|A0A151I313|A0A151I313_9HYME, tr|A0A151I3P3|A0A151I3P3_9HYME, tr|A0A195AVE9|A0A195AVE9_9HYME, tr|A0A195B563|A0A195B563_9HYME, tr|A0A195BHP9|A0A195BHP9_9HYME, tr|A0A195BIW9|A0A195BIW9_9HYME, tr|A0A195BQR4|A0A195BQR4_9HYME	tr|E1ZW41|E1ZW41_CAMFO, tr|E1ZXU0|E1ZXU0_CAMFO, tr|E1ZZP2|E1ZZP2_CAMFO, tr|E1ZZP4|E1ZZP4_CAMFO, tr|E2A072|E2A072_CAMFO, tr|E2A076|E2A076_CAMFO, tr|E2A0H5|E2A0H5_CAMFO, tr|E2A142|E2A142_CAMFO, tr|E2A2K3|E2A2K3_CAMFO, tr|E2A391|E2A391_CAMFO, tr|E2A3J0|E2A3J0_CAMFO, tr|E2A4A9|E2A4A9_CAMFO, tr|E2A5I3|E2A5I3_CAMFO, tr|E2A6N3|E2A6N3_CAMFO, tr|E2A7T6|E2A7T6_CAMFO, tr|E2A919|E2A919_CAMFO, tr|E2A9G1|E2A9G…	tr|A0AAW2EA62|A0AAW2EA62_9HYME, tr|A0AAW2EFH7|A0AAW2EFH7_9HYME, tr|A0AAW2EZQ0|A0AAW2EZQ0_9HYME, tr|A0AAW2F0M4|A0AAW2F0M4_9HYME, tr|A0AAW2F2Q4|A0AAW2F2Q4_9HYME, tr|A0AAW2F3F6|A0AAW2F3F6_9HYME, tr|A0AAW2GCE7|A0AAW2GCE7_9HYME	tr|A0A151I6B2|A0A151I6B2_9HYME, tr|A0A151I7B9|A0A151I7B9_9HYME, tr|A0A151I7D9|A0A151I7D9_9HYME, tr|A0A151I7V5|A0A151I7V5_9HYME, tr|A0A151I8E4|A0A151I8E4_9HYME, tr|A0A151I9Y1|A0A151I9Y1_9HYME, tr|A0A151IAG8|A0A151IAG8_9HYME, tr|A0A151IBF4|A0A151IBF4_9HYME, tr|A0A151IC24|A0A151IC24_9HYME, tr|A0A151ICJ3|A0A151ICJ3_9HYME, tr|A0A151ID89|A0A151ID89_9HYME, tr|A0A151IFX3|A0A151IFX3_9HYME, tr|A0A151IHS5|A…	tr|A0A6P3X6K6|A0A6P3X6K6_DINQU, tr|A0A6P3X6L8|A0A6P3X6L8_DINQU	tr|E2B9F9|E2B9F9_HARSA, tr|E2BAN6|E2BAN6_HARSA, tr|E2BDH3|E2BDH3_HARSA, tr|E2BF97|E2BF97_HARSA, tr|E2BJU5|E2BJU5_HARSA, tr|E2BKW9|E2BKW9_HARSA, tr|E2BNM2|E2BNM2_HARSA, tr|E2BPX1|E2BPX1_HARSA, tr|E2BRX9|E2BRX9_HARSA, tr|E2BT60|E2BT60_HARSA, tr|E2BT61|E2BT61_HARSA, tr|E2BTP1|E2BTP1_HARSA, tr|E2BTQ5|E2BTQ5_HARSA, tr|E2BY59|E2BY59_HARSA, tr|E2BY60|E2BY60_HARSA, tr|E2C320|E2C320_HARSA, tr|E2C4K8|E2C4K…	tr|A0A0J7JTZ3|A0A0J7JTZ3_LASNI, tr|A0A0J7JU69|A0A0J7JU69_LASNI, tr|A0A0J7JUV7|A0A0J7JUV7_LASNI, tr|A0A0J7JUZ8|A0A0J7JUZ8_LASNI, tr|A0A0J7JVK7|A0A0J7JVK7_LASNI, tr|A0A0J7JWS5|A0A0J7JWS5_LASNI, tr|A0A0J7JX27|A0A0J7JX27_LASNI, tr|A0A0J7JXL7|A0A0J7JXL7_LASNI, tr|A0A0J7JXX7|A0A0J7JXX7_LASNI, tr|A0A0J7JY59|A0A0J7JY59_LASNI, tr|A0A0J7JYD2|A0A0J7JYD2_LASNI, tr|A0A0J7JYH9|A0A0J7JYH9_LASNI, tr|A0A0J7JYJ1|A…	tr|A0AAV2MVG5|A0AAV2MVG5_9HYME, tr|A0AAV2MW38|A0AAV2MW38_9HYME, tr|A0AAV2MW97|A0AAV2MW97_9HYME, tr|A0AAV2MWF6|A0AAV2MWF6_9HYME, tr|A0AAV2MWQ2|A0AAV2MWQ2_9HYME, tr|A0AAV2MWY8|A0AAV2MWY8_9HYME, tr|A0AAV2MWY9|A0AAV2MWY9_9HYME, tr|A0AAV2MX03|A0AAV2MX03_9HYME, tr|A0AAV2MX82|A0AAV2MX82_9HYME, tr|A0AAV2MXT4|A0AAV2MXT4_9HYME, tr|A0AAV2MXX4|A0AAV2MXX4_9HYME, tr|A0AAV2MYI8|A0AAV2MYI8_9HYME, tr|A0AAV2MYL7|A…	tr|A0A026VU81|A0A026VU81_OOCBI, tr|A0A026VVG4|A0A026VVG4_OOCBI, tr|A0A026VW12|A0A026VW12_OOCBI, tr|A0A026VW62|A0A026VW62_OOCBI, tr|A0A026VWJ6|A0A026VWJ6_OOCBI, tr|A0A026VYU1|A0A026VYU1_OOCBI, tr|A0A026W082|A0A026W082_OOCBI, tr|A0A026W0D9|A0A026W0D9_OOCBI, tr|A0A026W2Q1|A0A026W2Q1_OOCBI, tr|A0A026W2T7|A0A026W2T7_OOCBI, tr|A0A026W3B0|A0A026W3B0_OOCBI, tr|A0A026W5T7|A0A026W5T7_OOCBI, tr|A0A026W5X2|A…	tr|A0A6I9VST3|A0A6I9VST3_9HYME, tr|A0A6I9VVK3|A0A6I9VVK3_9HYME, tr|A0A6I9VXT5|A0A6I9VXT5_9HYME, tr|A0A6I9W0I2|A0A6I9W0I2_9HYME, tr|A0A6I9W1T8|A0A6I9W1T8_9HYME, tr|A0A6I9W983|A0A6I9W983_9HYME, tr|A0A6I9WMZ1|A0A6I9WMZ1_9HYME, tr|A0A6I9WRV2|A0A6I9WRV2_9HYME, tr|A0A6I9WTT2|A0A6I9WTT2_9HYME, tr|A0A6I9WVB4|A0A6I9WVB4_9HYME, tr|A0A6I9WX43|A0A6I9WX43_9HYME, tr|A0A6I9WXK8|A0A6I9WXK8_9HYME, tr|A0A6I9X8W2|A…	tr|A0A836FYP9|A0A836FYP9_9HYME	tr|A0A6J1PCJ0|A0A6J1PCJ0_9HYME, tr|A0A6J1PK50|A0A6J1PK50_9HYME, tr|A0A6J1PPE8|A0A6J1PPE8_9HYME, tr|A0A6J1PQ31|A0A6J1PQ31_9HYME, tr|A0A6J1PR17|A0A6J1PR17_9HYME, tr|A0A6J1PR86|A0A6J1PR86_9HYME, tr|A0A6J1PW95|A0A6J1PW95_9HYME, tr|A0A6J1PYC9|A0A6J1PYC9_9HYME, tr|A0A6J1Q3B6|A0A6J1Q3B6_9HYME, tr|A0A6J1Q5A9|A0A6J1Q5A9_9HYME, tr|A0A6J1Q927|A0A6J1Q927_9HYME, tr|A0A6J1Q9P7|A0A6J1Q9P7_9HYME, tr|A0A6J1QA36|A…	tr|A0A4S2JGB0|A0A4S2JGB0_9HYME, tr|A0A4S2K4Z0|A0A4S2K4Z0_9HYME, tr|A0A4S2KF55|A0A4S2KF55_9HYME, tr|A0A4S2KG97|A0A4S2KG97_9HYME, tr|A0A4S2KRG1|A0A4S2KRG1_9HYME, tr|A0A4S2KV18|A0A4S2KV18_9HYME, tr|A0A4V3S7P0|A0A4V3S7P0_9HYME, tr|A0A4V3SCV4|A0A4V3SCV4_9HYME	tr|A0A151IQV8|A0A151IQV8_9HYME, tr|A0A151IQX9|A0A151IQX9_9HYME, tr|A0A151IRB4|A0A151IRB4_9HYME, tr|A0A151IRT2|A0A151IRT2_9HYME, tr|A0A151IS80|A0A151IS80_9HYME, tr|A0A151ISH8|A0A151ISH8_9HYME, tr|A0A151ISL6|A0A151ISL6_9HYME, tr|A0A151IT25|A0A151IT25_9HYME, tr|A0A151IT36|A0A151IT36_9HYME, tr|A0A151IT51|A0A151IT51_9HYME, tr|A0A151IT55|A0A151IT55_9HYME, tr|A0A151ITF1|A0A151ITF1_9HYME, tr|A0A151IU73|A…	tr|A0A151JSL1|A0A151JSL1_9HYME, tr|A0A151JU12|A0A151JU12_9HYME, tr|A0A151JU51|A0A151JU51_9HYME, tr|A0A151JXJ0|A0A151JXJ0_9HYME, tr|A0A151JXN9|A0A151JXN9_9HYME, tr|A0A151JZ04|A0A151JZ04_9HYME, tr|A0A151K0T6|A0A151K0T6_9HYME, tr|A0A195ER81|A0A195ER81_9HYME, tr|A0A195ETM1|A0A195ETM1_9HYME, tr|A0A195EWE3|A0A195EWE3_9HYME, tr|A0A195F7N0|A0A195F7N0_9HYME, tr|A0A195F8B6|A0A195F8B6_9HYME, tr|A0A195FAZ3|A…	tr|A0A151WEA0|A0A151WEA0_9HYME, tr|A0A151WG32|A0A151WG32_9HYME, tr|A0A151WGE7|A0A151WGE7_9HYME, tr|A0A151WGP0|A0A151WGP0_9HYME, tr|A0A151WGP3|A0A151WGP3_9HYME, tr|A0A151WHB4|A0A151WHB4_9HYME, tr|A0A151WI26|A0A151WI26_9HYME, tr|A0A151WI31|A0A151WI31_9HYME, tr|A0A151WIV7|A0A151WIV7_9HYME, tr|A0A151WM90|A0A151WM90_9HYME, tr|A0A151WNP3|A0A151WNP3_9HYME, tr|A0A151WQG8|A0A151WQG8_9HYME, tr|A0A151WQJ1|A…	tr|A0A2A3E002|A0A2A3E002_APICC, tr|A0A2A3E012|A0A2A3E012_APICC, tr|A0A2A3E013|A0A2A3E013_APICC, tr|A0A2A3E1C4|A0A2A3E1C4_APICC, tr|A0A2A3E1E8|A0A2A3E1E8_APICC, tr|A0A2A3ENE0|A0A2A3ENE0_APICC	tr|A0A7M7GWR7|A0A7M7GWR7_APIME, tr|A0A7M7IIW3|A0A7M7IIW3_APIME, tr|A0A7M7IKU2|A0A7M7IKU2_APIME, tr|A0A7M7MQM2|A0A7M7MQM2_APIME	UPI0007D896FE, UPI000E5CCABD	tr|A0A6P8M9M3|A0A6P8M9M3_9HYME, tr|A0A6P8MQQ4|A0A6P8MQQ4_9HYME, tr|A0A6P8N6M2|A0A6P8N6M2_9HYME, tr|A0A6P8NP07|A0A6P8NP07_9HYME	tr|A0A6P6FAK9|A0A6P6FAK9_BOMIM, tr|A0A6P8L2B1|A0A6P8L2B1_BOMIM, tr|A0A6P8LB95|A0A6P8LB95_BOMIM, tr|A0A6P8LKR4|A0A6P8LKR4_BOMIM	tr|A0A9B2MN98|A0A9B2MN98_BOMTE, tr|A0A9B7CYL2|A0A9B7CYL2_BOMTE, tr|A0A9C6SGQ2|A0A9C6SGQ2_BOMTE, tr|A0A9C6SP47|A0A9C6SP47_BOMTE, tr|A0A9C6SS69|A0A9C6SS69_BOMTE, tr|A0A9C6W2N7|A0A9C6W2N7_BOMTE, tr|A0A9C6W746|A0A9C6W746_BOMTE	tr|A0AA40FE36|A0AA40FE36_9HYME, tr|A0AA40FT80|A0AA40FT80_9HYME, tr|A0AA40GAQ3|A0AA40GAQ3_9HYME, tr|A0AA40GBH1|A0AA40GBH1_9HYME, tr|A0AA40GGE1|A0AA40GGE1_9HYME, tr|A0AA40KEF1|A0AA40KEF1_9HYME, tr|A0AA40KLW8|A0AA40KLW8_9HYME, tr|A0AA40KVA4|A0AA40KVA4_9HYME	tr|A0AAW0Z7M3|A0AAW0Z7M3_9HYME, tr|A0AAW0Z7N2|A0AAW0Z7N2_9HYME, tr|A0AAW0Z809|A0AAW0Z809_9HYME, tr|A0AAW0Z8K0|A0AAW0Z8K0_9HYME, tr|A0AAW0ZD52|A0AAW0ZD52_9HYME, tr|A0AAW0ZDC9|A0AAW0ZDC9_9HYME, tr|A0AAW0ZDL2|A0AAW0ZDL2_9HYME, tr|A0AAW0ZEB2|A0AAW0ZEB2_9HYME, tr|A0AAW0ZGE3|A0AAW0ZGE3_9HYME, tr|A0AAW0ZTA4|A0AAW0ZTA4_9HYME, tr|A0AAW0ZTR3|A0AAW0ZTR3_9HYME, tr|A0AAW0ZU56|A0AAW0ZU56_9HYME, tr|A0AAW1A2F9|A…	tr|Q9VYG9|Q9VYG9_DROME, tr|X2JBI9|X2JBI9_DROME	Tnyl_g01665_i1, Tnyl_g02978_i1, Tnyl_g03021_i1, Tnyl_g03641_i1, Tnyl_g04038_i1, Tnyl_g05038_i1, Tnyl_g05047_i1, Tnyl_g05047_i2, Tnyl_g05124_i1, Tnyl_g05435_i1, Tnyl_g05674_i1, Tnyl_g05674_i2, Tnyl_g05718_i1, Tnyl_g06455_i1, Tnyl_g08999_i1, Tnyl_g09003_i1, Tnyl_g09015_i5, Tnyl_g09015_i6, Tnyl_g09553_i1, Tnyl_g11012_i1, Tnyl_g11014_i1, Tnyl_g12033_i1, Tnyl_g12346_i1, Tnyl_g13433_i1, Tnyl_g13433_i2,…	MSTRG.10788.1.p4, MSTRG.10984.1.p1, MSTRG.12.1.p2, MSTRG.12601.1.p2, MSTRG.12601.2.p5, MSTRG.12610.1.p1, MSTRG.13172.1.p1, MSTRG.13263.1.p2, MSTRG.13339.1.p2, MSTRG.13360.1.p2, MSTRG.13373.1.p18, MSTRG.13373.1.p2, MSTRG.15020.1.p1, MSTRG.15020.1.p8, MSTRG.15240.6.p2, MSTRG.16312.1.p2, MSTRG.16313.1.p1, MSTRG.18558.1.p1, MSTRG.20206.1.p1, MSTRG.20517.1.p1, MSTRG.20678.1.p2, MSTRG.20679.1.p2, MSTRG…	MSTRG.10045.1.p1, MSTRG.10046.1.p3, MSTRG.10052.1.p1, MSTRG.10053.1.p1, MSTRG.10124.1.p1, MSTRG.10725.1.p1, MSTRG.11090.1.p1, MSTRG.11098.1.p1, MSTRG.11099.1.p1, MSTRG.11100.1.p1, MSTRG.11111.1.p1, MSTRG.11763.1.p3, MSTRG.12464.1.p4, MSTRG.12672.1.p1, MSTRG.14448.1.p2, MSTRG.14448.2.p2, MSTRG.14461.1.p1, MSTRG.14462.1.p2, MSTRG.15203.1.p1, MSTRG.15204.1.p1, MSTRG.15204.1.p2, MSTRG.15205.1.p1, MST…
OG0000017		tr|F4WGR5|F4WGR5_ACREC, tr|F4WVG3|F4WVG3_ACREC			tr|A0A158NEY5|A0A158NEY5_ATTCE, tr|A0A158NQD9|A0A158NQD9_ATTCE, tr|A0A158NSM1|A0A158NSM1_ATTCE	tr|A0A151HZ95|A0A151HZ95_9HYME, tr|A0A151I206|A0A151I206_9HYME, tr|A0A151I676|A0A151I676_9HYME, tr|A0A195BDK2|A0A195BDK2_9HYME	tr|E1ZW37|E1ZW37_CAMFO, tr|E2ACY4|E2ACY4_CAMFO, tr|E2ADK3|E2ADK3_CAMFO, tr|E2AHF5|E2AHF5_CAMFO, tr|E2AHU9|E2AHU9_CAMFO, tr|E2ANW6|E2ANW6_CAMFO, tr|E2AP10|E2AP10_CAMFO, tr|E2ASB8|E2ASB8_CAMFO, tr|E2ASW5|E2ASW5_CAMFO, tr|E2AYE5|E2AYE5_CAMFO, tr|E2AYW9|E2AYW9_CAMFO, tr|E2B0Z8|E2B0Z8_CAMFO, tr|E2B1T9|E2B1T9_CAMFO	tr|A0AAW2EDQ4|A0AAW2EDQ4_9HYME, tr|A0AAW2EGF5|A0AAW2EGF5_9HYME, tr|A0AAW2EJR1|A0AAW2EJR1_9HYME, tr|A0AAW2EJR4|A0AAW2EJR4_9HYME, tr|A0AAW2EKX0|A0AAW2EKX0_9HYME, tr|A0AAW2EL00|A0AAW2EL00_9HYME, tr|A0AAW2ELB8|A0AAW2ELB8_9HYME, tr|A0AAW2EM23|A0AAW2EM23_9HYME, tr|A0AAW2ENH4|A0AAW2ENH4_9HYME, tr|A0AAW2ENJ5|A0AAW2ENJ5_9HYME, tr|A0AAW2ENL0|A0AAW2ENL0_9HYME, tr|A0AAW2ENN9|A0AAW2ENN9_9HYME, tr|A0AAW2EP09|A…	tr|A0A151I6D0|A0A151I6D0_9HYME, tr|A0A151I7S6|A0A151I7S6_9HYME, tr|A0A151I8G6|A0A151I8G6_9HYME, tr|A0A151I9Y4|A0A151I9Y4_9HYME, tr|A0A151I9Z3|A0A151I9Z3_9HYME, tr|A0A151IAJ5|A0A151IAJ5_9HYME, tr|A0A151IAW4|A0A151IAW4_9HYME, tr|A0A151IAW7|A0A151IAW7_9HYME, tr|A0A151IAX5|A0A151IAX5_9HYME, tr|A0A151IB60|A0A151IB60_9HYME, tr|A0A151IB66|A0A151IB66_9HYME, tr|A0A151IBG0|A0A151IBG0_9HYME, tr|A0A151IBH8|A…	tr|A0A6P3WXV5|A0A6P3WXV5_DINQU, tr|A0A6P3XW49|A0A6P3XW49_DINQU, tr|A0A6P3Y0D0|A0A6P3Y0D0_DINQU, tr|A0A6P3Y918|A0A6P3Y918_DINQU	tr|E2B2N0|E2B2N0_HARSA, tr|E2B3A0|E2B3A0_HARSA, tr|E2B9T7|E2B9T7_HARSA, tr|E2BC87|E2BC87_HARSA, tr|E2BCR5|E2BCR5_HARSA, tr|E2BEB2|E2BEB2_HARSA, tr|E2BEL0|E2BEL0_HARSA, tr|E2BFA0|E2BFA0_HARSA, tr|E2BFN8|E2BFN8_HARSA, tr|E2BGG0|E2BGG0_HARSA, tr|E2BGL1|E2BGL1_HARSA, tr|E2BHU8|E2BHU8_HARSA, tr|E2BIL1|E2BIL1_HARSA, tr|E2BIQ1|E2BIQ1_HARSA, tr|E2BLW8|E2BLW8_HARSA, tr|E2BMW4|E2BMW4_HARSA, tr|E2BPD8|E2BPD…	tr|A0A0J7JTH9|A0A0J7JTH9_LASNI, tr|A0A0J7JWD3|A0A0J7JWD3_LASNI, tr|A0A0J7JY16|A0A0J7JY16_LASNI, tr|A0A0J7JY33|A0A0J7JY33_LASNI, tr|A0A0J7JYD6|A0A0J7JYD6_LASNI, tr|A0A0J7JYV6|A0A0J7JYV6_LASNI, tr|A0A0J7JYX7|A0A0J7JYX7_LASNI, tr|A0A0J7JZA1|A0A0J7JZA1_LASNI, tr|A0A0J7JZB8|A0A0J7JZB8_LASNI, tr|A0A0J7JZK4|A0A0J7JZK4_LASNI, tr|A0A0J7JZP4|A0A0J7JZP4_LASNI, tr|A0A0J7K047|A0A0J7K047_LASNI, tr|A0A0J7K052|A…	tr|A0AAV2MW20|A0AAV2MW20_9HYME, tr|A0AAV2MWA7|A0AAV2MWA7_9HYME, tr|A0AAV2MWH7|A0AAV2MWH7_9HYME, tr|A0AAV2MWQ8|A0AAV2MWQ8_9HYME, tr|A0AAV2MWU4|A0AAV2MWU4_9HYME, tr|A0AAV2MWV2|A0AAV2MWV2_9HYME, tr|A0AAV2MXA4|A0AAV2MXA4_9HYME, tr|A0AAV2MXG8|A0AAV2MXG8_9HYME, tr|A0AAV2MXM3|A0AAV2MXM3_9HYME, tr|A0AAV2MXQ9|A0AAV2MXQ9_9HYME, tr|A0AAV2MXW7|A0AAV2MXW7_9HYME, tr|A0AAV2MY29|A0AAV2MY29_9HYME, tr|A0AAV2MYH9|A…	tr|A0A026VS28|A0A026VS28_OOCBI, tr|A0A026VSC0|A0A026VSC0_OOCBI, tr|A0A026VUV4|A0A026VUV4_OOCBI, tr|A0A026VWB6|A0A026VWB6_OOCBI, tr|A0A026VXY8|A0A026VXY8_OOCBI, tr|A0A026VZW7|A0A026VZW7_OOCBI, tr|A0A026W038|A0A026W038_OOCBI, tr|A0A026W0E6|A0A026W0E6_OOCBI, tr|A0A026W2U7|A0A026W2U7_OOCBI, tr|A0A026W2V0|A0A026W2V0_OOCBI, tr|A0A026W514|A0A026W514_OOCBI, tr|A0A026W5U1|A0A026W5U1_OOCBI, tr|A0A026W7D4|A…	tr|A0A6I9VVR0|A0A6I9VVR0_9HYME, tr|A0A6I9VVZ9|A0A6I9VVZ9_9HYME, tr|A0A6I9W2E1|A0A6I9W2E1_9HYME, tr|A0A6I9WMS5|A0A6I9WMS5_9HYME, tr|A0A6I9WQB2|A0A6I9WQB2_9HYME, tr|A0A6I9WSR2|A0A6I9WSR2_9HYME, tr|A0A6I9WYH0|A0A6I9WYH0_9HYME, tr|A0A6I9XG33|A0A6I9XG33_9HYME, tr|A0A8N1S3S1|A0A8N1S3S1_9HYME, tr|A0A8N1S491|A0A8N1S491_9HYME, tr|A0A8N1S511|A0A8N1S511_9HYME, tr|A0A8N1S519|A0A8N1S519_9HYME, tr|A0A8N1S7D1|A…		tr|A0A6J1PC63|A0A6J1PC63_9HYME, tr|A0A6J1PD48|A0A6J1PD48_9HYME, tr|A0A6J1PE48|A0A6J1PE48_9HYME, tr|A0A6J1PEI5|A0A6J1PEI5_9HYME, tr|A0A6J1PFM1|A0A6J1PFM1_9HYME, tr|A0A6J1PI38|A0A6J1PI38_9HYME, tr|A0A6J1PJ52|A0A6J1PJ52_9HYME, tr|A0A6J1PJQ3|A0A6J1PJQ3_9HYME, tr|A0A6J1PL25|A0A6J1PL25_9HYME, tr|A0A6J1PLK4|A0A6J1PLK4_9HYME, tr|A0A6J1PLM5|A0A6J1PLM5_9HYME, tr|A0A6J1PMN8|A0A6J1PMN8_9HYME, tr|A0A6J1PQK0|A…	tr|A0A4S2JVI0|A0A4S2JVI0_9HYME, tr|A0A4S2JWB5|A0A4S2JWB5_9HYME, tr|A0A4S2JWT6|A0A4S2JWT6_9HYME, tr|A0A4S2K9I2|A0A4S2K9I2_9HYME, tr|A0A4S2K9K4|A0A4S2K9K4_9HYME, tr|A0A4S2KA69|A0A4S2KA69_9HYME, tr|A0A4S2KAQ7|A0A4S2KAQ7_9HYME, tr|A0A4S2KCR3|A0A4S2KCR3_9HYME, tr|A0A4S2KFF4|A0A4S2KFF4_9HYME, tr|A0A4S2KGM0|A0A4S2KGM0_9HYME, tr|A0A4S2KH11|A0A4S2KH11_9HYME, tr|A0A4S2KHQ2|A0A4S2KHQ2_9HYME, tr|A0A4S2KKZ8|A…	tr|A0A151IS36|A0A151IS36_9HYME, tr|A0A151IS50|A0A151IS50_9HYME, tr|A0A151ITJ4|A0A151ITJ4_9HYME, tr|A0A151ITQ8|A0A151ITQ8_9HYME, tr|A0A151IUA4|A0A151IUA4_9HYME, tr|A0A151IUE7|A0A151IUE7_9HYME, tr|A0A151IUR0|A0A151IUR0_9HYME, tr|A0A151IV10|A0A151IV10_9HYME, tr|A0A151IVP4|A0A151IVP4_9HYME, tr|A0A151IW57|A0A151IW57_9HYME, tr|A0A151IWD3|A0A151IWD3_9HYME, tr|A0A151IWN0|A0A151IWN0_9HYME, tr|A0A151IWY0|A…	tr|A0A151JU50|A0A151JU50_9HYME, tr|A0A151JVS1|A0A151JVS1_9HYME, tr|A0A151K0D0|A0A151K0D0_9HYME, tr|A0A195ETT2|A0A195ETT2_9HYME, tr|A0A195EUQ6|A0A195EUQ6_9HYME, tr|A0A195F5K2|A0A195F5K2_9HYME, tr|A0A195FFV3|A0A195FFV3_9HYME, tr|A0A195FRF5|A0A195FRF5_9HYME, tr|A0A195FU62|A0A195FU62_9HYME, tr|A0A195FW78|A0A195FW78_9HYME, tr|A0A195FYA1|A0A195FYA1_9HYME	tr|A0A151WHE2|A0A151WHE2_9HYME, tr|A0A151WI41|A0A151WI41_9HYME, tr|A0A151WII6|A0A151WII6_9HYME, tr|A0A151WJ31|A0A151WJ31_9HYME, tr|A0A151WJA2|A0A151WJA2_9HYME, tr|A0A151WKW2|A0A151WKW2_9HYME, tr|A0A151WN52|A0A151WN52_9HYME, tr|A0A151WN72|A0A151WN72_9HYME, tr|A0A151WNF4|A0A151WNF4_9HYME, tr|A0A151WPC4|A0A151WPC4_9HYME, tr|A0A151WPL6|A0A151WPL6_9HYME, tr|A0A151WQE7|A0A151WQE7_9HYME, tr|A0A151WSB8|A…					tr|A0A6P8L4B2|A0A6P8L4B2_BOMIM			tr|A0AAW0ZGU5|A0AAW0ZGU5_9HYME, tr|A0AAW0ZIK6|A0AAW0ZIK6_9HYME, tr|A0AAW1AF02|A0AAW1AF02_9HYME, tr|A0AAW1AF07|A0AAW1AF07_9HYME	tr|Q9VS98|Q9VS98_DROME	Tnyl_g00077_i1, Tnyl_g04366_i1, Tnyl_g05482_i1, Tnyl_g05482_i2, Tnyl_g05659_i1, Tnyl_g06408_i1, Tnyl_g07621_i1, Tnyl_g08348_i1, Tnyl_g09659_i1, Tnyl_g09754_i1, Tnyl_g14794_i1, Tnyl_g14794_i2, Tnyl_g15776_i1, Tnyl_g15817_i1, Tnyl_g17531_i1	MSTRG.10423.1.p4, MSTRG.10809.1.p12, MSTRG.10863.1.p3, MSTRG.12601.1.p3, MSTRG.12601.2.p1, MSTRG.12601.3.p1, MSTRG.12601.4.p2, MSTRG.13098.1.p1, MSTRG.13841.1.p1, MSTRG.13857.1.p1, MSTRG.13857.1.p4, MSTRG.14031.1.p1, MSTRG.14031.1.p3, MSTRG.14547.1.p7, MSTRG.14549.1.p1, MSTRG.15290.1.p4, MSTRG.15539.1.p1, MSTRG.15574.1.p1, MSTRG.15590.1.p2, MSTRG.15590.2.p2, MSTRG.15590.3.p2, MSTRG.15590.4.p2, MS…	MSTRG.10441.1.p1, MSTRG.10441.2.p2, MSTRG.11065.1.p3, MSTRG.11065.2.p2, MSTRG.12484.1.p13, MSTRG.12540.1.p5, MSTRG.14448.1.p3, MSTRG.14448.2.p3, MSTRG.14448.3.p2, MSTRG.15118.1.p1, MSTRG.15257.1.p1, MSTRG.15931.1.p1, MSTRG.15948.1.p1, MSTRG.15948.1.p4, MSTRG.16079.1.p1, MSTRG.16119.1.p1, MSTRG.16119.1.p3, MSTRG.16797.1.p2, MSTRG.17665.1.p4, MSTRG.179.1.p4, MSTRG.17907.1.p1, MSTRG.17986.1.p2, MSTR…
OG0000018	tr|A0A836JY81|A0A836JY81_9HYME, tr|A0A836JY95|A0A836JY95_9HYME, tr|A0A836JZG0|A0A836JZG0_9HYME, tr|A0A836JZG3|A0A836JZG3_9HYME, tr|A0A836JZH7|A0A836JZH7_9HYME, tr|A0A836K4I5|A0A836K4I5_9HYME	tr|F4X3U4|F4X3U4_ACREC, tr|F4X3U5|F4X3U5_ACREC, tr|F4X3U7|F4X3U7_ACREC, tr|F4X3U8|F4X3U8_ACREC, tr|F4X3U9|F4X3U9_ACREC, tr|F4X3V0|F4X3V0_ACREC, tr|F4X3V1|F4X3V1_ACREC	tr|A0A836F5R9|A0A836F5R9_9HYME, tr|A0A836FGW0|A0A836FGW0_9HYME, tr|A0A836FGW9|A0A836FGW9_9HYME, tr|A0A836FK55|A0A836FK55_9HYME, tr|A0A836FK81|A0A836FK81_9HYME, tr|A0A836FKV2|A0A836FKV2_9HYME, tr|A0A836JP73|A0A836JP73_9HYME	tr|A0A836E2J5|A0A836E2J5_9HYME, tr|A0A836EL98|A0A836EL98_9HYME, tr|A0A836EM67|A0A836EM67_9HYME, tr|A0A836EUT8|A0A836EUT8_9HYME, tr|A0A836F1H5|A0A836F1H5_9HYME, tr|A0A836F727|A0A836F727_9HYME, tr|A0A836FAS1|A0A836FAS1_9HYME, tr|A0A836JJH5|A0A836JJH5_9HYME	tr|A0A158NVC1|A0A158NVC1_ATTCE, tr|A0A158NVC2|A0A158NVC2_ATTCE, tr|A0A158NVC3|A0A158NVC3_ATTCE, tr|A0A158NVC4|A0A158NVC4_ATTCE, tr|A0A158NVC5|A0A158NVC5_ATTCE, tr|A0A158NVC6|A0A158NVC6_ATTCE, tr|A0A158NVC7|A0A158NVC7_ATTCE, tr|A0A158NVC8|A0A158NVC8_ATTCE, tr|A0A158NVC9|A0A158NVC9_ATTCE, tr|A0A158NVD1|A0A158NVD1_ATTCE, tr|A0A158NVE2|A0A158NVE2_ATTCE, tr|A0A158NVE3|A0A158NVE3_ATTCE, tr|A0A158NVE4|A…	tr|A0A195BFL7|A0A195BFL7_9HYME, tr|A0A195BGM8|A0A195BGM8_9HYME, tr|A0A195BGS4|A0A195BGS4_9HYME	tr|E2A3W8|E2A3W8_CAMFO, tr|E2A3W9|E2A3W9_CAMFO, tr|E2A3X0|E2A3X0_CAMFO, tr|E2A3X1|E2A3X1_CAMFO, tr|E2A3X2|E2A3X2_CAMFO, tr|E2A3X3|E2A3X3_CAMFO, tr|E2A3X4|E2A3X4_CAMFO, tr|E2A3X5|E2A3X5_CAMFO, tr|E2A3X6|E2A3X6_CAMFO, tr|E2A3X7|E2A3X7_CAMFO, tr|E2A3X8|E2A3X8_CAMFO, tr|E2ATR0|E2ATR0_CAMFO, tr|E2ATR1|E2ATR1_CAMFO, tr|E2ATR2|E2ATR2_CAMFO, tr|E2ATR3|E2ATR3_CAMFO, tr|E2ATR4|E2ATR4_CAMFO, tr|E2B076|E2B07…	tr|A0AAW2F4V3|A0AAW2F4V3_9HYME, tr|A0AAW2F4W5|A0AAW2F4W5_9HYME, tr|A0AAW2F4W8|A0AAW2F4W8_9HYME, tr|A0AAW2F4Y1|A0AAW2F4Y1_9HYME, tr|A0AAW2F4Y8|A0AAW2F4Y8_9HYME, tr|A0AAW2F512|A0AAW2F512_9HYME, tr|A0AAW2F549|A0AAW2F549_9HYME, tr|A0AAW2F563|A0AAW2F563_9HYME, tr|A0AAW2F578|A0AAW2F578_9HYME, tr|A0AAW2F591|A0AAW2F591_9HYME, tr|A0AAW2F6C0|A0AAW2F6C0_9HYME, tr|A0AAW2F6D7|A0AAW2F6D7_9HYME, tr|A0AAW2F6E2|A…	tr|A0A151K2J3|A0A151K2J3_9HYME, tr|A0A195C861|A0A195C861_9HYME, tr|A0A195C8Q1|A0A195C8Q1_9HYME, tr|A0A195CA58|A0A195CA58_9HYME, tr|A0A195CAD1|A0A195CAD1_9HYME	tr|A0A6P3WP29|A0A6P3WP29_DINQU, tr|A0A6P3WPL7|A0A6P3WPL7_DINQU, tr|A0A6P3X624|A0A6P3X624_DINQU, tr|A0A6P3X6D1|A0A6P3X6D1_DINQU, tr|A0A6P3X6K0|A0A6P3X6K0_DINQU, tr|A0A6P3XFD2|A0A6P3XFD2_DINQU, tr|A0A6P3XJD3|A0A6P3XJD3_DINQU, tr|A0A6P3XNG7|A0A6P3XNG7_DINQU, tr|A0A6P3XNH2|A0A6P3XNH2_DINQU, tr|A0A6P3XNH3|A0A6P3XNH3_DINQU, tr|A0A6P3XNH7|A0A6P3XNH7_DINQU, tr|A0A6P3XNH8|A0A6P3XNH8_DINQU, tr|A0A6P3XNI2|A…	tr|E2B350|E2B350_HARSA, tr|E2B5K2|E2B5K2_HARSA, tr|E2B5K3|E2B5K3_HARSA, tr|E2BP59|E2BP59_HARSA, tr|E2BSB5|E2BSB5_HARSA, tr|E2BSB6|E2BSB6_HARSA, tr|E2BSB7|E2BSB7_HARSA, tr|E2BSB8|E2BSB8_HARSA, tr|E2BSB9|E2BSB9_HARSA, tr|E2BVT6|E2BVT6_HARSA, tr|E2BZM1|E2BZM1_HARSA, tr|E2BZM3|E2BZM3_HARSA, tr|E2BZM4|E2BZM4_HARSA, tr|E2BZM5|E2BZM5_HARSA, tr|E2BZM6|E2BZM6_HARSA, tr|E2BZM7|E2BZM7_HARSA, tr|E2BZM9|E2BZM…	tr|A0A0J7K8J3|A0A0J7K8J3_LASNI, tr|A0A0J7KND9|A0A0J7KND9_LASNI, tr|A0A0J7KWK5|A0A0J7KWK5_LASNI, tr|A0A0J7KZ11|A0A0J7KZ11_LASNI, tr|A0A0J7KZ97|A0A0J7KZ97_LASNI, tr|A0A0J7L4N8|A0A0J7L4N8_LASNI, tr|A0A0J7L5S0|A0A0J7L5S0_LASNI, tr|A0A0J7L5Y5|A0A0J7L5Y5_LASNI, tr|A0A0J7N1K8|A0A0J7N1K8_LASNI, tr|A0A0J7NDX3|A0A0J7NDX3_LASNI, tr|A0A0J7NT40|A0A0J7NT40_LASNI, tr|A0A0J7NTC3|A0A0J7NTC3_LASNI	tr|A0AAV2N308|A0AAV2N308_9HYME, tr|A0AAV2N323|A0AAV2N323_9HYME, tr|A0AAV2N351|A0AAV2N351_9HYME, tr|A0AAV2N365|A0AAV2N365_9HYME, tr|A0AAV2N374|A0AAV2N374_9HYME, tr|A0AAV2N386|A0AAV2N386_9HYME, tr|A0AAV2N3G1|A0AAV2N3G1_9HYME, tr|A0AAV2N3H2|A0AAV2N3H2_9HYME, tr|A0AAV2N3I7|A0AAV2N3I7_9HYME, tr|A0AAV2N3K1|A0AAV2N3K1_9HYME, tr|A0AAV2N3U9|A0AAV2N3U9_9HYME, tr|A0AAV2N3W5|A0AAV2N3W5_9HYME, tr|A0AAV2N3Z6|A…	tr|A0A026WN87|A0A026WN87_OOCBI, tr|A0A026WN93|A0A026WN93_OOCBI, tr|A0A026WN97|A0A026WN97_OOCBI, tr|A0A026WNA1|A0A026WNA1_OOCBI, tr|A0A026WNA7|A0A026WNA7_OOCBI, tr|A0A026WNC4|A0A026WNC4_OOCBI, tr|A0A026WNC9|A0A026WNC9_OOCBI, tr|A0A026WND5|A0A026WND5_OOCBI, tr|A0A026WNE0|A0A026WNE0_OOCBI, tr|A0A026WNI1|A0A026WNI1_OOCBI, tr|A0A026WNI5|A0A026WNI5_OOCBI, tr|A0A026WNJ1|A0A026WNJ1_OOCBI, tr|A0A026WNJ6|A…	tr|A0A6I9VQG3|A0A6I9VQG3_9HYME, tr|A0A6I9VQG9|A0A6I9VQG9_9HYME, tr|A0A6I9VQH3|A0A6I9VQH3_9HYME, tr|A0A6I9VRP5|A0A6I9VRP5_9HYME, tr|A0A6I9VRP9|A0A6I9VRP9_9HYME, tr|A0A6I9VRQ3|A0A6I9VRQ3_9HYME, tr|A0A6I9VS77|A0A6I9VS77_9HYME, tr|A0A6I9VT51|A0A6I9VT51_9HYME, tr|A0A6I9VU91|A0A6I9VU91_9HYME, tr|A0A6I9VU96|A0A6I9VU96_9HYME, tr|A0A6I9VVV3|A0A6I9VVV3_9HYME, tr|A0A6I9VVV8|A0A6I9VVV8_9HYME, tr|A0A6I9VVW3|A…	tr|A0A836EN03|A0A836EN03_9HYME, tr|A0A836FG04|A0A836FG04_9HYME, tr|A0A836FGF0|A0A836FGF0_9HYME, tr|A0A836JNC4|A0A836JNC4_9HYME	tr|A0A6J1PCV3|A0A6J1PCV3_9HYME, tr|A0A6J1PCW4|A0A6J1PCW4_9HYME, tr|A0A6J1PD71|A0A6J1PD71_9HYME, tr|A0A6J1PDK7|A0A6J1PDK7_9HYME, tr|A0A6J1PG32|A0A6J1PG32_9HYME, tr|A0A6J1PKH6|A0A6J1PKH6_9HYME, tr|A0A6J1PMS4|A0A6J1PMS4_9HYME, tr|A0A6J1PND6|A0A6J1PND6_9HYME, tr|A0A6J1PPF1|A0A6J1PPF1_9HYME, tr|A0A6J1PQP9|A0A6J1PQP9_9HYME, tr|A0A6J1PSB3|A0A6J1PSB3_9HYME, tr|A0A6J1Q2U2|A0A6J1Q2U2_9HYME, tr|A0A6J1Q3L9|A…	tr|A0A4S2KH44|A0A4S2KH44_9HYME, tr|A0A4S2KJJ1|A0A4S2KJJ1_9HYME, tr|A0A4S2KJL6|A0A4S2KJL6_9HYME, tr|A0A4S2KK37|A0A4S2KK37_9HYME, tr|A0A4S2KMM3|A0A4S2KMM3_9HYME, tr|A0A4S2KP16|A0A4S2KP16_9HYME, tr|A0A4S2KPH7|A0A4S2KPH7_9HYME	tr|A0A195DZW3|A0A195DZW3_9HYME, tr|A0A195E016|A0A195E016_9HYME, tr|A0A195E0H6|A0A195E0H6_9HYME, tr|A0A195E0P2|A0A195E0P2_9HYME	tr|A0A151K3Q1|A0A151K3Q1_9HYME, tr|A0A195F1Z0|A0A195F1Z0_9HYME, tr|A0A195F2S8|A0A195F2S8_9HYME, tr|A0A195F322|A0A195F322_9HYME	tr|A0A151XJC6|A0A151XJC6_9HYME, tr|A0A151XJD0|A0A151XJD0_9HYME, tr|A0A151XJE6|A0A151XJE6_9HYME, tr|A0A151XJQ0|A0A151XJQ0_9HYME	tr|A0A2A3E8K2|A0A2A3E8K2_APICC, tr|A0A2A3E8R3|A0A2A3E8R3_APICC	tr|A0A7M7H1A7|A0A7M7H1A7_APIME, tr|A0A7M7KY42|A0A7M7KY42_APIME, tr|A0A7M7KZ28|A0A7M7KZ28_APIME, tr|A0A7M7L0K0|A0A7M7L0K0_APIME, tr|A0A7M7L0V6|A0A7M7L0V6_APIME, tr|A0A7M7L1D4|A0A7M7L1D4_APIME, tr|A0A7M7L4H4|A0A7M7L4H4_APIME	UPI0002224A0A, UPI0003DEB1D1, UPI000E5CBDD6, UPI001E84E04B, UPI001E851CAB, UPI001E8C4E9D	tr|A0A6P8N8W8|A0A6P8N8W8_9HYME, tr|A0A6P8NQD1|A0A6P8NQD1_9HYME, tr|A0A6P8NQG6|A0A6P8NQG6_9HYME, tr|A0A6P8NR07|A0A6P8NR07_9HYME, tr|A0A6P8NR11|A0A6P8NR11_9HYME	tr|A0A6P3V5N9|A0A6P3V5N9_BOMIM, tr|A0A6P6F9V9|A0A6P6F9V9_BOMIM, tr|A0A6P6F9Y4|A0A6P6F9Y4_BOMIM, tr|A0A6P8KXD1|A0A6P8KXD1_BOMIM, tr|A0A6P8KYZ5|A0A6P8KYZ5_BOMIM, tr|A0A6P8LS19|A0A6P8LS19_BOMIM	tr|A0A9B2JPG8|A0A9B2JPG8_BOMTE, tr|A0A9B7CXL7|A0A9B7CXL7_BOMTE, tr|A0A9C6SF48|A0A9C6SF48_BOMTE, tr|A0A9C6SGD7|A0A9C6SGD7_BOMTE, tr|A0A9C6SNR9|A0A9C6SNR9_BOMTE, tr|A0A9C6SR60|A0A9C6SR60_BOMTE, tr|A0A9C6SRG6|A0A9C6SRG6_BOMTE, tr|A0A9C6WF78|A0A9C6WF78_BOMTE	tr|A0AA40FRL4|A0AA40FRL4_9HYME, tr|A0AA40FUR2|A0AA40FUR2_9HYME, tr|A0AA40GGH7|A0AA40GGH7_9HYME, tr|A0AA40GGM0|A0AA40GGM0_9HYME, tr|A0AA40KKT8|A0AA40KKT8_9HYME	tr|A0AAW0ZMZ8|A0AAW0ZMZ8_9HYME, tr|A0AAW0ZSZ9|A0AAW0ZSZ9_9HYME, tr|A0AAW0ZT74|A0AAW0ZT74_9HYME, tr|A0AAW0ZTC1|A0AAW0ZTC1_9HYME, tr|A0AAW0ZTI0|A0AAW0ZTI0_9HYME, tr|A0AAW0ZTU6|A0AAW0ZTU6_9HYME, tr|A0AAW0ZV87|A0AAW0ZV87_9HYME, tr|A0AAW0ZWL9|A0AAW0ZWL9_9HYME, tr|A0AAW0ZYZ2|A0AAW0ZYZ2_9HYME	sp|P81911|OR22C_DROME, sp|P81913|OR24A_DROME, sp|P82986|OR82A_DROME, sp|Q9V589|OR45B_DROME, sp|Q9VDM1|OR92A_DROME, sp|Q9VHQ7|OR85B_DROME, sp|Q9VNB3|OR83A_DROME, sp|Q9VT08|OR67A_DROME, sp|Q9VT90|OR67C_DROME, sp|Q9VYZ1|OR10A_DROME, tr|A0A0B4KGT9|A0A0B4KGT9_DROME	TnylOR207, TnylOR208P, TnylOR209P, TnylOR210, TnylOR211P, TnylOR212, TnylOR213, TnylOR214, TnylOR215, TnylOR216, TnylOR217, TnylOR218, TnylOR219, TnylOR220, TnylOR221, TnylOR222, TnylOR224, TnylOR225, TnylOR226, TnylOR227, TnylOR228, TnylOR229P, TnylOR230, TnylOR231, TnylOR232, TnylOR233, TnylOR234, TnylOR235P, TnylOR236, TnylOR237, TnylOR238, TnylOR239, TnylOR240, TnylOR241, TnylOR242, TnylOR243…	MSTRG.20746.1.p1, MSTRG.20746.1.p2, MSTRG.20746.2.p1, MSTRG.20746.3.p1, MSTRG.20746.3.p2, MSTRG.20746.4.p1, MSTRG.20747.1.p1, MSTRG.20752.1.p2, MSTRG.20754.1.p1, MSTRG.20755.1.p1, MSTRG.20755.2.p1, MSTRG.20763.1.p1, MSTRG.20765.1.p2, MSTRG.20767.1.p1, MSTRG.20770.1.p1, MSTRG.20771.1.p1, MSTRG.20773.1.p7, MSTRG.20774.1.p1, MSTRG.20775.1.p4, MSTRG.20775.2.p2, MSTRG.20779.1.p1, MSTRG.20787.1.p1, MST…	MSTRG.23878.1.p1, MSTRG.23886.1.p1, MSTRG.23890.1.p7, MSTRG.23893.1.p1, MSTRG.23899.1.p3, MSTRG.23910.1.p1, MSTRG.23914.1.p1, MSTRG.23915.1.p1, MSTRG.23916.1.p1, MSTRG.23916.1.p3, MSTRG.23916.1.p4, MSTRG.23916.1.p7, MSTRG.23916.2.p1, MSTRG.23916.2.p3, MSTRG.23916.2.p4, MSTRG.23916.2.p5
OG0000019	tr|A0A836FRU9|A0A836FRU9_9HYME, tr|A0A836FX86|A0A836FX86_9HYME, tr|A0A836FYD6|A0A836FYD6_9HYME, tr|A0A836G7I2|A0A836G7I2_9HYME, tr|A0A836GAL1|A0A836GAL1_9HYME, tr|A0A836GQ36|A0A836GQ36_9HYME, tr|A0A836GR92|A0A836GR92_9HYME, tr|A0A836JQB4|A0A836JQB4_9HYME, tr|A0A836JWI8|A0A836JWI8_9HYME, tr|A0A836JWL0|A0A836JWL0_9HYME	tr|F4W4Z2|F4W4Z2_ACREC, tr|F4W718|F4W718_ACREC, tr|F4W8Z2|F4W8Z2_ACREC, tr|F4WKM0|F4WKM0_ACREC, tr|F4WPR3|F4WPR3_ACREC	tr|A0A836ENQ1|A0A836ENQ1_9HYME, tr|A0A836EZI5|A0A836EZI5_9HYME, tr|A0A836F181|A0A836F181_9HYME, tr|A0A836F1F1|A0A836F1F1_9HYME, tr|A0A836FRU3|A0A836FRU3_9HYME, tr|A0A836G537|A0A836G537_9HYME, tr|A0A836JMH2|A0A836JMH2_9HYME	tr|A0A836ECR8|A0A836ECR8_9HYME, tr|A0A836EG80|A0A836EG80_9HYME, tr|A0A836EJT7|A0A836EJT7_9HYME, tr|A0A836EPD7|A0A836EPD7_9HYME, tr|A0A836EZF9|A0A836EZF9_9HYME, tr|A0A836JFH9|A0A836JFH9_9HYME, tr|A0A836JFX5|A0A836JFX5_9HYME	tr|A0A158NE22|A0A158NE22_ATTCE, tr|A0A158NHX6|A0A158NHX6_ATTCE, tr|A0A158NM83|A0A158NM83_ATTCE, tr|A0A158NMV9|A0A158NMV9_ATTCE, tr|A0A158NQF8|A0A158NQF8_ATTCE, tr|A0A158NRZ1|A0A158NRZ1_ATTCE, tr|A0A158NV46|A0A158NV46_ATTCE, tr|A0A158NV60|A0A158NV60_ATTCE, tr|A0A158NZZ0|A0A158NZZ0_ATTCE	tr|A0A151HZD9|A0A151HZD9_9HYME, tr|A0A151I5V7|A0A151I5V7_9HYME, tr|A0A195AXP5|A0A195AXP5_9HYME, tr|A0A195BC29|A0A195BC29_9HYME, tr|A0A195BNY7|A0A195BNY7_9HYME	tr|E1ZVP4|E1ZVP4_CAMFO, tr|E1ZZ35|E1ZZ35_CAMFO, tr|E2A0H0|E2A0H0_CAMFO, tr|E2A3V9|E2A3V9_CAMFO, tr|E2AAU2|E2AAU2_CAMFO, tr|E2ABH9|E2ABH9_CAMFO, tr|E2ABM8|E2ABM8_CAMFO, tr|E2AFP8|E2AFP8_CAMFO, tr|E2APB6|E2APB6_CAMFO, tr|E2ASA8|E2ASA8_CAMFO, tr|E2B157|E2B157_CAMFO, tr|E2B1G1|E2B1G1_CAMFO	tr|A0AAW2E7C2|A0AAW2E7C2_9HYME, tr|A0AAW2EGD8|A0AAW2EGD8_9HYME, tr|A0AAW2EZT5|A0AAW2EZT5_9HYME, tr|A0AAW2F454|A0AAW2F454_9HYME, tr|A0AAW2F5U9|A0AAW2F5U9_9HYME, tr|A0AAW2FBD9|A0AAW2FBD9_9HYME, tr|A0AAW2FKP2|A0AAW2FKP2_9HYME, tr|A0AAW2FWN2|A0AAW2FWN2_9HYME, tr|A0AAW2FX39|A0AAW2FX39_9HYME, tr|A0AAW2G2V3|A0AAW2G2V3_9HYME	tr|A0A151I669|A0A151I669_9HYME, tr|A0A151I6E6|A0A151I6E6_9HYME, tr|A0A151I6N3|A0A151I6N3_9HYME, tr|A0A151I6T2|A0A151I6T2_9HYME, tr|A0A151I6V7|A0A151I6V7_9HYME, tr|A0A151I721|A0A151I721_9HYME, tr|A0A151I768|A0A151I768_9HYME, tr|A0A151I7D2|A0A151I7D2_9HYME, tr|A0A151I7T2|A0A151I7T2_9HYME, tr|A0A151I860|A0A151I860_9HYME, tr|A0A151I8E9|A0A151I8E9_9HYME, tr|A0A151I909|A0A151I909_9HYME, tr|A0A151I939|A…	tr|A0A6P3WZ83|A0A6P3WZ83_DINQU, tr|A0A6P3WZA5|A0A6P3WZA5_DINQU, tr|A0A6P3WZS5|A0A6P3WZS5_DINQU, tr|A0A6P3XC32|A0A6P3XC32_DINQU, tr|A0A6P3Y2Z0|A0A6P3Y2Z0_DINQU, tr|A0A6P3Y329|A0A6P3Y329_DINQU	tr|E2B2G3|E2B2G3_HARSA, tr|E2B9K9|E2B9K9_HARSA, tr|E2BCI7|E2BCI7_HARSA, tr|E2BQC5|E2BQC5_HARSA, tr|E2BWM3|E2BWM3_HARSA, tr|E2BZG6|E2BZG6_HARSA, tr|E2C7I5|E2C7I5_HARSA, tr|E2C853|E2C853_HARSA	tr|A0A0J7JU05|A0A0J7JU05_LASNI, tr|A0A0J7JZP6|A0A0J7JZP6_LASNI, tr|A0A0J7K2X0|A0A0J7K2X0_LASNI, tr|A0A0J7K4E8|A0A0J7K4E8_LASNI, tr|A0A0J7K5P1|A0A0J7K5P1_LASNI, tr|A0A0J7K9V8|A0A0J7K9V8_LASNI, tr|A0A0J7KA87|A0A0J7KA87_LASNI, tr|A0A0J7KCJ3|A0A0J7KCJ3_LASNI, tr|A0A0J7KCL3|A0A0J7KCL3_LASNI, tr|A0A0J7KF67|A0A0J7KF67_LASNI, tr|A0A0J7KI74|A0A0J7KI74_LASNI, tr|A0A0J7KL63|A0A0J7KL63_LASNI, tr|A0A0J7KNP5|A…	tr|A0AAV2MVW5|A0AAV2MVW5_9HYME, tr|A0AAV2MW62|A0AAV2MW62_9HYME, tr|A0AAV2MWP0|A0AAV2MWP0_9HYME, tr|A0AAV2MWV5|A0AAV2MWV5_9HYME, tr|A0AAV2MWX4|A0AAV2MWX4_9HYME, tr|A0AAV2MXX2|A0AAV2MXX2_9HYME, tr|A0AAV2MYU2|A0AAV2MYU2_9HYME, tr|A0AAV2N0A2|A0AAV2N0A2_9HYME, tr|A0AAV2N8W5|A0AAV2N8W5_9HYME, tr|A0AAV2NBW0|A0AAV2NBW0_9HYME, tr|A0AAV2NKM3|A0AAV2NKM3_9HYME, tr|A0AAV2NKW4|A0AAV2NKW4_9HYME, tr|A0AAV2NL63|A…	tr|A0A026VRM3|A0A026VRM3_OOCBI, tr|A0A026VRY8|A0A026VRY8_OOCBI, tr|A0A026VSG1|A0A026VSG1_OOCBI, tr|A0A026VTH4|A0A026VTH4_OOCBI, tr|A0A026VTL2|A0A026VTL2_OOCBI, tr|A0A026VTR6|A0A026VTR6_OOCBI, tr|A0A026VUL5|A0A026VUL5_OOCBI, tr|A0A026VWX0|A0A026VWX0_OOCBI, tr|A0A026VXF9|A0A026VXF9_OOCBI, tr|A0A026VYK3|A0A026VYK3_OOCBI, tr|A0A026VZL2|A0A026VZL2_OOCBI, tr|A0A026W1B5|A0A026W1B5_OOCBI, tr|A0A026W2F8|A…	tr|A0A6I9WG84|A0A6I9WG84_9HYME, tr|A0A6I9WIB4|A0A6I9WIB4_9HYME, tr|A0A8N1S3T8|A0A8N1S3T8_9HYME, tr|A0A8N1S428|A0A8N1S428_9HYME, tr|A0A8N1S499|A0A8N1S499_9HYME, tr|A0A8N1S4A3|A0A8N1S4A3_9HYME, tr|A0A8N1S624|A0A8N1S624_9HYME, tr|A0A8N1S6C0|A0A8N1S6C0_9HYME	tr|A0A836ECH7|A0A836ECH7_9HYME, tr|A0A836JF92|A0A836JF92_9HYME, tr|A0A836JF97|A0A836JF97_9HYME, tr|A0A836JFL8|A0A836JFL8_9HYME, tr|A0A836JLZ8|A0A836JLZ8_9HYME, tr|A0A836JR77|A0A836JR77_9HYME	tr|A0A6J1PFA8|A0A6J1PFA8_9HYME, tr|A0A6J1PGR5|A0A6J1PGR5_9HYME, tr|A0A6J1PH78|A0A6J1PH78_9HYME, tr|A0A6J1PPA1|A0A6J1PPA1_9HYME, tr|A0A6J1PRD1|A0A6J1PRD1_9HYME, tr|A0A6J1PRK3|A0A6J1PRK3_9HYME, tr|A0A6J1PRW5|A0A6J1PRW5_9HYME, tr|A0A6J1PUG7|A0A6J1PUG7_9HYME, tr|A0A6J1PUK5|A0A6J1PUK5_9HYME, tr|A0A6J1PW45|A0A6J1PW45_9HYME, tr|A0A6J1PW52|A0A6J1PW52_9HYME, tr|A0A6J1PYQ0|A0A6J1PYQ0_9HYME, tr|A0A6J1PZ96|A…	tr|A0A4S2JC41|A0A4S2JC41_9HYME, tr|A0A4S2JNH4|A0A4S2JNH4_9HYME, tr|A0A4S2JQT7|A0A4S2JQT7_9HYME, tr|A0A4S2KCA1|A0A4S2KCA1_9HYME, tr|A0A4S2KHF8|A0A4S2KHF8_9HYME, tr|A0A4S2KHN3|A0A4S2KHN3_9HYME, tr|A0A4S2KIN3|A0A4S2KIN3_9HYME, tr|A0A4S2KIU4|A0A4S2KIU4_9HYME, tr|A0A4S2KK23|A0A4S2KK23_9HYME, tr|A0A4S2KKF8|A0A4S2KKF8_9HYME, tr|A0A4S2KKK2|A0A4S2KKK2_9HYME, tr|A0A4S2KLB1|A0A4S2KLB1_9HYME, tr|A0A4S2KM17|A…	tr|A0A151IRA4|A0A151IRA4_9HYME, tr|A0A151ISU4|A0A151ISU4_9HYME, tr|A0A151ISW0|A0A151ISW0_9HYME, tr|A0A151ITD9|A0A151ITD9_9HYME, tr|A0A151ITX0|A0A151ITX0_9HYME, tr|A0A151IU54|A0A151IU54_9HYME, tr|A0A151IW16|A0A151IW16_9HYME, tr|A0A151IX17|A0A151IX17_9HYME, tr|A0A151IXC6|A0A151IXC6_9HYME, tr|A0A151IXJ8|A0A151IXJ8_9HYME, tr|A0A151IYE9|A0A151IYE9_9HYME, tr|A0A151IYT4|A0A151IYT4_9HYME, tr|A0A151J090|A…	tr|A0A151JTB1|A0A151JTB1_9HYME, tr|A0A151JTZ0|A0A151JTZ0_9HYME, tr|A0A151JUL2|A0A151JUL2_9HYME, tr|A0A151JVQ3|A0A151JVQ3_9HYME, tr|A0A151JVX0|A0A151JVX0_9HYME, tr|A0A151K1F2|A0A151K1F2_9HYME, tr|A0A195EXV8|A0A195EXV8_9HYME, tr|A0A195F2H6|A0A195F2H6_9HYME, tr|A0A195F4U0|A0A195F4U0_9HYME, tr|A0A195F9F2|A0A195F9F2_9HYME	tr|A0A151WFS2|A0A151WFS2_9HYME, tr|A0A151WGS6|A0A151WGS6_9HYME, tr|A0A151WI85|A0A151WI85_9HYME, tr|A0A151WIK6|A0A151WIK6_9HYME, tr|A0A151WKW8|A0A151WKW8_9HYME, tr|A0A151WLA9|A0A151WLA9_9HYME, tr|A0A151WN92|A0A151WN92_9HYME, tr|A0A151WPA5|A0A151WPA5_9HYME, tr|A0A151WPC5|A0A151WPC5_9HYME, tr|A0A151WPN5|A0A151WPN5_9HYME, tr|A0A151WQC8|A0A151WQC8_9HYME, tr|A0A151WQN5|A0A151WQN5_9HYME, tr|A0A151WRQ8|A…		tr|A0A7M7GYS3|A0A7M7GYS3_APIME								SirT_Tnyl_g07569_i1, Tnyl_g00843_i1, Tnyl_g00923_i1, Tnyl_g01110_i1, Tnyl_g01110_i2, Tnyl_g01110_i3, Tnyl_g01110_i4, Tnyl_g01110_i5, Tnyl_g01110_i6, Tnyl_g01784_i1, Tnyl_g01784_i2, Tnyl_g01784_i3, Tnyl_g01991_i1, Tnyl_g01991_i2, Tnyl_g01991_i3, Tnyl_g03049_i1, Tnyl_g03149_i1, Tnyl_g03149_i2, Tnyl_g03793_i1, Tnyl_g03793_i2, Tnyl_g03864_i1, Tnyl_g04168_i1, Tnyl_g04168_i2, Tnyl_g04168_i3, Tnyl_g0416…	MSTRG.10385.1.p1, MSTRG.10386.1.p3, MSTRG.10886.1.p1, MSTRG.10911.1.p14, MSTRG.10911.1.p2, MSTRG.1174.1.p1, MSTRG.1174.1.p4, MSTRG.12588.1.p1, MSTRG.12613.1.p1, MSTRG.12613.2.p1, MSTRG.12614.1.p4, MSTRG.12614.2.p2, MSTRG.12614.3.p2, MSTRG.13257.1.p1, MSTRG.13257.1.p6, MSTRG.15490.1.p1, MSTRG.15490.1.p14, MSTRG.16946.1.p1, MSTRG.1709.1.p1, MSTRG.1949.1.p1, MSTRG.1949.2.p1, MSTRG.1949.3.p1, MSTRG.1…	MSTRG.10883.1.p1, MSTRG.11053.1.p17, MSTRG.11053.1.p3, MSTRG.12554.1.p1, MSTRG.12592.1.p1, MSTRG.12592.1.p2, MSTRG.1331.11.p13, MSTRG.1331.11.p2, MSTRG.1331.12.p13, MSTRG.1331.12.p2, MSTRG.1331.6.p12, MSTRG.1331.6.p2, MSTRG.14437.1.p1, MSTRG.14466.1.p1, MSTRG.14466.2.p1, MSTRG.14466.3.p1, MSTRG.14467.1.p4, MSTRG.14467.2.p5, MSTRG.14467.3.p2, MSTRG.14467.4.p2, MSTRG.14467.5.p1, MSTRG.14467.6.p2, M…
OG0000020	tr|A0A836FRJ4|A0A836FRJ4_9HYME	tr|F4WBE1|F4WBE1_ACREC, tr|F4WK95|F4WK95_ACREC	tr|A0A836FBY2|A0A836FBY2_9HYME	tr|A0A836E3I0|A0A836E3I0_9HYME	tr|A0A158NIV1|A0A158NIV1_ATTCE	tr|A0A151HXX6|A0A151HXX6_9HYME, tr|A0A151HYW8|A0A151HYW8_9HYME, tr|A0A151HZ35|A0A151HZ35_9HYME, tr|A0A151HZA8|A0A151HZA8_9HYME, tr|A0A151HZX4|A0A151HZX4_9HYME, tr|A0A151I3J2|A0A151I3J2_9HYME, tr|A0A151I5M7|A0A151I5M7_9HYME, tr|A0A195ATT0|A0A195ATT0_9HYME, tr|A0A195B368|A0A195B368_9HYME, tr|A0A195B946|A0A195B946_9HYME, tr|A0A195BDW9|A0A195BDW9_9HYME, tr|A0A195BKF1|A0A195BKF1_9HYME, tr|A0A195BKY0|A…	tr|E1ZZ17|E1ZZ17_CAMFO, tr|E1ZZP6|E1ZZP6_CAMFO, tr|E1ZZP7|E1ZZP7_CAMFO, tr|E2A2B1|E2A2B1_CAMFO, tr|E2A2P7|E2A2P7_CAMFO, tr|E2A490|E2A490_CAMFO, tr|E2AAT7|E2AAT7_CAMFO, tr|E2ACL5|E2ACL5_CAMFO, tr|E2ADK1|E2ADK1_CAMFO, tr|E2AI38|E2AI38_CAMFO, tr|E2AL44|E2AL44_CAMFO, tr|E2AM82|E2AM82_CAMFO, tr|E2APX3|E2APX3_CAMFO, tr|E2AQ42|E2AQ42_CAMFO, tr|E2AQW4|E2AQW4_CAMFO, tr|E2ASX7|E2ASX7_CAMFO, tr|E2AVN7|E2AVN…	tr|A0AAW2EFP9|A0AAW2EFP9_9HYME, tr|A0AAW2EGX1|A0AAW2EGX1_9HYME, tr|A0AAW2EUK7|A0AAW2EUK7_9HYME, tr|A0AAW2F782|A0AAW2F782_9HYME, tr|A0AAW2FG65|A0AAW2FG65_9HYME, tr|A0AAW2FG94|A0AAW2FG94_9HYME, tr|A0AAW2FKA3|A0AAW2FKA3_9HYME, tr|A0AAW2FLB6|A0AAW2FLB6_9HYME, tr|A0AAW2FU02|A0AAW2FU02_9HYME, tr|A0AAW2FU55|A0AAW2FU55_9HYME, tr|A0AAW2G9U4|A0AAW2G9U4_9HYME, tr|A0AAW2GZV5|A0AAW2GZV5_9HYME	tr|A0A151I6C7|A0A151I6C7_9HYME, tr|A0A151I6J6|A0A151I6J6_9HYME, tr|A0A151I771|A0A151I771_9HYME, tr|A0A151I7G2|A0A151I7G2_9HYME, tr|A0A151IA91|A0A151IA91_9HYME, tr|A0A151IAE2|A0A151IAE2_9HYME, tr|A0A151IBF5|A0A151IBF5_9HYME, tr|A0A151IC36|A0A151IC36_9HYME, tr|A0A151ICI1|A0A151ICI1_9HYME, tr|A0A151ICV9|A0A151ICV9_9HYME, tr|A0A151ID59|A0A151ID59_9HYME, tr|A0A151IDI4|A0A151IDI4_9HYME, tr|A0A151IDN4|A…	tr|A0A6P3WQQ4|A0A6P3WQQ4_DINQU, tr|A0A6P3X056|A0A6P3X056_DINQU, tr|A0A6P3Y9B7|A0A6P3Y9B7_DINQU	tr|E2B6L2|E2B6L2_HARSA, tr|E2BAU0|E2BAU0_HARSA, tr|E2BDM5|E2BDM5_HARSA, tr|E2BI68|E2BI68_HARSA, tr|E2BU07|E2BU07_HARSA, tr|E2C624|E2C624_HARSA, tr|E2C933|E2C933_HARSA, tr|E2C9P4|E2C9P4_HARSA	tr|A0A0J7JU74|A0A0J7JU74_LASNI, tr|A0A0J7JUJ3|A0A0J7JUJ3_LASNI, tr|A0A0J7JV55|A0A0J7JV55_LASNI, tr|A0A0J7JVB3|A0A0J7JVB3_LASNI, tr|A0A0J7JVQ0|A0A0J7JVQ0_LASNI, tr|A0A0J7JVX5|A0A0J7JVX5_LASNI, tr|A0A0J7JW15|A0A0J7JW15_LASNI, tr|A0A0J7JXK5|A0A0J7JXK5_LASNI, tr|A0A0J7JYL8|A0A0J7JYL8_LASNI, tr|A0A0J7JZ27|A0A0J7JZ27_LASNI, tr|A0A0J7JZ54|A0A0J7JZ54_LASNI, tr|A0A0J7JZK6|A0A0J7JZK6_LASNI, tr|A0A0J7JZX3|A…	tr|A0AAV2MWF4|A0AAV2MWF4_9HYME, tr|A0AAV2MWQ6|A0AAV2MWQ6_9HYME, tr|A0AAV2MXH3|A0AAV2MXH3_9HYME, tr|A0AAV2MXT0|A0AAV2MXT0_9HYME, tr|A0AAV2MXY1|A0AAV2MXY1_9HYME, tr|A0AAV2MYH8|A0AAV2MYH8_9HYME, tr|A0AAV2MYL4|A0AAV2MYL4_9HYME, tr|A0AAV2MZK6|A0AAV2MZK6_9HYME, tr|A0AAV2MZT9|A0AAV2MZT9_9HYME, tr|A0AAV2N4A7|A0AAV2N4A7_9HYME, tr|A0AAV2N4D1|A0AAV2N4D1_9HYME, tr|A0AAV2NBI7|A0AAV2NBI7_9HYME, tr|A0AAV2NBJ4|A…	tr|A0A026VUA7|A0A026VUA7_OOCBI, tr|A0A026VV09|A0A026VV09_OOCBI, tr|A0A026VVK0|A0A026VVK0_OOCBI, tr|A0A026VW94|A0A026VW94_OOCBI, tr|A0A026VXR7|A0A026VXR7_OOCBI, tr|A0A026VYM1|A0A026VYM1_OOCBI, tr|A0A026W021|A0A026W021_OOCBI, tr|A0A026W1R4|A0A026W1R4_OOCBI, tr|A0A026W2D4|A0A026W2D4_OOCBI, tr|A0A026W3Z5|A0A026W3Z5_OOCBI, tr|A0A026W621|A0A026W621_OOCBI, tr|A0A026W7K3|A0A026W7K3_OOCBI, tr|A0A026WCG5|A…	tr|A0A6I9VTJ7|A0A6I9VTJ7_9HYME, tr|A0A6I9VVY5|A0A6I9VVY5_9HYME, tr|A0A6I9W1U1|A0A6I9W1U1_9HYME, tr|A0A6I9WKP9|A0A6I9WKP9_9HYME, tr|A0A6I9WTQ8|A0A6I9WTQ8_9HYME, tr|A0A6I9X8V4|A0A6I9X8V4_9HYME, tr|A0A8N1S6W1|A0A8N1S6W1_9HYME, tr|A0A8N1S743|A0A8N1S743_9HYME, tr|A0A8N1S7B7|A0A8N1S7B7_9HYME	tr|A0A836FPH0|A0A836FPH0_9HYME	tr|A0A6J1PF50|A0A6J1PF50_9HYME, tr|A0A6J1PHA0|A0A6J1PHA0_9HYME, tr|A0A6J1PIG0|A0A6J1PIG0_9HYME, tr|A0A6J1PL19|A0A6J1PL19_9HYME, tr|A0A6J1PN10|A0A6J1PN10_9HYME, tr|A0A6J1PPB9|A0A6J1PPB9_9HYME, tr|A0A6J1PTD3|A0A6J1PTD3_9HYME, tr|A0A6J1PWN1|A0A6J1PWN1_9HYME, tr|A0A6J1Q9X0|A0A6J1Q9X0_9HYME, tr|A0A6J1QBN5|A0A6J1QBN5_9HYME, tr|A0A6J1QCR0|A0A6J1QCR0_9HYME, tr|A0A6J1QH99|A0A6J1QH99_9HYME, tr|A0A6J1QHG8|A…	tr|A0A4S2JLJ2|A0A4S2JLJ2_9HYME, tr|A0A4S2JSH6|A0A4S2JSH6_9HYME, tr|A0A4S2KBU0|A0A4S2KBU0_9HYME, tr|A0A4S2KF02|A0A4S2KF02_9HYME, tr|A0A4S2KHT4|A0A4S2KHT4_9HYME, tr|A0A4S2KPB7|A0A4S2KPB7_9HYME, tr|A0A4S2KTK9|A0A4S2KTK9_9HYME, tr|A0A4S2KTV0|A0A4S2KTV0_9HYME, tr|A0A4S2KUM0|A0A4S2KUM0_9HYME, tr|A0A4S2L971|A0A4S2L971_9HYME	tr|A0A151IR33|A0A151IR33_9HYME, tr|A0A151IR42|A0A151IR42_9HYME, tr|A0A151IR77|A0A151IR77_9HYME, tr|A0A151IRF8|A0A151IRF8_9HYME, tr|A0A151IRS8|A0A151IRS8_9HYME, tr|A0A151ISD1|A0A151ISD1_9HYME, tr|A0A151ISZ4|A0A151ISZ4_9HYME, tr|A0A151IT14|A0A151IT14_9HYME, tr|A0A151ITG8|A0A151ITG8_9HYME, tr|A0A151IUT5|A0A151IUT5_9HYME, tr|A0A151IV88|A0A151IV88_9HYME, tr|A0A151IVP3|A0A151IVP3_9HYME, tr|A0A151IWP5|A…	tr|A0A151JTC7|A0A151JTC7_9HYME, tr|A0A151JTV9|A0A151JTV9_9HYME, tr|A0A151JUW9|A0A151JUW9_9HYME, tr|A0A151JUY7|A0A151JUY7_9HYME, tr|A0A151JVJ5|A0A151JVJ5_9HYME, tr|A0A151JW42|A0A151JW42_9HYME, tr|A0A151JWD8|A0A151JWD8_9HYME, tr|A0A151JWJ3|A0A151JWJ3_9HYME, tr|A0A151JXP0|A0A151JXP0_9HYME, tr|A0A151JXT5|A0A151JXT5_9HYME, tr|A0A151JXZ4|A0A151JXZ4_9HYME, tr|A0A151JYB6|A0A151JYB6_9HYME, tr|A0A151JYD0|A…	tr|A0A151WEW8|A0A151WEW8_9HYME, tr|A0A151WFF6|A0A151WFF6_9HYME, tr|A0A151WGA8|A0A151WGA8_9HYME, tr|A0A151WGC2|A0A151WGC2_9HYME, tr|A0A151WGC6|A0A151WGC6_9HYME, tr|A0A151WGL3|A0A151WGL3_9HYME, tr|A0A151WH93|A0A151WH93_9HYME, tr|A0A151WHC0|A0A151WHC0_9HYME, tr|A0A151WJ27|A0A151WJ27_9HYME, tr|A0A151WKI4|A0A151WKI4_9HYME, tr|A0A151WKK0|A0A151WKK0_9HYME, tr|A0A151WKS7|A0A151WKS7_9HYME, tr|A0A151WL37|A…							tr|A0AA40FS87|A0AA40FS87_9HYME, tr|A0AA40FSE0|A0AA40FSE0_9HYME, tr|A0AA40GG67|A0AA40GG67_9HYME, tr|A0AA40GGM6|A0AA40GGM6_9HYME, tr|A0AA40KK63|A0AA40KK63_9HYME	tr|A0AAW0ZH06|A0AAW0ZH06_9HYME, tr|A0AAW0ZHP1|A0AAW0ZHP1_9HYME, tr|A0AAW0ZIB3|A0AAW0ZIB3_9HYME, tr|A0AAW0ZZA6|A0AAW0ZZA6_9HYME, tr|A0AAW1A4N1|A0AAW1A4N1_9HYME, tr|A0AAW1A4N2|A0AAW1A4N2_9HYME		Tnyl_g06453_i1, Tnyl_g08956_i1, Tnyl_g09015_i1, Tnyl_g09015_i2, Tnyl_g09015_i3, Tnyl_g09015_i4, Tnyl_g14280_i1	MSTRG.10165.1.p1, MSTRG.10165.1.p2, MSTRG.10165.1.p5, MSTRG.10788.1.p1, MSTRG.10788.1.p5, MSTRG.10788.1.p7, MSTRG.10788.1.p9, MSTRG.10790.1.p1, MSTRG.10796.1.p2, MSTRG.12.1.p1, MSTRG.12601.1.p1, MSTRG.12630.1.p1, MSTRG.13339.1.p1, MSTRG.13391.1.p1, MSTRG.13397.1.p6, MSTRG.13402.1.p1, MSTRG.13911.2.p2, MSTRG.13911.3.p2, MSTRG.14421.1.p1, MSTRG.14863.1.p1, MSTRG.14864.1.p1, MSTRG.15020.1.p6, MSTRG.…	MSTRG.10043.1.p1, MSTRG.10044.1.p1, MSTRG.10051.1.p1, MSTRG.10107.1.p1, MSTRG.10108.1.p1, MSTRG.10191.1.p1, MSTRG.11761.1.p1, MSTRG.11761.1.p2, MSTRG.11762.1.p1, MSTRG.12464.1.p1, MSTRG.12464.1.p13, MSTRG.12464.1.p6, MSTRG.12466.1.p3, MSTRG.12469.1.p1, MSTRG.12469.1.p3, MSTRG.12721.1.p1, MSTRG.14.1.p1, MSTRG.14448.1.p1, MSTRG.14448.2.p1, MSTRG.14461.1.p2, MSTRG.14567.1.p1, MSTRG.15.1.p1, MSTRG.15…
OG0000021	tr|A0A836ETI6|A0A836ETI6_9HYME, tr|A0A836FAA6|A0A836FAA6_9HYME, tr|A0A836FQF4|A0A836FQF4_9HYME, tr|A0A836FVN3|A0A836FVN3_9HYME, tr|A0A836GB65|A0A836GB65_9HYME, tr|A0A836GBQ0|A0A836GBQ0_9HYME, tr|A0A836GQC4|A0A836GQC4_9HYME, tr|A0A836JYZ8|A0A836JYZ8_9HYME, tr|A0A836K1E6|A0A836K1E6_9HYME, tr|A0A836K2E9|A0A836K2E9_9HYME, tr|A0A836K2L0|A0A836K2L0_9HYME, tr|A0A836K452|A0A836K452_9HYME, tr|A0A836K7L5|A…	tr|F4W4P0|F4W4P0_ACREC, tr|F4W4P1|F4W4P1_ACREC, tr|F4W4P2|F4W4P2_ACREC, tr|F4W6X8|F4W6X8_ACREC, tr|F4W6Y2|F4W6Y2_ACREC, tr|F4W7H5|F4W7H5_ACREC, tr|F4WCH4|F4WCH4_ACREC	tr|A0A836FBT9|A0A836FBT9_9HYME, tr|A0A836FMC5|A0A836FMC5_9HYME, tr|A0A836FMK2|A0A836FMK2_9HYME, tr|A0A836FPF7|A0A836FPF7_9HYME, tr|A0A836FUK1|A0A836FUK1_9HYME, tr|A0A836FWV9|A0A836FWV9_9HYME, tr|A0A836G1T2|A0A836G1T2_9HYME, tr|A0A836G4R7|A0A836G4R7_9HYME, tr|A0A836JNA8|A0A836JNA8_9HYME, tr|A0A836K216|A0A836K216_9HYME, tr|A0A836K382|A0A836K382_9HYME	tr|A0A836E5A1|A0A836E5A1_9HYME, tr|A0A836E7R2|A0A836E7R2_9HYME, tr|A0A836EJ78|A0A836EJ78_9HYME, tr|A0A836EK82|A0A836EK82_9HYME, tr|A0A836ET69|A0A836ET69_9HYME, tr|A0A836F1H9|A0A836F1H9_9HYME, tr|A0A836JI92|A0A836JI92_9HYME	tr|A0A158NJ57|A0A158NJ57_ATTCE, tr|A0A158NJ68|A0A158NJ68_ATTCE, tr|A0A158NNM5|A0A158NNM5_ATTCE, tr|A0A158NNP6|A0A158NNP6_ATTCE, tr|A0A158NNP7|A0A158NNP7_ATTCE, tr|A0A158NPR3|A0A158NPR3_ATTCE, tr|A0A158NPR4|A0A158NPR4_ATTCE, tr|A0A158NPR5|A0A158NPR5_ATTCE, tr|A0A158NPR7|A0A158NPR7_ATTCE, tr|A0A158NPR8|A0A158NPR8_ATTCE, tr|A0A158NPR9|A0A158NPR9_ATTCE, tr|A0A158NPS0|A0A158NPS0_ATTCE, tr|A0A158NPS1|A…	tr|A0A151HZ04|A0A151HZ04_9HYME, tr|A0A195AT99|A0A195AT99_9HYME, tr|A0A195ATC6|A0A195ATC6_9HYME, tr|A0A195ATR9|A0A195ATR9_9HYME, tr|A0A195ATV0|A0A195ATV0_9HYME, tr|A0A195B338|A0A195B338_9HYME, tr|A0A195B6D6|A0A195B6D6_9HYME	tr|E1ZZY7|E1ZZY7_CAMFO, tr|E1ZZY9|E1ZZY9_CAMFO, tr|E1ZZZ0|E1ZZZ0_CAMFO, tr|E2A041|E2A041_CAMFO, tr|E2A042|E2A042_CAMFO, tr|E2A043|E2A043_CAMFO, tr|E2A115|E2A115_CAMFO, tr|E2A2N0|E2A2N0_CAMFO, tr|E2A2N1|E2A2N1_CAMFO, tr|E2A2U6|E2A2U6_CAMFO, tr|E2A2U7|E2A2U7_CAMFO, tr|E2A6R4|E2A6R4_CAMFO, tr|E2A9U0|E2A9U0_CAMFO, tr|E2A9U1|E2A9U1_CAMFO, tr|E2A9U2|E2A9U2_CAMFO, tr|E2A9U3|E2A9U3_CAMFO, tr|E2A9U4|E2A9U…	tr|A0AAW2E7Z2|A0AAW2E7Z2_9HYME, tr|A0AAW2E805|A0AAW2E805_9HYME, tr|A0AAW2E8S4|A0AAW2E8S4_9HYME, tr|A0AAW2E991|A0AAW2E991_9HYME, tr|A0AAW2EA29|A0AAW2EA29_9HYME, tr|A0AAW2EBR5|A0AAW2EBR5_9HYME, tr|A0AAW2EBW0|A0AAW2EBW0_9HYME, tr|A0AAW2EBX4|A0AAW2EBX4_9HYME, tr|A0AAW2EC27|A0AAW2EC27_9HYME, tr|A0AAW2EC32|A0AAW2EC32_9HYME, tr|A0AAW2EDD7|A0AAW2EDD7_9HYME, tr|A0AAW2EDS2|A0AAW2EDS2_9HYME, tr|A0AAW2F3V3|A…	tr|A0A151INR5|A0A151INR5_9HYME, tr|A0A151INR7|A0A151INR7_9HYME, tr|A0A151INS1|A0A151INS1_9HYME, tr|A0A151INT0|A0A151INT0_9HYME, tr|A0A151IP50|A0A151IP50_9HYME, tr|A0A195C4F1|A0A195C4F1_9HYME, tr|A0A195CPM9|A0A195CPM9_9HYME, tr|A0A195CXN6|A0A195CXN6_9HYME	tr|A0A6P3WW73|A0A6P3WW73_DINQU, tr|A0A6P3XCT0|A0A6P3XCT0_DINQU, tr|A0A6P3XCY9|A0A6P3XCY9_DINQU, tr|A0A6P3XDA7|A0A6P3XDA7_DINQU, tr|A0A6P3XEB5|A0A6P3XEB5_DINQU, tr|A0A6P3XEC0|A0A6P3XEC0_DINQU, tr|A0A6P3XNX0|A0A6P3XNX0_DINQU, tr|A0A6P3XPD0|A0A6P3XPD0_DINQU, tr|A0A6P3XPY2|A0A6P3XPY2_DINQU, tr|A0A6P3XQI3|A0A6P3XQI3_DINQU, tr|A0A6P3XWU3|A0A6P3XWU3_DINQU, tr|A0A6P3XX63|A0A6P3XX63_DINQU, tr|A0A6P3XXM6|A…	tr|E2B2R0|E2B2R0_HARSA, tr|E2B4E1|E2B4E1_HARSA, tr|E2B4E3|E2B4E3_HARSA, tr|E2B5B0|E2B5B0_HARSA, tr|E2B629|E2B629_HARSA, tr|E2B630|E2B630_HARSA, tr|E2BFM8|E2BFM8_HARSA, tr|E2BFM9|E2BFM9_HARSA, tr|E2BFN0|E2BFN0_HARSA, tr|E2BFN1|E2BFN1_HARSA, tr|E2BKA5|E2BKA5_HARSA, tr|E2BTK3|E2BTK3_HARSA, tr|E2BWF7|E2BWF7_HARSA, tr|E2BWF8|E2BWF8_HARSA, tr|E2BWF9|E2BWF9_HARSA, tr|E2BWG0|E2BWG0_HARSA, tr|E2BWG1|E2BWG…	tr|A0A0J7K1D5|A0A0J7K1D5_LASNI, tr|A0A0J7K517|A0A0J7K517_LASNI, tr|A0A0J7KD67|A0A0J7KD67_LASNI, tr|A0A0J7KFL8|A0A0J7KFL8_LASNI, tr|A0A0J7KHD4|A0A0J7KHD4_LASNI, tr|A0A0J7KI72|A0A0J7KI72_LASNI, tr|A0A0J7KLY5|A0A0J7KLY5_LASNI	tr|A0AAV2N8E7|A0AAV2N8E7_9HYME, tr|A0AAV2N8G1|A0AAV2N8G1_9HYME, tr|A0AAV2N8G2|A0AAV2N8G2_9HYME, tr|A0AAV2N8G3|A0AAV2N8G3_9HYME, tr|A0AAV2N8G4|A0AAV2N8G4_9HYME, tr|A0AAV2N8H5|A0AAV2N8H5_9HYME, tr|A0AAV2N8H8|A0AAV2N8H8_9HYME, tr|A0AAV2N8R1|A0AAV2N8R1_9HYME, tr|A0AAV2N8S4|A0AAV2N8S4_9HYME, tr|A0AAV2N8X8|A0AAV2N8X8_9HYME, tr|A0AAV2N8Z7|A0AAV2N8Z7_9HYME, tr|A0AAV2N965|A0AAV2N965_9HYME, tr|A0AAV2N978|A…	tr|A0A026VS52|A0A026VS52_OOCBI, tr|A0A026WIN2|A0A026WIN2_OOCBI, tr|A0A026WJQ5|A0A026WJQ5_OOCBI, tr|A0A026WRF3|A0A026WRF3_OOCBI, tr|A0A026WRF6|A0A026WRF6_OOCBI, tr|A0A026WRF9|A0A026WRF9_OOCBI, tr|A0A026WRG3|A0A026WRG3_OOCBI, tr|A0A026WRH0|A0A026WRH0_OOCBI, tr|A0A026WRH4|A0A026WRH4_OOCBI, tr|A0A026WRP7|A0A026WRP7_OOCBI, tr|A0A026WRQ2|A0A026WRQ2_OOCBI, tr|A0A026WSI6|A0A026WSI6_OOCBI, tr|A0A026WSJ0|A…	tr|A0A6I9VQ92|A0A6I9VQ92_9HYME, tr|A0A6I9VWQ1|A0A6I9VWQ1_9HYME, tr|A0A6I9W1E9|A0A6I9W1E9_9HYME, tr|A0A6I9W504|A0A6I9W504_9HYME, tr|A0A6I9WDC5|A0A6I9WDC5_9HYME, tr|A0A6I9WDN4|A0A6I9WDN4_9HYME, tr|A0A6I9WDN8|A0A6I9WDN8_9HYME, tr|A0A6I9WH22|A0A6I9WH22_9HYME, tr|A0A6I9WH25|A0A6I9WH25_9HYME, tr|A0A6I9WLR3|A0A6I9WLR3_9HYME, tr|A0A6I9WP79|A0A6I9WP79_9HYME, tr|A0A6I9WRR8|A0A6I9WRR8_9HYME, tr|A0A6I9WVE2|A…	tr|A0A836F3P4|A0A836F3P4_9HYME, tr|A0A836F6U3|A0A836F6U3_9HYME, tr|A0A836F7Z1|A0A836F7Z1_9HYME, tr|A0A836JAE7|A0A836JAE7_9HYME, tr|A0A836JGG2|A0A836JGG2_9HYME, tr|A0A836JRI2|A0A836JRI2_9HYME, tr|A0A836JTE1|A0A836JTE1_9HYME	tr|A0A6J1PE84|A0A6J1PE84_9HYME, tr|A0A6J1PJ14|A0A6J1PJ14_9HYME, tr|A0A6J1PL18|A0A6J1PL18_9HYME, tr|A0A6J1PLW8|A0A6J1PLW8_9HYME, tr|A0A6J1PMH5|A0A6J1PMH5_9HYME, tr|A0A6J1PS51|A0A6J1PS51_9HYME, tr|A0A6J1PS88|A0A6J1PS88_9HYME, tr|A0A6J1PSG8|A0A6J1PSG8_9HYME, tr|A0A6J1PTN4|A0A6J1PTN4_9HYME, tr|A0A6J1PTS0|A0A6J1PTS0_9HYME, tr|A0A6J1PTS5|A0A6J1PTS5_9HYME, tr|A0A6J1PTS6|A0A6J1PTS6_9HYME, tr|A0A6J1PUW1|A…	tr|A0A4S2JNK6|A0A4S2JNK6_9HYME, tr|A0A4S2KA27|A0A4S2KA27_9HYME, tr|A0A4S2KA88|A0A4S2KA88_9HYME, tr|A0A4S2KAW8|A0A4S2KAW8_9HYME, tr|A0A4S2KSB6|A0A4S2KSB6_9HYME, tr|A0A4S2L1E6|A0A4S2L1E6_9HYME, tr|A0A4S2L6V8|A0A4S2L6V8_9HYME, tr|A0A4V3SBK9|A0A4V3SBK9_9HYME	tr|A0A151JB87|A0A151JB87_9HYME, tr|A0A151JSA2|A0A151JSA2_9HYME, tr|A0A151JSE9|A0A151JSE9_9HYME, tr|A0A151K3A3|A0A151K3A3_9HYME, tr|A0A151K3I9|A0A151K3I9_9HYME, tr|A0A151K3M8|A0A151K3M8_9HYME, tr|A0A151K440|A0A151K440_9HYME, tr|A0A195DVS2|A0A195DVS2_9HYME, tr|A0A195DZ69|A0A195DZ69_9HYME, tr|A0A195EL37|A0A195EL37_9HYME, tr|A0A195ELP6|A0A195ELP6_9HYME	tr|A0A151JSY1|A0A151JSY1_9HYME, tr|A0A151JT84|A0A151JT84_9HYME, tr|A0A151K3Q5|A0A151K3Q5_9HYME, tr|A0A195EWQ2|A0A195EWQ2_9HYME, tr|A0A195EXE9|A0A195EXE9_9HYME, tr|A0A195EXH3|A0A195EXH3_9HYME, tr|A0A195F6S2|A0A195F6S2_9HYME, tr|A0A195F7D4|A0A195F7D4_9HYME, tr|A0A195F8A9|A0A195F8A9_9HYME, tr|A0A195FQ90|A0A195FQ90_9HYME, tr|A0A195FQL1|A0A195FQL1_9HYME	tr|A0A151WGX5|A0A151WGX5_9HYME, tr|A0A151WLM6|A0A151WLM6_9HYME, tr|A0A151WQ11|A0A151WQ11_9HYME, tr|A0A151X8J0|A0A151X8J0_9HYME, tr|A0A151X8J3|A0A151X8J3_9HYME, tr|A0A151X987|A0A151X987_9HYME, tr|A0A151X9H8|A0A151X9H8_9HYME, tr|A0A151XK39|A0A151XK39_9HYME, tr|A0A151XKH8|A0A151XKH8_9HYME	tr|A0A2A3EDD4|A0A2A3EDD4_APICC, tr|A0A2A3EET2|A0A2A3EET2_APICC	tr|A0A7M7II57|A0A7M7II57_APIME, tr|A0A7M7ILE0|A0A7M7ILE0_APIME, tr|A0A7M7M163|A0A7M7M163_APIME, tr|A0A7M7MSW7|A0A7M7MSW7_APIME, tr|A0A7M7MT98|A0A7M7MT98_APIME, tr|A0A7M7MTA2|A0A7M7MTA2_APIME, tr|A0A7M7MTA5|A0A7M7MTA5_APIME	UPI000222551D, UPI0003DE8039	tr|A0A6P8MYR1|A0A6P8MYR1_9HYME, tr|A0A6P8MYR6|A0A6P8MYR6_9HYME, tr|A0A6P8MZW0|A0A6P8MZW0_9HYME, tr|A0A6P8ND03|A0A6P8ND03_9HYME, tr|A0A6P8NE05|A0A6P8NE05_9HYME, tr|A0A6P8NFU4|A0A6P8NFU4_9HYME, tr|A0A6P8NFY1|A0A6P8NFY1_9HYME, tr|A0A6P8NXW1|A0A6P8NXW1_9HYME, tr|A0A6P8NXW7|A0A6P8NXW7_9HYME, tr|A0A6P8NYG3|A0A6P8NYG3_9HYME, tr|A0A6P8NYH5|A0A6P8NYH5_9HYME, tr|A0A6P8NZN2|A0A6P8NZN2_9HYME	tr|A0A6P3V699|A0A6P3V699_BOMIM, tr|A0A6P6F9Q8|A0A6P6F9Q8_BOMIM, tr|A0A6P6FIW4|A0A6P6FIW4_BOMIM, tr|A0A6P8KXE6|A0A6P8KXE6_BOMIM, tr|A0A6P8KXF0|A0A6P8KXF0_BOMIM, tr|A0A6P8L222|A0A6P8L222_BOMIM, tr|A0A6P8LB19|A0A6P8LB19_BOMIM, tr|A0A6P8LD04|A0A6P8LD04_BOMIM, tr|A0A6P8LKA7|A0A6P8LKA7_BOMIM, tr|A0A6P8LKB4|A0A6P8LKB4_BOMIM, tr|A0A6P8LL53|A0A6P8LL53_BOMIM, tr|A0A6P8LPA3|A0A6P8LPA3_BOMIM, tr|A0A6P8LPA9|A…	tr|A0A9C6SEJ2|A0A9C6SEJ2_BOMTE, tr|A0A9C6SEK3|A0A9C6SEK3_BOMTE, tr|A0A9C6SKW0|A0A9C6SKW0_BOMTE, tr|A0A9C6SS34|A0A9C6SS34_BOMTE, tr|A0A9C6SS43|A0A9C6SS43_BOMTE, tr|A0A9C6SV31|A0A9C6SV31_BOMTE, tr|A0A9C6SV73|A0A9C6SV73_BOMTE, tr|A0A9C6W3W6|A0A9C6W3W6_BOMTE, tr|A0A9C6W456|A0A9C6W456_BOMTE	tr|A0AA40FND0|A0AA40FND0_9HYME, tr|A0AA40FND2|A0AA40FND2_9HYME, tr|A0AA40FNH6|A0AA40FNH6_9HYME, tr|A0AA40FNV5|A0AA40FNV5_9HYME, tr|A0AA40FPB3|A0AA40FPB3_9HYME, tr|A0AA40KJ55|A0AA40KJ55_9HYME, tr|A0AA40KJ66|A0AA40KJ66_9HYME, tr|A0AA40KJA0|A0AA40KJA0_9HYME, tr|A0AA40KJB8|A0AA40KJB8_9HYME, tr|A0AA40KJF3|A0AA40KJF3_9HYME	tr|A0AAW1AFW5|A0AAW1AFW5_9HYME, tr|A0AAW1AFX5|A0AAW1AFX5_9HYME, tr|A0AAW1AG97|A0AAW1AG97_9HYME, tr|A0AAW1AGA6|A0AAW1AGA6_9HYME, tr|A0AAW1AGB2|A0AAW1AGB2_9HYME, tr|A0AAW1AGE2|A0AAW1AGE2_9HYME, tr|A0AAW1AGJ2|A0AAW1AGJ2_9HYME, tr|A0AAW1AH06|A0AAW1AH06_9HYME, tr|A0AAW1AH14|A0AAW1AH14_9HYME, tr|A0AAW1AH37|A0AAW1AH37_9HYME, tr|A0AAW1AIU9|A0AAW1AIU9_9HYME, tr|A0AAW1AIY3|A0AAW1AIY3_9HYME, tr|A0AAW1AKI8|A…	sp|P81917|OR43A_DROME	TnylOR12, TnylOR126P, TnylOR136, TnylOR137, TnylOR138, TnylOR139, TnylOR13C, TnylOR140, TnylOR141, TnylOR142, TnylOR143, TnylOR144, TnylOR145, TnylOR146P, TnylOR147, TnylOR148C, TnylOR149, TnylOR150C, TnylOR400, TnylOR401, TnylOR402, TnylOR403, TnylOR404, TnylOR405, TnylOR406, TnylOR407, TnylOR408, TnylOR409, TnylOR410, TnylOR411, TnylOR412, TnylOR413, TnylOR414, TnylOR415, TnylOR416, TnylOR417, …	MSTRG.13054.1.p2, MSTRG.13054.2.p5, MSTRG.13055.1.p1, MSTRG.13056.2.p1, MSTRG.13056.3.p4, MSTRG.13063.1.p3, MSTRG.31484.1.p2, MSTRG.31488.1.p1, MSTRG.31493.6.p10, MSTRG.783.1.p1, MSTRG.783.10.p1, MSTRG.783.10.p2, MSTRG.783.11.p1, MSTRG.783.11.p2, MSTRG.783.2.p2, MSTRG.783.3.p1, MSTRG.783.3.p2, MSTRG.783.3.p5, MSTRG.783.4.p1, MSTRG.783.4.p2, MSTRG.783.4.p5, MSTRG.783.5.p1, MSTRG.783.6.p1, MSTRG.78…	MSTRG.12754.1.p1, MSTRG.12754.1.p4, MSTRG.15074.1.p1, MSTRG.15076.1.p1, MSTRG.2722.1.p1, MSTRG.36770.1.p1, MSTRG.36773.1.p1, MSTRG.36780.1.p1, MSTRG.893.1.p8, MSTRG.893.2.p6, MSTRG.894.1.p1, MSTRG.894.1.p2, MSTRG.894.1.p3, MSTRG.894.1.p6, MSTRG.894.2.p1, MSTRG.894.2.p2, MSTRG.894.3.p1, MSTRG.894.4.p1, MSTRG.894.5.p1, MSTRG.894.6.p1, MSTRG.894.6.p2, MSTRG.894.7.p1, MSTRG.894.8.p1, MSTRG.894.8.p2, …
OG0000022	tr|A0A836ER10|A0A836ER10_9HYME, tr|A0A836GGG5|A0A836GGG5_9HYME, tr|A0A836JWW4|A0A836JWW4_9HYME, tr|A0A836K2E6|A0A836K2E6_9HYME, tr|A0A836K2H3|A0A836K2H3_9HYME, tr|A0A836K540|A0A836K540_9HYME, tr|A0A836K579|A0A836K579_9HYME, tr|A0A836K5J5|A0A836K5J5_9HYME, tr|A0A836K689|A0A836K689_9HYME, tr|A0A836K6N7|A0A836K6N7_9HYME, tr|A0A836K7D9|A0A836K7D9_9HYME, tr|A0A836K946|A0A836K946_9HYME, tr|A0A836K963|A…	tr|F4W3Q6|F4W3Q6_ACREC, tr|F4W3S0|F4W3S0_ACREC, tr|F4W3U5|F4W3U5_ACREC, tr|F4W6Z7|F4W6Z7_ACREC, tr|F4W701|F4W701_ACREC, tr|F4W702|F4W702_ACREC, tr|F4W703|F4W703_ACREC, tr|F4W704|F4W704_ACREC, tr|F4WBR7|F4WBR7_ACREC, tr|F4WKC2|F4WKC2_ACREC, tr|F4WKC3|F4WKC3_ACREC, tr|F4WT88|F4WT88_ACREC, tr|F4WVH0|F4WVH0_ACREC, tr|F4WVH1|F4WVH1_ACREC, tr|F4WVH2|F4WVH2_ACREC, tr|F4WVH3|F4WVH3_ACREC, tr|F4WVH7|F4WVH…	tr|A0A836EHN4|A0A836EHN4_9HYME, tr|A0A836EWZ6|A0A836EWZ6_9HYME, tr|A0A836EYP9|A0A836EYP9_9HYME, tr|A0A836F1C3|A0A836F1C3_9HYME, tr|A0A836F7G5|A0A836F7G5_9HYME, tr|A0A836FC71|A0A836FC71_9HYME, tr|A0A836FE52|A0A836FE52_9HYME, tr|A0A836FGG4|A0A836FGG4_9HYME, tr|A0A836FJG8|A0A836FJG8_9HYME, tr|A0A836FMD8|A0A836FMD8_9HYME, tr|A0A836FNZ1|A0A836FNZ1_9HYME, tr|A0A836FPG9|A0A836FPG9_9HYME, tr|A0A836FQ80|A…	tr|A0A836E5M3|A0A836E5M3_9HYME, tr|A0A836E9Q3|A0A836E9Q3_9HYME, tr|A0A836EA68|A0A836EA68_9HYME, tr|A0A836EXK7|A0A836EXK7_9HYME, tr|A0A836EY22|A0A836EY22_9HYME, tr|A0A836F478|A0A836F478_9HYME, tr|A0A836FBW2|A0A836FBW2_9HYME, tr|A0A836JBI6|A0A836JBI6_9HYME, tr|A0A836JC53|A0A836JC53_9HYME, tr|A0A836JCW3|A0A836JCW3_9HYME	tr|A0A158NEG8|A0A158NEG8_ATTCE, tr|A0A158NEG9|A0A158NEG9_ATTCE, tr|A0A158NEH1|A0A158NEH1_ATTCE, tr|A0A158NEH2|A0A158NEH2_ATTCE, tr|A0A158NEY1|A0A158NEY1_ATTCE, tr|A0A158NEY2|A0A158NEY2_ATTCE, tr|A0A158NEY3|A0A158NEY3_ATTCE, tr|A0A158NME4|A0A158NME4_ATTCE, tr|A0A158NMF5|A0A158NMF5_ATTCE, tr|A0A158NMW5|A0A158NMW5_ATTCE, tr|A0A158NNZ7|A0A158NNZ7_ATTCE, tr|A0A158NQN5|A0A158NQN5_ATTCE, tr|A0A158NSF2|A…	tr|A0A195AX20|A0A195AX20_9HYME, tr|A0A195AXM2|A0A195AXM2_9HYME, tr|A0A195AXM8|A0A195AXM8_9HYME, tr|A0A195AXX4|A0A195AXX4_9HYME, tr|A0A195BC17|A0A195BC17_9HYME, tr|A0A195BEA3|A0A195BEA3_9HYME, tr|A0A195BEE1|A0A195BEE1_9HYME, tr|A0A195BR40|A0A195BR40_9HYME, tr|A0A195BV05|A0A195BV05_9HYME, tr|A0A195BV10|A0A195BV10_9HYME, tr|A0A195BV42|A0A195BV42_9HYME, tr|A0A195BV52|A0A195BV52_9HYME, tr|A0A195BVZ6|A…	tr|E1ZZ91|E1ZZ91_CAMFO, tr|E1ZZ92|E1ZZ92_CAMFO, tr|E2A2J4|E2A2J4_CAMFO, tr|E2ASC1|E2ASC1_CAMFO, tr|E2ASC2|E2ASC2_CAMFO, tr|E2ASC3|E2ASC3_CAMFO, tr|E2ASC4|E2ASC4_CAMFO, tr|E2ASC5|E2ASC5_CAMFO, tr|E2ASC6|E2ASC6_CAMFO, tr|E2ASC7|E2ASC7_CAMFO, tr|E2AZV5|E2AZV5_CAMFO, tr|E2AZV6|E2AZV6_CAMFO, tr|E2AZV7|E2AZV7_CAMFO, tr|E2AZV8|E2AZV8_CAMFO	tr|A0AAW2EAQ4|A0AAW2EAQ4_9HYME, tr|A0AAW2EBH2|A0AAW2EBH2_9HYME, tr|A0AAW2ECP2|A0AAW2ECP2_9HYME, tr|A0AAW2EDF9|A0AAW2EDF9_9HYME, tr|A0AAW2EET9|A0AAW2EET9_9HYME, tr|A0AAW2EG48|A0AAW2EG48_9HYME, tr|A0AAW2EUU0|A0AAW2EUU0_9HYME, tr|A0AAW2EXE0|A0AAW2EXE0_9HYME, tr|A0AAW2EXZ0|A0AAW2EXZ0_9HYME, tr|A0AAW2EYZ7|A0AAW2EYZ7_9HYME, tr|A0AAW2F3Q7|A0AAW2F3Q7_9HYME, tr|A0AAW2F641|A0AAW2F641_9HYME, tr|A0AAW2F6P3|A…	tr|A0A195C1Q6|A0A195C1Q6_9HYME, tr|A0A195C1T8|A0A195C1T8_9HYME, tr|A0A195C3P8|A0A195C3P8_9HYME, tr|A0A195C3R1|A0A195C3R1_9HYME, tr|A0A195C7J0|A0A195C7J0_9HYME, tr|A0A195CPK9|A0A195CPK9_9HYME, tr|A0A195CPT8|A0A195CPT8_9HYME, tr|A0A195CQ94|A0A195CQ94_9HYME, tr|A0A195D0V0|A0A195D0V0_9HYME, tr|A0A195D1E3|A0A195D1E3_9HYME	tr|A0A6P3X2V6|A0A6P3X2V6_DINQU, tr|A0A6P3X2W1|A0A6P3X2W1_DINQU, tr|A0A6P3X9Q8|A0A6P3X9Q8_DINQU, tr|A0A6P3XDG6|A0A6P3XDG6_DINQU, tr|A0A6P3XDH1|A0A6P3XDH1_DINQU, tr|A0A6P3XDI6|A0A6P3XDI6_DINQU, tr|A0A6P3XDN7|A0A6P3XDN7_DINQU, tr|A0A6P3XDR5|A0A6P3XDR5_DINQU, tr|A0A6P3XE42|A0A6P3XE42_DINQU, tr|A0A6P3XE46|A0A6P3XE46_DINQU, tr|A0A6P3XE71|A0A6P3XE71_DINQU, tr|A0A6P3XE85|A0A6P3XE85_DINQU, tr|A0A6P3XEB0|A…	tr|E2B329|E2B329_HARSA, tr|E2B5J4|E2B5J4_HARSA, tr|E2B5J5|E2B5J5_HARSA, tr|E2B5J6|E2B5J6_HARSA, tr|E2B5J7|E2B5J7_HARSA, tr|E2BAX6|E2BAX6_HARSA, tr|E2BKE2|E2BKE2_HARSA, tr|E2BKE3|E2BKE3_HARSA, tr|E2BKE5|E2BKE5_HARSA, tr|E2BNQ1|E2BNQ1_HARSA, tr|E2BPA1|E2BPA1_HARSA, tr|E2BVH6|E2BVH6_HARSA, tr|E2BVH7|E2BVH7_HARSA, tr|E2BX74|E2BX74_HARSA, tr|E2BX75|E2BX75_HARSA, tr|E2BXB7|E2BXB7_HARSA, tr|E2BYS4|E2BYS…	tr|A0A0J7JUQ6|A0A0J7JUQ6_LASNI, tr|A0A0J7JWB9|A0A0J7JWB9_LASNI, tr|A0A0J7JWC6|A0A0J7JWC6_LASNI, tr|A0A0J7JWX2|A0A0J7JWX2_LASNI, tr|A0A0J7JYM6|A0A0J7JYM6_LASNI, tr|A0A0J7JZ97|A0A0J7JZ97_LASNI, tr|A0A0J7JZT5|A0A0J7JZT5_LASNI, tr|A0A0J7K0Q3|A0A0J7K0Q3_LASNI, tr|A0A0J7K1S8|A0A0J7K1S8_LASNI, tr|A0A0J7K286|A0A0J7K286_LASNI, tr|A0A0J7K657|A0A0J7K657_LASNI, tr|A0A0J7K6T3|A0A0J7K6T3_LASNI, tr|A0A0J7K779|A…	tr|A0AAV2MYF3|A0AAV2MYF3_9HYME, tr|A0AAV2P0T5|A0AAV2P0T5_9HYME, tr|A0AAV2P0V3|A0AAV2P0V3_9HYME, tr|A0AAV2P0Z4|A0AAV2P0Z4_9HYME, tr|A0AAV2P109|A0AAV2P109_9HYME, tr|A0AAV2P1D8|A0AAV2P1D8_9HYME, tr|A0AAV2P1M7|A0AAV2P1M7_9HYME, tr|A0AAV2P1V4|A0AAV2P1V4_9HYME, tr|A0AAV2P1W9|A0AAV2P1W9_9HYME, tr|A0AAV2P2I3|A0AAV2P2I3_9HYME, tr|A0AAV2P3E5|A0AAV2P3E5_9HYME, tr|A0AAV2P3G3|A0AAV2P3G3_9HYME, tr|A0AAV2P3H5|A…	tr|A0A026VTF3|A0A026VTF3_OOCBI, tr|A0A026VUP6|A0A026VUP6_OOCBI, tr|A0A026VV18|A0A026VV18_OOCBI, tr|A0A026W075|A0A026W075_OOCBI, tr|A0A026W8T7|A0A026W8T7_OOCBI, tr|A0A026W902|A0A026W902_OOCBI, tr|A0A026W9Y8|A0A026W9Y8_OOCBI, tr|A0A026WBP3|A0A026WBP3_OOCBI, tr|A0A026WLM5|A0A026WLM5_OOCBI, tr|A0A026WN33|A0A026WN33_OOCBI, tr|A0A026WN38|A0A026WN38_OOCBI, tr|A0A026WN43|A0A026WN43_OOCBI, tr|A0A026WN76|A…	tr|A0A6I9VZ60|A0A6I9VZ60_9HYME, tr|A0A6I9W1S5|A0A6I9W1S5_9HYME, tr|A0A6I9W9U6|A0A6I9W9U6_9HYME, tr|A0A6I9W9W9|A0A6I9W9W9_9HYME, tr|A0A6I9WD08|A0A6I9WD08_9HYME, tr|A0A6I9WF16|A0A6I9WF16_9HYME, tr|A0A6I9WF45|A0A6I9WF45_9HYME, tr|A0A6I9WHG9|A0A6I9WHG9_9HYME, tr|A0A6I9WNK2|A0A6I9WNK2_9HYME, tr|A0A6I9WNY0|A0A6I9WNY0_9HYME, tr|A0A6I9WPQ1|A0A6I9WPQ1_9HYME, tr|A0A6I9WU99|A0A6I9WU99_9HYME, tr|A0A6I9WWF5|A…	tr|A0A836ECE0|A0A836ECE0_9HYME, tr|A0A836EFI7|A0A836EFI7_9HYME, tr|A0A836F7H7|A0A836F7H7_9HYME, tr|A0A836FCT9|A0A836FCT9_9HYME, tr|A0A836JAW7|A0A836JAW7_9HYME, tr|A0A836JQD0|A0A836JQD0_9HYME, tr|A0A836JUQ1|A0A836JUQ1_9HYME, tr|A0A836JYS2|A0A836JYS2_9HYME	tr|A0A6J1PG92|A0A6J1PG92_9HYME, tr|A0A6J1PGG1|A0A6J1PGG1_9HYME, tr|A0A6J1PGK2|A0A6J1PGK2_9HYME, tr|A0A6J1PGT7|A0A6J1PGT7_9HYME, tr|A0A6J1PGZ4|A0A6J1PGZ4_9HYME, tr|A0A6J1PHA5|A0A6J1PHA5_9HYME, tr|A0A6J1PPQ3|A0A6J1PPQ3_9HYME, tr|A0A6J1PQX7|A0A6J1PQX7_9HYME, tr|A0A6J1PQZ4|A0A6J1PQZ4_9HYME, tr|A0A6J1Q3A2|A0A6J1Q3A2_9HYME, tr|A0A6J1Q8Y0|A0A6J1Q8Y0_9HYME, tr|A0A6J1QAQ6|A0A6J1QAQ6_9HYME, tr|A0A6J1QCH4|A…	tr|A0A4S2JA67|A0A4S2JA67_9HYME, tr|A0A4S2JCU6|A0A4S2JCU6_9HYME, tr|A0A4S2JQB9|A0A4S2JQB9_9HYME, tr|A0A4S2KEK4|A0A4S2KEK4_9HYME, tr|A0A4S2KF00|A0A4S2KF00_9HYME, tr|A0A4S2KP53|A0A4S2KP53_9HYME, tr|A0A4S2KQF6|A0A4S2KQF6_9HYME, tr|A0A4S2L045|A0A4S2L045_9HYME, tr|A0A4S2L224|A0A4S2L224_9HYME, tr|A0A4S2L2E3|A0A4S2L2E3_9HYME, tr|A0A4S2L2Q7|A0A4S2L2Q7_9HYME, tr|A0A4S2L3I1|A0A4S2L3I1_9HYME, tr|A0A4S2L909|A…	tr|A0A151IYM8|A0A151IYM8_9HYME, tr|A0A151IYN4|A0A151IYN4_9HYME, tr|A0A151J8A9|A0A151J8A9_9HYME, tr|A0A195DAZ9|A0A195DAZ9_9HYME, tr|A0A195DB16|A0A195DB16_9HYME, tr|A0A195DB32|A0A195DB32_9HYME, tr|A0A195E3C9|A0A195E3C9_9HYME, tr|A0A195EMZ3|A0A195EMZ3_9HYME, tr|A0A195EN77|A0A195EN77_9HYME, tr|A0A195EP36|A0A195EP36_9HYME	tr|A0A151K0H6|A0A151K0H6_9HYME, tr|A0A151K0Q4|A0A151K0Q4_9HYME, tr|A0A151K0U2|A0A151K0U2_9HYME, tr|A0A195ERN0|A0A195ERN0_9HYME, tr|A0A195EWV8|A0A195EWV8_9HYME, tr|A0A195F6Q4|A0A195F6Q4_9HYME, tr|A0A195FL47|A0A195FL47_9HYME, tr|A0A195FLB7|A0A195FLB7_9HYME, tr|A0A195FLK1|A0A195FLK1_9HYME, tr|A0A195FS68|A0A195FS68_9HYME	tr|A0A151WHJ8|A0A151WHJ8_9HYME, tr|A0A151X7V4|A0A151X7V4_9HYME, tr|A0A151X7W7|A0A151X7W7_9HYME, tr|A0A151X7X3|A0A151X7X3_9HYME, tr|A0A151XAV9|A0A151XAV9_9HYME, tr|A0A151XIY7|A0A151XIY7_9HYME, tr|A0A151XJ17|A0A151XJ17_9HYME, tr|A0A151XJ65|A0A151XJ65_9HYME, tr|A0A151XJK5|A0A151XJK5_9HYME	tr|A0A2A3EAA2|A0A2A3EAA2_APICC, tr|A0A2A3EAD1|A0A2A3EAD1_APICC, tr|A0A2A3EAD2|A0A2A3EAD2_APICC, tr|A0A2A3EAE5|A0A2A3EAE5_APICC, tr|A0A2A3EB45|A0A2A3EB45_APICC, tr|A0A2A3EBV8|A0A2A3EBV8_APICC, tr|A0A2A3EBX7|A0A2A3EBX7_APICC	tr|A0A7M7GPS0|A0A7M7GPS0_APIME, tr|A0A7M7GTV9|A0A7M7GTV9_APIME, tr|A0A7M7LMV1|A0A7M7LMV1_APIME, tr|A0A7M7MTQ2|A0A7M7MTQ2_APIME, tr|A0A7M7R6F2|A0A7M7R6F2_APIME	UPI00003BFC2E, UPI00003BFC30, UPI000051A439, UPI001E84471E, UPI001E874FAA, UPI001E8B95F2, UPI001E8C66ED	tr|A0A6P8LX22|A0A6P8LX22_9HYME, tr|A0A6P8M5L1|A0A6P8M5L1_9HYME, tr|A0A6P8M5L4|A0A6P8M5L4_9HYME, tr|A0A6P8MBS7|A0A6P8MBS7_9HYME, tr|A0A6P8MSX9|A0A6P8MSX9_9HYME, tr|A0A6P8MTD9|A0A6P8MTD9_9HYME	tr|A0A6P3DLU6|A0A6P3DLU6_BOMIM, tr|A0A6P3DSM3|A0A6P3DSM3_BOMIM, tr|A0A6P3V7F7|A0A6P3V7F7_BOMIM, tr|A0A6P8KYQ9|A0A6P8KYQ9_BOMIM, tr|A0A6P8LGH6|A0A6P8LGH6_BOMIM	tr|A0A9B0BBT5|A0A9B0BBT5_BOMTE, tr|A0A9B0C7L8|A0A9B0C7L8_BOMTE, tr|A0A9B0C7W9|A0A9B0C7W9_BOMTE, tr|A0A9B0F198|A0A9B0F198_BOMTE, tr|A0A9C6SSI8|A0A9C6SSI8_BOMTE, tr|A0A9C6SW48|A0A9C6SW48_BOMTE	tr|A0AA40FDM6|A0AA40FDM6_9HYME, tr|A0AA40FDM7|A0AA40FDM7_9HYME, tr|A0AA40FDQ0|A0AA40FDQ0_9HYME, tr|A0AA40FDR1|A0AA40FDR1_9HYME, tr|A0AA40FDZ2|A0AA40FDZ2_9HYME, tr|A0AA40FDZ9|A0AA40FDZ9_9HYME, tr|A0AA40FEJ7|A0AA40FEJ7_9HYME, tr|A0AA40FH04|A0AA40FH04_9HYME, tr|A0AA40FJ90|A0AA40FJ90_9HYME, tr|A0AA40FJ94|A0AA40FJ94_9HYME, tr|A0AA40FJH0|A0AA40FJH0_9HYME, tr|A0AA40FJP4|A0AA40FJP4_9HYME, tr|A0AA40FK39|A…	tr|A0AAW0ZEV0|A0AAW0ZEV0_9HYME, tr|A0AAW0ZFR5|A0AAW0ZFR5_9HYME, tr|A0AAW0ZFX3|A0AAW0ZFX3_9HYME, tr|A0AAW0ZG31|A0AAW0ZG31_9HYME, tr|A0AAW0ZQW3|A0AAW0ZQW3_9HYME, tr|A0AAW0ZR77|A0AAW0ZR77_9HYME, tr|A0AAW0ZRF2|A0AAW0ZRF2_9HYME, tr|A0AAW0ZSF9|A0AAW0ZSF9_9HYME, tr|A0AAW1AJ06|A0AAW1AJ06_9HYME	sp|Q9V4I0|CP9B1_DROME, sp|Q9V4I1|CP9B2_DROME, sp|Q9V6H1|CP9H1_DROME, sp|Q9VG82|CP9F2_DROME, sp|Q9W130|CP9C1_DROME, tr|A0A2U8U1P3|A0A2U8U1P3_DROME	Cytochrome_P450_Tnyl_g01203_i1, Cytochrome_P450_Tnyl_g06700_i1, Cytochrome_P450_Tnyl_g08156_i1, Cytochrome_P450_Tnyl_g08157_i1, Cytochrome_P450_Tnyl_g08158_i1, Cytochrome_P450_Tnyl_g08159_i1, Cytochrome_P450_Tnyl_g08160_i1, Cytochrome_P450_Tnyl_g10709_i1, Cytochrome_P450_Tnyl_g10710_i1, Cytochrome_P450_Tnyl_g12013_i1, Cytochrome_P450_Tnyl_g15220_i1, Cytochrome_P450_Tnyl_g15221_i1, Cytochrome_P450…	MSTRG.11410.1.p1, MSTRG.11410.1.p2, MSTRG.11410.2.p1, MSTRG.11410.2.p2, MSTRG.11420.1.p1, MSTRG.13609.1.p1, MSTRG.13611.1.p1, MSTRG.13612.1.p1, MSTRG.13613.1.p1, MSTRG.13613.1.p2, MSTRG.13613.2.p1, MSTRG.13613.2.p2, MSTRG.13613.3.p1, MSTRG.13613.3.p2, MSTRG.13613.4.p1, MSTRG.13613.4.p2, MSTRG.13625.9.p1, MSTRG.18163.1.p1, MSTRG.18163.2.p1, MSTRG.18163.3.p1, MSTRG.18163.3.p2, MSTRG.18163.4.p1, MST…	MSTRG.13169.1.p1, MSTRG.13169.1.p2, MSTRG.13186.1.p1, MSTRG.15699.1.p1, MSTRG.15699.2.p1, MSTRG.15699.2.p3, MSTRG.15700.1.p1, MSTRG.15702.1.p1, MSTRG.15704.1.p1, MSTRG.15704.1.p2, MSTRG.15717.1.p1, MSTRG.20892.1.p1, MSTRG.20892.1.p2, MSTRG.20892.2.p1, MSTRG.20892.3.p2, MSTRG.20892.4.p1, MSTRG.20892.5.p1, MSTRG.20892.6.p1, MSTRG.20892.7.p1, MSTRG.20892.8.p1, MSTRG.20892.8.p2, MSTRG.20892.9.p1, MST…
OG0000023	tr|A0A836FHR3|A0A836FHR3_9HYME, tr|A0A836K4K0|A0A836K4K0_9HYME	tr|F4WI63|F4WI63_ACREC, tr|F4WW37|F4WW37_ACREC, tr|F4WW39|F4WW39_ACREC	tr|A0A836FM44|A0A836FM44_9HYME	tr|A0A836ENU6|A0A836ENU6_9HYME	tr|A0A158NLJ8|A0A158NLJ8_ATTCE	tr|A0A195B1G8|A0A195B1G8_9HYME, tr|A0A195B1Z6|A0A195B1Z6_9HYME	tr|E2B0P8|E2B0P8_CAMFO, tr|E2B0P9|E2B0P9_CAMFO	tr|A0AAW2G717|A0AAW2G717_9HYME, tr|A0AAW2G736|A0AAW2G736_9HYME, tr|A0AAW2G752|A0AAW2G752_9HYME, tr|A0AAW2G7M1|A0AAW2G7M1_9HYME, tr|A0AAW2G7N5|A0AAW2G7N5_9HYME, tr|A0AAW2G8M5|A0AAW2G8M5_9HYME, tr|A0AAW2G8P8|A0AAW2G8P8_9HYME, tr|A0AAW2G8T8|A0AAW2G8T8_9HYME, tr|A0AAW2G922|A0AAW2G922_9HYME, tr|A0AAW2G935|A0AAW2G935_9HYME, tr|A0AAW2G970|A0AAW2G970_9HYME, tr|A0AAW2G987|A0AAW2G987_9HYME, tr|A0AAW2G9J4|A…	tr|A0A195CT90|A0A195CT90_9HYME	tr|A0A6P3XIF1|A0A6P3XIF1_DINQU	tr|E2BHX3|E2BHX3_HARSA, tr|E2BHX4|E2BHX4_HARSA	tr|A0A0J7KQ28|A0A0J7KQ28_LASNI, tr|A0A0J7KVK8|A0A0J7KVK8_LASNI, tr|A0A0J7MX97|A0A0J7MX97_LASNI, tr|A0A0J7NHQ4|A0A0J7NHQ4_LASNI, tr|A0A0J7NPA5|A0A0J7NPA5_LASNI	tr|A0AAV2NBS2|A0AAV2NBS2_9HYME	tr|A0A026WYM7|A0A026WYM7_OOCBI	tr|A0A6I9WP19|A0A6I9WP19_9HYME, tr|A0A6I9WP24|A0A6I9WP24_9HYME, tr|A0A6I9WP29|A0A6I9WP29_9HYME, tr|A0A6I9WQ83|A0A6I9WQ83_9HYME, tr|A0A6I9WQ88|A0A6I9WQ88_9HYME, tr|A0A6I9WSN2|A0A6I9WSN2_9HYME, tr|A0A6I9WSN9|A0A6I9WSN9_9HYME, tr|A0A6I9WZ12|A0A6I9WZ12_9HYME, tr|A0A6I9WZ17|A0A6I9WZ17_9HYME, tr|A0A6I9XIB0|A0A6I9XIB0_9HYME, tr|A0A6I9XIB5|A0A6I9XIB5_9HYME, tr|A0A6I9XIC1|A0A6I9XIC1_9HYME	tr|A0A836FVJ4|A0A836FVJ4_9HYME, tr|A0A836FXF9|A0A836FXF9_9HYME	tr|A0A6J1R917|A0A6J1R917_9HYME, tr|A0A6J1RE88|A0A6J1RE88_9HYME	tr|A0A4S2JTC5|A0A4S2JTC5_9HYME, tr|A0A4S2KER4|A0A4S2KER4_9HYME		tr|A0A195EXU7|A0A195EXU7_9HYME	tr|A0A151XKF4|A0A151XKF4_9HYME	tr|A0A2A3EDY5|A0A2A3EDY5_APICC, tr|A0A2A3EF65|A0A2A3EF65_APICC, tr|A0A2A3EG00|A0A2A3EG00_APICC, tr|A0A2A3EK14|A0A2A3EK14_APICC	tr|A0A7M7L047|A0A7M7L047_APIME, tr|A0A7M7L056|A0A7M7L056_APIME, tr|A0A7M7L069|A0A7M7L069_APIME, tr|A0A7M7L081|A0A7M7L081_APIME, tr|A0A7M7L089|A0A7M7L089_APIME, tr|A0A7M7L097|A0A7M7L097_APIME, tr|A0A7M7L0B2|A0A7M7L0B2_APIME, tr|A0A7M7L0C4|A0A7M7L0C4_APIME, tr|A0A7M7L0E0|A0A7M7L0E0_APIME, tr|A0A7M7L0F3|A0A7M7L0F3_APIME, tr|A0A7M7L0G6|A0A7M7L0G6_APIME, tr|A0A7M7L0H6|A0A7M7L0H6_APIME, tr|A0A7M7L149|A…	UPI001E839B58, UPI001E84E423, UPI001E855E0A, UPI001E89016B	tr|A0A6P8LAJ6|A0A6P8LAJ6_9HYME, tr|A0A6P8LAK0|A0A6P8LAK0_9HYME, tr|A0A6P8LAK3|A0A6P8LAK3_9HYME, tr|A0A6P8LAK8|A0A6P8LAK8_9HYME, tr|A0A6P8LAL0|A0A6P8LAL0_9HYME, tr|A0A6P8LAL4|A0A6P8LAL4_9HYME, tr|A0A6P8LAL7|A0A6P8LAL7_9HYME, tr|A0A6P8LAM0|A0A6P8LAM0_9HYME, tr|A0A6P8LAM4|A0A6P8LAM4_9HYME, tr|A0A6P8LAN2|A0A6P8LAN2_9HYME, tr|A0A6P8LAN7|A0A6P8LAN7_9HYME, tr|A0A6P8LG12|A0A6P8LG12_9HYME, tr|A0A6P8LG15|A…	tr|A0A6P6FEH5|A0A6P6FEH5_BOMIM, tr|A0A6P6FEI0|A0A6P6FEI0_BOMIM, tr|A0A6P6FEI4|A0A6P6FEI4_BOMIM, tr|A0A6P6FEI8|A0A6P6FEI8_BOMIM, tr|A0A6P6FEJ1|A0A6P6FEJ1_BOMIM, tr|A0A6P6FEJ6|A0A6P6FEJ6_BOMIM, tr|A0A6P6FEK4|A0A6P6FEK4_BOMIM, tr|A0A6P6FEK9|A0A6P6FEK9_BOMIM, tr|A0A6P6FG92|A0A6P6FG92_BOMIM, tr|A0A6P6FG95|A0A6P6FG95_BOMIM, tr|A0A6P6FGA3|A0A6P6FGA3_BOMIM, tr|A0A6P6FGA6|A0A6P6FGA6_BOMIM, tr|A0A6P6FGA9|A…	tr|A0A9C6S3W2|A0A9C6S3W2_BOMTE, tr|A0A9C6S3W9|A0A9C6S3W9_BOMTE, tr|A0A9C6S3X8|A0A9C6S3X8_BOMTE, tr|A0A9C6S3Y0|A0A9C6S3Y0_BOMTE, tr|A0A9C6S3Y6|A0A9C6S3Y6_BOMTE, tr|A0A9C6S3Z4|A0A9C6S3Z4_BOMTE, tr|A0A9C6S7H2|A0A9C6S7H2_BOMTE, tr|A0A9C6S7I2|A0A9C6S7I2_BOMTE, tr|A0A9C6S8F3|A0A9C6S8F3_BOMTE, tr|A0A9C6S8G5|A0A9C6S8G5_BOMTE, tr|A0A9C6S8H4|A0A9C6S8H4_BOMTE, tr|A0A9C6S9M1|A0A9C6S9M1_BOMTE, tr|A0A9C6S9N0|A…	tr|A0AA40FVE8|A0AA40FVE8_9HYME, tr|A0AA40FVE9|A0AA40FVE9_9HYME, tr|A0AA40FVG2|A0AA40FVG2_9HYME, tr|A0AA40FVQ0|A0AA40FVQ0_9HYME, tr|A0AA40FW18|A0AA40FW18_9HYME, tr|A0AA40FWF4|A0AA40FWF4_9HYME, tr|A0AA40FZY0|A0AA40FZY0_9HYME, tr|A0AA40GA39|A0AA40GA39_9HYME, tr|A0AA40KSN4|A0AA40KSN4_9HYME	tr|A0AAW1A552|A0AAW1A552_9HYME, tr|A0AAW1A5E1|A0AAW1A5E1_9HYME, tr|A0AAW1A5H0|A0AAW1A5H0_9HYME, tr|A0AAW1A5K9|A0AAW1A5K9_9HYME, tr|A0AAW1A5U4|A0AAW1A5U4_9HYME	sp|Q0E9H9|DSCA1_DROME, tr|A0A0B4K6Q9|A0A0B4K6Q9_DROME, tr|A0A0B4K6R4|A0A0B4K6R4_DROME, tr|A0A0B4K6R8|A0A0B4K6R8_DROME, tr|A0A0B4K6S2|A0A0B4K6S2_DROME, tr|A0A0B4K6Y9|A0A0B4K6Y9_DROME, tr|A0A0B4K6Z3|A0A0B4K6Z3_DROME, tr|A0A0B4K6Z8|A0A0B4K6Z8_DROME, tr|A0A0B4K7H7|A0A0B4K7H7_DROME, tr|A0A0B4K7H9|A0A0B4K7H9_DROME, tr|A0A0B4K7I3|A0A0B4K7I3_DROME, tr|A0A0B4K7I5|A0A0B4K7I5_DROME, tr|A0A0B4K7T4|A0A0B4K7T4…	Tnyl_g12830_i1, Tnyl_g12830_i10, Tnyl_g12830_i11, Tnyl_g12830_i12, Tnyl_g12830_i13, Tnyl_g12830_i14, Tnyl_g12830_i16, Tnyl_g12830_i17, Tnyl_g12830_i18, Tnyl_g12830_i19, Tnyl_g12830_i2, Tnyl_g12830_i20, Tnyl_g12830_i21, Tnyl_g12830_i22, Tnyl_g12830_i23, Tnyl_g12830_i24, Tnyl_g12830_i25, Tnyl_g12830_i26, Tnyl_g12830_i27, Tnyl_g12830_i28, Tnyl_g12830_i29, Tnyl_g12830_i3, Tnyl_g12830_i30, Tnyl_g12830…	MSTRG.22041.1.p1, MSTRG.22041.10.p1, MSTRG.22041.103.p1, MSTRG.22041.104.p1, MSTRG.22041.105.p1, MSTRG.22041.106.p1, MSTRG.22041.107.p1, MSTRG.22041.108.p1, MSTRG.22041.109.p1, MSTRG.22041.11.p1, MSTRG.22041.11.p2, MSTRG.22041.11.p3, MSTRG.22041.110.p2, MSTRG.22041.110.p3, MSTRG.22041.111.p1, MSTRG.22041.113.p1, MSTRG.22041.115.p1, MSTRG.22041.115.p8, MSTRG.22041.116.p1, MSTRG.22041.116.p8, MSTRG…	MSTRG.25326.1.p2, MSTRG.25326.1.p3, MSTRG.25326.10.p1, MSTRG.25326.11.p1, MSTRG.25326.13.p1, MSTRG.25326.13.p2, MSTRG.25326.13.p3, MSTRG.25326.16.p1, MSTRG.25326.16.p2, MSTRG.25326.17.p1, MSTRG.25326.17.p2, MSTRG.25326.18.p1, MSTRG.25326.19.p1, MSTRG.25326.2.p1, MSTRG.25326.2.p2, MSTRG.25326.20.p2, MSTRG.25326.21.p1, MSTRG.25326.22.p1, MSTRG.25326.25.p1, MSTRG.25326.25.p2, MSTRG.25326.27.p1, MSTR…
OG0000024		tr|F4WBJ3|F4WBJ3_ACREC, tr|F4WD19|F4WD19_ACREC, tr|F4WR00|F4WR00_ACREC, tr|F4WSC5|F4WSC5_ACREC, tr|F4WUZ7|F4WUZ7_ACREC, tr|F4X1N6|F4X1N6_ACREC, tr|F4X558|F4X558_ACREC, tr|F4X7N1|F4X7N1_ACREC			tr|A0A158NB83|A0A158NB83_ATTCE	tr|A0A151HYA2|A0A151HYA2_9HYME, tr|A0A151HYH2|A0A151HYH2_9HYME, tr|A0A151I1R6|A0A151I1R6_9HYME, tr|A0A151I5X9|A0A151I5X9_9HYME, tr|A0A151I6I5|A0A151I6I5_9HYME, tr|A0A195B1G0|A0A195B1G0_9HYME, tr|A0A195BAE5|A0A195BAE5_9HYME, tr|A0A195BBE6|A0A195BBE6_9HYME, tr|A0A195BEL9|A0A195BEL9_9HYME, tr|A0A195BQY5|A0A195BQY5_9HYME, tr|A0A195BSJ1|A0A195BSJ1_9HYME, tr|A0A195BTQ6|A0A195BTQ6_9HYME, tr|A0A195BUL2|A…	tr|E1ZVY4|E1ZVY4_CAMFO, tr|E1ZW13|E1ZW13_CAMFO, tr|E1ZWG9|E1ZWG9_CAMFO, tr|E1ZYH7|E1ZYH7_CAMFO, tr|E1ZZN8|E1ZZN8_CAMFO, tr|E1ZZP5|E1ZZP5_CAMFO, tr|E2A073|E2A073_CAMFO, tr|E2A0H1|E2A0H1_CAMFO, tr|E2A177|E2A177_CAMFO, tr|E2A179|E2A179_CAMFO, tr|E2A399|E2A399_CAMFO, tr|E2A3C7|E2A3C7_CAMFO, tr|E2A456|E2A456_CAMFO, tr|E2A4A1|E2A4A1_CAMFO, tr|E2A4B0|E2A4B0_CAMFO, tr|E2A4G8|E2A4G8_CAMFO, tr|E2A5G8|E2A5G…	tr|A0AAW2EGD0|A0AAW2EGD0_9HYME	tr|A0A151I6Q3|A0A151I6Q3_9HYME, tr|A0A151I6R1|A0A151I6R1_9HYME, tr|A0A151I6V1|A0A151I6V1_9HYME, tr|A0A151I7F4|A0A151I7F4_9HYME, tr|A0A151I7I8|A0A151I7I8_9HYME, tr|A0A151I913|A0A151I913_9HYME, tr|A0A151I9H1|A0A151I9H1_9HYME, tr|A0A151I9T6|A0A151I9T6_9HYME, tr|A0A151IA04|A0A151IA04_9HYME, tr|A0A151IAX7|A0A151IAX7_9HYME, tr|A0A151IB05|A0A151IB05_9HYME, tr|A0A151IBF3|A0A151IBF3_9HYME, tr|A0A151IBH9|A…	tr|A0A6P3WNW2|A0A6P3WNW2_DINQU, tr|A0A6P3WR39|A0A6P3WR39_DINQU, tr|A0A6P3WRJ3|A0A6P3WRJ3_DINQU, tr|A0A6P3WTW9|A0A6P3WTW9_DINQU, tr|A0A6P3WUQ0|A0A6P3WUQ0_DINQU, tr|A0A6P3X0J5|A0A6P3X0J5_DINQU, tr|A0A6P3X1R3|A0A6P3X1R3_DINQU, tr|A0A6P3X219|A0A6P3X219_DINQU, tr|A0A6P3X3A9|A0A6P3X3A9_DINQU, tr|A0A6P3X4V9|A0A6P3X4V9_DINQU, tr|A0A6P3X8A2|A0A6P3X8A2_DINQU, tr|A0A6P3X8U7|A0A6P3X8U7_DINQU, tr|A0A6P3X9R1|A…	tr|E2B2H2|E2B2H2_HARSA, tr|E2B318|E2B318_HARSA, tr|E2B453|E2B453_HARSA, tr|E2B458|E2B458_HARSA, tr|E2B4A3|E2B4A3_HARSA, tr|E2B4X0|E2B4X0_HARSA, tr|E2B540|E2B540_HARSA, tr|E2B672|E2B672_HARSA, tr|E2B673|E2B673_HARSA, tr|E2B6W1|E2B6W1_HARSA, tr|E2B7W3|E2B7W3_HARSA, tr|E2B7Y4|E2B7Y4_HARSA, tr|E2B8E9|E2B8E9_HARSA, tr|E2B9G0|E2B9G0_HARSA, tr|E2B9R6|E2B9R6_HARSA, tr|E2BAL7|E2BAL7_HARSA, tr|E2BAW8|E2BAW…	tr|A0A0J7JZS8|A0A0J7JZS8_LASNI, tr|A0A0J7KBU8|A0A0J7KBU8_LASNI, tr|A0A0J7KBZ5|A0A0J7KBZ5_LASNI, tr|A0A0J7KNL1|A0A0J7KNL1_LASNI, tr|A0A0J7MW81|A0A0J7MW81_LASNI, tr|A0A0J7NLL9|A0A0J7NLL9_LASNI		tr|A0A026VT70|A0A026VT70_OOCBI, tr|A0A026VT79|A0A026VT79_OOCBI, tr|A0A026VTJ3|A0A026VTJ3_OOCBI, tr|A0A026VU21|A0A026VU21_OOCBI, tr|A0A026VUW9|A0A026VUW9_OOCBI, tr|A0A026VUY8|A0A026VUY8_OOCBI, tr|A0A026VV47|A0A026VV47_OOCBI, tr|A0A026VW76|A0A026VW76_OOCBI, tr|A0A026VW82|A0A026VW82_OOCBI, tr|A0A026VWG3|A0A026VWG3_OOCBI, tr|A0A026VX32|A0A026VX32_OOCBI, tr|A0A026VXQ8|A0A026VXQ8_OOCBI, tr|A0A026VXV1|A…	tr|A0A6I9VXI2|A0A6I9VXI2_9HYME, tr|A0A6I9WFN6|A0A6I9WFN6_9HYME, tr|A0A6I9WRJ6|A0A6I9WRJ6_9HYME, tr|A0A6I9WV52|A0A6I9WV52_9HYME, tr|A0A6I9XI65|A0A6I9XI65_9HYME, tr|A0A8N1S5T5|A0A8N1S5T5_9HYME, tr|A0A8N1S9X9|A0A8N1S9X9_9HYME	tr|A0A836JVF0|A0A836JVF0_9HYME	tr|A0A6J1PCS6|A0A6J1PCS6_9HYME, tr|A0A6J1Q806|A0A6J1Q806_9HYME, tr|A0A6J1Q817|A0A6J1Q817_9HYME, tr|A0A6J1R5L4|A0A6J1R5L4_9HYME	tr|A0A4S2KHK0|A0A4S2KHK0_9HYME, tr|A0A4S2KI14|A0A4S2KI14_9HYME, tr|A0A4S2KN48|A0A4S2KN48_9HYME, tr|A0A4S2KNG7|A0A4S2KNG7_9HYME, tr|A0A4S2KR48|A0A4S2KR48_9HYME, tr|A0A4S2KWJ4|A0A4S2KWJ4_9HYME, tr|A0A4S2L6L3|A0A4S2L6L3_9HYME	tr|A0A151IQW9|A0A151IQW9_9HYME, tr|A0A151IQZ1|A0A151IQZ1_9HYME, tr|A0A151IR02|A0A151IR02_9HYME, tr|A0A151IR53|A0A151IR53_9HYME, tr|A0A151IRN3|A0A151IRN3_9HYME, tr|A0A151IRV1|A0A151IRV1_9HYME, tr|A0A151ISW1|A0A151ISW1_9HYME, tr|A0A151ITL1|A0A151ITL1_9HYME, tr|A0A151IU74|A0A151IU74_9HYME, tr|A0A151IUW7|A0A151IUW7_9HYME, tr|A0A151IUY1|A0A151IUY1_9HYME, tr|A0A151IUY3|A0A151IUY3_9HYME, tr|A0A151IUZ8|A…	tr|A0A151JT04|A0A151JT04_9HYME, tr|A0A151JT32|A0A151JT32_9HYME, tr|A0A151JTQ5|A0A151JTQ5_9HYME, tr|A0A151JV76|A0A151JV76_9HYME, tr|A0A151JWG9|A0A151JWG9_9HYME, tr|A0A151JWH9|A0A151JWH9_9HYME, tr|A0A151JWV2|A0A151JWV2_9HYME, tr|A0A151JX89|A0A151JX89_9HYME, tr|A0A151JXP9|A0A151JXP9_9HYME, tr|A0A151JXX6|A0A151JXX6_9HYME, tr|A0A151JY97|A0A151JY97_9HYME, tr|A0A151JZ38|A0A151JZ38_9HYME, tr|A0A151JZI2|A…	tr|A0A151WF90|A0A151WF90_9HYME, tr|A0A151WFG9|A0A151WFG9_9HYME, tr|A0A151WFU3|A0A151WFU3_9HYME, tr|A0A151WGA9|A0A151WGA9_9HYME, tr|A0A151WGC3|A0A151WGC3_9HYME, tr|A0A151WGS5|A0A151WGS5_9HYME, tr|A0A151WGT7|A0A151WGT7_9HYME, tr|A0A151WHA3|A0A151WHA3_9HYME, tr|A0A151WHA5|A0A151WHA5_9HYME, tr|A0A151WHQ8|A0A151WHQ8_9HYME, tr|A0A151WI14|A0A151WI14_9HYME, tr|A0A151WI33|A0A151WI33_9HYME, tr|A0A151WKZ0|A…				tr|A0A6P8MQW7|A0A6P8MQW7_9HYME, tr|A0A6P8NQS5|A0A6P8NQS5_9HYME	tr|A0A6P8L4X0|A0A6P8L4X0_BOMIM, tr|A0A6P8LRA0|A0A6P8LRA0_BOMIM	tr|A0A9C6SF43|A0A9C6SF43_BOMTE		tr|A0AAW0Z8L0|A0AAW0Z8L0_9HYME, tr|A0AAW0ZVZ0|A0AAW0ZVZ0_9HYME, tr|A0AAW0ZWH5|A0AAW0ZWH5_9HYME, tr|A0AAW1A2P1|A0AAW1A2P1_9HYME		Tnyl_g08043_i1, Tnyl_g10644_i1, Tnyl_g12872_i1	MSTRG.10087.1.p3, MSTRG.10123.1.p2, MSTRG.13336.1.p1, MSTRG.13336.2.p1, MSTRG.13945.1.p1, MSTRG.13954.1.p5, MSTRG.14520.1.p1, MSTRG.15854.1.p6, MSTRG.16337.1.p1, MSTRG.16357.1.p3, MSTRG.16474.1.p8, MSTRG.18005.1.p1, MSTRG.18711.1.p13, MSTRG.18712.1.p11, MSTRG.18712.2.p7, MSTRG.20420.1.p3, MSTRG.22131.1.p1, MSTRG.22131.1.p2, MSTRG.23394.1.p2, MSTRG.26697.1.p2, MSTRG.27316.1.p11, MSTRG.28772.1.p1, …	MSTRG.10910.1.p5, MSTRG.11715.1.p14, MSTRG.12743.13.p3, MSTRG.15166.1.p7, MSTRG.15390.1.p1, MSTRG.15390.2.p1, MSTRG.16035.1.p3, MSTRG.16124.1.p8, MSTRG.16741.1.p1, MSTRG.16742.1.p1, MSTRG.17334.1.p1, MSTRG.17971.1.p1, MSTRG.18892.1.p2, MSTRG.18893.1.p2, MSTRG.18893.2.p2, MSTRG.18893.3.p2, MSTRG.18893.4.p2, MSTRG.18893.5.p2, MSTRG.18893.6.p2, MSTRG.18893.7.p2, MSTRG.19051.1.p3, MSTRG.20714.1.p1, M…
OG0000025	tr|A0A836F516|A0A836F516_9HYME, tr|A0A836FIV9|A0A836FIV9_9HYME, tr|A0A836FLE5|A0A836FLE5_9HYME, tr|A0A836GCU5|A0A836GCU5_9HYME, tr|A0A836GFL1|A0A836GFL1_9HYME, tr|A0A836JSR9|A0A836JSR9_9HYME, tr|A0A836JYG1|A0A836JYG1_9HYME, tr|A0A836JYL1|A0A836JYL1_9HYME, tr|A0A836K184|A0A836K184_9HYME	tr|F4W4W3|F4W4W3_ACREC, tr|F4W4W4|F4W4W4_ACREC, tr|F4WQM1|F4WQM1_ACREC, tr|F4WQM2|F4WQM2_ACREC, tr|F4WQM3|F4WQM3_ACREC, tr|F4WQM4|F4WQM4_ACREC, tr|F4WW93|F4WW93_ACREC, tr|F4WW94|F4WW94_ACREC, tr|F4WY19|F4WY19_ACREC, tr|F4WZH0|F4WZH0_ACREC, tr|F4X3D5|F4X3D5_ACREC, tr|F4X660|F4X660_ACREC	tr|A0A836EDD0|A0A836EDD0_9HYME, tr|A0A836EJ92|A0A836EJ92_9HYME, tr|A0A836EWV3|A0A836EWV3_9HYME, tr|A0A836EY55|A0A836EY55_9HYME, tr|A0A836FSE9|A0A836FSE9_9HYME, tr|A0A836JX47|A0A836JX47_9HYME	tr|A0A836ECR5|A0A836ECR5_9HYME, tr|A0A836EPX0|A0A836EPX0_9HYME, tr|A0A836EQ65|A0A836EQ65_9HYME, tr|A0A836EYK3|A0A836EYK3_9HYME, tr|A0A836EYM1|A0A836EYM1_9HYME, tr|A0A836F0M4|A0A836F0M4_9HYME, tr|A0A836JB78|A0A836JB78_9HYME, tr|A0A836JDD1|A0A836JDD1_9HYME, tr|A0A836JHN5|A0A836JHN5_9HYME, tr|A0A836JI17|A0A836JI17_9HYME	tr|A0A158NGL7|A0A158NGL7_ATTCE, tr|A0A158NLL6|A0A158NLL6_ATTCE, tr|A0A158NLL8|A0A158NLL8_ATTCE, tr|A0A158NLL9|A0A158NLL9_ATTCE, tr|A0A158NPP4|A0A158NPP4_ATTCE, tr|A0A158NPQ5|A0A158NPQ5_ATTCE, tr|A0A158NPR6|A0A158NPR6_ATTCE, tr|A0A158NPS7|A0A158NPS7_ATTCE, tr|A0A158NRW4|A0A158NRW4_ATTCE, tr|A0A158NRW5|A0A158NRW5_ATTCE, tr|A0A158NRW6|A0A158NRW6_ATTCE, tr|A0A158NRW7|A0A158NRW7_ATTCE, tr|A0A158NRW8|A…	tr|A0A195AZJ1|A0A195AZJ1_9HYME, tr|A0A195B1K5|A0A195B1K5_9HYME, tr|A0A195BPT0|A0A195BPT0_9HYME, tr|A0A195BPT9|A0A195BPT9_9HYME, tr|A0A195BRE2|A0A195BRE2_9HYME, tr|A0A195BXW6|A0A195BXW6_9HYME	tr|E1ZVG4|E1ZVG4_CAMFO, tr|E2A5Z4|E2A5Z4_CAMFO, tr|E2A7D3|E2A7D3_CAMFO, tr|E2A7D4|E2A7D4_CAMFO, tr|E2A7D5|E2A7D5_CAMFO, tr|E2A7D7|E2A7D7_CAMFO, tr|E2A7D8|E2A7D8_CAMFO, tr|E2A7D9|E2A7D9_CAMFO, tr|E2A7E0|E2A7E0_CAMFO, tr|E2A7E1|E2A7E1_CAMFO, tr|E2A7E2|E2A7E2_CAMFO, tr|E2A7E3|E2A7E3_CAMFO, tr|E2A7E4|E2A7E4_CAMFO, tr|E2A7E6|E2A7E6_CAMFO, tr|E2A7E7|E2A7E7_CAMFO, tr|E2A7E8|E2A7E8_CAMFO, tr|E2A7E9|E2A7E…	tr|A0AAW2E5E3|A0AAW2E5E3_9HYME, tr|A0AAW2E839|A0AAW2E839_9HYME, tr|A0AAW2EA18|A0AAW2EA18_9HYME, tr|A0AAW2EAS4|A0AAW2EAS4_9HYME, tr|A0AAW2EBD3|A0AAW2EBD3_9HYME, tr|A0AAW2EBE1|A0AAW2EBE1_9HYME, tr|A0AAW2EC38|A0AAW2EC38_9HYME, tr|A0AAW2EE11|A0AAW2EE11_9HYME, tr|A0AAW2EE47|A0AAW2EE47_9HYME, tr|A0AAW2EE59|A0AAW2EE59_9HYME, tr|A0AAW2EEB3|A0AAW2EEB3_9HYME, tr|A0AAW2EF51|A0AAW2EF51_9HYME, tr|A0AAW2EF59|A…	tr|A0A151IEU3|A0A151IEU3_9HYME, tr|A0A151IM32|A0A151IM32_9HYME, tr|A0A151IM37|A0A151IM37_9HYME, tr|A0A151IM40|A0A151IM40_9HYME, tr|A0A151IM49|A0A151IM49_9HYME, tr|A0A151IP21|A0A151IP21_9HYME, tr|A0A195CV58|A0A195CV58_9HYME, tr|A0A195CYE0|A0A195CYE0_9HYME, tr|A0A195CZU4|A0A195CZU4_9HYME, tr|A0A195CZZ8|A0A195CZZ8_9HYME	tr|A0A6P3WP63|A0A6P3WP63_DINQU, tr|A0A6P3WPI8|A0A6P3WPI8_DINQU, tr|A0A6P3WPN2|A0A6P3WPN2_DINQU, tr|A0A6P3WQQ2|A0A6P3WQQ2_DINQU, tr|A0A6P3WVZ8|A0A6P3WVZ8_DINQU, tr|A0A6P3WX06|A0A6P3WX06_DINQU, tr|A0A6P3WZ10|A0A6P3WZ10_DINQU, tr|A0A6P3WZP1|A0A6P3WZP1_DINQU, tr|A0A6P3X0M6|A0A6P3X0M6_DINQU, tr|A0A6P3X0Q2|A0A6P3X0Q2_DINQU, tr|A0A6P3X6X6|A0A6P3X6X6_DINQU, tr|A0A6P3X7Z0|A0A6P3X7Z0_DINQU, tr|A0A6P3X947|A…	tr|E2B410|E2B410_HARSA, tr|E2BAY0|E2BAY0_HARSA, tr|E2BAY1|E2BAY1_HARSA, tr|E2BAY3|E2BAY3_HARSA, tr|E2BMT9|E2BMT9_HARSA, tr|E2BR03|E2BR03_HARSA, tr|E2C942|E2C942_HARSA, tr|E2C944|E2C944_HARSA	tr|A0A0J7JYS3|A0A0J7JYS3_LASNI, tr|A0A0J7KEF3|A0A0J7KEF3_LASNI, tr|A0A0J7KIA6|A0A0J7KIA6_LASNI, tr|A0A0J7KPP5|A0A0J7KPP5_LASNI, tr|A0A0J7L0V4|A0A0J7L0V4_LASNI, tr|A0A0J7L2U6|A0A0J7L2U6_LASNI, tr|A0A0J7N126|A0A0J7N126_LASNI, tr|A0A0J7N5Q2|A0A0J7N5Q2_LASNI, tr|A0A0J7NBG2|A0A0J7NBG2_LASNI	tr|A0AAV2N943|A0AAV2N943_9HYME, tr|A0AAV2N9C7|A0AAV2N9C7_9HYME, tr|A0AAV2N9I6|A0AAV2N9I6_9HYME, tr|A0AAV2N9M4|A0AAV2N9M4_9HYME, tr|A0AAV2N9T5|A0AAV2N9T5_9HYME, tr|A0AAV2NAD2|A0AAV2NAD2_9HYME, tr|A0AAV2NAM6|A0AAV2NAM6_9HYME, tr|A0AAV2NB96|A0AAV2NB96_9HYME, tr|A0AAV2NCQ3|A0AAV2NCQ3_9HYME, tr|A0AAV2NCZ8|A0AAV2NCZ8_9HYME, tr|A0AAV2P443|A0AAV2P443_9HYME, tr|A0AAV2P447|A0AAV2P447_9HYME, tr|A0AAV2P457|A…	tr|A0A026VRT8|A0A026VRT8_OOCBI, tr|A0A026VSL5|A0A026VSL5_OOCBI, tr|A0A026VSV8|A0A026VSV8_OOCBI, tr|A0A026VSX5|A0A026VSX5_OOCBI, tr|A0A026VT60|A0A026VT60_OOCBI, tr|A0A026VTL3|A0A026VTL3_OOCBI, tr|A0A026VTX3|A0A026VTX3_OOCBI, tr|A0A026VUC1|A0A026VUC1_OOCBI, tr|A0A026VWM5|A0A026VWM5_OOCBI, tr|A0A026VYW2|A0A026VYW2_OOCBI, tr|A0A026W040|A0A026W040_OOCBI, tr|A0A026W1C3|A0A026W1C3_OOCBI, tr|A0A026WLR9|A…	tr|A0A6I9VTL1|A0A6I9VTL1_9HYME, tr|A0A6I9W1V6|A0A6I9W1V6_9HYME, tr|A0A6I9W3A5|A0A6I9W3A5_9HYME, tr|A0A6I9WDU1|A0A6I9WDU1_9HYME, tr|A0A6I9WHR8|A0A6I9WHR8_9HYME, tr|A0A6I9WI52|A0A6I9WI52_9HYME, tr|A0A6I9WS15|A0A6I9WS15_9HYME, tr|A0A6I9WTP5|A0A6I9WTP5_9HYME, tr|A0A6I9WTT8|A0A6I9WTT8_9HYME, tr|A0A6I9WVX2|A0A6I9WVX2_9HYME, tr|A0A6I9WXE9|A0A6I9WXE9_9HYME, tr|A0A6I9WXG0|A0A6I9WXG0_9HYME, tr|A0A6I9X570|A…	tr|A0A836EPN1|A0A836EPN1_9HYME, tr|A0A836EWG3|A0A836EWG3_9HYME, tr|A0A836F4W9|A0A836F4W9_9HYME, tr|A0A836F608|A0A836F608_9HYME, tr|A0A836FVI7|A0A836FVI7_9HYME	tr|A0A6J1PDJ6|A0A6J1PDJ6_9HYME, tr|A0A6J1PE20|A0A6J1PE20_9HYME, tr|A0A6J1PE25|A0A6J1PE25_9HYME, tr|A0A6J1PE94|A0A6J1PE94_9HYME, tr|A0A6J1PE97|A0A6J1PE97_9HYME, tr|A0A6J1PEE1|A0A6J1PEE1_9HYME, tr|A0A6J1PEE4|A0A6J1PEE4_9HYME, tr|A0A6J1PEU9|A0A6J1PEU9_9HYME, tr|A0A6J1PJY7|A0A6J1PJY7_9HYME, tr|A0A6J1PN59|A0A6J1PN59_9HYME, tr|A0A6J1PQA1|A0A6J1PQA1_9HYME, tr|A0A6J1PV32|A0A6J1PV32_9HYME, tr|A0A6J1PW97|A…	tr|A0A4S2K200|A0A4S2K200_9HYME, tr|A0A4S2KQU3|A0A4S2KQU3_9HYME, tr|A0A4S2L0C5|A0A4S2L0C5_9HYME, tr|A0A4S2L211|A0A4S2L211_9HYME	tr|A0A151K2L5|A0A151K2L5_9HYME, tr|A0A151K394|A0A151K394_9HYME, tr|A0A195D827|A0A195D827_9HYME, tr|A0A195D830|A0A195D830_9HYME, tr|A0A195D846|A0A195D846_9HYME, tr|A0A195D9E7|A0A195D9E7_9HYME, tr|A0A195DE64|A0A195DE64_9HYME, tr|A0A195DP49|A0A195DP49_9HYME, tr|A0A195DQ98|A0A195DQ98_9HYME, tr|A0A195DRG3|A0A195DRG3_9HYME, tr|A0A195E7B5|A0A195E7B5_9HYME	tr|A0A151JY90|A0A151JY90_9HYME, tr|A0A151K3E3|A0A151K3E3_9HYME, tr|A0A151K3I8|A0A151K3I8_9HYME, tr|A0A151K3U0|A0A151K3U0_9HYME, tr|A0A195ERJ2|A0A195ERJ2_9HYME, tr|A0A195ESG0|A0A195ESG0_9HYME, tr|A0A195ESH4|A0A195ESH4_9HYME, tr|A0A195ETB0|A0A195ETB0_9HYME, tr|A0A195EU17|A0A195EU17_9HYME, tr|A0A195F2U9|A0A195F2U9_9HYME, tr|A0A195FU23|A0A195FU23_9HYME	tr|A0A151WTZ4|A0A151WTZ4_9HYME, tr|A0A151WUY5|A0A151WUY5_9HYME, tr|A0A151WV59|A0A151WV59_9HYME, tr|A0A151WVP1|A0A151WVP1_9HYME, tr|A0A151X1U3|A0A151X1U3_9HYME, tr|A0A151X256|A0A151X256_9HYME, tr|A0A151X284|A0A151X284_9HYME, tr|A0A151X4J8|A0A151X4J8_9HYME, tr|A0A151X4P7|A0A151X4P7_9HYME, tr|A0A151X4X7|A0A151X4X7_9HYME, tr|A0A151X4Z4|A0A151X4Z4_9HYME, tr|A0A151X535|A0A151X535_9HYME, tr|A0A151XCI1|A…	tr|A0A2A3ESA5|A0A2A3ESA5_APICC	tr|A0A7M6UEF2|A0A7M6UEF2_APIME, tr|A0A7M7IJ33|A0A7M7IJ33_APIME, tr|A0A7M7SRM1|A0A7M7SRM1_APIME	UPI000217CC84, UPI001E84A393	tr|A0A6P8LX62|A0A6P8LX62_9HYME, tr|A0A6P8LX81|A0A6P8LX81_9HYME, tr|A0A6P8M522|A0A6P8M522_9HYME, tr|A0A6P8M9B5|A0A6P8M9B5_9HYME, tr|A0A6P8MK66|A0A6P8MK66_9HYME, tr|A0A6P8MLQ2|A0A6P8MLQ2_9HYME	tr|A0A6P3DV40|A0A6P3DV40_BOMIM, tr|A0A6P3E593|A0A6P3E593_BOMIM, tr|A0A6P3UPZ2|A0A6P3UPZ2_BOMIM, tr|A0A6P6FGZ0|A0A6P6FGZ0_BOMIM, tr|A0A6P8L443|A0A6P8L443_BOMIM, tr|A0A6P8LA75|A0A6P8LA75_BOMIM, tr|A0A6P8LCX8|A0A6P8LCX8_BOMIM, tr|A0A6P8LIH3|A0A6P8LIH3_BOMIM, tr|A0A6P8LVX5|A0A6P8LVX5_BOMIM, tr|A0A6P8LZU3|A0A6P8LZU3_BOMIM	tr|A0A9B2MQP4|A0A9B2MQP4_BOMTE, tr|A0A9B7HWV7|A0A9B7HWV7_BOMTE, tr|A0A9C6S9I3|A0A9C6S9I3_BOMTE, tr|A0A9C6SMD8|A0A9C6SMD8_BOMTE, tr|A0A9C6SPL7|A0A9C6SPL7_BOMTE, tr|A0A9C6SPL8|A0A9C6SPL8_BOMTE, tr|A0A9C6VYD3|A0A9C6VYD3_BOMTE, tr|A0A9C6W1F5|A0A9C6W1F5_BOMTE, tr|A0A9C6WAH7|A0A9C6WAH7_BOMTE	tr|A0AA40G5F1|A0AA40G5F1_9HYME, tr|A0AA40G8V5|A0AA40G8V5_9HYME, tr|A0AA40G8W0|A0AA40G8W0_9HYME, tr|A0AA40G8W8|A0AA40G8W8_9HYME, tr|A0AA40G8X5|A0AA40G8X5_9HYME, tr|A0AA40G8Z7|A0AA40G8Z7_9HYME, tr|A0AA40G909|A0AA40G909_9HYME, tr|A0AA40G947|A0AA40G947_9HYME, tr|A0AA40G951|A0AA40G951_9HYME, tr|A0AA40GA45|A0AA40GA45_9HYME, tr|A0AA40GFS8|A0AA40GFS8_9HYME, tr|A0AA40KUF8|A0AA40KUF8_9HYME, tr|A0AA40KUG3|A…	tr|A0AAW0ZA75|A0AAW0ZA75_9HYME, tr|A0AAW0ZAE8|A0AAW0ZAE8_9HYME, tr|A0AAW1AG62|A0AAW1AG62_9HYME, tr|A0AAW1AG66|A0AAW1AG66_9HYME, tr|A0AAW1AGI5|A0AAW1AGI5_9HYME, tr|A0AAW1AGJ4|A0AAW1AGJ4_9HYME, tr|A0AAW1AGN2|A0AAW1AGN2_9HYME, tr|A0AAW1AGQ8|A0AAW1AGQ8_9HYME, tr|A0AAW1AGR3|A0AAW1AGR3_9HYME, tr|A0AAW1AGS7|A0AAW1AGS7_9HYME, tr|A0AAW1AGT0|A0AAW1AGT0_9HYME, tr|A0AAW1AGV8|A0AAW1AGV8_9HYME, tr|A0AAW1AH99|A…		TnylOR106N, TnylOR107, TnylOR108, TnylOR109, TnylOR110, TnylOR111, TnylOR112N, TnylOR113N, TnylOR114N, TnylOR204N, TnylOR285N, TnylOR335, TnylOR336, TnylOR337, TnylOR338, TnylOR339, TnylOR340, TnylOR341, TnylOR342, TnylOR343, TnylOR344, TnylOR345, TnylOR346, TnylOR347N, TnylOR348S, TnylOR349, TnylOR350, TnylOR351N, TnylOR352NP, TnylOR353, TnylOR354N, TnylOR425CN, Tnyl_g05291_i1, Tnyl_g05291_i2, T…	MSTRG.24410.1.p3, MSTRG.24410.3.p2, MSTRG.28080.1.p1, MSTRG.28089.1.p1, MSTRG.28090.1.p1, MSTRG.28093.1.p1, MSTRG.4054.1.p3, MSTRG.7234.1.p1, MSTRG.7235.1.p1, MSTRG.7238.1.p1, MSTRG.8953.1.p1	MSTRG.27281.1.p3, MSTRG.32858.1.p1, MSTRG.32884.1.p1, MSTRG.32885.1.p1, MSTRG.32886.1.p1, MSTRG.9347.1.p1
OG0000026	tr|A0A836F826|A0A836F826_9HYME, tr|A0A836K2F5|A0A836K2F5_9HYME	tr|F4W8U4|F4W8U4_ACREC, tr|F4WAQ6|F4WAQ6_ACREC, tr|F4WAQ8|F4WAQ8_ACREC, tr|F4WDZ9|F4WDZ9_ACREC, tr|F4WEQ8|F4WEQ8_ACREC, tr|F4WGH4|F4WGH4_ACREC, tr|F4WJI7|F4WJI7_ACREC, tr|F4WYI0|F4WYI0_ACREC, tr|F4X1M2|F4X1M2_ACREC, tr|F4X1R1|F4X1R1_ACREC, tr|F4X4E0|F4X4E0_ACREC, tr|F4X557|F4X557_ACREC, tr|F4X5A1|F4X5A1_ACREC, tr|F4X5P9|F4X5P9_ACREC		tr|A0A836JI71|A0A836JI71_9HYME	tr|A0A158N9A7|A0A158N9A7_ATTCE, tr|A0A158NFS8|A0A158NFS8_ATTCE, tr|A0A158NSX2|A0A158NSX2_ATTCE	tr|A0A151HYZ8|A0A151HYZ8_9HYME, tr|A0A151I2T4|A0A151I2T4_9HYME, tr|A0A151I3D8|A0A151I3D8_9HYME, tr|A0A151I544|A0A151I544_9HYME, tr|A0A151I5Y1|A0A151I5Y1_9HYME, tr|A0A151K1C9|A0A151K1C9_9HYME, tr|A0A195BDW4|A0A195BDW4_9HYME, tr|A0A195BJM0|A0A195BJM0_9HYME, tr|A0A195BKF2|A0A195BKF2_9HYME, tr|A0A195BLS1|A0A195BLS1_9HYME, tr|A0A195BMD5|A0A195BMD5_9HYME, tr|A0A195BQA2|A0A195BQA2_9HYME, tr|A0A195BXA4|A…	tr|E1ZZK6|E1ZZK6_CAMFO, tr|E1ZZM7|E1ZZM7_CAMFO, tr|E2A552|E2A552_CAMFO, tr|E2A6N4|E2A6N4_CAMFO, tr|E2A7J2|E2A7J2_CAMFO, tr|E2A9E3|E2A9E3_CAMFO, tr|E2AAA0|E2AAA0_CAMFO, tr|E2ABM4|E2ABM4_CAMFO, tr|E2AC45|E2AC45_CAMFO, tr|E2ADB5|E2ADB5_CAMFO, tr|E2AI85|E2AI85_CAMFO, tr|E2AIE1|E2AIE1_CAMFO, tr|E2AIE2|E2AIE2_CAMFO, tr|E2AKM9|E2AKM9_CAMFO, tr|E2AKN0|E2AKN0_CAMFO, tr|E2AKN1|E2AKN1_CAMFO, tr|E2AMA6|E2AMA…		tr|A0A151I673|A0A151I673_9HYME, tr|A0A151I6N2|A0A151I6N2_9HYME, tr|A0A151I6Z4|A0A151I6Z4_9HYME, tr|A0A151I794|A0A151I794_9HYME, tr|A0A151I7N8|A0A151I7N8_9HYME, tr|A0A151I8G3|A0A151I8G3_9HYME, tr|A0A151I905|A0A151I905_9HYME, tr|A0A151I976|A0A151I976_9HYME, tr|A0A151I977|A0A151I977_9HYME, tr|A0A151I988|A0A151I988_9HYME, tr|A0A151I9C0|A0A151I9C0_9HYME, tr|A0A151I9Z1|A0A151I9Z1_9HYME, tr|A0A151IA98|A…	tr|A0A6P3XDJ0|A0A6P3XDJ0_DINQU	tr|E2B494|E2B494_HARSA, tr|E2B499|E2B499_HARSA, tr|E2B4I1|E2B4I1_HARSA, tr|E2B7F0|E2B7F0_HARSA, tr|E2BDZ7|E2BDZ7_HARSA, tr|E2BF58|E2BF58_HARSA, tr|E2BG29|E2BG29_HARSA, tr|E2BGY3|E2BGY3_HARSA, tr|E2BGY4|E2BGY4_HARSA, tr|E2BHV7|E2BHV7_HARSA, tr|E2BJ13|E2BJ13_HARSA, tr|E2BKX3|E2BKX3_HARSA, tr|E2BL88|E2BL88_HARSA, tr|E2BMB0|E2BMB0_HARSA, tr|E2BN48|E2BN48_HARSA, tr|E2BR11|E2BR11_HARSA, tr|E2BR90|E2BR9…	tr|A0A0J7JWM3|A0A0J7JWM3_LASNI, tr|A0A0J7JXQ6|A0A0J7JXQ6_LASNI, tr|A0A0J7JZK7|A0A0J7JZK7_LASNI, tr|A0A0J7JZY7|A0A0J7JZY7_LASNI, tr|A0A0J7K0K2|A0A0J7K0K2_LASNI, tr|A0A0J7K0L9|A0A0J7K0L9_LASNI, tr|A0A0J7K5A6|A0A0J7K5A6_LASNI, tr|A0A0J7KCI4|A0A0J7KCI4_LASNI, tr|A0A0J7KDV0|A0A0J7KDV0_LASNI, tr|A0A0J7MQ00|A0A0J7MQ00_LASNI, tr|A0A0J7MTK9|A0A0J7MTK9_LASNI	tr|A0AAV2MYX2|A0AAV2MYX2_9HYME, tr|A0AAV2MZH5|A0AAV2MZH5_9HYME	tr|A0A026VW59|A0A026VW59_OOCBI, tr|A0A026VWR2|A0A026VWR2_OOCBI, tr|A0A026W294|A0A026W294_OOCBI, tr|A0A026W423|A0A026W423_OOCBI, tr|A0A026W5T0|A0A026W5T0_OOCBI, tr|A0A026WC20|A0A026WC20_OOCBI, tr|A0A026WC77|A0A026WC77_OOCBI, tr|A0A026WDN7|A0A026WDN7_OOCBI, tr|A0A026WER8|A0A026WER8_OOCBI, tr|A0A026WGX0|A0A026WGX0_OOCBI, tr|A0A026WKK1|A0A026WKK1_OOCBI, tr|A0A026WLG1|A0A026WLG1_OOCBI, tr|A0A026WLV3|A…	tr|A0A6I9VX54|A0A6I9VX54_9HYME				tr|A0A151IR73|A0A151IR73_9HYME, tr|A0A151IR91|A0A151IR91_9HYME, tr|A0A151IRA1|A0A151IRA1_9HYME, tr|A0A151IRL7|A0A151IRL7_9HYME, tr|A0A151IRQ0|A0A151IRQ0_9HYME, tr|A0A151IRY1|A0A151IRY1_9HYME, tr|A0A151IS35|A0A151IS35_9HYME, tr|A0A151IS71|A0A151IS71_9HYME, tr|A0A151ISD2|A0A151ISD2_9HYME, tr|A0A151ISE4|A0A151ISE4_9HYME, tr|A0A151ISF5|A0A151ISF5_9HYME, tr|A0A151ISG9|A0A151ISG9_9HYME, tr|A0A151ISK6|A…	tr|A0A151JT94|A0A151JT94_9HYME, tr|A0A151JTH1|A0A151JTH1_9HYME, tr|A0A151JTP0|A0A151JTP0_9HYME, tr|A0A151JTX7|A0A151JTX7_9HYME, tr|A0A151JU21|A0A151JU21_9HYME, tr|A0A151JU57|A0A151JU57_9HYME, tr|A0A151JUG2|A0A151JUG2_9HYME, tr|A0A151JUK2|A0A151JUK2_9HYME, tr|A0A151JVW3|A0A151JVW3_9HYME, tr|A0A151JWD9|A0A151JWD9_9HYME, tr|A0A151JWL0|A0A151JWL0_9HYME, tr|A0A151JWY8|A0A151JWY8_9HYME, tr|A0A151JX62|A…	tr|A0A151WE88|A0A151WE88_9HYME, tr|A0A151WEZ9|A0A151WEZ9_9HYME, tr|A0A151WFH1|A0A151WFH1_9HYME, tr|A0A151WGP5|A0A151WGP5_9HYME, tr|A0A151WGU7|A0A151WGU7_9HYME, tr|A0A151WH98|A0A151WH98_9HYME, tr|A0A151WH99|A0A151WH99_9HYME, tr|A0A151WHB3|A0A151WHB3_9HYME, tr|A0A151WHJ7|A0A151WHJ7_9HYME, tr|A0A151WHR5|A0A151WHR5_9HYME, tr|A0A151WHU4|A0A151WHU4_9HYME, tr|A0A151WI28|A0A151WI28_9HYME, tr|A0A151WI56|A…										Ankyrin_Tnyl_g03715_i1	MSTRG.1.1.p2, MSTRG.1.1.p25, MSTRG.1.1.p27, MSTRG.10836.1.p1, MSTRG.10992.1.p1, MSTRG.10992.1.p2, MSTRG.11026.1.p1, MSTRG.11027.1.p1, MSTRG.13169.1.p1, MSTRG.14048.1.p1, MSTRG.15954.1.p5, MSTRG.15954.1.p6, MSTRG.15955.1.p1, MSTRG.1693.1.p3, MSTRG.18549.1.p1, MSTRG.2025.1.p2, MSTRG.2025.1.p6, MSTRG.2025.1.p7, MSTRG.2026.1.p2, MSTRG.20265.1.p1, MSTRG.20266.1.p11, MSTRG.20266.1.p3, MSTRG.2033.1.p2, …	MSTRG.1.1.p15, MSTRG.1.1.p16, MSTRG.1.1.p2, MSTRG.10143.1.p1, MSTRG.10144.1.p1, MSTRG.10152.1.p1, MSTRG.10211.1.p7, MSTRG.10748.1.p4, MSTRG.12679.1.p1, MSTRG.12680.1.p1, MSTRG.12717.1.p2, MSTRG.12717.1.p3, MSTRG.16135.1.p1, MSTRG.17321.1.p1, MSTRG.17974.1.p1, MSTRG.18286.1.p1, MSTRG.18286.1.p5, MSTRG.18475.1.p1, MSTRG.18549.1.p1, MSTRG.18775.1.p1, MSTRG.19679.1.p1, MSTRG.23522.1.p1, MSTRG.24450.1…
OG0000027		tr|F4W5Z2|F4W5Z2_ACREC, tr|F4WKL0|F4WKL0_ACREC			tr|A0A158NJH2|A0A158NJH2_ATTCE	tr|A0A151HYN8|A0A151HYN8_9HYME, tr|A0A151HZV9|A0A151HZV9_9HYME, tr|A0A151I472|A0A151I472_9HYME, tr|A0A195BT84|A0A195BT84_9HYME, tr|A0A195BWE1|A0A195BWE1_9HYME	tr|E1ZUW8|E1ZUW8_CAMFO, tr|E1ZV85|E1ZV85_CAMFO, tr|E1ZX33|E1ZX33_CAMFO, tr|E1ZXE2|E1ZXE2_CAMFO, tr|E1ZXN4|E1ZXN4_CAMFO, tr|E1ZZ18|E1ZZ18_CAMFO, tr|E1ZZD4|E1ZZD4_CAMFO, tr|E1ZZI3|E1ZZI3_CAMFO, tr|E2A0D4|E2A0D4_CAMFO, tr|E2A0H7|E2A0H7_CAMFO, tr|E2A299|E2A299_CAMFO, tr|E2A2A3|E2A2A3_CAMFO, tr|E2A2J8|E2A2J8_CAMFO, tr|E2A2M0|E2A2M0_CAMFO, tr|E2A325|E2A325_CAMFO, tr|E2A329|E2A329_CAMFO, tr|E2A3I6|E2A3I…	tr|A0AAW2F895|A0AAW2F895_9HYME	tr|A0A151I6A4|A0A151I6A4_9HYME, tr|A0A151I6R7|A0A151I6R7_9HYME, tr|A0A151I6S2|A0A151I6S2_9HYME, tr|A0A151I718|A0A151I718_9HYME, tr|A0A151I7F2|A0A151I7F2_9HYME, tr|A0A151I7J6|A0A151I7J6_9HYME, tr|A0A151I7Q3|A0A151I7Q3_9HYME, tr|A0A151I888|A0A151I888_9HYME, tr|A0A151I904|A0A151I904_9HYME, tr|A0A151I9E6|A0A151I9E6_9HYME, tr|A0A151I9R3|A0A151I9R3_9HYME, tr|A0A151I9Z8|A0A151I9Z8_9HYME, tr|A0A151IA40|A…		tr|E2B2A4|E2B2A4_HARSA, tr|E2B2L6|E2B2L6_HARSA, tr|E2B4W3|E2B4W3_HARSA, tr|E2B5A9|E2B5A9_HARSA, tr|E2B9N0|E2B9N0_HARSA, tr|E2BAE5|E2BAE5_HARSA, tr|E2BB69|E2BB69_HARSA, tr|E2BC47|E2BC47_HARSA, tr|E2BCS0|E2BCS0_HARSA, tr|E2BD17|E2BD17_HARSA, tr|E2BF39|E2BF39_HARSA, tr|E2BFF7|E2BFF7_HARSA, tr|E2BHY5|E2BHY5_HARSA, tr|E2BM30|E2BM30_HARSA, tr|E2BMP0|E2BMP0_HARSA, tr|E2BNR8|E2BNR8_HARSA, tr|E2BNS9|E2BNS…	tr|A0A0J7JWX9|A0A0J7JWX9_LASNI, tr|A0A0J7K1S7|A0A0J7K1S7_LASNI, tr|A0A0J7K1W8|A0A0J7K1W8_LASNI, tr|A0A0J7K322|A0A0J7K322_LASNI, tr|A0A0J7K337|A0A0J7K337_LASNI, tr|A0A0J7K354|A0A0J7K354_LASNI, tr|A0A0J7K3Q5|A0A0J7K3Q5_LASNI, tr|A0A0J7K4B4|A0A0J7K4B4_LASNI, tr|A0A0J7K4J6|A0A0J7K4J6_LASNI, tr|A0A0J7K4S7|A0A0J7K4S7_LASNI, tr|A0A0J7K4X7|A0A0J7K4X7_LASNI, tr|A0A0J7K548|A0A0J7K548_LASNI, tr|A0A0J7K5B0|A…	tr|A0AAV2MVY8|A0AAV2MVY8_9HYME, tr|A0AAV2MW27|A0AAV2MW27_9HYME, tr|A0AAV2MW56|A0AAV2MW56_9HYME, tr|A0AAV2MWA0|A0AAV2MWA0_9HYME, tr|A0AAV2MWU7|A0AAV2MWU7_9HYME, tr|A0AAV2MX00|A0AAV2MX00_9HYME, tr|A0AAV2MXD2|A0AAV2MXD2_9HYME, tr|A0AAV2MYB5|A0AAV2MYB5_9HYME, tr|A0AAV2MYE4|A0AAV2MYE4_9HYME, tr|A0AAV2MYE6|A0AAV2MYE6_9HYME, tr|A0AAV2MZ20|A0AAV2MZ20_9HYME, tr|A0AAV2MZ52|A0AAV2MZ52_9HYME, tr|A0AAV2MZ61|A…	tr|A0A026VUS6|A0A026VUS6_OOCBI, tr|A0A026VW44|A0A026VW44_OOCBI, tr|A0A026VXD6|A0A026VXD6_OOCBI, tr|A0A026VXG6|A0A026VXG6_OOCBI, tr|A0A026VXL4|A0A026VXL4_OOCBI, tr|A0A026VXN7|A0A026VXN7_OOCBI, tr|A0A026VZM2|A0A026VZM2_OOCBI, tr|A0A026W0D6|A0A026W0D6_OOCBI, tr|A0A026W1D7|A0A026W1D7_OOCBI, tr|A0A026W1H4|A0A026W1H4_OOCBI, tr|A0A026W2I8|A0A026W2I8_OOCBI, tr|A0A026W3M9|A0A026W3M9_OOCBI, tr|A0A026W3Y8|A…	tr|A0A8N1S8H0|A0A8N1S8H0_9HYME, tr|A0A8N1SBQ2|A0A8N1SBQ2_9HYME		tr|A0A6J1PEH9|A0A6J1PEH9_9HYME, tr|A0A6J1PEU5|A0A6J1PEU5_9HYME, tr|A0A6J1PFC6|A0A6J1PFC6_9HYME, tr|A0A6J1PIA5|A0A6J1PIA5_9HYME, tr|A0A6J1PRU4|A0A6J1PRU4_9HYME, tr|A0A6J1PRX1|A0A6J1PRX1_9HYME, tr|A0A6J1PRY7|A0A6J1PRY7_9HYME, tr|A0A6J1PTA7|A0A6J1PTA7_9HYME, tr|A0A6J1Q065|A0A6J1Q065_9HYME, tr|A0A6J1Q0D1|A0A6J1Q0D1_9HYME, tr|A0A6J1Q241|A0A6J1Q241_9HYME, tr|A0A6J1Q6E0|A0A6J1Q6E0_9HYME, tr|A0A6J1Q6L9|A…	tr|A0A4S2JB37|A0A4S2JB37_9HYME, tr|A0A4S2JSI5|A0A4S2JSI5_9HYME, tr|A0A4S2K1R1|A0A4S2K1R1_9HYME, tr|A0A4S2KA12|A0A4S2KA12_9HYME, tr|A0A4S2KEI8|A0A4S2KEI8_9HYME, tr|A0A4S2KJB3|A0A4S2KJB3_9HYME, tr|A0A4S2KUJ8|A0A4S2KUJ8_9HYME, tr|A0A4S2KWW4|A0A4S2KWW4_9HYME, tr|A0A4S2KZA3|A0A4S2KZA3_9HYME, tr|A0A4S2KZH5|A0A4S2KZH5_9HYME, tr|A0A4S2KZK7|A0A4S2KZK7_9HYME, tr|A0A4S2KZW7|A0A4S2KZW7_9HYME, tr|A0A4S2L5K5|A…	tr|A0A151IRE8|A0A151IRE8_9HYME, tr|A0A151ISS3|A0A151ISS3_9HYME, tr|A0A151IT94|A0A151IT94_9HYME, tr|A0A151ITY1|A0A151ITY1_9HYME, tr|A0A151ITZ2|A0A151ITZ2_9HYME, tr|A0A151IU33|A0A151IU33_9HYME, tr|A0A151IUD9|A0A151IUD9_9HYME, tr|A0A151IWA8|A0A151IWA8_9HYME, tr|A0A151IWM9|A0A151IWM9_9HYME, tr|A0A151IXL7|A0A151IXL7_9HYME, tr|A0A151IXX0|A0A151IXX0_9HYME, tr|A0A151IZ13|A0A151IZ13_9HYME, tr|A0A151IZH5|A…	tr|A0A151JY40|A0A151JY40_9HYME, tr|A0A151JZP7|A0A151JZP7_9HYME, tr|A0A151K083|A0A151K083_9HYME, tr|A0A195EQE4|A0A195EQE4_9HYME	tr|A0A151WEX7|A0A151WEX7_9HYME, tr|A0A151WHQ0|A0A151WHQ0_9HYME, tr|A0A151WJT3|A0A151WJT3_9HYME, tr|A0A151WK92|A0A151WK92_9HYME, tr|A0A151WKR0|A0A151WKR0_9HYME, tr|A0A151WL64|A0A151WL64_9HYME, tr|A0A151WNY7|A0A151WNY7_9HYME, tr|A0A151WPH4|A0A151WPH4_9HYME, tr|A0A151WPP9|A0A151WPP9_9HYME, tr|A0A151WQ79|A0A151WQ79_9HYME, tr|A0A151WQL9|A0A151WQL9_9HYME, tr|A0A151WUZ7|A0A151WUZ7_9HYME, tr|A0A151WUZ9|A…										Tnyl_g01656_i1, Tnyl_g06374_i1, Tnyl_g08342_i1, Tnyl_g08342_i2, Tnyl_g08505_i1, Tnyl_g09422_i1, Tnyl_g09498_i1, Tnyl_g09716_i1, Tnyl_g14929_i1, Tnyl_g14929_i3, Tnyl_g15013_i1, Tnyl_g19303_i1, Tnyl_g19303_i2	MSTRG.13268.1.p2, MSTRG.13270.1.p1, MSTRG.13295.1.p1, MSTRG.14131.1.p32, MSTRG.14431.1.p16, MSTRG.14432.1.p4, MSTRG.14432.2.p2, MSTRG.14862.1.p1, MSTRG.15908.1.p1, MSTRG.16194.1.p1, MSTRG.16336.1.p1, MSTRG.16336.2.p1, MSTRG.16336.3.p1, MSTRG.16336.4.p1, MSTRG.16336.5.p1, MSTRG.16336.6.p1, MSTRG.16336.7.p1, MSTRG.16336.9.p1, MSTRG.16570.1.p1, MSTRG.16575.1.p1, MSTRG.18229.1.p2, MSTRG.20298.12.p1, …	MSTRG.10008.1.p3, MSTRG.10008.2.p3, MSTRG.10008.3.p3, MSTRG.11116.1.p2, MSTRG.11867.1.p1, MSTRG.14306.1.p1, MSTRG.15315.2.p1, MSTRG.15315.2.p3, MSTRG.15315.4.p1, MSTRG.15315.4.p3, MSTRG.15348.1.p1, MSTRG.15355.1.p1, MSTRG.15355.2.p2, MSTRG.16178.1.p1, MSTRG.16614.1.p4, MSTRG.17323.1.p1, MSTRG.18425.1.p1, MSTRG.18892.1.p1, MSTRG.18893.1.p1, MSTRG.18893.2.p1, MSTRG.18893.3.p1, MSTRG.18893.4.p1, MST…
OG0000028	tr|A0A836FTN9|A0A836FTN9_9HYME, tr|A0A836GL76|A0A836GL76_9HYME	tr|F4WXT8|F4WXT8_ACREC	tr|A0A836FIT0|A0A836FIT0_9HYME	tr|A0A836J7B3|A0A836J7B3_9HYME, tr|A0A836JBC7|A0A836JBC7_9HYME	tr|A0A158NXJ1|A0A158NXJ1_ATTCE, tr|A0A158P3H7|A0A158P3H7_ATTCE	tr|A0A195BW48|A0A195BW48_9HYME	tr|E1ZZI8|E1ZZI8_CAMFO, tr|E1ZZI9|E1ZZI9_CAMFO, tr|E1ZZJ2|E1ZZJ2_CAMFO	tr|A0AAW2H1X9|A0AAW2H1X9_9HYME, tr|A0AAW2H1Y5|A0AAW2H1Y5_9HYME, tr|A0AAW2H1Y7|A0AAW2H1Y7_9HYME, tr|A0AAW2H1Y8|A0AAW2H1Y8_9HYME, tr|A0AAW2H1Z2|A0AAW2H1Z2_9HYME, tr|A0AAW2H1Z7|A0AAW2H1Z7_9HYME, tr|A0AAW2H200|A0AAW2H200_9HYME, tr|A0AAW2H203|A0AAW2H203_9HYME, tr|A0AAW2H204|A0AAW2H204_9HYME, tr|A0AAW2H209|A0AAW2H209_9HYME, tr|A0AAW2H212|A0AAW2H212_9HYME, tr|A0AAW2H213|A0AAW2H213_9HYME, tr|A0AAW2H214|A…	tr|A0A195D4Y3|A0A195D4Y3_9HYME	tr|A0A6P3YB98|A0A6P3YB98_DINQU, tr|A0A6P3YBA2|A0A6P3YBA2_DINQU, tr|A0A6P3YBA5|A0A6P3YBA5_DINQU, tr|A0A6P3YBA8|A0A6P3YBA8_DINQU, tr|A0A6P3YBB2|A0A6P3YBB2_DINQU, tr|A0A6P3YBB5|A0A6P3YBB5_DINQU, tr|A0A6P3YBC5|A0A6P3YBC5_DINQU, tr|A0A6P3YBE4|A0A6P3YBE4_DINQU, tr|A0A6P3YBE9|A0A6P3YBE9_DINQU, tr|A0A6P3YBF5|A0A6P3YBF5_DINQU, tr|A0A6P3YBG0|A0A6P3YBG0_DINQU, tr|A0A6P3YBG6|A0A6P3YBG6_DINQU, tr|A0A6P3YBH0|A…	tr|E2BDR1|E2BDR1_HARSA, tr|E2BDR3|E2BDR3_HARSA, tr|E2BDR4|E2BDR4_HARSA	tr|A0A0J7KP56|A0A0J7KP56_LASNI, tr|A0A0J7KW10|A0A0J7KW10_LASNI	tr|A0AAV2P1E2|A0AAV2P1E2_9HYME, tr|A0AAV2P1E8|A0AAV2P1E8_9HYME, tr|A0AAV2P1L5|A0AAV2P1L5_9HYME, tr|A0AAV2P294|A0AAV2P294_9HYME, tr|A0AAV2P346|A0AAV2P346_9HYME	tr|A0A026WGX6|A0A026WGX6_OOCBI	tr|A0A6I9VVT7|A0A6I9VVT7_9HYME, tr|A0A6I9VVU2|A0A6I9VVU2_9HYME, tr|A0A6I9VY22|A0A6I9VY22_9HYME, tr|A0A6I9W0R0|A0A6I9W0R0_9HYME, tr|A0A6I9W0R7|A0A6I9W0R7_9HYME, tr|A0A6I9W479|A0A6I9W479_9HYME, tr|A0A6I9WJL8|A0A6I9WJL8_9HYME, tr|A0A6I9WN93|A0A6I9WN93_9HYME	tr|A0A836JHJ9|A0A836JHJ9_9HYME	tr|A0A6J1PRI4|A0A6J1PRI4_9HYME, tr|A0A6J1PRM5|A0A6J1PRM5_9HYME, tr|A0A6J1PRQ7|A0A6J1PRQ7_9HYME, tr|A0A6J1PRQ8|A0A6J1PRQ8_9HYME, tr|A0A6J1PRR1|A0A6J1PRR1_9HYME, tr|A0A6J1PRR3|A0A6J1PRR3_9HYME, tr|A0A6J1PRR4|A0A6J1PRR4_9HYME, tr|A0A6J1PRR9|A0A6J1PRR9_9HYME, tr|A0A6J1PRS7|A0A6J1PRS7_9HYME, tr|A0A6J1PRU3|A0A6J1PRU3_9HYME, tr|A0A6J1PRW6|A0A6J1PRW6_9HYME, tr|A0A6J1PRZ1|A0A6J1PRZ1_9HYME, tr|A0A6J1PRZ5|A…	tr|A0A4S2KXD7|A0A4S2KXD7_9HYME	tr|A0A195EJ97|A0A195EJ97_9HYME	tr|A0A195F4I3|A0A195F4I3_9HYME	tr|A0A151WZ87|A0A151WZ87_9HYME	tr|A0A2A3E693|A0A2A3E693_APICC, tr|A0A2A3E7M0|A0A2A3E7M0_APICC, tr|A0A2A3E8A2|A0A2A3E8A2_APICC	tr|A0A7M7MNH5|A0A7M7MNH5_APIME, tr|A0A7M7MNI2|A0A7M7MNI2_APIME, tr|A0A7M7MNI9|A0A7M7MNI9_APIME, tr|A0A7M7MNJ5|A0A7M7MNJ5_APIME, tr|A0A7M7MNK8|A0A7M7MNK8_APIME, tr|A0A7M7MNK9|A0A7M7MNK9_APIME, tr|A0A7M7MNL2|A0A7M7MNL2_APIME, tr|A0A7M7MNL8|A0A7M7MNL8_APIME, tr|A0A7M7MNL9|A0A7M7MNL9_APIME, tr|A0A7M7MNM0|A0A7M7MNM0_APIME, tr|A0A7M7MNM5|A0A7M7MNM5_APIME, tr|A0A7M7MNM6|A0A7M7MNM6_APIME, tr|A0A7M7MNM8|A…	UPI000629175F	tr|A0A6P8LEI7|A0A6P8LEI7_9HYME, tr|A0A6P8LEJ0|A0A6P8LEJ0_9HYME, tr|A0A6P8LEJ1|A0A6P8LEJ1_9HYME, tr|A0A6P8LEJ7|A0A6P8LEJ7_9HYME, tr|A0A6P8LEK0|A0A6P8LEK0_9HYME, tr|A0A6P8LEK3|A0A6P8LEK3_9HYME, tr|A0A6P8LEK7|A0A6P8LEK7_9HYME, tr|A0A6P8LEL1|A0A6P8LEL1_9HYME, tr|A0A6P8LEL6|A0A6P8LEL6_9HYME, tr|A0A6P8LEM2|A0A6P8LEM2_9HYME, tr|A0A6P8LJW5|A0A6P8LJW5_9HYME, tr|A0A6P8LJX0|A0A6P8LJX0_9HYME, tr|A0A6P8LJX3|A…	tr|A0A6P3V813|A0A6P3V813_BOMIM, tr|A0A6P3V8K4|A0A6P3V8K4_BOMIM, tr|A0A6P6F691|A0A6P6F691_BOMIM, tr|A0A6P6F696|A0A6P6F696_BOMIM, tr|A0A6P6F6H8|A0A6P6F6H8_BOMIM, tr|A0A6P6F6I1|A0A6P6F6I1_BOMIM, tr|A0A6P6F7A9|A0A6P6F7A9_BOMIM, tr|A0A6P6F7B4|A0A6P6F7B4_BOMIM, tr|A0A6P6F7J8|A0A6P6F7J8_BOMIM, tr|A0A6P6F7U9|A0A6P6F7U9_BOMIM, tr|A0A6P8KVC2|A0A6P8KVC2_BOMIM, tr|A0A6P8KVC7|A0A6P8KVC7_BOMIM, tr|A0A6P8KVD0|A…	tr|A0A9B2JJL8|A0A9B2JJL8_BOMTE, tr|A0A9B2MN66|A0A9B2MN66_BOMTE, tr|A0A9B2MQ22|A0A9B2MQ22_BOMTE, tr|A0A9B2MQL1|A0A9B2MQL1_BOMTE, tr|A0A9B7CWK6|A0A9B7CWK6_BOMTE, tr|A0A9B7CWW3|A0A9B7CWW3_BOMTE, tr|A0A9B7CX32|A0A9B7CX32_BOMTE, tr|A0A9B7CX55|A0A9B7CX55_BOMTE, tr|A0A9B7CXC7|A0A9B7CXC7_BOMTE, tr|A0A9B7CXG5|A0A9B7CXG5_BOMTE, tr|A0A9B7CXS2|A0A9B7CXS2_BOMTE, tr|A0A9B7CY44|A0A9B7CY44_BOMTE, tr|A0A9C6S9X3|A…	tr|A0AA40FJU3|A0AA40FJU3_9HYME, tr|A0AA40FK68|A0AA40FK68_9HYME, tr|A0AA40FKN8|A0AA40FKN8_9HYME, tr|A0AA40KHM3|A0AA40KHM3_9HYME	tr|A0AAW0Z9A7|A0AAW0Z9A7_9HYME, tr|A0AAW0Z9B0|A0AAW0Z9B0_9HYME	sp|Q03720|SLO_DROME, tr|A0A0B4KGV3|A0A0B4KGV3_DROME, tr|A0A0B4KGZ3|A0A0B4KGZ3_DROME, tr|A0A0B4KHF8|A0A0B4KHF8_DROME, tr|A0A0B4KHT2|A0A0B4KHT2_DROME, tr|A0A0B4KI08|A0A0B4KI08_DROME, tr|E1JIV7|E1JIV7_DROME	Tnyl_g06360_i1, Tnyl_g06360_i10, Tnyl_g06360_i11, Tnyl_g06360_i12, Tnyl_g06360_i13, Tnyl_g06360_i14, Tnyl_g06360_i15, Tnyl_g06360_i16, Tnyl_g06360_i17, Tnyl_g06360_i18, Tnyl_g06360_i19, Tnyl_g06360_i2, Tnyl_g06360_i20, Tnyl_g06360_i21, Tnyl_g06360_i22, Tnyl_g06360_i23, Tnyl_g06360_i24, Tnyl_g06360_i25, Tnyl_g06360_i26, Tnyl_g06360_i27, Tnyl_g06360_i28, Tnyl_g06360_i29, Tnyl_g06360_i3, Tnyl_g06360…	MSTRG.10718.1.p1, MSTRG.10718.10.p1, MSTRG.10718.10.p2, MSTRG.10718.11.p1, MSTRG.10718.12.p1, MSTRG.10718.13.p1, MSTRG.10718.14.p1, MSTRG.10718.15.p1, MSTRG.10718.16.p1, MSTRG.10718.17.p1, MSTRG.10718.18.p1, MSTRG.10718.19.p1, MSTRG.10718.2.p1, MSTRG.10718.20.p1, MSTRG.10718.21.p1, MSTRG.10718.22.p1, MSTRG.10718.23.p1, MSTRG.10718.24.p1, MSTRG.10718.25.p1, MSTRG.10718.26.p1, MSTRG.10718.27.p1, MS…	MSTRG.12396.1.p1, MSTRG.12396.10.p1, MSTRG.12396.10.p2, MSTRG.12396.11.p1, MSTRG.12396.11.p2, MSTRG.12396.12.p1, MSTRG.12396.12.p2, MSTRG.12396.13.p1, MSTRG.12396.14.p1, MSTRG.12396.15.p1, MSTRG.12396.16.p1, MSTRG.12396.17.p1, MSTRG.12396.18.p1, MSTRG.12396.19.p1, MSTRG.12396.2.p1, MSTRG.12396.20.p1, MSTRG.12396.21.p1, MSTRG.12396.22.p1, MSTRG.12396.23.p1, MSTRG.12396.24.p1, MSTRG.12396.25.p1, MS…
OG0000029	tr|A0A836ERZ6|A0A836ERZ6_9HYME, tr|A0A836FN31|A0A836FN31_9HYME, tr|A0A836FTR7|A0A836FTR7_9HYME, tr|A0A836G173|A0A836G173_9HYME, tr|A0A836GCM6|A0A836GCM6_9HYME, tr|A0A836GLU4|A0A836GLU4_9HYME, tr|A0A836K7U7|A0A836K7U7_9HYME	tr|F4WFK1|F4WFK1_ACREC, tr|F4WFM6|F4WFM6_ACREC, tr|F4WQ67|F4WQ67_ACREC, tr|F4WR33|F4WR33_ACREC, tr|F4WVT7|F4WVT7_ACREC	tr|A0A836F7D5|A0A836F7D5_9HYME, tr|A0A836FVA1|A0A836FVA1_9HYME, tr|A0A836JW88|A0A836JW88_9HYME, tr|A0A836JYA6|A0A836JYA6_9HYME, tr|A0A836JYC4|A0A836JYC4_9HYME, tr|A0A836JYV7|A0A836JYV7_9HYME, tr|A0A836K702|A0A836K702_9HYME	tr|A0A836ED27|A0A836ED27_9HYME, tr|A0A836EEW5|A0A836EEW5_9HYME, tr|A0A836EI55|A0A836EI55_9HYME, tr|A0A836ELP9|A0A836ELP9_9HYME, tr|A0A836EZ37|A0A836EZ37_9HYME, tr|A0A836JIC0|A0A836JIC0_9HYME	tr|A0A158NCX5|A0A158NCX5_ATTCE, tr|A0A158NF66|A0A158NF66_ATTCE, tr|A0A158NSG7|A0A158NSG7_ATTCE, tr|A0A158NSI8|A0A158NSI8_ATTCE, tr|A0A158NXF3|A0A158NXF3_ATTCE	tr|A0A151HYI5|A0A151HYI5_9HYME, tr|A0A151HYU2|A0A151HYU2_9HYME, tr|A0A151I5F8|A0A151I5F8_9HYME, tr|A0A195BBN5|A0A195BBN5_9HYME, tr|A0A195BL66|A0A195BL66_9HYME, tr|A0A195BSG4|A0A195BSG4_9HYME, tr|A0A195BXN8|A0A195BXN8_9HYME	tr|E1ZZL0|E1ZZL0_CAMFO, tr|E1ZZL1|E1ZZL1_CAMFO, tr|E1ZZL2|E1ZZL2_CAMFO, tr|E2A8C2|E2A8C2_CAMFO, tr|E2ABJ6|E2ABJ6_CAMFO, tr|E2ABJ7|E2ABJ7_CAMFO, tr|E2AF54|E2AF54_CAMFO, tr|E2AN04|E2AN04_CAMFO, tr|E2ARB6|E2ARB6_CAMFO, tr|E2ARC1|E2ARC1_CAMFO, tr|E2ARC3|E2ARC3_CAMFO, tr|E2B199|E2B199_CAMFO	tr|A0AAW2ESQ4|A0AAW2ESQ4_9HYME, tr|A0AAW2ESS1|A0AAW2ESS1_9HYME, tr|A0AAW2ESV1|A0AAW2ESV1_9HYME, tr|A0AAW2EU04|A0AAW2EU04_9HYME, tr|A0AAW2EUH8|A0AAW2EUH8_9HYME, tr|A0AAW2EV32|A0AAW2EV32_9HYME, tr|A0AAW2EVC7|A0AAW2EVC7_9HYME, tr|A0AAW2EW34|A0AAW2EW34_9HYME, tr|A0AAW2EWD2|A0AAW2EWD2_9HYME, tr|A0AAW2EWG4|A0AAW2EWG4_9HYME, tr|A0AAW2EWL1|A0AAW2EWL1_9HYME, tr|A0AAW2EWM7|A0AAW2EWM7_9HYME, tr|A0AAW2EX37|A…	tr|A0A151IFP8|A0A151IFP8_9HYME, tr|A0A151INA2|A0A151INA2_9HYME, tr|A0A195CGA1|A0A195CGA1_9HYME, tr|A0A195CTS0|A0A195CTS0_9HYME	tr|A0A6P3WW37|A0A6P3WW37_DINQU, tr|A0A6P3WW92|A0A6P3WW92_DINQU, tr|A0A6P3WWD5|A0A6P3WWD5_DINQU, tr|A0A6P3WWT8|A0A6P3WWT8_DINQU, tr|A0A6P3WX73|A0A6P3WX73_DINQU, tr|A0A6P3WZ63|A0A6P3WZ63_DINQU, tr|A0A6P3WZL3|A0A6P3WZL3_DINQU, tr|A0A6P3XBA7|A0A6P3XBA7_DINQU, tr|A0A6P3XBD9|A0A6P3XBD9_DINQU, tr|A0A6P3XSR8|A0A6P3XSR8_DINQU, tr|A0A6P3Y980|A0A6P3Y980_DINQU	tr|E2B2U0|E2B2U0_HARSA, tr|E2B5Q2|E2B5Q2_HARSA, tr|E2BRJ9|E2BRJ9_HARSA, tr|E2BZ83|E2BZ83_HARSA, tr|E2C983|E2C983_HARSA	tr|A0A0J7JVF4|A0A0J7JVF4_LASNI, tr|A0A0J7KP15|A0A0J7KP15_LASNI, tr|A0A0J7KP37|A0A0J7KP37_LASNI, tr|A0A0J7KY58|A0A0J7KY58_LASNI	tr|A0AAV2N564|A0AAV2N564_9HYME, tr|A0AAV2NC07|A0AAV2NC07_9HYME, tr|A0AAV2NC15|A0AAV2NC15_9HYME, tr|A0AAV2NCG2|A0AAV2NCG2_9HYME, tr|A0AAV2NCP1|A0AAV2NCP1_9HYME, tr|A0AAV2NCR5|A0AAV2NCR5_9HYME, tr|A0AAV2ND46|A0AAV2ND46_9HYME, tr|A0AAV2NDC9|A0AAV2NDC9_9HYME, tr|A0AAV2NDZ7|A0AAV2NDZ7_9HYME, tr|A0AAV2NEZ5|A0AAV2NEZ5_9HYME, tr|A0AAV2NF90|A0AAV2NF90_9HYME, tr|A0AAV2NFA1|A0AAV2NFA1_9HYME, tr|A0AAV2NGY1|A…	tr|A0A026W3W3|A0A026W3W3_OOCBI, tr|A0A026W444|A0A026W444_OOCBI, tr|A0A026WD66|A0A026WD66_OOCBI, tr|A0A026WNS0|A0A026WNS0_OOCBI, tr|A0A026WTT5|A0A026WTT5_OOCBI, tr|A0A026WV87|A0A026WV87_OOCBI, tr|A0A026WW49|A0A026WW49_OOCBI	tr|A0A6I9VMG6|A0A6I9VMG6_9HYME, tr|A0A6I9VVL9|A0A6I9VVL9_9HYME, tr|A0A6I9VZF0|A0A6I9VZF0_9HYME, tr|A0A6I9W2V0|A0A6I9W2V0_9HYME, tr|A0A6I9W8I7|A0A6I9W8I7_9HYME, tr|A0A6I9W9E2|A0A6I9W9E2_9HYME, tr|A0A6I9WQQ9|A0A6I9WQQ9_9HYME, tr|A0A8N1S304|A0A8N1S304_9HYME, tr|A0A8N1S792|A0A8N1S792_9HYME	tr|A0A836E706|A0A836E706_9HYME, tr|A0A836EYR8|A0A836EYR8_9HYME, tr|A0A836EYV0|A0A836EYV0_9HYME, tr|A0A836J882|A0A836J882_9HYME	tr|A0A6J1PDR3|A0A6J1PDR3_9HYME, tr|A0A6J1PDT9|A0A6J1PDT9_9HYME, tr|A0A6J1PMP3|A0A6J1PMP3_9HYME, tr|A0A6J1PMQ4|A0A6J1PMQ4_9HYME, tr|A0A6J1PMZ9|A0A6J1PMZ9_9HYME, tr|A0A6J1PQG7|A0A6J1PQG7_9HYME, tr|A0A6J1PQK4|A0A6J1PQK4_9HYME, tr|A0A6J1PQV5|A0A6J1PQV5_9HYME, tr|A0A6J1PSK6|A0A6J1PSK6_9HYME, tr|A0A6J1Q2C1|A0A6J1Q2C1_9HYME, tr|A0A6J1Q4M1|A0A6J1Q4M1_9HYME, tr|A0A6J1Q9R1|A0A6J1Q9R1_9HYME, tr|A0A6J1QJ43|A…	tr|A0A4S2JQR9|A0A4S2JQR9_9HYME, tr|A0A4S2JS72|A0A4S2JS72_9HYME, tr|A0A4S2K8R9|A0A4S2K8R9_9HYME, tr|A0A4S2KPC2|A0A4S2KPC2_9HYME, tr|A0A4S2KT55|A0A4S2KT55_9HYME, tr|A0A4S2KTC1|A0A4S2KTC1_9HYME, tr|A0A4S2KY98|A0A4S2KY98_9HYME, tr|A0A4S2L0P0|A0A4S2L0P0_9HYME, tr|A0A4V6RG14|A0A4V6RG14_9HYME	tr|A0A151J442|A0A151J442_9HYME, tr|A0A151J4A1|A0A151J4A1_9HYME, tr|A0A151JFD9|A0A151JFD9_9HYME, tr|A0A195DU77|A0A195DU77_9HYME, tr|A0A195E8H4|A0A195E8H4_9HYME, tr|A0A195EDH6|A0A195EDH6_9HYME	tr|A0A195FA27|A0A195FA27_9HYME, tr|A0A195FB70|A0A195FB70_9HYME, tr|A0A195FGK5|A0A195FGK5_9HYME, tr|A0A195FJP8|A0A195FJP8_9HYME, tr|A0A195FT67|A0A195FT67_9HYME, tr|A0A195FT90|A0A195FT90_9HYME	tr|A0A151WHZ6|A0A151WHZ6_9HYME, tr|A0A151WI95|A0A151WI95_9HYME, tr|A0A151WIA8|A0A151WIA8_9HYME, tr|A0A151WKU1|A0A151WKU1_9HYME, tr|A0A151WR77|A0A151WR77_9HYME	tr|A0A2A3E5L2|A0A2A3E5L2_APICC, tr|A0A2A3E5M3|A0A2A3E5M3_APICC, tr|A0A2A3E5P3|A0A2A3E5P3_APICC, tr|A0A2A3E5S7|A0A2A3E5S7_APICC, tr|A0A2A3E5S9|A0A2A3E5S9_APICC, tr|A0A2A3E5T3|A0A2A3E5T3_APICC, tr|A0A2A3E6D0|A0A2A3E6D0_APICC, tr|A0A2A3E703|A0A2A3E703_APICC, tr|A0A2A3E712|A0A2A3E712_APICC, tr|A0A2A3E755|A0A2A3E755_APICC, tr|A0A2A3E7A9|A0A2A3E7A9_APICC, tr|A0A2A3E7M6|A0A2A3E7M6_APICC, tr|A0A2A3E7N5|A…	tr|A0A7M6UEN5|A0A7M6UEN5_APIME, tr|A0A7M6UGX0|A0A7M6UGX0_APIME, tr|A0A7M6UQB3|A0A7M6UQB3_APIME, tr|A0A7M6W8M0|A0A7M6W8M0_APIME, tr|A0A7M7GUM4|A0A7M7GUM4_APIME, tr|A0A7M7GUN3|A0A7M7GUN3_APIME, tr|A0A7M7GXC0|A0A7M7GXC0_APIME, tr|A0A7M7IJ60|A0A7M7IJ60_APIME, tr|A0A7M7L4R6|A0A7M7L4R6_APIME, tr|A0A7M7MSK5|A0A7M7MSK5_APIME, tr|A0A7M7MSS6|A0A7M7MSS6_APIME, tr|A0A7M7MSW5|A0A7M7MSW5_APIME, tr|A0A7M7MSY3|A…	UPI0000518C3E, UPI000051A3BD, UPI000E5CFB19, UPI000E5D59A4, UPI001E82B2DF, UPI001E836066, UPI001E839C2E, UPI001E83A86F, UPI001E8479C8, UPI001E84E91A, UPI001E84F5FE, UPI001E856344, UPI001E85A6FE, UPI001E86D816, UPI001E87F6EE, UPI001E88C417, UPI001E89088A, UPI001E8A11E7, UPI001E8A5DE2, UPI001E8B0429, UPI001E8B4ECA, UPI001E8C44D6	tr|A0A6P8LZ74|A0A6P8LZ74_9HYME, tr|A0A6P8MLR6|A0A6P8MLR6_9HYME, tr|A0A6P8MM06|A0A6P8MM06_9HYME, tr|A0A6P8MMG9|A0A6P8MMG9_9HYME, tr|A0A6P8N239|A0A6P8N239_9HYME, tr|A0A6P8N252|A0A6P8N252_9HYME, tr|A0A6P8N273|A0A6P8N273_9HYME, tr|A0A6P8N2D4|A0A6P8N2D4_9HYME, tr|A0A6P8N2F6|A0A6P8N2F6_9HYME, tr|A0A6P8NCY2|A0A6P8NCY2_9HYME, tr|A0A6P8NK57|A0A6P8NK57_9HYME, tr|A0A6P8NSV5|A0A6P8NSV5_9HYME	tr|A0A6P3DSQ0|A0A6P3DSQ0_BOMIM, tr|A0A6P3DW62|A0A6P3DW62_BOMIM, tr|A0A6P3E277|A0A6P3E277_BOMIM, tr|A0A6P3E3B7|A0A6P3E3B7_BOMIM, tr|A0A6P3E5L5|A0A6P3E5L5_BOMIM, tr|A0A6P3UMX8|A0A6P3UMX8_BOMIM, tr|A0A6P3UNL8|A0A6P3UNL8_BOMIM, tr|A0A6P3V379|A0A6P3V379_BOMIM, tr|A0A6P8LM22|A0A6P8LM22_BOMIM, tr|A0A6P8LM61|A0A6P8LM61_BOMIM, tr|A0A6P9FR66|A0A6P9FR66_BOMIM, tr|A0A6P9FRA4|A0A6P9FRA4_BOMIM	tr|A0A9B0C0J4|A0A9B0C0J4_BOMTE, tr|A0A9B0CE02|A0A9B0CE02_BOMTE, tr|A0A9B2JMD0|A0A9B2JMD0_BOMTE, tr|A0A9B2JNC7|A0A9B2JNC7_BOMTE, tr|A0A9B2JS54|A0A9B2JS54_BOMTE, tr|A0A9B2JT56|A0A9B2JT56_BOMTE, tr|A0A9B2JTH9|A0A9B2JTH9_BOMTE, tr|A0A9B2MQ23|A0A9B2MQ23_BOMTE, tr|A0A9C6S9R6|A0A9C6S9R6_BOMTE, tr|A0A9C6SEK4|A0A9C6SEK4_BOMTE, tr|A0A9C6SKW8|A0A9C6SKW8_BOMTE, tr|A0A9C6SUW0|A0A9C6SUW0_BOMTE	tr|A0AA40FEM7|A0AA40FEM7_9HYME, tr|A0AA40FEZ4|A0AA40FEZ4_9HYME, tr|A0AA40FMR7|A0AA40FMR7_9HYME, tr|A0AA40FMR8|A0AA40FMR8_9HYME, tr|A0AA40FMS7|A0AA40FMS7_9HYME, tr|A0AA40FMS8|A0AA40FMS8_9HYME, tr|A0AA40FMW5|A0AA40FMW5_9HYME, tr|A0AA40FMX9|A0AA40FMX9_9HYME, tr|A0AA40FMY3|A0AA40FMY3_9HYME, tr|A0AA40FN85|A0AA40FN85_9HYME, tr|A0AA40FNA3|A0AA40FNA3_9HYME, tr|A0AA40FNC1|A0AA40FNC1_9HYME, tr|A0AA40FNC9|A…	tr|A0AAW0ZF52|A0AAW0ZF52_9HYME, tr|A0AAW0ZSE1|A0AAW0ZSE1_9HYME, tr|A0AAW0ZV45|A0AAW0ZV45_9HYME, tr|A0AAW1A9Q4|A0AAW1A9Q4_9HYME, tr|A0AAW1AAZ0|A0AAW1AAZ0_9HYME, tr|A0AAW1AD86|A0AAW1AD86_9HYME, tr|A0AAW1ADB3|A0AAW1ADB3_9HYME, tr|A0AAW1ADD5|A0AAW1ADD5_9HYME, tr|A0AAW1ADF4|A0AAW1ADF4_9HYME, tr|A0AAW1ADP2|A0AAW1ADP2_9HYME, tr|A0AAW1ADP6|A0AAW1ADP6_9HYME, tr|A0AAW1ADT5|A0AAW1ADT5_9HYME, tr|A0AAW1ADY3|A…	sp|P33270|CP6A2_DROME, sp|P82711|C6A19_DROME, sp|Q27593|CP6A8_DROME, sp|Q27594|CP6A9_DROME, sp|Q9V4U7|C6A14_DROME, sp|Q9V4U9|C6A13_DROME, sp|Q9V769|C6A22_DROME, sp|Q9V770|C6A17_DROME, sp|Q9V771|C6A23_DROME, sp|Q9V773|C6A20_DROME, sp|Q9V774|C6A21_DROME, tr|A0A0B4LF54|A0A0B4LF54_DROME, tr|A0A0B4LFE8|A0A0B4LFE8_DROME, tr|A0A0B4LGH5|A0A0B4LGH5_DROME	Cytochrome_P450_Tnyl_g03105_i1, Cytochrome_P450_Tnyl_g04602_i1, Cytochrome_P450_Tnyl_g04603_i1, Cytochrome_P450_Tnyl_g04604_i1, Cytochrome_P450_Tnyl_g04605_i1, Cytochrome_P450_Tnyl_g04606_i1, Cytochrome_P450_Tnyl_g04607_i1, Cytochrome_P450_Tnyl_g04608_i1, Cytochrome_P450_Tnyl_g04609_i1, Cytochrome_P450_Tnyl_g09063_i3, Cytochrome_P450_Tnyl_g09252_i1, Cytochrome_P450_Tnyl_g12250_i1, Tnyl_g03105_i2,…	MSTRG.15379.1.p1, MSTRG.15379.2.p2, MSTRG.15379.3.p1, MSTRG.15379.4.p1, MSTRG.15379.5.p1, MSTRG.15379.6.p1, MSTRG.15654.1.p1, MSTRG.5479.1.p1, MSTRG.5479.1.p4, MSTRG.7942.1.p1, MSTRG.7947.1.p1, MSTRG.7948.1.p1, MSTRG.7948.10.p1, MSTRG.7948.11.p1, MSTRG.7948.11.p2, MSTRG.7948.12.p1, MSTRG.7948.13.p1, MSTRG.7948.14.p1, MSTRG.7948.14.p2, MSTRG.7948.15.p1, MSTRG.7948.16.p1, MSTRG.7948.17.p1, MSTRG.79…	MSTRG.17724.1.p1, MSTRG.17724.2.p1, MSTRG.17724.3.p1, MSTRG.18052.1.p1, MSTRG.24081.1.p1, MSTRG.6366.1.p1, MSTRG.6366.1.p2, MSTRG.9191.1.p1, MSTRG.9191.10.p1, MSTRG.9191.11.p1, MSTRG.9191.12.p1, MSTRG.9191.13.p1, MSTRG.9191.14.p1, MSTRG.9191.15.p1, MSTRG.9191.16.p1, MSTRG.9191.17.p1, MSTRG.9191.18.p1, MSTRG.9191.19.p1, MSTRG.9191.2.p1, MSTRG.9191.20.p1, MSTRG.9191.21.p1, MSTRG.9191.22.p1, MSTRG.9…
OG0000030	tr|A0A836K8V1|A0A836K8V1_9HYME	tr|F4WC16|F4WC16_ACREC, tr|F4WVM1|F4WVM1_ACREC, tr|F4X2H4|F4X2H4_ACREC		tr|A0A836F469|A0A836F469_9HYME, tr|A0A836JDW8|A0A836JDW8_9HYME	tr|A0A158N9B0|A0A158N9B0_ATTCE, tr|A0A158N9W5|A0A158N9W5_ATTCE, tr|A0A158NK33|A0A158NK33_ATTCE, tr|A0A158NM06|A0A158NM06_ATTCE, tr|A0A158NZE1|A0A158NZE1_ATTCE, tr|A0A158P148|A0A158P148_ATTCE, tr|A0A158P1K0|A0A158P1K0_ATTCE	tr|A0A151HXQ2|A0A151HXQ2_9HYME, tr|A0A151HYT6|A0A151HYT6_9HYME, tr|A0A151I025|A0A151I025_9HYME, tr|A0A151I1U2|A0A151I1U2_9HYME, tr|A0A151I3K4|A0A151I3K4_9HYME, tr|A0A151I3N6|A0A151I3N6_9HYME, tr|A0A151I4D7|A0A151I4D7_9HYME, tr|A0A151I4E6|A0A151I4E6_9HYME, tr|A0A151I4H2|A0A151I4H2_9HYME, tr|A0A151I592|A0A151I592_9HYME, tr|A0A151K1E1|A0A151K1E1_9HYME, tr|A0A195B0E2|A0A195B0E2_9HYME, tr|A0A195B5G1|A…	tr|E1ZWZ2|E1ZWZ2_CAMFO, tr|E2AWR7|E2AWR7_CAMFO		tr|A0A151I6U8|A0A151I6U8_9HYME, tr|A0A151I708|A0A151I708_9HYME, tr|A0A151I776|A0A151I776_9HYME, tr|A0A151I782|A0A151I782_9HYME, tr|A0A151I7Q6|A0A151I7Q6_9HYME, tr|A0A151I898|A0A151I898_9HYME, tr|A0A151I8E3|A0A151I8E3_9HYME, tr|A0A151I8S0|A0A151I8S0_9HYME, tr|A0A151I8U9|A0A151I8U9_9HYME, tr|A0A151I8W6|A0A151I8W6_9HYME, tr|A0A151I919|A0A151I919_9HYME, tr|A0A151I966|A0A151I966_9HYME, tr|A0A151I973|A…	tr|A0A6P3XEP3|A0A6P3XEP3_DINQU, tr|A0A6P3XHC4|A0A6P3XHC4_DINQU, tr|A0A6P3XJE4|A0A6P3XJE4_DINQU, tr|A0A6P3XKJ5|A0A6P3XKJ5_DINQU, tr|A0A6P3XT64|A0A6P3XT64_DINQU, tr|A0A6P3XW07|A0A6P3XW07_DINQU, tr|A0A6P3Y7L6|A0A6P3Y7L6_DINQU, tr|A0A6P3Y7P1|A0A6P3Y7P1_DINQU, tr|A0A6P3Y981|A0A6P3Y981_DINQU, tr|A0A6P3Y996|A0A6P3Y996_DINQU, tr|A0A6P3YAA8|A0A6P3YAA8_DINQU, tr|A0A6P3YC18|A0A6P3YC18_DINQU	tr|E2B9Z4|E2B9Z4_HARSA, tr|E2BCS2|E2BCS2_HARSA, tr|E2BDW4|E2BDW4_HARSA, tr|E2BE75|E2BE75_HARSA, tr|E2BF57|E2BF57_HARSA, tr|E2BK54|E2BK54_HARSA, tr|E2BLH2|E2BLH2_HARSA, tr|E2BM41|E2BM41_HARSA, tr|E2BP57|E2BP57_HARSA, tr|E2BR88|E2BR88_HARSA, tr|E2BRM5|E2BRM5_HARSA, tr|E2BTL2|E2BTL2_HARSA, tr|E2BXQ6|E2BXQ6_HARSA, tr|E2BXQ7|E2BXQ7_HARSA, tr|E2BXR3|E2BXR3_HARSA, tr|E2BXR4|E2BXR4_HARSA, tr|E2C2B4|E2C2B…	tr|A0A0J7JTI9|A0A0J7JTI9_LASNI, tr|A0A0J7JUN6|A0A0J7JUN6_LASNI, tr|A0A0J7JZZ4|A0A0J7JZZ4_LASNI, tr|A0A0J7K020|A0A0J7K020_LASNI, tr|A0A0J7K0D1|A0A0J7K0D1_LASNI, tr|A0A0J7K174|A0A0J7K174_LASNI, tr|A0A0J7K2Q9|A0A0J7K2Q9_LASNI, tr|A0A0J7K3Q0|A0A0J7K3Q0_LASNI, tr|A0A0J7K6Y4|A0A0J7K6Y4_LASNI, tr|A0A0J7K986|A0A0J7K986_LASNI, tr|A0A0J7KCN9|A0A0J7KCN9_LASNI, tr|A0A0J7KDB9|A0A0J7KDB9_LASNI, tr|A0A0J7KEG6|A…	tr|A0AAV2NKT3|A0AAV2NKT3_9HYME, tr|A0AAV2NN79|A0AAV2NN79_9HYME	tr|A0A026VW57|A0A026VW57_OOCBI, tr|A0A026VWR7|A0A026VWR7_OOCBI, tr|A0A026VZG0|A0A026VZG0_OOCBI, tr|A0A026W1H7|A0A026W1H7_OOCBI, tr|A0A026W2H5|A0A026W2H5_OOCBI, tr|A0A026W3A2|A0A026W3A2_OOCBI, tr|A0A026W3A5|A0A026W3A5_OOCBI, tr|A0A026W3L3|A0A026W3L3_OOCBI, tr|A0A026W3W5|A0A026W3W5_OOCBI, tr|A0A026W4Y8|A0A026W4Y8_OOCBI, tr|A0A026W783|A0A026W783_OOCBI, tr|A0A026W7D1|A0A026W7D1_OOCBI, tr|A0A026W7T1|A…	tr|A0A6I9VRC4|A0A6I9VRC4_9HYME, tr|A0A6I9VV20|A0A6I9VV20_9HYME, tr|A0A6I9VY38|A0A6I9VY38_9HYME, tr|A0A6I9VYX9|A0A6I9VYX9_9HYME, tr|A0A6I9W0Z3|A0A6I9W0Z3_9HYME, tr|A0A6I9W469|A0A6I9W469_9HYME, tr|A0A6I9W600|A0A6I9W600_9HYME, tr|A0A6I9WPP7|A0A6I9WPP7_9HYME, tr|A0A6I9XMM7|A0A6I9XMM7_9HYME, tr|A0A6I9XMW7|A0A6I9XMW7_9HYME, tr|A0A8N1S4G7|A0A8N1S4G7_9HYME, tr|A0A8N1S4P8|A0A8N1S4P8_9HYME	tr|A0A836FCI6|A0A836FCI6_9HYME, tr|A0A836FGI8|A0A836FGI8_9HYME, tr|A0A836FI56|A0A836FI56_9HYME, tr|A0A836JV10|A0A836JV10_9HYME	tr|A0A6J1PCA9|A0A6J1PCA9_9HYME, tr|A0A6J1PCH1|A0A6J1PCH1_9HYME, tr|A0A6J1PE22|A0A6J1PE22_9HYME, tr|A0A6J1PED7|A0A6J1PED7_9HYME, tr|A0A6J1PFA5|A0A6J1PFA5_9HYME, tr|A0A6J1PHX2|A0A6J1PHX2_9HYME, tr|A0A6J1PI75|A0A6J1PI75_9HYME, tr|A0A6J1PJ19|A0A6J1PJ19_9HYME, tr|A0A6J1PL17|A0A6J1PL17_9HYME, tr|A0A6J1PLS5|A0A6J1PLS5_9HYME, tr|A0A6J1PLZ7|A0A6J1PLZ7_9HYME, tr|A0A6J1PM32|A0A6J1PM32_9HYME, tr|A0A6J1PNB3|A…		tr|A0A151IRB1|A0A151IRB1_9HYME, tr|A0A151IRL1|A0A151IRL1_9HYME, tr|A0A151IRM3|A0A151IRM3_9HYME, tr|A0A151IS88|A0A151IS88_9HYME, tr|A0A151ISL8|A0A151ISL8_9HYME, tr|A0A151ISS6|A0A151ISS6_9HYME, tr|A0A151ISX8|A0A151ISX8_9HYME, tr|A0A151IT98|A0A151IT98_9HYME, tr|A0A151ITB1|A0A151ITB1_9HYME, tr|A0A151ITB7|A0A151ITB7_9HYME, tr|A0A151ITJ8|A0A151ITJ8_9HYME, tr|A0A151ITM2|A0A151ITM2_9HYME, tr|A0A151ITU0|A…	tr|A0A151JT23|A0A151JT23_9HYME, tr|A0A151JTQ1|A0A151JTQ1_9HYME, tr|A0A151JTR2|A0A151JTR2_9HYME, tr|A0A151JUN8|A0A151JUN8_9HYME, tr|A0A151JUP8|A0A151JUP8_9HYME, tr|A0A151JUQ3|A0A151JUQ3_9HYME, tr|A0A151JUV0|A0A151JUV0_9HYME, tr|A0A151JV61|A0A151JV61_9HYME, tr|A0A151JWA8|A0A151JWA8_9HYME, tr|A0A151JWM5|A0A151JWM5_9HYME, tr|A0A151JX00|A0A151JX00_9HYME, tr|A0A151JX76|A0A151JX76_9HYME, tr|A0A151JXN4|A…	tr|A0A151WGP1|A0A151WGP1_9HYME, tr|A0A151WHG2|A0A151WHG2_9HYME, tr|A0A151WHT3|A0A151WHT3_9HYME, tr|A0A151WIF6|A0A151WIF6_9HYME, tr|A0A151WJ74|A0A151WJ74_9HYME, tr|A0A151WL29|A0A151WL29_9HYME, tr|A0A151WLQ5|A0A151WLQ5_9HYME, tr|A0A151WMW6|A0A151WMW6_9HYME, tr|A0A151WSY3|A0A151WSY3_9HYME, tr|A0A151WU07|A0A151WU07_9HYME, tr|A0A151WU26|A0A151WU26_9HYME, tr|A0A151WU81|A0A151WU81_9HYME, tr|A0A151WWX5|A…											MSTRG.1.1.p1, MSTRG.10835.1.p1, MSTRG.10993.1.p1, MSTRG.11025.1.p6, MSTRG.14049.1.p1, MSTRG.1665.1.p2, MSTRG.18548.1.p2, MSTRG.2025.1.p1, MSTRG.20264.1.p1, MSTRG.2039.1.p1, MSTRG.2195.1.p1, MSTRG.23342.1.p1, MSTRG.23342.1.p2, MSTRG.23445.1.p1, MSTRG.25469.1.p1, MSTRG.25586.1.p1, MSTRG.25592.1.p1, MSTRG.25595.1.p1, MSTRG.29209.1.p1, MSTRG.30425.11.p13, MSTRG.30425.11.p8, MSTRG.30426.1.p10, MSTRG.3…	MSTRG.1.1.p1, MSTRG.10165.1.p1, MSTRG.10916.1.p1, MSTRG.12681.1.p1, MSTRG.12717.1.p5, MSTRG.12717.1.p8, MSTRG.16135.1.p4, MSTRG.18332.1.p1, MSTRG.18774.1.p1, MSTRG.18862.1.p1, MSTRG.23370.1.p3, MSTRG.23519.1.p1, MSTRG.23519.1.p6, MSTRG.24396.1.p1, MSTRG.2458.1.p1, MSTRG.2472.1.p1, MSTRG.26824.1.p1, MSTRG.26825.1.p1, MSTRG.26835.1.p1, MSTRG.26953.1.p1, MSTRG.29789.1.p1, MSTRG.29826.1.p1, MSTRG.298…
OG0000031	tr|A0A836F124|A0A836F124_9HYME, tr|A0A836F136|A0A836F136_9HYME, tr|A0A836F6T5|A0A836F6T5_9HYME, tr|A0A836G878|A0A836G878_9HYME, tr|A0A836G976|A0A836G976_9HYME, tr|A0A836G984|A0A836G984_9HYME, tr|A0A836K886|A0A836K886_9HYME, tr|A0A836K8Z1|A0A836K8Z1_9HYME	tr|F4WF47|F4WF47_ACREC, tr|F4WPC2|F4WPC2_ACREC, tr|F4WTI4|F4WTI4_ACREC, tr|F4WTI5|F4WTI5_ACREC, tr|F4WTJ0|F4WTJ0_ACREC, tr|F4WTJ1|F4WTJ1_ACREC, tr|F4WZC8|F4WZC8_ACREC	tr|A0A836EU07|A0A836EU07_9HYME, tr|A0A836FCX0|A0A836FCX0_9HYME, tr|A0A836FIP9|A0A836FIP9_9HYME, tr|A0A836FXV1|A0A836FXV1_9HYME, tr|A0A836FYS2|A0A836FYS2_9HYME, tr|A0A836GA77|A0A836GA77_9HYME, tr|A0A836GMI2|A0A836GMI2_9HYME, tr|A0A836K758|A0A836K758_9HYME	tr|A0A836E8C6|A0A836E8C6_9HYME, tr|A0A836F1Q7|A0A836F1Q7_9HYME, tr|A0A836FC16|A0A836FC16_9HYME, tr|A0A836JCK5|A0A836JCK5_9HYME, tr|A0A836JDJ8|A0A836JDJ8_9HYME, tr|A0A836JDS3|A0A836JDS3_9HYME	tr|A0A158NP59|A0A158NP59_ATTCE, tr|A0A158NQX4|A0A158NQX4_ATTCE, tr|A0A158NXQ3|A0A158NXQ3_ATTCE, tr|A0A158NXQ5|A0A158NXQ5_ATTCE, tr|A0A158NY74|A0A158NY74_ATTCE, tr|A0A158NY76|A0A158NY76_ATTCE, tr|A0A158NY78|A0A158NY78_ATTCE, tr|A0A158NY79|A0A158NY79_ATTCE, tr|A0A158P0N3|A0A158P0N3_ATTCE	tr|A0A151HYB6|A0A151HYB6_9HYME, tr|A0A195AY33|A0A195AY33_9HYME, tr|A0A195AZP1|A0A195AZP1_9HYME, tr|A0A195B090|A0A195B090_9HYME, tr|A0A195B0H6|A0A195B0H6_9HYME, tr|A0A195B191|A0A195B191_9HYME	tr|E1ZYQ7|E1ZYQ7_CAMFO, tr|E1ZYR3|E1ZYR3_CAMFO, tr|E1ZYR4|E1ZYR4_CAMFO, tr|E1ZYR5|E1ZYR5_CAMFO, tr|E2ABK0|E2ABK0_CAMFO, tr|E2ADX2|E2ADX2_CAMFO, tr|E2AM54|E2AM54_CAMFO, tr|E2AUH8|E2AUH8_CAMFO, tr|E2AYC1|E2AYC1_CAMFO, tr|E2AZ27|E2AZ27_CAMFO, tr|E2AZ64|E2AZ64_CAMFO, tr|E2B1V7|E2B1V7_CAMFO	tr|A0AAW2EBI7|A0AAW2EBI7_9HYME, tr|A0AAW2EEH0|A0AAW2EEH0_9HYME, tr|A0AAW2ETI9|A0AAW2ETI9_9HYME, tr|A0AAW2EUL8|A0AAW2EUL8_9HYME, tr|A0AAW2EV51|A0AAW2EV51_9HYME, tr|A0AAW2EVS2|A0AAW2EVS2_9HYME, tr|A0AAW2EX17|A0AAW2EX17_9HYME, tr|A0AAW2EXS7|A0AAW2EXS7_9HYME, tr|A0AAW2FDL2|A0AAW2FDL2_9HYME, tr|A0AAW2FH58|A0AAW2FH58_9HYME, tr|A0AAW2FHU0|A0AAW2FHU0_9HYME, tr|A0AAW2FIS2|A0AAW2FIS2_9HYME, tr|A0AAW2FJ26|A…	tr|A0A151ICV8|A0A151ICV8_9HYME, tr|A0A151IPF3|A0A151IPF3_9HYME, tr|A0A195C0X5|A0A195C0X5_9HYME, tr|A0A195CGD9|A0A195CGD9_9HYME, tr|A0A195CKY2|A0A195CKY2_9HYME, tr|A0A195CLK4|A0A195CLK4_9HYME, tr|A0A195CMQ2|A0A195CMQ2_9HYME	tr|A0A6P3WQB8|A0A6P3WQB8_DINQU, tr|A0A6P3XN25|A0A6P3XN25_DINQU, tr|A0A6P3XN37|A0A6P3XN37_DINQU, tr|A0A6P3XNA2|A0A6P3XNA2_DINQU, tr|A0A6P3XNA3|A0A6P3XNA3_DINQU, tr|A0A6P3XS92|A0A6P3XS92_DINQU, tr|A0A6P3XTC5|A0A6P3XTC5_DINQU, tr|A0A6P3XTJ5|A0A6P3XTJ5_DINQU, tr|A0A6P3XTR6|A0A6P3XTR6_DINQU, tr|A0A6P3XV00|A0A6P3XV00_DINQU, tr|A0A6P3XV87|A0A6P3XV87_DINQU, tr|A0A6P3XW18|A0A6P3XW18_DINQU, tr|A0A6P3XWH0|A…	tr|E2B9G2|E2B9G2_HARSA, tr|E2B9G3|E2B9G3_HARSA, tr|E2BA81|E2BA81_HARSA, tr|E2BA82|E2BA82_HARSA, tr|E2BA84|E2BA84_HARSA, tr|E2BGN1|E2BGN1_HARSA, tr|E2BN43|E2BN43_HARSA, tr|E2BQV6|E2BQV6_HARSA, tr|E2BQV7|E2BQV7_HARSA, tr|E2BRW7|E2BRW7_HARSA, tr|E2BRW9|E2BRW9_HARSA, tr|E2BS75|E2BS75_HARSA, tr|E2BS77|E2BS77_HARSA, tr|E2BS79|E2BS79_HARSA, tr|E2BS87|E2BS87_HARSA, tr|E2BS88|E2BS88_HARSA, tr|E2BS89|E2BS8…	tr|A0A0J7K0V9|A0A0J7K0V9_LASNI, tr|A0A0J7KE40|A0A0J7KE40_LASNI, tr|A0A0J7KG47|A0A0J7KG47_LASNI, tr|A0A0J7KRQ8|A0A0J7KRQ8_LASNI, tr|A0A0J7KWC1|A0A0J7KWC1_LASNI, tr|A0A0J7KWW7|A0A0J7KWW7_LASNI, tr|A0A0J7KXP0|A0A0J7KXP0_LASNI, tr|A0A0J7NRK9|A0A0J7NRK9_LASNI	tr|A0AAV2N0T3|A0AAV2N0T3_9HYME, tr|A0AAV2N6G7|A0AAV2N6G7_9HYME, tr|A0AAV2N6P2|A0AAV2N6P2_9HYME, tr|A0AAV2N720|A0AAV2N720_9HYME, tr|A0AAV2N788|A0AAV2N788_9HYME, tr|A0AAV2N806|A0AAV2N806_9HYME, tr|A0AAV2NTQ8|A0AAV2NTQ8_9HYME, tr|A0AAV2NU92|A0AAV2NU92_9HYME, tr|A0AAV2NV32|A0AAV2NV32_9HYME, tr|A0AAV2NV92|A0AAV2NV92_9HYME, tr|A0AAV2NVF1|A0AAV2NVF1_9HYME, tr|A0AAV2NVF2|A0AAV2NVF2_9HYME, tr|A0AAV2NX39|A…	tr|A0A026VS17|A0A026VS17_OOCBI, tr|A0A026VSX2|A0A026VSX2_OOCBI, tr|A0A026VUE6|A0A026VUE6_OOCBI, tr|A0A026W2G3|A0A026W2G3_OOCBI, tr|A0A026W309|A0A026W309_OOCBI, tr|A0A026W787|A0A026W787_OOCBI, tr|A0A026WJS1|A0A026WJS1_OOCBI, tr|A0A026WL17|A0A026WL17_OOCBI, tr|A0A026WL29|A0A026WL29_OOCBI, tr|A0A026WNX0|A0A026WNX0_OOCBI, tr|A0A026WPZ7|A0A026WPZ7_OOCBI, tr|A0A026WQH8|A0A026WQH8_OOCBI, tr|A0A026WUV4|A…	tr|A0A6I9VMI6|A0A6I9VMI6_9HYME, tr|A0A6I9WGI1|A0A6I9WGI1_9HYME, tr|A0A6I9WQ23|A0A6I9WQ23_9HYME, tr|A0A6I9WRI5|A0A6I9WRI5_9HYME, tr|A0A6I9WTK2|A0A6I9WTK2_9HYME, tr|A0A6I9WX02|A0A6I9WX02_9HYME, tr|A0A6I9XJE7|A0A6I9XJE7_9HYME, tr|A0A8N1S9F7|A0A8N1S9F7_9HYME, tr|A0A8N1S9K0|A0A8N1S9K0_9HYME, tr|A0A8N1S9S8|A0A8N1S9S8_9HYME	tr|A0A836EJQ5|A0A836EJQ5_9HYME, tr|A0A836F570|A0A836F570_9HYME, tr|A0A836FDF1|A0A836FDF1_9HYME, tr|A0A836JE77|A0A836JE77_9HYME, tr|A0A836JM46|A0A836JM46_9HYME, tr|A0A836JNG2|A0A836JNG2_9HYME	tr|A0A6J1PM69|A0A6J1PM69_9HYME, tr|A0A6J1PZL6|A0A6J1PZL6_9HYME, tr|A0A6J1QQL1|A0A6J1QQL1_9HYME, tr|A0A6J1QTE6|A0A6J1QTE6_9HYME, tr|A0A6J1QUA4|A0A6J1QUA4_9HYME, tr|A0A6J1QUB2|A0A6J1QUB2_9HYME, tr|A0A6J1QYJ7|A0A6J1QYJ7_9HYME, tr|A0A6J1R1D5|A0A6J1R1D5_9HYME, tr|A0A6J1R529|A0A6J1R529_9HYME, tr|A0A6J1RCF2|A0A6J1RCF2_9HYME, tr|A0A6J1RMF7|A0A6J1RMF7_9HYME, tr|A0A6J1RMN1|A0A6J1RMN1_9HYME	tr|A0A4S2JBE1|A0A4S2JBE1_9HYME, tr|A0A4S2KGL0|A0A4S2KGL0_9HYME, tr|A0A4S2KI36|A0A4S2KI36_9HYME, tr|A0A4S2KJM6|A0A4S2KJM6_9HYME, tr|A0A4S2KJM8|A0A4S2KJM8_9HYME, tr|A0A4S2KJN6|A0A4S2KJN6_9HYME, tr|A0A4S2KK90|A0A4S2KK90_9HYME, tr|A0A4S2KK96|A0A4S2KK96_9HYME, tr|A0A4S2L6I5|A0A4S2L6I5_9HYME, tr|A0A4V3S7Z2|A0A4V3S7Z2_9HYME, tr|A0A4V3SBX1|A0A4V3SBX1_9HYME	tr|A0A151IWW4|A0A151IWW4_9HYME, tr|A0A151IZH6|A0A151IZH6_9HYME, tr|A0A151IZT7|A0A151IZT7_9HYME, tr|A0A195DYN7|A0A195DYN7_9HYME, tr|A0A195E5I6|A0A195E5I6_9HYME, tr|A0A195ECS6|A0A195ECS6_9HYME, tr|A0A195ECU6|A0A195ECU6_9HYME, tr|A0A195EDW3|A0A195EDW3_9HYME	tr|A0A151JXG8|A0A151JXG8_9HYME, tr|A0A151JXI6|A0A151JXI6_9HYME, tr|A0A151JXP8|A0A151JXP8_9HYME, tr|A0A151JYE1|A0A151JYE1_9HYME, tr|A0A151K4C3|A0A151K4C3_9HYME, tr|A0A195EU71|A0A195EU71_9HYME, tr|A0A195EUT9|A0A195EUT9_9HYME, tr|A0A195EVU4|A0A195EVU4_9HYME, tr|A0A195F9V9|A0A195F9V9_9HYME	tr|A0A151WM71|A0A151WM71_9HYME, tr|A0A151WPM4|A0A151WPM4_9HYME, tr|A0A151WPW0|A0A151WPW0_9HYME, tr|A0A151WPW6|A0A151WPW6_9HYME, tr|A0A151WXP6|A0A151WXP6_9HYME, tr|A0A151XKJ4|A0A151XKJ4_9HYME	tr|A0A2A3E834|A0A2A3E834_APICC, tr|A0A2A3E8Y3|A0A2A3E8Y3_APICC, tr|A0A2A3E9S6|A0A2A3E9S6_APICC, tr|A0A2A3ED37|A0A2A3ED37_APICC, tr|A0A2A3EEI1|A0A2A3EEI1_APICC, tr|A0A2A3EFA1|A0A2A3EFA1_APICC, tr|A0A2A3EQN1|A0A2A3EQN1_APICC, tr|A0A2A3ETY5|A0A2A3ETY5_APICC	tr|A0A7M7FYC5|A0A7M7FYC5_APIME, tr|A0A7M7GLU1|A0A7M7GLU1_APIME, tr|A0A7M7GRQ1|A0A7M7GRQ1_APIME, tr|A0A7M7GTT7|A0A7M7GTT7_APIME, tr|A0A7M7IG02|A0A7M7IG02_APIME, tr|A0A7M7INZ9|A0A7M7INZ9_APIME, tr|A0A7M7ITZ0|A0A7M7ITZ0_APIME, tr|A0A7M7L341|A0A7M7L341_APIME, tr|A0A7M7L3J7|A0A7M7L3J7_APIME, tr|A0A7M7L5R7|A0A7M7L5R7_APIME, tr|A0A7M7L7R7|A0A7M7L7R7_APIME, tr|A0A7M7L7T5|A0A7M7L7T5_APIME, tr|A0A7M7M119|A…	UPI000206383E, UPI0002064AC7, UPI0003DEB3C3, UPI000E5D6BFA, UPI001E83AEEE, UPI001E867C38, UPI001E871AB7, UPI001E87D0C1, UPI001E892AE0, UPI001E8A59BB	tr|A0A6P8LY86|A0A6P8LY86_9HYME, tr|A0A6P8LYD3|A0A6P8LYD3_9HYME, tr|A0A6P8MD45|A0A6P8MD45_9HYME, tr|A0A6P8MK54|A0A6P8MK54_9HYME, tr|A0A6P8MU34|A0A6P8MU34_9HYME, tr|A0A6P8MV25|A0A6P8MV25_9HYME, tr|A0A6P8N7P3|A0A6P8N7P3_9HYME, tr|A0A6P8N807|A0A6P8N807_9HYME, tr|A0A6P8N9U0|A0A6P8N9U0_9HYME, tr|A0A6P8N9U5|A0A6P8N9U5_9HYME, tr|A0A6P8NHV2|A0A6P8NHV2_9HYME, tr|A0A6P8NR99|A0A6P8NR99_9HYME, tr|A0A6P8NRQ0|A…	tr|A0A6P3DQ97|A0A6P3DQ97_BOMIM, tr|A0A6P3DRQ3|A0A6P3DRQ3_BOMIM, tr|A0A6P3DRT0|A0A6P3DRT0_BOMIM, tr|A0A6P3DV75|A0A6P3DV75_BOMIM, tr|A0A6P3UYR7|A0A6P3UYR7_BOMIM, tr|A0A6P3V617|A0A6P3V617_BOMIM, tr|A0A6P3V686|A0A6P3V686_BOMIM, tr|A0A6P6FB13|A0A6P6FB13_BOMIM, tr|A0A6P6FD59|A0A6P6FD59_BOMIM, tr|A0A6P6FDI7|A0A6P6FDI7_BOMIM, tr|A0A6P6FK40|A0A6P6FK40_BOMIM, tr|A0A6P8KZS7|A0A6P8KZS7_BOMIM, tr|A0A6P8L8J5|A…	tr|A0A9B0BT90|A0A9B0BT90_BOMTE, tr|A0A9B0C0Q9|A0A9B0C0Q9_BOMTE, tr|A0A9B0C363|A0A9B0C363_BOMTE, tr|A0A9B0C4J1|A0A9B0C4J1_BOMTE, tr|A0A9B0CGL6|A0A9B0CGL6_BOMTE, tr|A0A9B0F6P8|A0A9B0F6P8_BOMTE, tr|A0A9B2MN64|A0A9B2MN64_BOMTE, tr|A0A9B2MR10|A0A9B2MR10_BOMTE, tr|A0A9B7CY96|A0A9B7CY96_BOMTE, tr|A0A9C6SAC8|A0A9C6SAC8_BOMTE, tr|A0A9C6SBD6|A0A9C6SBD6_BOMTE, tr|A0A9C6SID1|A0A9C6SID1_BOMTE, tr|A0A9C6SKS2|A…	tr|A0AA40FV53|A0AA40FV53_9HYME, tr|A0AA40FYP4|A0AA40FYP4_9HYME, tr|A0AA40G092|A0AA40G092_9HYME, tr|A0AA40G0C4|A0AA40G0C4_9HYME, tr|A0AA40G0E1|A0AA40G0E1_9HYME, tr|A0AA40G0Q7|A0AA40G0Q7_9HYME, tr|A0AA40G0X8|A0AA40G0X8_9HYME, tr|A0AA40KMI6|A0AA40KMI6_9HYME, tr|A0AA40KMK0|A0AA40KMK0_9HYME, tr|A0AA40KQ28|A0AA40KQ28_9HYME, tr|A0AA40KQ30|A0AA40KQ30_9HYME, tr|A0AA40KQ41|A0AA40KQ41_9HYME, tr|A0AA40KQ66|A…	tr|A0AAW0ZES0|A0AAW0ZES0_9HYME, tr|A0AAW0ZF41|A0AAW0ZF41_9HYME, tr|A0AAW0ZF79|A0AAW0ZF79_9HYME, tr|A0AAW0ZFI3|A0AAW0ZFI3_9HYME, tr|A0AAW0ZGD1|A0AAW0ZGD1_9HYME, tr|A0AAW0ZHG0|A0AAW0ZHG0_9HYME, tr|A0AAW1A161|A0AAW1A161_9HYME, tr|A0AAW1AAA6|A0AAW1AAA6_9HYME, tr|A0AAW1AB83|A0AAW1AB83_9HYME, tr|A0AAW1AC61|A0AAW1AC61_9HYME, tr|A0AAW1ACG0|A0AAW1ACG0_9HYME, tr|A0AAW1ACY3|A0AAW1ACY3_9HYME, tr|A0AAW1AD92|A…	tr|A0A0B4JCZ9|A0A0B4JCZ9_DROME, tr|Q7K7B0|Q7K7B0_DROME, tr|Q9V9X9|Q9V9X9_DROME, tr|Q9VCL3|Q9VCL3_DROME, tr|Q9VCL4|Q9VCL4_DROME, tr|Q9VCL5|Q9VCL5_DROME, tr|Q9VDA5|Q9VDA5_DROME, tr|Q9VG29|Q9VG29_DROME, tr|Q9VG30|Q9VG30_DROME, tr|Q9VGS7|Q9VGS7_DROME, tr|Q9VGS8|Q9VGS8_DROME, tr|Q9VGS9|Q9VGS9_DROME, tr|Q9VGT0|Q9VGT0_DROME, tr|Q9VGT1|Q9VGT1_DROME, tr|Q9VGT2|Q9VGT2_DROME, tr|Q9VGT3|Q9VGT3_DROME, tr|Q9VG…	Peptidase_M14_carboxypeptidase_A_Tnyl_g07400_i1, Tnyl_g01451_i1, Tnyl_g01451_i2, Tnyl_g01451_i3, Tnyl_g01451_i4, Tnyl_g01451_i5, Tnyl_g07324_i1, Tnyl_g07324_i10, Tnyl_g07324_i11, Tnyl_g07324_i12, Tnyl_g07324_i13, Tnyl_g07324_i14, Tnyl_g07324_i2, Tnyl_g07324_i3, Tnyl_g07324_i4, Tnyl_g07324_i5, Tnyl_g07324_i6, Tnyl_g07324_i7, Tnyl_g07324_i8, Tnyl_g07324_i9, Tnyl_g07400_i2, Tnyl_g07400_i3, Tnyl_g074…	MSTRG.12275.1.p1, MSTRG.12275.2.p1, MSTRG.12275.3.p1, MSTRG.12353.1.p1, MSTRG.12353.10.p1, MSTRG.12353.10.p2, MSTRG.12353.10.p4, MSTRG.12353.11.p2, MSTRG.12353.2.p1, MSTRG.12353.2.p3, MSTRG.12353.3.p1, MSTRG.12353.3.p2, MSTRG.12353.4.p1, MSTRG.12353.5.p1, MSTRG.12353.5.p3, MSTRG.12353.5.p5, MSTRG.12353.6.p1, MSTRG.12353.7.p5, MSTRG.12353.8.p1, MSTRG.12353.8.p2, MSTRG.12353.9.p1, MSTRG.12353.9.p2,…	MSTRG.14101.1.p1, MSTRG.14101.2.p1, MSTRG.14101.3.p1, MSTRG.14101.4.p1, MSTRG.14206.1.p1, MSTRG.14206.10.p1, MSTRG.14206.2.p1, MSTRG.14206.3.p1, MSTRG.14206.3.p2, MSTRG.14206.4.p1, MSTRG.14206.4.p2, MSTRG.14206.5.p1, MSTRG.14206.6.p1, MSTRG.14206.6.p2, MSTRG.14206.7.p1, MSTRG.14206.7.p2, MSTRG.14206.8.p1, MSTRG.19084.1.p1, MSTRG.24842.1.p1, MSTRG.24842.2.p1, MSTRG.24842.3.p1, MSTRG.24842.3.p2, MS…
OG0000032	tr|A0A836FHD1|A0A836FHD1_9HYME		tr|A0A836ENJ8|A0A836ENJ8_9HYME, tr|A0A836F376|A0A836F376_9HYME	tr|A0A836E2P9|A0A836E2P9_9HYME, tr|A0A836EXU4|A0A836EXU4_9HYME	tr|A0A158NZ71|A0A158NZ71_ATTCE	tr|A0A195AZ78|A0A195AZ78_9HYME	tr|E2AVR2|E2AVR2_CAMFO	tr|A0AAW2GHH3|A0AAW2GHH3_9HYME, tr|A0AAW2GHI8|A0AAW2GHI8_9HYME, tr|A0AAW2GHJ8|A0AAW2GHJ8_9HYME, tr|A0AAW2GHK6|A0AAW2GHK6_9HYME, tr|A0AAW2GHL6|A0AAW2GHL6_9HYME, tr|A0AAW2GHM2|A0AAW2GHM2_9HYME, tr|A0AAW2GHN4|A0AAW2GHN4_9HYME, tr|A0AAW2GI44|A0AAW2GI44_9HYME, tr|A0AAW2GI65|A0AAW2GI65_9HYME, tr|A0AAW2GI86|A0AAW2GI86_9HYME, tr|A0AAW2GIA9|A0AAW2GIA9_9HYME, tr|A0AAW2GJ48|A0AAW2GJ48_9HYME, tr|A0AAW2GJ62|A…	tr|A0A195D5G2|A0A195D5G2_9HYME	tr|A0A6P3XAE1|A0A6P3XAE1_DINQU, tr|A0A6P3XAE9|A0A6P3XAE9_DINQU, tr|A0A6P3XAF4|A0A6P3XAF4_DINQU, tr|A0A6P3XAG1|A0A6P3XAG1_DINQU, tr|A0A6P3XAH3|A0A6P3XAH3_DINQU, tr|A0A6P3XAS6|A0A6P3XAS6_DINQU, tr|A0A6P3XAT0|A0A6P3XAT0_DINQU, tr|A0A6P3XAT1|A0A6P3XAT1_DINQU, tr|A0A6P3XAT5|A0A6P3XAT5_DINQU, tr|A0A6P3XAT8|A0A6P3XAT8_DINQU, tr|A0A6P3XAU2|A0A6P3XAU2_DINQU, tr|A0A6P3XAU4|A0A6P3XAU4_DINQU, tr|A0A6P3XAU5|A…	tr|E2C0F0|E2C0F0_HARSA, tr|E2C0F1|E2C0F1_HARSA	tr|A0A0J7L314|A0A0J7L314_LASNI, tr|A0A0J7LAV9|A0A0J7LAV9_LASNI	tr|A0AAV2NCG0|A0AAV2NCG0_9HYME, tr|A0AAV2NCG5|A0AAV2NCG5_9HYME, tr|A0AAV2NCU3|A0AAV2NCU3_9HYME, tr|A0AAV2NCV2|A0AAV2NCV2_9HYME, tr|A0AAV2ND37|A0AAV2ND37_9HYME, tr|A0AAV2ND53|A0AAV2ND53_9HYME, tr|A0AAV2NDI3|A0AAV2NDI3_9HYME, tr|A0AAV2NDQ7|A0AAV2NDQ7_9HYME, tr|A0AAV2NFD4|A0AAV2NFD4_9HYME	tr|A0A026WBN0|A0A026WBN0_OOCBI	tr|A0A8N1S760|A0A8N1S760_9HYME	tr|A0A836F0U6|A0A836F0U6_9HYME	tr|A0A6J1PBP8|A0A6J1PBP8_9HYME, tr|A0A6J1PBV1|A0A6J1PBV1_9HYME, tr|A0A6J1PBW0|A0A6J1PBW0_9HYME, tr|A0A6J1PBX0|A0A6J1PBX0_9HYME, tr|A0A6J1PBZ6|A0A6J1PBZ6_9HYME, tr|A0A6J1PC57|A0A6J1PC57_9HYME, tr|A0A6J1PC71|A0A6J1PC71_9HYME, tr|A0A6J1PC90|A0A6J1PC90_9HYME, tr|A0A6J1PCA0|A0A6J1PCA0_9HYME, tr|A0A6J1PCK4|A0A6J1PCK4_9HYME, tr|A0A6J1RGF3|A0A6J1RGF3_9HYME, tr|A0A6J1RGG3|A0A6J1RGG3_9HYME, tr|A0A6J1RGP0|A…	tr|A0A4V3S631|A0A4V3S631_9HYME	tr|A0A151J318|A0A151J318_9HYME	tr|A0A195F5M7|A0A195F5M7_9HYME	tr|A0A151WQC5|A0A151WQC5_9HYME	tr|A0A2A3EDX4|A0A2A3EDX4_APICC	tr|A0A7M7INY8|A0A7M7INY8_APIME, tr|A0A7M7L111|A0A7M7L111_APIME, tr|A0A7M7L120|A0A7M7L120_APIME, tr|A0A7M7L132|A0A7M7L132_APIME, tr|A0A7M7L163|A0A7M7L163_APIME, tr|A0A7M7L180|A0A7M7L180_APIME, tr|A0A7M7L188|A0A7M7L188_APIME, tr|A0A7M7L1B7|A0A7M7L1B7_APIME, tr|A0A7M7L1C7|A0A7M7L1C7_APIME, tr|A0A7M7L1E3|A0A7M7L1E3_APIME, tr|A0A7M7L2I4|A0A7M7L2I4_APIME, tr|A0A7M7L2M1|A0A7M7L2M1_APIME, tr|A0A7M7L2N6|A…	UPI001E8229AA, UPI001E829E95	tr|A0A6P8MG61|A0A6P8MG61_9HYME, tr|A0A6P8MG72|A0A6P8MG72_9HYME, tr|A0A6P8MG77|A0A6P8MG77_9HYME, tr|A0A6P8MG83|A0A6P8MG83_9HYME, tr|A0A6P8MG89|A0A6P8MG89_9HYME, tr|A0A6P8MVR6|A0A6P8MVR6_9HYME, tr|A0A6P8MVS0|A0A6P8MVS0_9HYME, tr|A0A6P8MVS5|A0A6P8MVS5_9HYME, tr|A0A6P8MVT2|A0A6P8MVT2_9HYME, tr|A0A6P8MVT8|A0A6P8MVT8_9HYME, tr|A0A6P8MVU6|A0A6P8MVU6_9HYME, tr|A0A6P8MWM7|A0A6P8MWM7_9HYME, tr|A0A6P8MWN2|A…	tr|A0A6P3ULI1|A0A6P3ULI1_BOMIM, tr|A0A6P3ULI2|A0A6P3ULI2_BOMIM, tr|A0A6P3ULR3|A0A6P3ULR3_BOMIM, tr|A0A6P3ULR8|A0A6P3ULR8_BOMIM, tr|A0A6P3UM65|A0A6P3UM65_BOMIM, tr|A0A6P6F729|A0A6P6F729_BOMIM, tr|A0A6P6F7Z6|A0A6P6F7Z6_BOMIM, tr|A0A6P6F8P8|A0A6P6F8P8_BOMIM, tr|A0A6P8KVZ8|A0A6P8KVZ8_BOMIM, tr|A0A6P8KW02|A0A6P8KW02_BOMIM, tr|A0A6P8KW07|A0A6P8KW07_BOMIM, tr|A0A6P8KW10|A0A6P8KW10_BOMIM, tr|A0A6P8KZW3|A…	tr|A0A9B2JV51|A0A9B2JV51_BOMTE, tr|A0A9B2JWR6|A0A9B2JWR6_BOMTE, tr|A0A9B2JXD2|A0A9B2JXD2_BOMTE, tr|A0A9C6S4L2|A0A9C6S4L2_BOMTE, tr|A0A9C6S4L5|A0A9C6S4L5_BOMTE, tr|A0A9C6S4M1|A0A9C6S4M1_BOMTE, tr|A0A9C6S4M5|A0A9C6S4M5_BOMTE, tr|A0A9C6S4N1|A0A9C6S4N1_BOMTE, tr|A0A9C6S4N2|A0A9C6S4N2_BOMTE, tr|A0A9C6S876|A0A9C6S876_BOMTE, tr|A0A9C6S887|A0A9C6S887_BOMTE, tr|A0A9C6S945|A0A9C6S945_BOMTE, tr|A0A9C6S965|A…	tr|A0AA40KT04|A0AA40KT04_9HYME	tr|A0AAW1AH70|A0AAW1AH70_9HYME, tr|A0AAW1AH72|A0AAW1AH72_9HYME, tr|A0AAW1AHL3|A0AAW1AHL3_9HYME, tr|A0AAW1AHN2|A0AAW1AHN2_9HYME, tr|A0AAW1AI06|A0AAW1AI06_9HYME, tr|A0AAW1AI18|A0AAW1AI18_9HYME, tr|A0AAW1AI31|A0AAW1AI31_9HYME, tr|A0AAW1AI49|A0AAW1AI49_9HYME, tr|A0AAW1AIH6|A0AAW1AIH6_9HYME, tr|A0AAW1AIK4|A0AAW1AIK4_9HYME, tr|A0AAW1AIK6|A0AAW1AIK6_9HYME, tr|A0AAW1AIL9|A0AAW1AIL9_9HYME, tr|A0AAW1AKE8|A…	tr|A0A0B4K718|A0A0B4K718_DROME, tr|A0A0B4K788|A0A0B4K788_DROME, tr|A0A0B4K7P8|A0A0B4K7P8_DROME, tr|A0A0B4K7Y9|A0A0B4K7Y9_DROME, tr|A0A0B4K867|A0A0B4K867_DROME, tr|A0A0B4K869|A0A0B4K869_DROME, tr|A1Z9I8|A1Z9I8_DROME, tr|A1Z9I9|A1Z9I9_DROME, tr|A1Z9J0|A1Z9J0_DROME, tr|A1Z9J1|A1Z9J1_DROME, tr|A1Z9J2|A1Z9J2_DROME, tr|A1Z9J3|A1Z9J3_DROME, tr|B7YZG2|B7YZG2_DROME, tr|B7YZG3|B7YZG3_DROME, tr|B7YZG4|B7YZG…	Tnyl_g04648_i1, Tnyl_g04648_i10, Tnyl_g04648_i11, Tnyl_g04648_i12, Tnyl_g04648_i13, Tnyl_g04648_i14, Tnyl_g04648_i15, Tnyl_g04648_i16, Tnyl_g04648_i17, Tnyl_g04648_i18, Tnyl_g04648_i19, Tnyl_g04648_i2, Tnyl_g04648_i20, Tnyl_g04648_i21, Tnyl_g04648_i22, Tnyl_g04648_i23, Tnyl_g04648_i24, Tnyl_g04648_i25, Tnyl_g04648_i26, Tnyl_g04648_i27, Tnyl_g04648_i28, Tnyl_g04648_i29, Tnyl_g04648_i3, Tnyl_g04648…	MSTRG.8032.1.p1, MSTRG.8032.10.p1, MSTRG.8032.11.p1, MSTRG.8032.12.p1, MSTRG.8032.13.p1, MSTRG.8032.14.p1, MSTRG.8032.15.p1, MSTRG.8032.16.p1, MSTRG.8032.17.p1, MSTRG.8032.18.p1, MSTRG.8032.18.p2, MSTRG.8032.19.p1, MSTRG.8032.2.p1, MSTRG.8032.20.p1, MSTRG.8032.21.p1, MSTRG.8032.22.p1, MSTRG.8032.23.p1, MSTRG.8032.24.p1, MSTRG.8032.25.p1, MSTRG.8032.26.p1, MSTRG.8032.27.p1, MSTRG.8032.28.p1, MSTRG…	MSTRG.9288.1.p1, MSTRG.9288.10.p1, MSTRG.9288.11.p1, MSTRG.9288.12.p1, MSTRG.9288.13.p1, MSTRG.9288.14.p1, MSTRG.9288.14.p2, MSTRG.9288.15.p1, MSTRG.9288.16.p1, MSTRG.9288.17.p1, MSTRG.9288.18.p1, MSTRG.9288.19.p1, MSTRG.9288.2.p1, MSTRG.9288.20.p1, MSTRG.9288.21.p1, MSTRG.9288.22.p1, MSTRG.9288.23.p1, MSTRG.9288.24.p1, MSTRG.9288.25.p1, MSTRG.9288.26.p1, MSTRG.9288.27.p1, MSTRG.9288.28.p1, MSTRG…
OG0000033	tr|A0A836EW38|A0A836EW38_9HYME, tr|A0A836K9V5|A0A836K9V5_9HYME	tr|F4W5E7|F4W5E7_ACREC, tr|F4WHQ3|F4WHQ3_ACREC, tr|F4WHQ4|F4WHQ4_ACREC	tr|A0A836F9T5|A0A836F9T5_9HYME, tr|A0A836K1I6|A0A836K1I6_9HYME	tr|A0A836EFZ1|A0A836EFZ1_9HYME, tr|A0A836JJ57|A0A836JJ57_9HYME	tr|A0A158NMA0|A0A158NMA0_ATTCE, tr|A0A158NMA2|A0A158NMA2_ATTCE, tr|A0A158NYW1|A0A158NYW1_ATTCE	tr|A0A151HZ89|A0A151HZ89_9HYME, tr|A0A151I311|A0A151I311_9HYME, tr|A0A195AXV4|A0A195AXV4_9HYME, tr|A0A195B568|A0A195B568_9HYME, tr|A0A195B7K9|A0A195B7K9_9HYME, tr|A0A195BKL6|A0A195BKL6_9HYME, tr|A0A195BP53|A0A195BP53_9HYME, tr|A0A195BRD8|A0A195BRD8_9HYME, tr|A0A195BVE4|A0A195BVE4_9HYME	tr|E1ZV89|E1ZV89_CAMFO, tr|E2A6R3|E2A6R3_CAMFO, tr|E2ACY8|E2ACY8_CAMFO, tr|E2ATH8|E2ATH8_CAMFO, tr|E2B0D5|E2B0D5_CAMFO, tr|E2B0M6|E2B0M6_CAMFO	tr|A0AAW2EDZ1|A0AAW2EDZ1_9HYME, tr|A0AAW2EIG0|A0AAW2EIG0_9HYME, tr|A0AAW2EJV9|A0AAW2EJV9_9HYME	tr|A0A151I654|A0A151I654_9HYME, tr|A0A151I7D7|A0A151I7D7_9HYME, tr|A0A151I8M2|A0A151I8M2_9HYME, tr|A0A151I8V9|A0A151I8V9_9HYME, tr|A0A151I9A8|A0A151I9A8_9HYME, tr|A0A151I9V2|A0A151I9V2_9HYME, tr|A0A151IB56|A0A151IB56_9HYME, tr|A0A151ICS3|A0A151ICS3_9HYME, tr|A0A151IDD2|A0A151IDD2_9HYME, tr|A0A151IEE4|A0A151IEE4_9HYME, tr|A0A151IEL7|A0A151IEL7_9HYME, tr|A0A151IF20|A0A151IF20_9HYME, tr|A0A151IFB8|A…	tr|A0A6P3WPT0|A0A6P3WPT0_DINQU, tr|A0A6P3WTH5|A0A6P3WTH5_DINQU, tr|A0A6P3XC99|A0A6P3XC99_DINQU, tr|A0A6P3XQA9|A0A6P3XQA9_DINQU, tr|A0A6P3Y3P6|A0A6P3Y3P6_DINQU	tr|E2B3N2|E2B3N2_HARSA, tr|E2BD20|E2BD20_HARSA, tr|E2BD21|E2BD21_HARSA, tr|E2BI97|E2BI97_HARSA, tr|E2BME2|E2BME2_HARSA, tr|E2BT86|E2BT86_HARSA, tr|E2BV33|E2BV33_HARSA, tr|E2C0M6|E2C0M6_HARSA, tr|E2C1Y0|E2C1Y0_HARSA, tr|E2C5U3|E2C5U3_HARSA, tr|E2C6U8|E2C6U8_HARSA, tr|E2C980|E2C980_HARSA	tr|A0A0J7JTV9|A0A0J7JTV9_LASNI, tr|A0A0J7JUB4|A0A0J7JUB4_LASNI, tr|A0A0J7JY12|A0A0J7JY12_LASNI, tr|A0A0J7JY26|A0A0J7JY26_LASNI, tr|A0A0J7JYC6|A0A0J7JYC6_LASNI, tr|A0A0J7JYH3|A0A0J7JYH3_LASNI, tr|A0A0J7JZT4|A0A0J7JZT4_LASNI, tr|A0A0J7K0B6|A0A0J7K0B6_LASNI, tr|A0A0J7K1X7|A0A0J7K1X7_LASNI, tr|A0A0J7K2Q0|A0A0J7K2Q0_LASNI, tr|A0A0J7K2Z5|A0A0J7K2Z5_LASNI, tr|A0A0J7K472|A0A0J7K472_LASNI, tr|A0A0J7K7E0|A…	tr|A0AAV2MXQ3|A0AAV2MXQ3_9HYME, tr|A0AAV2MYG1|A0AAV2MYG1_9HYME, tr|A0AAV2MZ19|A0AAV2MZ19_9HYME, tr|A0AAV2MZ98|A0AAV2MZ98_9HYME, tr|A0AAV2NEE4|A0AAV2NEE4_9HYME, tr|A0AAV2NLH5|A0AAV2NLH5_9HYME, tr|A0AAV2NNN2|A0AAV2NNN2_9HYME, tr|A0AAV2NQ22|A0AAV2NQ22_9HYME, tr|A0AAV2NQL3|A0AAV2NQL3_9HYME, tr|A0AAV2NSC4|A0AAV2NSC4_9HYME, tr|A0AAV2NUZ4|A0AAV2NUZ4_9HYME, tr|A0AAV2PAE0|A0AAV2PAE0_9HYME	tr|A0A026VYJ2|A0A026VYJ2_OOCBI, tr|A0A026W9D9|A0A026W9D9_OOCBI, tr|A0A026WDX9|A0A026WDX9_OOCBI, tr|A0A026WLS7|A0A026WLS7_OOCBI, tr|A0A026WPP3|A0A026WPP3_OOCBI, tr|A0A026X443|A0A026X443_OOCBI	tr|A0A6I9W644|A0A6I9W644_9HYME, tr|A0A6I9WA38|A0A6I9WA38_9HYME, tr|A0A6I9WZL5|A0A6I9WZL5_9HYME, tr|A0A8N1S6A7|A0A8N1S6A7_9HYME	tr|A0A836F4X1|A0A836F4X1_9HYME, tr|A0A836FTM1|A0A836FTM1_9HYME, tr|A0A836JMX7|A0A836JMX7_9HYME	tr|A0A6J1PET2|A0A6J1PET2_9HYME, tr|A0A6J1PL79|A0A6J1PL79_9HYME, tr|A0A6J1PM46|A0A6J1PM46_9HYME, tr|A0A6J1PN27|A0A6J1PN27_9HYME, tr|A0A6J1PPA5|A0A6J1PPA5_9HYME, tr|A0A6J1PPI7|A0A6J1PPI7_9HYME, tr|A0A6J1PRD6|A0A6J1PRD6_9HYME, tr|A0A6J1PUB1|A0A6J1PUB1_9HYME, tr|A0A6J1PUE0|A0A6J1PUE0_9HYME, tr|A0A6J1PYU7|A0A6J1PYU7_9HYME, tr|A0A6J1PZH7|A0A6J1PZH7_9HYME, tr|A0A6J1Q0U5|A0A6J1Q0U5_9HYME, tr|A0A6J1Q333|A…	tr|A0A4S2JCC4|A0A4S2JCC4_9HYME, tr|A0A4S2KB11|A0A4S2KB11_9HYME, tr|A0A4S2KB88|A0A4S2KB88_9HYME, tr|A0A4S2KCU0|A0A4S2KCU0_9HYME, tr|A0A4S2KE94|A0A4S2KE94_9HYME, tr|A0A4S2KGY9|A0A4S2KGY9_9HYME, tr|A0A4S2KHW0|A0A4S2KHW0_9HYME, tr|A0A4S2KIE7|A0A4S2KIE7_9HYME, tr|A0A4S2KIH4|A0A4S2KIH4_9HYME, tr|A0A4S2KJL9|A0A4S2KJL9_9HYME, tr|A0A4S2KK41|A0A4S2KK41_9HYME, tr|A0A4S2KK62|A0A4S2KK62_9HYME, tr|A0A4S2KK63|A…	tr|A0A151IRD9|A0A151IRD9_9HYME, tr|A0A151ITN1|A0A151ITN1_9HYME, tr|A0A151IUY7|A0A151IUY7_9HYME, tr|A0A151IUZ3|A0A151IUZ3_9HYME, tr|A0A151IVL4|A0A151IVL4_9HYME, tr|A0A151IVX6|A0A151IVX6_9HYME, tr|A0A151IWL1|A0A151IWL1_9HYME, tr|A0A151J1R0|A0A151J1R0_9HYME, tr|A0A151J2X2|A0A151J2X2_9HYME, tr|A0A151J3C0|A0A151J3C0_9HYME, tr|A0A151J469|A0A151J469_9HYME, tr|A0A151J528|A0A151J528_9HYME, tr|A0A151J7X6|A…	tr|A0A151JSW9|A0A151JSW9_9HYME, tr|A0A151JT07|A0A151JT07_9HYME, tr|A0A151JU73|A0A151JU73_9HYME, tr|A0A151JVG7|A0A151JVG7_9HYME, tr|A0A151JXE3|A0A151JXE3_9HYME, tr|A0A151JZE0|A0A151JZE0_9HYME, tr|A0A151JZP8|A0A151JZP8_9HYME, tr|A0A151K0U0|A0A151K0U0_9HYME, tr|A0A151K0U5|A0A151K0U5_9HYME, tr|A0A195EXC0|A0A195EXC0_9HYME, tr|A0A195F3Q5|A0A195F3Q5_9HYME, tr|A0A195FA20|A0A195FA20_9HYME, tr|A0A195FS15|A…	tr|A0A151WL48|A0A151WL48_9HYME, tr|A0A151WNS6|A0A151WNS6_9HYME, tr|A0A151WPG1|A0A151WPG1_9HYME, tr|A0A151WPG7|A0A151WPG7_9HYME, tr|A0A151WR17|A0A151WR17_9HYME, tr|A0A151WUA3|A0A151WUA3_9HYME, tr|A0A151X332|A0A151X332_9HYME, tr|A0A151X3D6|A0A151X3D6_9HYME, tr|A0A151X7P4|A0A151X7P4_9HYME, tr|A0A151X9P4|A0A151X9P4_9HYME, tr|A0A151XI75|A0A151XI75_9HYME	tr|A0A2A3EJJ7|A0A2A3EJJ7_APICC	tr|A0A7M7GXL8|A0A7M7GXL8_APIME, tr|A0A7M7IHB0|A0A7M7IHB0_APIME	UPI001E85ED8F	tr|A0A6P8MGI6|A0A6P8MGI6_9HYME	tr|A0A6P6FIK5|A0A6P6FIK5_BOMIM, tr|A0A6P8LLR1|A0A6P8LLR1_BOMIM	tr|A0A9B0C2R9|A0A9B0C2R9_BOMTE	tr|A0AA40KI63|A0AA40KI63_9HYME, tr|A0AA40KMW5|A0AA40KMW5_9HYME	tr|A0AAW0ZGH9|A0AAW0ZGH9_9HYME, tr|A0AAW1ACV7|A0AAW1ACV7_9HYME		Tnyl_g00699_i1, Tnyl_g04886_i1, Tnyl_g04886_i2, Tnyl_g06298_i1, Tnyl_g06298_i2, Tnyl_g06298_i3, Tnyl_g06298_i4, Tnyl_g07780_i1, Tnyl_g07780_i2, Tnyl_g08032_i1, Tnyl_g09186_i1, Tnyl_g11293_i1, Tnyl_g12056_i1, Tnyl_g12245_i1, Tnyl_g12245_i10, Tnyl_g12245_i11, Tnyl_g12245_i2, Tnyl_g12245_i3, Tnyl_g12245_i4, Tnyl_g12245_i5, Tnyl_g12245_i6, Tnyl_g12245_i7, Tnyl_g12245_i8, Tnyl_g12245_i9, Tnyl_g12246_i…	MSTRG.10612.1.p1, MSTRG.10612.2.p1, MSTRG.10612.3.p1, MSTRG.10862.1.p1, MSTRG.10863.1.p1, MSTRG.10863.1.p2, MSTRG.11918.1.p1, MSTRG.13304.1.p1, MSTRG.13304.1.p2, MSTRG.13304.2.p1, MSTRG.13304.2.p2, MSTRG.13373.1.p3, MSTRG.15846.1.p1, MSTRG.15894.1.p1, MSTRG.16016.1.p1, MSTRG.16016.1.p13, MSTRG.16016.1.p3, MSTRG.16094.1.p1, MSTRG.16700.1.p1, MSTRG.17983.1.p4, MSTRG.19101.1.p1, MSTRG.19101.2.p1, MS…	MSTRG.10735.1.p1, MSTRG.11101.1.p1, MSTRG.11101.1.p3, MSTRG.11101.1.p4, MSTRG.11950.1.p1, MSTRG.12277.1.p1, MSTRG.12277.2.p1, MSTRG.12540.1.p1, MSTRG.12540.1.p4, MSTRG.12939.1.p1, MSTRG.13737.1.p1, MSTRG.14923.1.p1, MSTRG.15122.1.p3, MSTRG.15367.1.p1, MSTRG.15367.1.p2, MSTRG.15367.2.p1, MSTRG.15367.2.p2, MSTRG.16684.1.p1, MSTRG.1707.1.p1, MSTRG.17635.1.p1, MSTRG.18313.1.p1, MSTRG.18609.1.p2, MSTR…
OG0000034		tr|F4W4W7|F4W4W7_ACREC, tr|F4WAH5|F4WAH5_ACREC, tr|F4WGH5|F4WGH5_ACREC, tr|F4WHU2|F4WHU2_ACREC, tr|F4WN10|F4WN10_ACREC, tr|F4X1M4|F4X1M4_ACREC, tr|F4X449|F4X449_ACREC, tr|F4X597|F4X597_ACREC, tr|F4X697|F4X697_ACREC	tr|A0A836F6J9|A0A836F6J9_9HYME			tr|A0A151HY14|A0A151HY14_9HYME, tr|A0A151HYF7|A0A151HYF7_9HYME, tr|A0A151HYQ3|A0A151HYQ3_9HYME, tr|A0A151HYQ4|A0A151HYQ4_9HYME, tr|A0A151I344|A0A151I344_9HYME, tr|A0A151I6B4|A0A151I6B4_9HYME	tr|E1ZX32|E1ZX32_CAMFO, tr|E1ZXH1|E1ZXH1_CAMFO, tr|E1ZY15|E1ZY15_CAMFO, tr|E1ZZD1|E1ZZD1_CAMFO, tr|E2A3A1|E2A3A1_CAMFO, tr|E2A4K0|E2A4K0_CAMFO, tr|E2A6Z9|E2A6Z9_CAMFO, tr|E2A8A3|E2A8A3_CAMFO, tr|E2A997|E2A997_CAMFO, tr|E2AAY4|E2AAY4_CAMFO, tr|E2ABI6|E2ABI6_CAMFO, tr|E2AC88|E2AC88_CAMFO, tr|E2AEI0|E2AEI0_CAMFO, tr|E2AM95|E2AM95_CAMFO, tr|E2AMI4|E2AMI4_CAMFO, tr|E2ANN2|E2ANN2_CAMFO, tr|E2ANV7|E2ANV…	tr|A0AAW2E550|A0AAW2E550_9HYME, tr|A0AAW2E6B2|A0AAW2E6B2_9HYME, tr|A0AAW2EAH6|A0AAW2EAH6_9HYME, tr|A0AAW2EAV0|A0AAW2EAV0_9HYME, tr|A0AAW2EHJ3|A0AAW2EHJ3_9HYME, tr|A0AAW2EHM5|A0AAW2EHM5_9HYME, tr|A0AAW2ENM4|A0AAW2ENM4_9HYME, tr|A0AAW2ENT7|A0AAW2ENT7_9HYME, tr|A0AAW2EZW5|A0AAW2EZW5_9HYME, tr|A0AAW2F867|A0AAW2F867_9HYME, tr|A0AAW2F923|A0AAW2F923_9HYME, tr|A0AAW2FAR9|A0AAW2FAR9_9HYME, tr|A0AAW2FG85|A…	tr|A0A151I635|A0A151I635_9HYME, tr|A0A151I661|A0A151I661_9HYME, tr|A0A151I6B3|A0A151I6B3_9HYME, tr|A0A151I6F2|A0A151I6F2_9HYME, tr|A0A151I749|A0A151I749_9HYME, tr|A0A151I780|A0A151I780_9HYME, tr|A0A151I7U2|A0A151I7U2_9HYME, tr|A0A151I8G7|A0A151I8G7_9HYME, tr|A0A151IA45|A0A151IA45_9HYME, tr|A0A151IAY4|A0A151IAY4_9HYME, tr|A0A151IB16|A0A151IB16_9HYME, tr|A0A151IB38|A0A151IB38_9HYME, tr|A0A151IB79|A…	tr|A0A6P3XFS5|A0A6P3XFS5_DINQU	tr|E2B407|E2B407_HARSA, tr|E2B4T2|E2B4T2_HARSA, tr|E2B580|E2B580_HARSA, tr|E2B5B1|E2B5B1_HARSA, tr|E2B6C8|E2B6C8_HARSA, tr|E2B6F1|E2B6F1_HARSA, tr|E2B6W9|E2B6W9_HARSA, tr|E2B9N1|E2B9N1_HARSA, tr|E2BAI4|E2BAI4_HARSA, tr|E2BAK7|E2BAK7_HARSA, tr|E2BC13|E2BC13_HARSA, tr|E2BC37|E2BC37_HARSA, tr|E2BCV7|E2BCV7_HARSA, tr|E2BHZ3|E2BHZ3_HARSA, tr|E2BI05|E2BI05_HARSA, tr|E2BI06|E2BI06_HARSA, tr|E2BI07|E2BI0…	tr|A0A0J7JTY0|A0A0J7JTY0_LASNI, tr|A0A0J7JXR3|A0A0J7JXR3_LASNI, tr|A0A0J7JYM9|A0A0J7JYM9_LASNI, tr|A0A0J7JZ22|A0A0J7JZ22_LASNI, tr|A0A0J7JZZ2|A0A0J7JZZ2_LASNI, tr|A0A0J7K061|A0A0J7K061_LASNI, tr|A0A0J7K5G4|A0A0J7K5G4_LASNI, tr|A0A0J7K6K4|A0A0J7K6K4_LASNI, tr|A0A0J7KD27|A0A0J7KD27_LASNI, tr|A0A0J7KQC1|A0A0J7KQC1_LASNI, tr|A0A0J7KQC9|A0A0J7KQC9_LASNI, tr|A0A0J7MRT2|A0A0J7MRT2_LASNI, tr|A0A0J7N491|A…	tr|A0AAV2MWN6|A0AAV2MWN6_9HYME, tr|A0AAV2MWQ5|A0AAV2MWQ5_9HYME, tr|A0AAV2MYG4|A0AAV2MYG4_9HYME, tr|A0AAV2MZQ0|A0AAV2MZQ0_9HYME, tr|A0AAV2N063|A0AAV2N063_9HYME, tr|A0AAV2N067|A0AAV2N067_9HYME, tr|A0AAV2NFL9|A0AAV2NFL9_9HYME, tr|A0AAV2NGD7|A0AAV2NGD7_9HYME, tr|A0AAV2NKN6|A0AAV2NKN6_9HYME, tr|A0AAV2NLT6|A0AAV2NLT6_9HYME, tr|A0AAV2NM99|A0AAV2NM99_9HYME, tr|A0AAV2NNV6|A0AAV2NNV6_9HYME, tr|A0AAV2P0N7|A…	tr|A0A026VS24|A0A026VS24_OOCBI, tr|A0A026VTC5|A0A026VTC5_OOCBI, tr|A0A026VTF7|A0A026VTF7_OOCBI, tr|A0A026VTP6|A0A026VTP6_OOCBI, tr|A0A026VTS5|A0A026VTS5_OOCBI, tr|A0A026VTY6|A0A026VTY6_OOCBI, tr|A0A026VUD3|A0A026VUD3_OOCBI, tr|A0A026VUY0|A0A026VUY0_OOCBI, tr|A0A026VWG7|A0A026VWG7_OOCBI, tr|A0A026VWH6|A0A026VWH6_OOCBI, tr|A0A026VX45|A0A026VX45_OOCBI, tr|A0A026VXG7|A0A026VXG7_OOCBI, tr|A0A026VXH7|A…	tr|A0A6I9WH55|A0A6I9WH55_9HYME, tr|A0A6I9WJX3|A0A6I9WJX3_9HYME	tr|A0A836F201|A0A836F201_9HYME	tr|A0A6J1RE28|A0A6J1RE28_9HYME, tr|A0A6J1RH50|A0A6J1RH50_9HYME	tr|A0A4S2JXP8|A0A4S2JXP8_9HYME, tr|A0A4S2K3B6|A0A4S2K3B6_9HYME, tr|A0A4V3SCF0|A0A4V3SCF0_9HYME	tr|A0A151IQZ3|A0A151IQZ3_9HYME, tr|A0A151IQZ4|A0A151IQZ4_9HYME, tr|A0A151IRA7|A0A151IRA7_9HYME, tr|A0A151IRT7|A0A151IRT7_9HYME, tr|A0A151ISD3|A0A151ISD3_9HYME, tr|A0A151ISH1|A0A151ISH1_9HYME, tr|A0A151ISH9|A0A151ISH9_9HYME, tr|A0A151ITZ5|A0A151ITZ5_9HYME, tr|A0A151IUD8|A0A151IUD8_9HYME, tr|A0A151IUE9|A0A151IUE9_9HYME, tr|A0A151IUI3|A0A151IUI3_9HYME, tr|A0A151IUI5|A0A151IUI5_9HYME, tr|A0A151IUJ0|A…	tr|A0A151JTE7|A0A151JTE7_9HYME, tr|A0A151JUC3|A0A151JUC3_9HYME, tr|A0A151JUH2|A0A151JUH2_9HYME, tr|A0A151JUL3|A0A151JUL3_9HYME, tr|A0A151JWB3|A0A151JWB3_9HYME, tr|A0A151JWX6|A0A151JWX6_9HYME, tr|A0A151JX13|A0A151JX13_9HYME, tr|A0A151JXN3|A0A151JXN3_9HYME, tr|A0A151JXQ5|A0A151JXQ5_9HYME, tr|A0A151JY25|A0A151JY25_9HYME, tr|A0A151JYN4|A0A151JYN4_9HYME, tr|A0A151JZP2|A0A151JZP2_9HYME, tr|A0A151K014|A…	tr|A0A151WEW5|A0A151WEW5_9HYME, tr|A0A151WFT3|A0A151WFT3_9HYME, tr|A0A151WI06|A0A151WI06_9HYME, tr|A0A151WIZ4|A0A151WIZ4_9HYME, tr|A0A151WJ06|A0A151WJ06_9HYME, tr|A0A151WKZ6|A0A151WKZ6_9HYME, tr|A0A151WL05|A0A151WL05_9HYME, tr|A0A151WL80|A0A151WL80_9HYME, tr|A0A151WL81|A0A151WL81_9HYME, tr|A0A151WLF2|A0A151WLF2_9HYME, tr|A0A151WLI3|A0A151WLI3_9HYME, tr|A0A151WM79|A0A151WM79_9HYME, tr|A0A151WNE4|A…				tr|A0A6P8LWS9|A0A6P8LWS9_9HYME, tr|A0A6P8NWD0|A0A6P8NWD0_9HYME	tr|A0A6P3V4V8|A0A6P3V4V8_BOMIM, tr|A0A6P8LLS6|A0A6P8LLS6_BOMIM, tr|A0A6P8LT12|A0A6P8LT12_BOMIM	tr|A0A9B0BMQ5|A0A9B0BMQ5_BOMTE, tr|A0A9C6SZ82|A0A9C6SZ82_BOMTE, tr|A0A9C6WB06|A0A9C6WB06_BOMTE, tr|A0A9C6WC20|A0A9C6WC20_BOMTE	tr|A0AA40FSD0|A0AA40FSD0_9HYME, tr|A0AA40G6Q1|A0AA40G6Q1_9HYME	tr|A0AAW0ZCN4|A0AAW0ZCN4_9HYME, tr|A0AAW0ZXX3|A0AAW0ZXX3_9HYME, tr|A0AAW1A2X5|A0AAW1A2X5_9HYME, tr|A0AAW1AL30|A0AAW1AL30_9HYME		Tnyl_g10994_i1	MSTRG.10921.1.p1, MSTRG.10922.1.p1, MSTRG.12462.1.p1, MSTRG.15144.1.p1, MSTRG.15957.1.p1, MSTRG.16182.1.p2, MSTRG.16183.1.p8, MSTRG.1697.1.p1, MSTRG.18942.1.p1, MSTRG.18984.1.p2, MSTRG.20245.1.p3, MSTRG.20246.1.p1, MSTRG.20893.1.p1, MSTRG.23249.1.p1, MSTRG.23249.1.p2, MSTRG.23552.1.p1, MSTRG.23553.1.p4, MSTRG.23719.1.p2, MSTRG.23719.1.p3, MSTRG.26018.1.p7, MSTRG.31070.1.p2, MSTRG.31070.1.p4, MSTR…	MSTRG.10935.1.p1, MSTRG.12599.1.p1, MSTRG.12599.1.p3, MSTRG.12924.1.p2, MSTRG.14317.1.p1, MSTRG.14511.1.p1, MSTRG.14511.1.p2, MSTRG.14570.1.p1, MSTRG.14571.1.p3, MSTRG.16769.1.p1, MSTRG.17458.1.p1, MSTRG.17812.1.p2, MSTRG.18479.1.p1, MSTRG.18594.1.p1, MSTRG.18718.1.p1, MSTRG.18718.1.p16, MSTRG.18718.1.p19, MSTRG.19113.1.p3, MSTRG.2069.1.p1, MSTRG.21443.1.p1, MSTRG.21444.1.p2, MSTRG.21914.1.p4, MS…
OG0000035						tr|A0A151I2K7|A0A151I2K7_9HYME, tr|A0A195B5C4|A0A195B5C4_9HYME, tr|A0A195B976|A0A195B976_9HYME	tr|E2A216|E2A216_CAMFO, tr|E2AKV7|E2AKV7_CAMFO	tr|A0AAW2EA52|A0AAW2EA52_9HYME, tr|A0AAW2EC88|A0AAW2EC88_9HYME, tr|A0AAW2EPW1|A0AAW2EPW1_9HYME, tr|A0AAW2EV21|A0AAW2EV21_9HYME, tr|A0AAW2EZW2|A0AAW2EZW2_9HYME	tr|A0A151I6W1|A0A151I6W1_9HYME, tr|A0A151I8C0|A0A151I8C0_9HYME, tr|A0A151I8X0|A0A151I8X0_9HYME, tr|A0A151I9B2|A0A151I9B2_9HYME, tr|A0A151IAT8|A0A151IAT8_9HYME, tr|A0A151ICG9|A0A151ICG9_9HYME, tr|A0A151IEV8|A0A151IEV8_9HYME, tr|A0A151IFN5|A0A151IFN5_9HYME, tr|A0A151IMS2|A0A151IMS2_9HYME, tr|A0A151INL1|A0A151INL1_9HYME, tr|A0A151INL8|A0A151INL8_9HYME, tr|A0A151INT6|A0A151INT6_9HYME, tr|A0A195CI29|A…		tr|E2BF55|E2BF55_HARSA, tr|E2BFU6|E2BFU6_HARSA, tr|E2BVW8|E2BVW8_HARSA, tr|E2BZZ4|E2BZZ4_HARSA, tr|E2C5U0|E2C5U0_HARSA	tr|A0A0J7K2P7|A0A0J7K2P7_LASNI, tr|A0A0J7K456|A0A0J7K456_LASNI, tr|A0A0J7KA08|A0A0J7KA08_LASNI, tr|A0A0J7KA79|A0A0J7KA79_LASNI, tr|A0A0J7KCX5|A0A0J7KCX5_LASNI, tr|A0A0J7KCY5|A0A0J7KCY5_LASNI, tr|A0A0J7KD85|A0A0J7KD85_LASNI, tr|A0A0J7KI49|A0A0J7KI49_LASNI, tr|A0A0J7KNF8|A0A0J7KNF8_LASNI, tr|A0A0J7KYU6|A0A0J7KYU6_LASNI, tr|A0A0J7MY39|A0A0J7MY39_LASNI	tr|A0AAV2MXZ3|A0AAV2MXZ3_9HYME, tr|A0AAV2MYK3|A0AAV2MYK3_9HYME, tr|A0AAV2MZF9|A0AAV2MZF9_9HYME, tr|A0AAV2MZM5|A0AAV2MZM5_9HYME, tr|A0AAV2MZR6|A0AAV2MZR6_9HYME, tr|A0AAV2N030|A0AAV2N030_9HYME, tr|A0AAV2NLE3|A0AAV2NLE3_9HYME, tr|A0AAV2NLN0|A0AAV2NLN0_9HYME, tr|A0AAV2NLS8|A0AAV2NLS8_9HYME, tr|A0AAV2NLT3|A0AAV2NLT3_9HYME, tr|A0AAV2NLZ5|A0AAV2NLZ5_9HYME, tr|A0AAV2NMH8|A0AAV2NMH8_9HYME, tr|A0AAV2NMJ3|A…	tr|A0A026VSP9|A0A026VSP9_OOCBI, tr|A0A026VSU1|A0A026VSU1_OOCBI, tr|A0A026VVF5|A0A026VVF5_OOCBI, tr|A0A026WBZ8|A0A026WBZ8_OOCBI, tr|A0A026WHB5|A0A026WHB5_OOCBI, tr|A0A026WHE3|A0A026WHE3_OOCBI, tr|A0A026WN69|A0A026WN69_OOCBI, tr|A0A026X2X8|A0A026X2X8_OOCBI, tr|A0A026X3R7|A0A026X3R7_OOCBI			tr|A0A6J1PGS5|A0A6J1PGS5_9HYME, tr|A0A6J1PIL2|A0A6J1PIL2_9HYME, tr|A0A6J1PL11|A0A6J1PL11_9HYME, tr|A0A6J1PN40|A0A6J1PN40_9HYME, tr|A0A6J1Q2Q7|A0A6J1Q2Q7_9HYME, tr|A0A6J1Q4K5|A0A6J1Q4K5_9HYME, tr|A0A6J1Q4W1|A0A6J1Q4W1_9HYME, tr|A0A6J1Q4W7|A0A6J1Q4W7_9HYME, tr|A0A6J1Q5I1|A0A6J1Q5I1_9HYME, tr|A0A6J1Q681|A0A6J1Q681_9HYME, tr|A0A6J1Q750|A0A6J1Q750_9HYME, tr|A0A6J1Q811|A0A6J1Q811_9HYME, tr|A0A6J1Q8P1|A…	tr|A0A4S2K9Q2|A0A4S2K9Q2_9HYME, tr|A0A4S2KBB7|A0A4S2KBB7_9HYME, tr|A0A4S2KEL7|A0A4S2KEL7_9HYME, tr|A0A4S2KK09|A0A4S2KK09_9HYME, tr|A0A4S2KQM7|A0A4S2KQM7_9HYME, tr|A0A4V3SA19|A0A4V3SA19_9HYME	tr|A0A151IRT3|A0A151IRT3_9HYME, tr|A0A151IS23|A0A151IS23_9HYME, tr|A0A151ITR3|A0A151ITR3_9HYME, tr|A0A151IXA9|A0A151IXA9_9HYME, tr|A0A151IXF9|A0A151IXF9_9HYME, tr|A0A151IYK4|A0A151IYK4_9HYME, tr|A0A151IYL1|A0A151IYL1_9HYME, tr|A0A151J320|A0A151J320_9HYME, tr|A0A151J495|A0A151J495_9HYME, tr|A0A151J590|A0A151J590_9HYME, tr|A0A151J5Q7|A0A151J5Q7_9HYME, tr|A0A151J9F1|A0A151J9F1_9HYME, tr|A0A151JBV0|A…	tr|A0A195ETY0|A0A195ETY0_9HYME, tr|A0A195EUP3|A0A195EUP3_9HYME, tr|A0A195EWG8|A0A195EWG8_9HYME	tr|A0A151WFV5|A0A151WFV5_9HYME, tr|A0A151WK19|A0A151WK19_9HYME, tr|A0A151WK26|A0A151WK26_9HYME, tr|A0A151WLX2|A0A151WLX2_9HYME, tr|A0A151WPF0|A0A151WPF0_9HYME, tr|A0A151X2M5|A0A151X2M5_9HYME, tr|A0A151X8Z3|A0A151X8Z3_9HYME, tr|A0A151XK26|A0A151XK26_9HYME, tr|A0A151XKB6|A0A151XKB6_9HYME				tr|A0A6P8LV72|A0A6P8LV72_9HYME, tr|A0A6P8MEH0|A0A6P8MEH0_9HYME, tr|A0A6P8P1G0|A0A6P8P1G0_9HYME	tr|A0A6P3DTP9|A0A6P3DTP9_BOMIM, tr|A0A6P3URQ6|A0A6P3URQ6_BOMIM, tr|A0A6P3USB2|A0A6P3USB2_BOMIM, tr|A0A6P8L3N3|A0A6P8L3N3_BOMIM, tr|A0A6P8LIE8|A0A6P8LIE8_BOMIM, tr|A0A6P8LMA1|A0A6P8LMA1_BOMIM	tr|A0A9B0BXB1|A0A9B0BXB1_BOMTE, tr|A0A9B2JQP9|A0A9B2JQP9_BOMTE, tr|A0A9B2MR84|A0A9B2MR84_BOMTE, tr|A0A9B7CV44|A0A9B7CV44_BOMTE, tr|A0A9C6S5I8|A0A9C6S5I8_BOMTE, tr|A0A9C6SB90|A0A9C6SB90_BOMTE				Tnyl_g00295_i2, Tnyl_g00295_i3, Tnyl_g00295_i4, Tnyl_g00295_i5, Tnyl_g00295_i6, Tnyl_g00295_i7, Tnyl_g00295_i8, Tnyl_g00295_i9, Tnyl_g01125_i1, Tnyl_g01130_i1, Tnyl_g01717_i1, Tnyl_g03642_i1, Tnyl_g03642_i2, Tnyl_g03643_i1, Tnyl_g03643_i2, Tnyl_g03727_i1, Tnyl_g03727_i2, Tnyl_g04491_i1, Tnyl_g04491_i2, Tnyl_g04492_i1, Tnyl_g05075_i1, Tnyl_g05075_i2, Tnyl_g06032_i1, Tnyl_g06198_i1, Tnyl_g09126_i1,…	MSTRG.10120.1.p1, MSTRG.10389.1.p1, MSTRG.10399.1.p1, MSTRG.10399.2.p1, MSTRG.15498.1.p1, MSTRG.15499.1.p7, MSTRG.15590.1.p1, MSTRG.15590.2.p1, MSTRG.15590.3.p1, MSTRG.15590.4.p1, MSTRG.19251.1.p1, MSTRG.19251.2.p1, MSTRG.19251.2.p19, MSTRG.19251.3.p1, MSTRG.19251.3.p26, MSTRG.19251.4.p1, MSTRG.19251.4.p25, MSTRG.19251.5.p1, MSTRG.19251.6.p1, MSTRG.19251.6.p3, MSTRG.1984.2.p30, MSTRG.1984.3.p31, …	MSTRG.10084.1.p1, MSTRG.10086.1.p1, MSTRG.11203.1.p3, MSTRG.11709.1.p1, MSTRG.11709.2.p2, MSTRG.12075.1.p1, MSTRG.12075.2.p1, MSTRG.12075.3.p11, MSTRG.12128.1.p7, MSTRG.12572.1.p5, MSTRG.17858.2.p1, MSTRG.17986.1.p1, MSTRG.17986.3.p1, MSTRG.21987.1.p4, MSTRG.22210.1.p5, MSTRG.22211.1.p1, MSTRG.22212.1.p1, MSTRG.22213.1.p1, MSTRG.22928.1.p1, MSTRG.22928.2.p1, MSTRG.22929.1.p1, MSTRG.22929.2.p1, MS…
OG0000036	tr|A0A836F8I7|A0A836F8I7_9HYME, tr|A0A836FV86|A0A836FV86_9HYME, tr|A0A836FVP8|A0A836FVP8_9HYME, tr|A0A836G8M4|A0A836G8M4_9HYME, tr|A0A836G901|A0A836G901_9HYME, tr|A0A836GB36|A0A836GB36_9HYME, tr|A0A836GLV5|A0A836GLV5_9HYME, tr|A0A836JTV5|A0A836JTV5_9HYME, tr|A0A836K0P1|A0A836K0P1_9HYME, tr|A0A836KAS2|A0A836KAS2_9HYME	tr|F4W6F8|F4W6F8_ACREC, tr|F4W6F9|F4W6F9_ACREC, tr|F4W7K7|F4W7K7_ACREC, tr|F4W7K8|F4W7K8_ACREC, tr|F4W7N3|F4W7N3_ACREC, tr|F4WGG4|F4WGG4_ACREC, tr|F4WL66|F4WL66_ACREC, tr|F4WMG5|F4WMG5_ACREC	tr|A0A836EKM1|A0A836EKM1_9HYME, tr|A0A836F5W7|A0A836F5W7_9HYME, tr|A0A836FDI7|A0A836FDI7_9HYME, tr|A0A836FHT5|A0A836FHT5_9HYME, tr|A0A836FSL1|A0A836FSL1_9HYME, tr|A0A836G1H1|A0A836G1H1_9HYME, tr|A0A836G6F0|A0A836G6F0_9HYME, tr|A0A836GK06|A0A836GK06_9HYME, tr|A0A836JN02|A0A836JN02_9HYME, tr|A0A836JUR8|A0A836JUR8_9HYME	tr|A0A836EIJ0|A0A836EIJ0_9HYME, tr|A0A836ER63|A0A836ER63_9HYME, tr|A0A836EWL7|A0A836EWL7_9HYME, tr|A0A836J6Y9|A0A836J6Y9_9HYME, tr|A0A836JHP1|A0A836JHP1_9HYME, tr|A0A836JJE8|A0A836JJE8_9HYME, tr|A0A836JMT2|A0A836JMT2_9HYME, tr|A0A836YH08|A0A836YH08_9HYME	tr|A0A158NAH8|A0A158NAH8_ATTCE, tr|A0A158NAI8|A0A158NAI8_ATTCE, tr|A0A158NAU0|A0A158NAU0_ATTCE, tr|A0A158NIA5|A0A158NIA5_ATTCE, tr|A0A158NPL8|A0A158NPL8_ATTCE, tr|A0A158NPN9|A0A158NPN9_ATTCE, tr|A0A158NPX6|A0A158NPX6_ATTCE, tr|A0A158NWP2|A0A158NWP2_ATTCE, tr|A0A158NXB5|A0A158NXB5_ATTCE, tr|A0A158NXF8|A0A158NXF8_ATTCE, tr|A0A158NZJ4|A0A158NZJ4_ATTCE, tr|A0A158P268|A0A158P268_ATTCE, tr|A0A158P269|A…	tr|A0A151I095|A0A151I095_9HYME, tr|A0A151I4C5|A0A151I4C5_9HYME, tr|A0A195AT32|A0A195AT32_9HYME, tr|A0A195ATU8|A0A195ATU8_9HYME, tr|A0A195AVE3|A0A195AVE3_9HYME, tr|A0A195AVW7|A0A195AVW7_9HYME, tr|A0A195BAE7|A0A195BAE7_9HYME, tr|A0A195BMR8|A0A195BMR8_9HYME	tr|E1ZZM8|E1ZZM8_CAMFO, tr|E2A1A6|E2A1A6_CAMFO, tr|E2A1A9|E2A1A9_CAMFO, tr|E2A1X8|E2A1X8_CAMFO, tr|E2A206|E2A206_CAMFO, tr|E2A3C9|E2A3C9_CAMFO, tr|E2A785|E2A785_CAMFO, tr|E2A925|E2A925_CAMFO, tr|E2ACZ1|E2ACZ1_CAMFO, tr|E2AHE0|E2AHE0_CAMFO, tr|E2AHE1|E2AHE1_CAMFO, tr|E2AIQ7|E2AIQ7_CAMFO, tr|E2AKU0|E2AKU0_CAMFO, tr|E2AL52|E2AL52_CAMFO, tr|E2AMQ6|E2AMQ6_CAMFO, tr|E2AMQ7|E2AMQ7_CAMFO, tr|E2AMQ8|E2AMQ…	tr|A0AAW2F301|A0AAW2F301_9HYME, tr|A0AAW2F305|A0AAW2F305_9HYME, tr|A0AAW2F391|A0AAW2F391_9HYME, tr|A0AAW2F4D3|A0AAW2F4D3_9HYME, tr|A0AAW2F4M8|A0AAW2F4M8_9HYME, tr|A0AAW2F589|A0AAW2F589_9HYME, tr|A0AAW2F5K8|A0AAW2F5K8_9HYME, tr|A0AAW2F673|A0AAW2F673_9HYME, tr|A0AAW2F6M5|A0AAW2F6M5_9HYME, tr|A0AAW2F747|A0AAW2F747_9HYME, tr|A0AAW2F798|A0AAW2F798_9HYME, tr|A0AAW2F7S5|A0AAW2F7S5_9HYME, tr|A0AAW2F870|A…	tr|A0A151IMN9|A0A151IMN9_9HYME, tr|A0A151IQS0|A0A151IQS0_9HYME, tr|A0A151IQU8|A0A151IQU8_9HYME, tr|A0A151K2J8|A0A151K2J8_9HYME, tr|A0A195CI99|A0A195CI99_9HYME, tr|A0A195CME3|A0A195CME3_9HYME, tr|A0A195CPW7|A0A195CPW7_9HYME, tr|A0A195CQI8|A0A195CQI8_9HYME, tr|A0A195D1Q8|A0A195D1Q8_9HYME	tr|A0A6P3WS33|A0A6P3WS33_DINQU, tr|A0A6P3WSN2|A0A6P3WSN2_DINQU, tr|A0A6P3XNT0|A0A6P3XNT0_DINQU, tr|A0A6P3XQ41|A0A6P3XQ41_DINQU, tr|A0A6P3Y811|A0A6P3Y811_DINQU, tr|A0A6P3Y8M0|A0A6P3Y8M0_DINQU, tr|A0A6P3Y8N4|A0A6P3Y8N4_DINQU	tr|E2B370|E2B370_HARSA, tr|E2B5U0|E2B5U0_HARSA, tr|E2BNC8|E2BNC8_HARSA, tr|E2BUF0|E2BUF0_HARSA, tr|E2BWJ6|E2BWJ6_HARSA	tr|A0A0J7JXB7|A0A0J7JXB7_LASNI, tr|A0A0J7K0Z0|A0A0J7K0Z0_LASNI, tr|A0A0J7K1G6|A0A0J7K1G6_LASNI, tr|A0A0J7K3K0|A0A0J7K3K0_LASNI, tr|A0A0J7K561|A0A0J7K561_LASNI, tr|A0A0J7K8P9|A0A0J7K8P9_LASNI, tr|A0A0J7K8Z5|A0A0J7K8Z5_LASNI, tr|A0A0J7KKF5|A0A0J7KKF5_LASNI, tr|A0A0J7KTM1|A0A0J7KTM1_LASNI, tr|A0A0J7KXW4|A0A0J7KXW4_LASNI, tr|A0A0J7MN53|A0A0J7MN53_LASNI, tr|A0A0J7MVK7|A0A0J7MVK7_LASNI, tr|A0A0J7MZJ8|A…	tr|A0AAV2N6U9|A0AAV2N6U9_9HYME, tr|A0AAV2NTY9|A0AAV2NTY9_9HYME, tr|A0AAV2NU21|A0AAV2NU21_9HYME, tr|A0AAV2NUB2|A0AAV2NUB2_9HYME, tr|A0AAV2NUI9|A0AAV2NUI9_9HYME, tr|A0AAV2NUR6|A0AAV2NUR6_9HYME, tr|A0AAV2NUU2|A0AAV2NUU2_9HYME, tr|A0AAV2NVP1|A0AAV2NVP1_9HYME, tr|A0AAV2NWB0|A0AAV2NWB0_9HYME, tr|A0AAV2NWD6|A0AAV2NWD6_9HYME, tr|A0AAV2NWL6|A0AAV2NWL6_9HYME, tr|A0AAV2NWT5|A0AAV2NWT5_9HYME, tr|A0AAV2NXC3|A…	tr|A0A026VTG9|A0A026VTG9_OOCBI, tr|A0A026W0L2|A0A026W0L2_OOCBI, tr|A0A026W1J1|A0A026W1J1_OOCBI, tr|A0A026WLA4|A0A026WLA4_OOCBI, tr|A0A026X0Q1|A0A026X0Q1_OOCBI	tr|A0A6I9VLZ5|A0A6I9VLZ5_9HYME, tr|A0A6I9W5P8|A0A6I9W5P8_9HYME, tr|A0A6I9W8Q7|A0A6I9W8Q7_9HYME, tr|A0A6I9WCV1|A0A6I9WCV1_9HYME, tr|A0A6I9WVJ5|A0A6I9WVJ5_9HYME, tr|A0A6I9XQD9|A0A6I9XQD9_9HYME	tr|A0A836ENG5|A0A836ENG5_9HYME, tr|A0A836EPA0|A0A836EPA0_9HYME, tr|A0A836EXH1|A0A836EXH1_9HYME, tr|A0A836F402|A0A836F402_9HYME, tr|A0A836FMR9|A0A836FMR9_9HYME, tr|A0A836JH21|A0A836JH21_9HYME, tr|A0A836JI70|A0A836JI70_9HYME	tr|A0A6J1PJE8|A0A6J1PJE8_9HYME, tr|A0A6J1Q087|A0A6J1Q087_9HYME, tr|A0A6J1QCC2|A0A6J1QCC2_9HYME, tr|A0A6J1QJV1|A0A6J1QJV1_9HYME, tr|A0A6J1R3T6|A0A6J1R3T6_9HYME, tr|A0A6J1RAA8|A0A6J1RAA8_9HYME	tr|A0A4S2JAX1|A0A4S2JAX1_9HYME, tr|A0A4V3SAW3|A0A4V3SAW3_9HYME	tr|A0A151IYS7|A0A151IYS7_9HYME, tr|A0A151J0F5|A0A151J0F5_9HYME, tr|A0A151JR23|A0A151JR23_9HYME, tr|A0A151JR74|A0A151JR74_9HYME, tr|A0A195E3Z0|A0A195E3Z0_9HYME, tr|A0A195EGW8|A0A195EGW8_9HYME, tr|A0A195EL38|A0A195EL38_9HYME, tr|A0A195EL64|A0A195EL64_9HYME, tr|A0A195EL90|A0A195EL90_9HYME	tr|A0A151JYI1|A0A151JYI1_9HYME, tr|A0A195EST9|A0A195EST9_9HYME, tr|A0A195ETI5|A0A195ETI5_9HYME, tr|A0A195EW83|A0A195EW83_9HYME, tr|A0A195F6E3|A0A195F6E3_9HYME, tr|A0A195FCA6|A0A195FCA6_9HYME, tr|A0A195FI51|A0A195FI51_9HYME, tr|A0A195FK23|A0A195FK23_9HYME	tr|A0A151WJ39|A0A151WJ39_9HYME, tr|A0A151X1R3|A0A151X1R3_9HYME, tr|A0A151X224|A0A151X224_9HYME, tr|A0A151X254|A0A151X254_9HYME, tr|A0A151X458|A0A151X458_9HYME, tr|A0A151X8H0|A0A151X8H0_9HYME	tr|A0A2A3E383|A0A2A3E383_APICC, tr|A0A2A3ED34|A0A2A3ED34_APICC, tr|A0A2A3EEP0|A0A2A3EEP0_APICC, tr|A0A2A3EGK4|A0A2A3EGK4_APICC, tr|A0A2A3EHF0|A0A2A3EHF0_APICC	tr|A0A7M7GK55|A0A7M7GK55_APIME, tr|A0A7M7H0A0|A0A7M7H0A0_APIME, tr|A0A7M7LRK3|A0A7M7LRK3_APIME, tr|A0A7M7MQW5|A0A7M7MQW5_APIME, tr|A0A7M7R5F8|A0A7M7R5F8_APIME, tr|A0A7M7SR60|A0A7M7SR60_APIME, tr|A0A7M7TF41|A0A7M7TF41_APIME	UPI000051AAF4, UPI000E5C9E0D, UPI001E8A3217, UPI001E8C1653	tr|A0A6P8ME94|A0A6P8ME94_9HYME, tr|A0A6P8MTQ0|A0A6P8MTQ0_9HYME, tr|A0A6P8MV48|A0A6P8MV48_9HYME, tr|A0A6P8NC16|A0A6P8NC16_9HYME, tr|A0A6P8NCF0|A0A6P8NCF0_9HYME, tr|A0A6P8P1B4|A0A6P8P1B4_9HYME	tr|A0A6P3E113|A0A6P3E113_BOMIM, tr|A0A6P3V3M3|A0A6P3V3M3_BOMIM, tr|A0A6P6FG57|A0A6P6FG57_BOMIM, tr|A0A6P8LC34|A0A6P8LC34_BOMIM, tr|A0A6P8LEV8|A0A6P8LEV8_BOMIM, tr|A0A6P8LY73|A0A6P8LY73_BOMIM	tr|A0A9B0C258|A0A9B0C258_BOMTE, tr|A0A9B0C3A9|A0A9B0C3A9_BOMTE, tr|A0A9B2JWF3|A0A9B2JWF3_BOMTE, tr|A0A9C6SG96|A0A9C6SG96_BOMTE	tr|A0AA40FEH6|A0AA40FEH6_9HYME, tr|A0AA40FJV8|A0AA40FJV8_9HYME, tr|A0AA40FQ49|A0AA40FQ49_9HYME, tr|A0AA40FQV2|A0AA40FQV2_9HYME, tr|A0AA40FVN9|A0AA40FVN9_9HYME, tr|A0AA40FW21|A0AA40FW21_9HYME, tr|A0AA40GG25|A0AA40GG25_9HYME, tr|A0AA40GHY8|A0AA40GHY8_9HYME, tr|A0AA40GHZ9|A0AA40GHZ9_9HYME, tr|A0AA40GI09|A0AA40GI09_9HYME, tr|A0AA40GI20|A0AA40GI20_9HYME, tr|A0AA40GI26|A0AA40GI26_9HYME, tr|A0AA40GIW9|A…	tr|A0AAW0ZE29|A0AAW0ZE29_9HYME, tr|A0AAW0ZMT9|A0AAW0ZMT9_9HYME, tr|A0AAW0ZMX6|A0AAW0ZMX6_9HYME, tr|A0AAW0ZPF1|A0AAW0ZPF1_9HYME, tr|A0AAW1A3B7|A0AAW1A3B7_9HYME, tr|A0AAW1A4D4|A0AAW1A4D4_9HYME, tr|A0AAW1A4L2|A0AAW1A4L2_9HYME	sp|O46107|LIP1_DROME, sp|O46108|LIP3_DROME, tr|E1JGW0|E1JGW0_DROME, tr|M9MRM3|M9MRM3_DROME, tr|M9PCU5|M9PCU5_DROME, tr|Q0KI77|Q0KI77_DROME, tr|Q4V6L4|Q4V6L4_DROME, tr|Q59E63|Q59E63_DROME, tr|Q9V9N3|Q9V9N3_DROME, tr|Q9VBK6|Q9VBK6_DROME, tr|Q9VG46|Q9VG46_DROME, tr|Q9VKS5|Q9VKS5_DROME, tr|Q9VKS9|Q9VKS9_DROME, tr|Q9VKT1|Q9VKT1_DROME, tr|Q9VKT2|Q9VKT2_DROME, tr|Q9VKT7|Q9VKT7_DROME, tr|Q9VKT8|Q9VKT8_DR…	Tnyl_g02071_i1, Tnyl_g02071_i2, Tnyl_g02071_i3, Tnyl_g02071_i5, Tnyl_g02071_i6, Tnyl_g02072_i2, Tnyl_g02072_i3, Tnyl_g02072_i4, Tnyl_g02072_i5, Tnyl_g02072_i6, Tnyl_g02072_i7, Tnyl_g02072_i8, Tnyl_g02072_i9, Tnyl_g02089_i2, Tnyl_g02089_i3, Tnyl_g02186_i2, Tnyl_g02186_i3, Tnyl_g02186_i4, Tnyl_g04296_i1, Tnyl_g04296_i10, Tnyl_g04296_i11, Tnyl_g04296_i12, Tnyl_g04296_i13, Tnyl_g04296_i14, Tnyl_g0429…	MSTRG.14019.1.p1, MSTRG.14019.1.p2, MSTRG.23847.1.p1, MSTRG.23847.2.p1, MSTRG.3714.1.p1, MSTRG.3715.1.p1, MSTRG.3715.2.p1, MSTRG.3715.3.p1, MSTRG.3742.1.p1, MSTRG.3742.2.p1, MSTRG.3743.1.p25, MSTRG.3895.1.p1, MSTRG.3895.2.p1, MSTRG.3895.3.p1, MSTRG.7499.1.p1, MSTRG.7499.2.p1, MSTRG.7499.3.p1, MSTRG.7499.4.p1, MSTRG.7499.5.p1, MSTRG.7499.6.p1, MSTRG.7499.7.p1, MSTRG.7499.7.p3, MSTRG.7499.8.p1, MST…	MSTRG.16110.1.p1, MSTRG.16110.1.p2, MSTRG.16110.2.p2, MSTRG.16110.2.p3, MSTRG.16110.3.p1, MSTRG.16110.3.p3, MSTRG.16110.4.p1, MSTRG.16110.4.p2, MSTRG.27562.1.p1, MSTRG.27562.2.p1, MSTRG.27562.3.p1, MSTRG.27562.4.p1, MSTRG.4226.1.p1, MSTRG.4256.1.p1, MSTRG.4257.1.p1, MSTRG.4449.2.p1, MSTRG.4450.1.p1, MSTRG.8713.1.p1, MSTRG.8713.10.p1, MSTRG.8713.10.p2, MSTRG.8713.11.p2, MSTRG.8713.12.p1, MSTRG.871…
OG0000037	tr|A0A836K406|A0A836K406_9HYME	tr|F4WBJ0|F4WBJ0_ACREC, tr|F4WID7|F4WID7_ACREC	tr|A0A836JZA1|A0A836JZA1_9HYME	tr|A0A836J761|A0A836J761_9HYME	tr|A0A158P433|A0A158P433_ATTCE	tr|A0A151HYZ7|A0A151HYZ7_9HYME, tr|A0A195AYY3|A0A195AYY3_9HYME, tr|A0A195BMU4|A0A195BMU4_9HYME, tr|A0A195BMV1|A0A195BMV1_9HYME, tr|A0A195BXH4|A0A195BXH4_9HYME	tr|E1ZVW0|E1ZVW0_CAMFO, tr|E1ZVW3|E1ZVW3_CAMFO, tr|E1ZWQ0|E1ZWQ0_CAMFO, tr|E2A109|E2A109_CAMFO, tr|E2A185|E2A185_CAMFO, tr|E2A186|E2A186_CAMFO, tr|E2A361|E2A361_CAMFO, tr|E2A4Y2|E2A4Y2_CAMFO, tr|E2A8C8|E2A8C8_CAMFO, tr|E2A8C9|E2A8C9_CAMFO, tr|E2A8D9|E2A8D9_CAMFO, tr|E2AAU7|E2AAU7_CAMFO, tr|E2AC36|E2AC36_CAMFO, tr|E2ACV8|E2ACV8_CAMFO, tr|E2ACX3|E2ACX3_CAMFO, tr|E2ADF5|E2ADF5_CAMFO, tr|E2AIA3|E2AIA…	tr|A0AAW2GMF0|A0AAW2GMF0_9HYME	tr|A0A151I6Z5|A0A151I6Z5_9HYME, tr|A0A151I7K0|A0A151I7K0_9HYME, tr|A0A151I7P1|A0A151I7P1_9HYME, tr|A0A151I7S9|A0A151I7S9_9HYME, tr|A0A151I7T7|A0A151I7T7_9HYME, tr|A0A151I866|A0A151I866_9HYME, tr|A0A151I8Q9|A0A151I8Q9_9HYME, tr|A0A151IA74|A0A151IA74_9HYME, tr|A0A151IB99|A0A151IB99_9HYME, tr|A0A151ICE3|A0A151ICE3_9HYME, tr|A0A151ICJ2|A0A151ICJ2_9HYME, tr|A0A151ICL6|A0A151ICL6_9HYME, tr|A0A151IDN0|A…	tr|A0A6P3XUT3|A0A6P3XUT3_DINQU, tr|A0A6P3Y3H7|A0A6P3Y3H7_DINQU, tr|A0A6P3Y9I2|A0A6P3Y9I2_DINQU	tr|E2BCR2|E2BCR2_HARSA, tr|E2BEW1|E2BEW1_HARSA, tr|E2BG26|E2BG26_HARSA, tr|E2BHG7|E2BHG7_HARSA, tr|E2BLX1|E2BLX1_HARSA, tr|E2BRA0|E2BRA0_HARSA, tr|E2BS40|E2BS40_HARSA, tr|E2BSC9|E2BSC9_HARSA, tr|E2BWM2|E2BWM2_HARSA, tr|E2BXS8|E2BXS8_HARSA, tr|E2C2R7|E2C2R7_HARSA, tr|E2C470|E2C470_HARSA	tr|A0A0J7JYD3|A0A0J7JYD3_LASNI, tr|A0A0J7K1J2|A0A0J7K1J2_LASNI, tr|A0A0J7K2U5|A0A0J7K2U5_LASNI, tr|A0A0J7K374|A0A0J7K374_LASNI, tr|A0A0J7K3B5|A0A0J7K3B5_LASNI, tr|A0A0J7K3S5|A0A0J7K3S5_LASNI, tr|A0A0J7K400|A0A0J7K400_LASNI, tr|A0A0J7K4D3|A0A0J7K4D3_LASNI, tr|A0A0J7K4Y0|A0A0J7K4Y0_LASNI, tr|A0A0J7K5J4|A0A0J7K5J4_LASNI, tr|A0A0J7K5Y4|A0A0J7K5Y4_LASNI, tr|A0A0J7K6B4|A0A0J7K6B4_LASNI, tr|A0A0J7K6Z0|A…	tr|A0AAV2MVR5|A0AAV2MVR5_9HYME, tr|A0AAV2MW57|A0AAV2MW57_9HYME, tr|A0AAV2MW99|A0AAV2MW99_9HYME, tr|A0AAV2MWV3|A0AAV2MWV3_9HYME, tr|A0AAV2MX05|A0AAV2MX05_9HYME, tr|A0AAV2MX43|A0AAV2MX43_9HYME, tr|A0AAV2MXF1|A0AAV2MXF1_9HYME, tr|A0AAV2MXG4|A0AAV2MXG4_9HYME, tr|A0AAV2MXI7|A0AAV2MXI7_9HYME, tr|A0AAV2MXK8|A0AAV2MXK8_9HYME, tr|A0AAV2MXM8|A0AAV2MXM8_9HYME, tr|A0AAV2MXV6|A0AAV2MXV6_9HYME, tr|A0AAV2MY12|A…	tr|A0A026VS07|A0A026VS07_OOCBI, tr|A0A026VUD2|A0A026VUD2_OOCBI, tr|A0A026VUI2|A0A026VUI2_OOCBI, tr|A0A026VWT7|A0A026VWT7_OOCBI, tr|A0A026VXF4|A0A026VXF4_OOCBI, tr|A0A026W2H8|A0A026W2H8_OOCBI, tr|A0A026W3V3|A0A026W3V3_OOCBI, tr|A0A026W5I5|A0A026W5I5_OOCBI, tr|A0A026WBW6|A0A026WBW6_OOCBI, tr|A0A026WC86|A0A026WC86_OOCBI, tr|A0A026WCF6|A0A026WCF6_OOCBI, tr|A0A026WCK0|A0A026WCK0_OOCBI, tr|A0A026WCX6|A…	tr|A0A6I9VVR8|A0A6I9VVR8_9HYME, tr|A0A8N1S5D3|A0A8N1S5D3_9HYME		tr|A0A6J1PCU4|A0A6J1PCU4_9HYME, tr|A0A6J1PEJ6|A0A6J1PEJ6_9HYME, tr|A0A6J1PEK4|A0A6J1PEK4_9HYME, tr|A0A6J1PES9|A0A6J1PES9_9HYME, tr|A0A6J1PEY9|A0A6J1PEY9_9HYME, tr|A0A6J1PGI6|A0A6J1PGI6_9HYME, tr|A0A6J1PHM7|A0A6J1PHM7_9HYME, tr|A0A6J1PIH2|A0A6J1PIH2_9HYME, tr|A0A6J1PJ45|A0A6J1PJ45_9HYME, tr|A0A6J1PKV2|A0A6J1PKV2_9HYME, tr|A0A6J1PL97|A0A6J1PL97_9HYME, tr|A0A6J1PPX1|A0A6J1PPX1_9HYME, tr|A0A6J1PRM4|A…	tr|A0A4S2JFU1|A0A4S2JFU1_9HYME, tr|A0A4S2JVC2|A0A4S2JVC2_9HYME, tr|A0A4S2JYC6|A0A4S2JYC6_9HYME, tr|A0A4S2KBI0|A0A4S2KBI0_9HYME, tr|A0A4S2KHR4|A0A4S2KHR4_9HYME, tr|A0A4S2KIZ3|A0A4S2KIZ3_9HYME, tr|A0A4S2KQS1|A0A4S2KQS1_9HYME, tr|A0A4S2KVM8|A0A4S2KVM8_9HYME, tr|A0A4S2L1M1|A0A4S2L1M1_9HYME, tr|A0A4S2L1P9|A0A4S2L1P9_9HYME	tr|A0A151IQY4|A0A151IQY4_9HYME, tr|A0A151IRZ7|A0A151IRZ7_9HYME, tr|A0A151ISJ0|A0A151ISJ0_9HYME, tr|A0A151ISV7|A0A151ISV7_9HYME, tr|A0A151IU19|A0A151IU19_9HYME, tr|A0A151IVN1|A0A151IVN1_9HYME, tr|A0A151IYH5|A0A151IYH5_9HYME, tr|A0A151IYK5|A0A151IYK5_9HYME, tr|A0A151IZ42|A0A151IZ42_9HYME, tr|A0A151J0S4|A0A151J0S4_9HYME, tr|A0A151J120|A0A151J120_9HYME, tr|A0A151J289|A0A151J289_9HYME, tr|A0A151J2B2|A…	tr|A0A151K3N2|A0A151K3N2_9HYME, tr|A0A195ESI8|A0A195ESI8_9HYME, tr|A0A195F375|A0A195F375_9HYME, tr|A0A195FCI8|A0A195FCI8_9HYME, tr|A0A195FDK6|A0A195FDK6_9HYME, tr|A0A195FRZ9|A0A195FRZ9_9HYME, tr|A0A195FTV0|A0A195FTV0_9HYME, tr|A0A195FX08|A0A195FX08_9HYME	tr|A0A151WG08|A0A151WG08_9HYME, tr|A0A151WJC7|A0A151WJC7_9HYME, tr|A0A151WNF8|A0A151WNF8_9HYME, tr|A0A151WPR6|A0A151WPR6_9HYME, tr|A0A151WQ77|A0A151WQ77_9HYME, tr|A0A151WQ90|A0A151WQ90_9HYME, tr|A0A151WQ96|A0A151WQ96_9HYME, tr|A0A151WR43|A0A151WR43_9HYME, tr|A0A151WVE3|A0A151WVE3_9HYME, tr|A0A151WXY0|A0A151WXY0_9HYME, tr|A0A151WZU6|A0A151WZU6_9HYME, tr|A0A151WZY2|A0A151WZY2_9HYME, tr|A0A151X107|A…								tr|A0AAW0Z8S5|A0AAW0Z8S5_9HYME, tr|A0AAW1A2Q9|A0AAW1A2Q9_9HYME, tr|A0AAW1AKS8|A0AAW1AKS8_9HYME	tr|Q0E8Q6|Q0E8Q6_DROME, tr|Q8SYW8|Q8SYW8_DROME	Tnyl_g08685_i1, Tnyl_g14135_i1, Tnyl_g14135_i2, Tnyl_g15145_i1, Tnyl_g15849_i1, Tnyl_g17128_i1	MSTRG.10235.1.p1, MSTRG.10340.1.p1, MSTRG.12183.1.p8, MSTRG.1519.1.p1, MSTRG.1519.1.p2, MSTRG.1520.1.p2, MSTRG.15526.1.p1, MSTRG.15980.1.p1, MSTRG.20374.1.p1, MSTRG.21223.1.p1, MSTRG.21224.1.p1, MSTRG.24091.1.p1, MSTRG.24091.1.p11, MSTRG.24293.1.p1, MSTRG.24702.1.p1, MSTRG.25163.1.p1, MSTRG.27163.1.p1, MSTRG.27217.1.p1, MSTRG.27218.1.p2, MSTRG.27219.1.p1, MSTRG.27219.1.p2, MSTRG.27781.1.p2, MSTRG…	MSTRG.10762.1.p1, MSTRG.11093.1.p1, MSTRG.11094.1.p17, MSTRG.11094.1.p6, MSTRG.11095.1.p2, MSTRG.11095.1.p4, MSTRG.11095.1.p5, MSTRG.11871.1.p1, MSTRG.13998.1.p1, MSTRG.14015.1.p19, MSTRG.16890.2.p1, MSTRG.17894.1.p1, MSTRG.1860.1.p1, MSTRG.1861.1.p1, MSTRG.1863.1.p2, MSTRG.1864.1.p2, MSTRG.19118.1.p1, MSTRG.2088.1.p1, MSTRG.2464.1.p1, MSTRG.2465.1.p1, MSTRG.26080.1.p1, MSTRG.28705.1.p3, MSTRG.28…
OG0000038		tr|F4WCH9|F4WCH9_ACREC, tr|F4WEW6|F4WEW6_ACREC, tr|F4WLR8|F4WLR8_ACREC, tr|F4WV06|F4WV06_ACREC, tr|F4WVN0|F4WVN0_ACREC		tr|A0A836JE47|A0A836JE47_9HYME	tr|A0A158NIX2|A0A158NIX2_ATTCE, tr|A0A158NIY2|A0A158NIY2_ATTCE, tr|A0A158NLA3|A0A158NLA3_ATTCE, tr|A0A158NQN3|A0A158NQN3_ATTCE, tr|A0A158NQP4|A0A158NQP4_ATTCE, tr|A0A158NQQ5|A0A158NQQ5_ATTCE, tr|A0A158NQR6|A0A158NQR6_ATTCE, tr|A0A158NQS6|A0A158NQS6_ATTCE, tr|A0A158NQT6|A0A158NQT6_ATTCE, tr|A0A158NQU8|A0A158NQU8_ATTCE, tr|A0A158NQV7|A0A158NQV7_ATTCE	tr|A0A151I056|A0A151I056_9HYME, tr|A0A151I0C6|A0A151I0C6_9HYME, tr|A0A151I1K1|A0A151I1K1_9HYME, tr|A0A151I3L3|A0A151I3L3_9HYME, tr|A0A151I3Z0|A0A151I3Z0_9HYME, tr|A0A151I489|A0A151I489_9HYME, tr|A0A151I4I1|A0A151I4I1_9HYME, tr|A0A151I4K9|A0A151I4K9_9HYME, tr|A0A195AT59|A0A195AT59_9HYME, tr|A0A195AVG7|A0A195AVG7_9HYME, tr|A0A195AVR2|A0A195AVR2_9HYME, tr|A0A195AYT1|A0A195AYT1_9HYME, tr|A0A195AYX9|A…		tr|A0AAW2E4S8|A0AAW2E4S8_9HYME, tr|A0AAW2EFD9|A0AAW2EFD9_9HYME, tr|A0AAW2EJ91|A0AAW2EJ91_9HYME, tr|A0AAW2EQD9|A0AAW2EQD9_9HYME, tr|A0AAW2EU56|A0AAW2EU56_9HYME, tr|A0AAW2EX08|A0AAW2EX08_9HYME, tr|A0AAW2EYD4|A0AAW2EYD4_9HYME, tr|A0AAW2EYU5|A0AAW2EYU5_9HYME, tr|A0AAW2EZJ0|A0AAW2EZJ0_9HYME, tr|A0AAW2EZW3|A0AAW2EZW3_9HYME, tr|A0AAW2F0A9|A0AAW2F0A9_9HYME, tr|A0AAW2F0I4|A0AAW2F0I4_9HYME, tr|A0AAW2F0Q8|A…	tr|A0A151I738|A0A151I738_9HYME, tr|A0A151I875|A0A151I875_9HYME, tr|A0A151I8N6|A0A151I8N6_9HYME, tr|A0A151I999|A0A151I999_9HYME, tr|A0A151I9E5|A0A151I9E5_9HYME, tr|A0A151IB76|A0A151IB76_9HYME, tr|A0A151IBA6|A0A151IBA6_9HYME, tr|A0A151IBF0|A0A151IBF0_9HYME, tr|A0A151IBI1|A0A151IBI1_9HYME, tr|A0A151IBZ6|A0A151IBZ6_9HYME, tr|A0A151IC90|A0A151IC90_9HYME, tr|A0A151ICH4|A0A151ICH4_9HYME, tr|A0A151ICI3|A…	tr|A0A6P3X107|A0A6P3X107_DINQU, tr|A0A6P3XTG4|A0A6P3XTG4_DINQU, tr|A0A6P3XUB8|A0A6P3XUB8_DINQU, tr|A0A6P3Y3H4|A0A6P3Y3H4_DINQU			tr|A0AAV2MXC4|A0AAV2MXC4_9HYME, tr|A0AAV2MYK7|A0AAV2MYK7_9HYME, tr|A0AAV2N8B8|A0AAV2N8B8_9HYME, tr|A0AAV2N8C9|A0AAV2N8C9_9HYME, tr|A0AAV2N8E8|A0AAV2N8E8_9HYME, tr|A0AAV2N8P6|A0AAV2N8P6_9HYME, tr|A0AAV2N937|A0AAV2N937_9HYME, tr|A0AAV2N962|A0AAV2N962_9HYME, tr|A0AAV2N9D7|A0AAV2N9D7_9HYME, tr|A0AAV2NAI2|A0AAV2NAI2_9HYME	tr|A0A026WRC1|A0A026WRC1_OOCBI, tr|A0A026WRC4|A0A026WRC4_OOCBI, tr|A0A026WRC7|A0A026WRC7_OOCBI, tr|A0A026WRC8|A0A026WRC8_OOCBI, tr|A0A026WRI4|A0A026WRI4_OOCBI, tr|A0A026WRJ2|A0A026WRJ2_OOCBI, tr|A0A026WSF3|A0A026WSF3_OOCBI, tr|A0A026WTZ8|A0A026WTZ8_OOCBI, tr|A0A026WU02|A0A026WU02_OOCBI	tr|A0A6I9VVN6|A0A6I9VVN6_9HYME, tr|A0A6I9VW52|A0A6I9VW52_9HYME, tr|A0A6I9VYR4|A0A6I9VYR4_9HYME, tr|A0A6I9WCB6|A0A6I9WCB6_9HYME, tr|A0A6I9WKF1|A0A6I9WKF1_9HYME, tr|A0A6I9WUA9|A0A6I9WUA9_9HYME, tr|A0A6I9X6G6|A0A6I9X6G6_9HYME, tr|A0A6I9XN93|A0A6I9XN93_9HYME, tr|A0A8N1S509|A0A8N1S509_9HYME	tr|A0A836F4U4|A0A836F4U4_9HYME	tr|A0A6J1PGR6|A0A6J1PGR6_9HYME, tr|A0A6J1PL00|A0A6J1PL00_9HYME, tr|A0A6J1PL61|A0A6J1PL61_9HYME, tr|A0A6J1PPN5|A0A6J1PPN5_9HYME, tr|A0A6J1QD24|A0A6J1QD24_9HYME, tr|A0A6J1QE86|A0A6J1QE86_9HYME, tr|A0A6J1QEX3|A0A6J1QEX3_9HYME, tr|A0A6J1QG23|A0A6J1QG23_9HYME, tr|A0A6J1QPF2|A0A6J1QPF2_9HYME, tr|A0A6J1QQG4|A0A6J1QQG4_9HYME, tr|A0A6J1REP6|A0A6J1REP6_9HYME, tr|A0A6J1RK79|A0A6J1RK79_9HYME, tr|A0A6J1RKE4|A…	tr|A0A4S2KA21|A0A4S2KA21_9HYME, tr|A0A4S2KA29|A0A4S2KA29_9HYME, tr|A0A4S2KA98|A0A4S2KA98_9HYME, tr|A0A4S2KAX9|A0A4S2KAX9_9HYME, tr|A0A4S2KBM3|A0A4S2KBM3_9HYME, tr|A0A4S2KEI3|A0A4S2KEI3_9HYME, tr|A0A4S2KEJ5|A0A4S2KEJ5_9HYME, tr|A0A4S2KF42|A0A4S2KF42_9HYME, tr|A0A4S2KT66|A0A4S2KT66_9HYME, tr|A0A4V6RGF1|A0A4V6RGF1_9HYME	tr|A0A151IRB6|A0A151IRB6_9HYME, tr|A0A151IRV4|A0A151IRV4_9HYME, tr|A0A151IU81|A0A151IU81_9HYME, tr|A0A151IUX3|A0A151IUX3_9HYME, tr|A0A151IV31|A0A151IV31_9HYME, tr|A0A151IVJ0|A0A151IVJ0_9HYME, tr|A0A151IVM9|A0A151IVM9_9HYME, tr|A0A151IXC4|A0A151IXC4_9HYME, tr|A0A151IXU9|A0A151IXU9_9HYME, tr|A0A151IY72|A0A151IY72_9HYME, tr|A0A151IZD8|A0A151IZD8_9HYME, tr|A0A151IZI2|A0A151IZI2_9HYME, tr|A0A151IZM2|A…	tr|A0A151JST9|A0A151JST9_9HYME, tr|A0A151JT13|A0A151JT13_9HYME, tr|A0A151JT61|A0A151JT61_9HYME, tr|A0A151JTN2|A0A151JTN2_9HYME, tr|A0A151JUI4|A0A151JUI4_9HYME, tr|A0A151JUR0|A0A151JUR0_9HYME, tr|A0A151JUR7|A0A151JUR7_9HYME, tr|A0A151JUS9|A0A151JUS9_9HYME, tr|A0A151JUT4|A0A151JUT4_9HYME, tr|A0A151JUZ1|A0A151JUZ1_9HYME, tr|A0A151JV14|A0A151JV14_9HYME, tr|A0A151JVC2|A0A151JVC2_9HYME, tr|A0A151JVX4|A…	tr|A0A151WG65|A0A151WG65_9HYME, tr|A0A151WG88|A0A151WG88_9HYME, tr|A0A151WGG0|A0A151WGG0_9HYME, tr|A0A151WIV2|A0A151WIV2_9HYME, tr|A0A151WIW3|A0A151WIW3_9HYME, tr|A0A151WIW6|A0A151WIW6_9HYME, tr|A0A151WJ22|A0A151WJ22_9HYME, tr|A0A151WJ24|A0A151WJ24_9HYME, tr|A0A151WKU4|A0A151WKU4_9HYME, tr|A0A151WN87|A0A151WN87_9HYME, tr|A0A151WNE9|A0A151WNE9_9HYME, tr|A0A151WNQ2|A0A151WNQ2_9HYME, tr|A0A151WPA1|A…										TnylGR1, TnylGR100, TnylGR101, TnylGR102, TnylGR103, TnylGR104, TnylGR105P, TnylGR106, TnylGR107, TnylGR108, TnylGR109, TnylGR110, TnylGR111, TnylGR112, TnylGR113, TnylGR114, TnylGR115, TnylGR116, TnylGR117, TnylGR118, TnylGR119, TnylGR120P, TnylGR121, TnylGR122, TnylGR123, TnylGR2, TnylGR3, TnylGR82, TnylGR83, TnylGR84, TnylGR85, TnylGR86, TnylGR87, TnylGR88, TnylGR89, TnylGR90, TnylGR91, TnylGR…	MSTRG.31523.1.p14, MSTRG.31523.1.p9, MSTRG.31529.1.p1, MSTRG.31533.1.p1, MSTRG.31536.1.p1	MSTRG.36800.1.p7, MSTRG.36810.1.p2, MSTRG.36813.1.p1, MSTRG.36819.1.p3
OG0000039		tr|F4W8U8|F4W8U8_ACREC, tr|F4W8Z9|F4W8Z9_ACREC, tr|F4W9E5|F4W9E5_ACREC, tr|F4W9E6|F4W9E6_ACREC, tr|F4W9Y5|F4W9Y5_ACREC, tr|F4WAQ4|F4WAQ4_ACREC, tr|F4WC18|F4WC18_ACREC, tr|F4WES5|F4WES5_ACREC, tr|F4WET8|F4WET8_ACREC, tr|F4WEW5|F4WEW5_ACREC, tr|F4WGI0|F4WGI0_ACREC, tr|F4WGI1|F4WGI1_ACREC, tr|F4WGJ1|F4WGJ1_ACREC, tr|F4WGQ0|F4WGQ0_ACREC, tr|F4WGR0|F4WGR0_ACREC, tr|F4WH66|F4WH66_ACREC, tr|F4WH67|F4WH6…				tr|A0A151HXV7|A0A151HXV7_9HYME, tr|A0A151HYL3|A0A151HYL3_9HYME, tr|A0A151HZ77|A0A151HZ77_9HYME, tr|A0A151I2M4|A0A151I2M4_9HYME, tr|A0A151I3S2|A0A151I3S2_9HYME, tr|A0A151I4H8|A0A151I4H8_9HYME, tr|A0A151I4W4|A0A151I4W4_9HYME, tr|A0A151I5Q9|A0A151I5Q9_9HYME, tr|A0A151I5U6|A0A151I5U6_9HYME, tr|A0A151I5Z0|A0A151I5Z0_9HYME, tr|A0A151I668|A0A151I668_9HYME, tr|A0A195AZL4|A0A195AZL4_9HYME, tr|A0A195BEF7|A…	tr|E2A4Z2|E2A4Z2_CAMFO, tr|E2AC44|E2AC44_CAMFO, tr|E2AN51|E2AN51_CAMFO, tr|E2AYN3|E2AYN3_CAMFO, tr|E2AYN4|E2AYN4_CAMFO, tr|E2B0N3|E2B0N3_CAMFO	tr|A0AAW2E7J4|A0AAW2E7J4_9HYME	tr|A0A151I6F9|A0A151I6F9_9HYME, tr|A0A151I6K4|A0A151I6K4_9HYME, tr|A0A151I6L2|A0A151I6L2_9HYME, tr|A0A151I6X7|A0A151I6X7_9HYME, tr|A0A151I732|A0A151I732_9HYME, tr|A0A151I740|A0A151I740_9HYME, tr|A0A151I747|A0A151I747_9HYME, tr|A0A151I7B2|A0A151I7B2_9HYME, tr|A0A151I7H1|A0A151I7H1_9HYME, tr|A0A151I7M2|A0A151I7M2_9HYME, tr|A0A151I801|A0A151I801_9HYME, tr|A0A151I8B6|A0A151I8B6_9HYME, tr|A0A151I8F2|A…		tr|E2B2G8|E2B2G8_HARSA, tr|E2BBH9|E2BBH9_HARSA, tr|E2BKX4|E2BKX4_HARSA, tr|E2BTL0|E2BTL0_HARSA, tr|E2BXR5|E2BXR5_HARSA	tr|A0A0J7JWN8|A0A0J7JWN8_LASNI, tr|A0A0J7JYA6|A0A0J7JYA6_LASNI, tr|A0A0J7JYU1|A0A0J7JYU1_LASNI, tr|A0A0J7K1C5|A0A0J7K1C5_LASNI, tr|A0A0J7K1S5|A0A0J7K1S5_LASNI, tr|A0A0J7K3N5|A0A0J7K3N5_LASNI, tr|A0A0J7K411|A0A0J7K411_LASNI, tr|A0A0J7K452|A0A0J7K452_LASNI, tr|A0A0J7KAL1|A0A0J7KAL1_LASNI, tr|A0A0J7KD28|A0A0J7KD28_LASNI, tr|A0A0J7KDH7|A0A0J7KDH7_LASNI, tr|A0A0J7KGU6|A0A0J7KGU6_LASNI, tr|A0A0J7KGX4|A…	tr|A0AAV2NL02|A0AAV2NL02_9HYME	tr|A0A026VTC2|A0A026VTC2_OOCBI, tr|A0A026VVH1|A0A026VVH1_OOCBI, tr|A0A026VZP9|A0A026VZP9_OOCBI, tr|A0A026W0J4|A0A026W0J4_OOCBI, tr|A0A026W181|A0A026W181_OOCBI, tr|A0A026W1N3|A0A026W1N3_OOCBI, tr|A0A026W2H2|A0A026W2H2_OOCBI, tr|A0A026W2J2|A0A026W2J2_OOCBI, tr|A0A026W3W0|A0A026W3W0_OOCBI, tr|A0A026W487|A0A026W487_OOCBI, tr|A0A026W590|A0A026W590_OOCBI, tr|A0A026W6V8|A0A026W6V8_OOCBI, tr|A0A026W821|A…					tr|A0A151IQY6|A0A151IQY6_9HYME, tr|A0A151IRB7|A0A151IRB7_9HYME, tr|A0A151IRD6|A0A151IRD6_9HYME, tr|A0A151IRM6|A0A151IRM6_9HYME, tr|A0A151IRN0|A0A151IRN0_9HYME, tr|A0A151IRP1|A0A151IRP1_9HYME, tr|A0A151ISF6|A0A151ISF6_9HYME, tr|A0A151ITB2|A0A151ITB2_9HYME, tr|A0A151ITM7|A0A151ITM7_9HYME, tr|A0A151IUA8|A0A151IUA8_9HYME, tr|A0A151IUF7|A0A151IUF7_9HYME, tr|A0A151IUM9|A0A151IUM9_9HYME, tr|A0A151IV54|A…	tr|A0A151JT28|A0A151JT28_9HYME, tr|A0A151JT52|A0A151JT52_9HYME, tr|A0A151JTM7|A0A151JTM7_9HYME, tr|A0A151JTT9|A0A151JTT9_9HYME, tr|A0A151JU27|A0A151JU27_9HYME, tr|A0A151JU98|A0A151JU98_9HYME, tr|A0A151JUC4|A0A151JUC4_9HYME, tr|A0A151JUF9|A0A151JUF9_9HYME, tr|A0A151JUH3|A0A151JUH3_9HYME, tr|A0A151JUZ7|A0A151JUZ7_9HYME, tr|A0A151JVS5|A0A151JVS5_9HYME, tr|A0A151JW59|A0A151JW59_9HYME, tr|A0A151JX46|A…	tr|A0A151WEE8|A0A151WEE8_9HYME, tr|A0A151WFE2|A0A151WFE2_9HYME, tr|A0A151WG29|A0A151WG29_9HYME, tr|A0A151WGX2|A0A151WGX2_9HYME, tr|A0A151WGY8|A0A151WGY8_9HYME, tr|A0A151WH70|A0A151WH70_9HYME, tr|A0A151WHA9|A0A151WHA9_9HYME, tr|A0A151WIP4|A0A151WIP4_9HYME, tr|A0A151WIS1|A0A151WIS1_9HYME, tr|A0A151WJU5|A0A151WJU5_9HYME, tr|A0A151WPI8|A0A151WPI8_9HYME, tr|A0A151WPJ6|A0A151WPJ6_9HYME, tr|A0A151WPL2|A…										Tnyl_g04385_i1, Tnyl_g06492_i1, Tnyl_g08254_i1, Tnyl_g09451_i1, Tnyl_g13153_i1, Tnyl_g14114_i1, Tnyl_g15869_i1, Tnyl_g17162_i1	MSTRG.10837.1.p1, MSTRG.12687.1.p1, MSTRG.12687.1.p2, MSTRG.12687.1.p8, MSTRG.14875.1.p2, MSTRG.16248.1.p1, MSTRG.1688.1.p1, MSTRG.1689.1.p3, MSTRG.1752.1.p5, MSTRG.20266.1.p12, MSTRG.20266.1.p2, MSTRG.2027.1.p1, MSTRG.2037.1.p5, MSTRG.2170.1.p1, MSTRG.23147.1.p1, MSTRG.23336.1.p1, MSTRG.23443.1.p1, MSTRG.25589.1.p1, MSTRG.26040.1.p1, MSTRG.27154.1.p2, MSTRG.29131.1.p1, MSTRG.29131.1.p3, MSTRG.30…	MSTRG.10024.1.p3, MSTRG.10135.1.p1, MSTRG.10145.1.p1, MSTRG.11121.1.p2, MSTRG.12510.1.p1, MSTRG.12712.1.p36, MSTRG.12712.1.p4, MSTRG.12717.1.p1, MSTRG.14577.1.p1, MSTRG.14577.1.p2, MSTRG.14577.1.p8, MSTRG.17146.1.p16, MSTRG.17147.1.p1, MSTRG.18285.1.p1, MSTRG.18860.1.p2, MSTRG.18861.1.p1, MSTRG.1942.1.p1, MSTRG.1961.1.p4, MSTRG.2051.1.p1, MSTRG.2058.1.p1, MSTRG.2061.1.p1, MSTRG.21376.1.p1, MSTRG.…
OG0000040		tr|F4W7N5|F4W7N5_ACREC, tr|F4WRY8|F4WRY8_ACREC, tr|F4WTA8|F4WTA8_ACREC		tr|A0A836ES16|A0A836ES16_9HYME	tr|A0A158NMU4|A0A158NMU4_ATTCE, tr|A0A158NPL6|A0A158NPL6_ATTCE, tr|A0A158NSP3|A0A158NSP3_ATTCE	tr|A0A151HZG9|A0A151HZG9_9HYME, tr|A0A151I1J9|A0A151I1J9_9HYME, tr|A0A195AT55|A0A195AT55_9HYME, tr|A0A195BB30|A0A195BB30_9HYME	tr|E2A2B5|E2A2B5_CAMFO, tr|E2A2L4|E2A2L4_CAMFO, tr|E2A9G7|E2A9G7_CAMFO, tr|E2AAS2|E2AAS2_CAMFO, tr|E2ABR3|E2ABR3_CAMFO, tr|E2AC55|E2AC55_CAMFO, tr|E2AJ71|E2AJ71_CAMFO, tr|E2AKM0|E2AKM0_CAMFO, tr|E2AN52|E2AN52_CAMFO	tr|A0AAW2FKB7|A0AAW2FKB7_9HYME, tr|A0AAW2FKQ3|A0AAW2FKQ3_9HYME, tr|A0AAW2FLU4|A0AAW2FLU4_9HYME, tr|A0AAW2FLV1|A0AAW2FLV1_9HYME, tr|A0AAW2FMF1|A0AAW2FMF1_9HYME, tr|A0AAW2FNW4|A0AAW2FNW4_9HYME, tr|A0AAW2FPT2|A0AAW2FPT2_9HYME, tr|A0AAW2FR68|A0AAW2FR68_9HYME, tr|A0AAW2GSY9|A0AAW2GSY9_9HYME, tr|A0AAW2GT66|A0AAW2GT66_9HYME	tr|A0A151I6G3|A0A151I6G3_9HYME, tr|A0A151I8L5|A0A151I8L5_9HYME, tr|A0A151IAV1|A0A151IAV1_9HYME, tr|A0A151ICJ5|A0A151ICJ5_9HYME, tr|A0A151ID66|A0A151ID66_9HYME, tr|A0A151ID98|A0A151ID98_9HYME, tr|A0A151IDF9|A0A151IDF9_9HYME, tr|A0A151IEA3|A0A151IEA3_9HYME, tr|A0A151IEU9|A0A151IEU9_9HYME, tr|A0A151IF00|A0A151IF00_9HYME, tr|A0A151IG99|A0A151IG99_9HYME, tr|A0A151IHM1|A0A151IHM1_9HYME, tr|A0A151IHY1|A…	tr|A0A6P3XYR1|A0A6P3XYR1_DINQU, tr|A0A6P3Y4Z4|A0A6P3Y4Z4_DINQU	tr|E2B4W8|E2B4W8_HARSA, tr|E2B6C6|E2B6C6_HARSA, tr|E2B8T4|E2B8T4_HARSA, tr|E2B9C0|E2B9C0_HARSA, tr|E2BBS3|E2BBS3_HARSA, tr|E2BBZ8|E2BBZ8_HARSA, tr|E2BCV9|E2BCV9_HARSA, tr|E2BGL4|E2BGL4_HARSA, tr|E2BIH2|E2BIH2_HARSA, tr|E2BIM9|E2BIM9_HARSA, tr|E2BLB1|E2BLB1_HARSA, tr|E2BMQ3|E2BMQ3_HARSA, tr|E2BNM7|E2BNM7_HARSA, tr|E2BPC2|E2BPC2_HARSA, tr|E2BS44|E2BS44_HARSA, tr|E2BSF6|E2BSF6_HARSA, tr|E2BT07|E2BT0…	tr|A0A0J7JXU6|A0A0J7JXU6_LASNI, tr|A0A0J7JY84|A0A0J7JY84_LASNI, tr|A0A0J7K5Q3|A0A0J7K5Q3_LASNI, tr|A0A0J7K719|A0A0J7K719_LASNI, tr|A0A0J7K7K7|A0A0J7K7K7_LASNI, tr|A0A0J7K7Y3|A0A0J7K7Y3_LASNI, tr|A0A0J7K984|A0A0J7K984_LASNI, tr|A0A0J7K9R8|A0A0J7K9R8_LASNI, tr|A0A0J7KBE3|A0A0J7KBE3_LASNI, tr|A0A0J7KC32|A0A0J7KC32_LASNI, tr|A0A0J7KCC8|A0A0J7KCC8_LASNI, tr|A0A0J7KCN2|A0A0J7KCN2_LASNI, tr|A0A0J7KCP9|A…	tr|A0AAV2MVR4|A0AAV2MVR4_9HYME, tr|A0AAV2MWG2|A0AAV2MWG2_9HYME, tr|A0AAV2MWM8|A0AAV2MWM8_9HYME, tr|A0AAV2MX70|A0AAV2MX70_9HYME, tr|A0AAV2MXC2|A0AAV2MXC2_9HYME, tr|A0AAV2MYJ0|A0AAV2MYJ0_9HYME, tr|A0AAV2MYV6|A0AAV2MYV6_9HYME, tr|A0AAV2MZ45|A0AAV2MZ45_9HYME, tr|A0AAV2MZA1|A0AAV2MZA1_9HYME, tr|A0AAV2MZL7|A0AAV2MZL7_9HYME, tr|A0AAV2MZZ9|A0AAV2MZZ9_9HYME, tr|A0AAV2N0R6|A0AAV2N0R6_9HYME, tr|A0AAV2N147|A…	tr|A0A026VU52|A0A026VU52_OOCBI, tr|A0A026VWM6|A0A026VWM6_OOCBI, tr|A0A026VWQ2|A0A026VWQ2_OOCBI, tr|A0A026VZC1|A0A026VZC1_OOCBI, tr|A0A026W3E1|A0A026W3E1_OOCBI, tr|A0A026W6A5|A0A026W6A5_OOCBI, tr|A0A026W9V8|A0A026W9V8_OOCBI, tr|A0A026WA39|A0A026WA39_OOCBI, tr|A0A026WBX6|A0A026WBX6_OOCBI, tr|A0A026WD96|A0A026WD96_OOCBI, tr|A0A026WSW6|A0A026WSW6_OOCBI, tr|A0A026WYG2|A0A026WYG2_OOCBI	tr|A0A6I9W5A6|A0A6I9W5A6_9HYME, tr|A0A6I9W9X9|A0A6I9W9X9_9HYME, tr|A0A6I9WEM2|A0A6I9WEM2_9HYME, tr|A0A6I9WXD3|A0A6I9WXD3_9HYME, tr|A0A8N1S4D6|A0A8N1S4D6_9HYME, tr|A0A8N1S5C6|A0A8N1S5C6_9HYME, tr|A0A8N1SAN1|A0A8N1SAN1_9HYME		tr|A0A6J1PF36|A0A6J1PF36_9HYME, tr|A0A6J1PFM4|A0A6J1PFM4_9HYME, tr|A0A6J1PFX5|A0A6J1PFX5_9HYME, tr|A0A6J1PGX5|A0A6J1PGX5_9HYME, tr|A0A6J1PHB6|A0A6J1PHB6_9HYME, tr|A0A6J1PN68|A0A6J1PN68_9HYME, tr|A0A6J1PRD4|A0A6J1PRD4_9HYME, tr|A0A6J1PTB7|A0A6J1PTB7_9HYME, tr|A0A6J1PVX8|A0A6J1PVX8_9HYME, tr|A0A6J1Q1F6|A0A6J1Q1F6_9HYME, tr|A0A6J1Q1M3|A0A6J1Q1M3_9HYME, tr|A0A6J1Q5E4|A0A6J1Q5E4_9HYME, tr|A0A6J1QAM0|A…	tr|A0A4S2JVB1|A0A4S2JVB1_9HYME, tr|A0A4S2K8G6|A0A4S2K8G6_9HYME, tr|A0A4S2K9F4|A0A4S2K9F4_9HYME, tr|A0A4S2KLT5|A0A4S2KLT5_9HYME, tr|A0A4S2KNL3|A0A4S2KNL3_9HYME, tr|A0A4S2KRF0|A0A4S2KRF0_9HYME, tr|A0A4S2KTQ2|A0A4S2KTQ2_9HYME, tr|A0A4S2KXJ4|A0A4S2KXJ4_9HYME, tr|A0A4S2L0B5|A0A4S2L0B5_9HYME, tr|A0A4S2L216|A0A4S2L216_9HYME, tr|A0A4V3S9W4|A0A4V3S9W4_9HYME	tr|A0A151ISG7|A0A151ISG7_9HYME, tr|A0A151ISM2|A0A151ISM2_9HYME, tr|A0A151IT19|A0A151IT19_9HYME, tr|A0A151IXD4|A0A151IXD4_9HYME, tr|A0A151IYA6|A0A151IYA6_9HYME, tr|A0A151IZH2|A0A151IZH2_9HYME, tr|A0A151IZJ7|A0A151IZJ7_9HYME, tr|A0A151IZJ8|A0A151IZJ8_9HYME, tr|A0A151J066|A0A151J066_9HYME, tr|A0A151J0K6|A0A151J0K6_9HYME, tr|A0A151J2B5|A0A151J2B5_9HYME, tr|A0A151J4I2|A0A151J4I2_9HYME, tr|A0A151J4Q3|A…	tr|A0A151K0B2|A0A151K0B2_9HYME, tr|A0A195ETF3|A0A195ETF3_9HYME, tr|A0A195EWS6|A0A195EWS6_9HYME, tr|A0A195FAQ1|A0A195FAQ1_9HYME, tr|A0A195FDQ6|A0A195FDQ6_9HYME	tr|A0A151WIZ5|A0A151WIZ5_9HYME, tr|A0A151WLX6|A0A151WLX6_9HYME, tr|A0A151WP60|A0A151WP60_9HYME, tr|A0A151WPC7|A0A151WPC7_9HYME, tr|A0A151WQ05|A0A151WQ05_9HYME, tr|A0A151WRM1|A0A151WRM1_9HYME, tr|A0A151WS99|A0A151WS99_9HYME, tr|A0A151WSC5|A0A151WSC5_9HYME, tr|A0A151WSN3|A0A151WSN3_9HYME, tr|A0A151WT06|A0A151WT06_9HYME, tr|A0A151WV61|A0A151WV61_9HYME, tr|A0A151WX21|A0A151WX21_9HYME, tr|A0A151WY40|A…									tr|Q9V3Z3|Q9V3Z3_DROME	Tnyl_g00875_i1, Tnyl_g00875_i2, Tnyl_g00964_i1, Tnyl_g02362_i1, Tnyl_g02680_i1, Tnyl_g03002_i1, Tnyl_g03142_i1, Tnyl_g03142_i2, Tnyl_g05138_i1, Tnyl_g05573_i1, Tnyl_g05724_i1, Tnyl_g06186_i1, Tnyl_g06186_i2, Tnyl_g06205_i1, Tnyl_g06205_i2, Tnyl_g06431_i1, Tnyl_g06578_i1, Tnyl_g07756_i1, Tnyl_g07756_i2, Tnyl_g08009_i1, Tnyl_g08009_i2, Tnyl_g08523_i1, Tnyl_g08529_i1, Tnyl_g08596_i1, Tnyl_g08596_i2,…	MSTRG.10368.1.p1, MSTRG.10368.2.p1, MSTRG.10417.1.p1, MSTRG.12641.1.p1, MSTRG.12919.1.p1, MSTRG.13239.1.p1, MSTRG.13239.2.p1, MSTRG.14519.1.p1, MSTRG.15559.1.p1, MSTRG.18197.1.p1, MSTRG.18197.2.p1, MSTRG.18197.3.p1, MSTRG.19580.1.p1, MSTRG.22905.1.p1, MSTRG.23168.1.p1, MSTRG.24687.1.p8, MSTRG.24687.2.p5, MSTRG.24688.1.p1, MSTRG.25771.1.p1, MSTRG.28904.1.p1, MSTRG.28904.2.p1, MSTRG.29148.1.p1, MST…	MSTRG.12036.1.p1, MSTRG.12036.2.p1, MSTRG.12084.1.p1, MSTRG.12725.1.p1, MSTRG.14523.1.p1, MSTRG.14878.1.p1, MSTRG.15288.1.p1, MSTRG.16001.1.p2, MSTRG.16739.1.p1, MSTRG.18430.1.p1, MSTRG.2026.1.p1, MSTRG.20944.1.p1, MSTRG.20944.2.p1, MSTRG.22622.1.p1, MSTRG.26620.2.p2, MSTRG.28693.1.p1, MSTRG.30060.1.p1, MSTRG.3033.3.p1, MSTRG.33681.1.p1, MSTRG.33681.2.p1, MSTRG.33681.3.p2, MSTRG.33681.4.p1, MSTRG…
OG0000041	tr|A0A836F908|A0A836F908_9HYME	tr|F4W600|F4W600_ACREC, tr|F4WCZ5|F4WCZ5_ACREC, tr|F4WD41|F4WD41_ACREC, tr|F4WGH9|F4WGH9_ACREC			tr|A0A158NSY1|A0A158NSY1_ATTCE	tr|A0A151I4G9|A0A151I4G9_9HYME, tr|A0A151I607|A0A151I607_9HYME, tr|A0A195AT07|A0A195AT07_9HYME, tr|A0A195ATP0|A0A195ATP0_9HYME, tr|A0A195AVA1|A0A195AVA1_9HYME, tr|A0A195AW24|A0A195AW24_9HYME, tr|A0A195AZD3|A0A195AZD3_9HYME	tr|E1ZWR4|E1ZWR4_CAMFO, tr|E2A4Y1|E2A4Y1_CAMFO, tr|E2A7U3|E2A7U3_CAMFO, tr|E2ACG8|E2ACG8_CAMFO, tr|E2ADB2|E2ADB2_CAMFO, tr|E2AHP0|E2AHP0_CAMFO, tr|E2AKC4|E2AKC4_CAMFO, tr|E2AMW7|E2AMW7_CAMFO, tr|E2AQR3|E2AQR3_CAMFO	tr|A0AAW2E5D0|A0AAW2E5D0_9HYME, tr|A0AAW2EA31|A0AAW2EA31_9HYME, tr|A0AAW2EBB9|A0AAW2EBB9_9HYME, tr|A0AAW2EF93|A0AAW2EF93_9HYME, tr|A0AAW2EHY4|A0AAW2EHY4_9HYME, tr|A0AAW2EL41|A0AAW2EL41_9HYME, tr|A0AAW2F7H2|A0AAW2F7H2_9HYME, tr|A0AAW2F7N2|A0AAW2F7N2_9HYME, tr|A0AAW2F850|A0AAW2F850_9HYME, tr|A0AAW2FGD8|A0AAW2FGD8_9HYME, tr|A0AAW2G1M8|A0AAW2G1M8_9HYME, tr|A0AAW2GCD2|A0AAW2GCD2_9HYME, tr|A0AAW2GLM0|A…	tr|A0A151I6K2|A0A151I6K2_9HYME, tr|A0A151I7D6|A0A151I7D6_9HYME, tr|A0A151I7P2|A0A151I7P2_9HYME, tr|A0A151I840|A0A151I840_9HYME, tr|A0A151I861|A0A151I861_9HYME, tr|A0A151I889|A0A151I889_9HYME, tr|A0A151I8D9|A0A151I8D9_9HYME, tr|A0A151I934|A0A151I934_9HYME, tr|A0A151I980|A0A151I980_9HYME, tr|A0A151I9I1|A0A151I9I1_9HYME, tr|A0A151I9L7|A0A151I9L7_9HYME, tr|A0A151IA96|A0A151IA96_9HYME, tr|A0A151IBG9|A…	tr|A0A6P3X284|A0A6P3X284_DINQU	tr|E2B408|E2B408_HARSA, tr|E2B450|E2B450_HARSA, tr|E2B4V0|E2B4V0_HARSA, tr|E2B5Q4|E2B5Q4_HARSA, tr|E2B8I7|E2B8I7_HARSA, tr|E2BBA9|E2BBA9_HARSA, tr|E2BD26|E2BD26_HARSA, tr|E2BHU5|E2BHU5_HARSA, tr|E2BJ19|E2BJ19_HARSA, tr|E2BL09|E2BL09_HARSA, tr|E2BL48|E2BL48_HARSA, tr|E2BNR9|E2BNR9_HARSA, tr|E2BQN2|E2BQN2_HARSA, tr|E2BQU6|E2BQU6_HARSA, tr|E2BSC6|E2BSC6_HARSA, tr|E2BSC7|E2BSC7_HARSA, tr|E2BTQ6|E2BTQ…	tr|A0A0J7JUL6|A0A0J7JUL6_LASNI, tr|A0A0J7JVX3|A0A0J7JVX3_LASNI, tr|A0A0J7JYF5|A0A0J7JYF5_LASNI, tr|A0A0J7JYJ3|A0A0J7JYJ3_LASNI, tr|A0A0J7K0D6|A0A0J7K0D6_LASNI, tr|A0A0J7K1A1|A0A0J7K1A1_LASNI, tr|A0A0J7K1N6|A0A0J7K1N6_LASNI, tr|A0A0J7K6W6|A0A0J7K6W6_LASNI, tr|A0A0J7K733|A0A0J7K733_LASNI, tr|A0A0J7K7C4|A0A0J7K7C4_LASNI, tr|A0A0J7K7F5|A0A0J7K7F5_LASNI, tr|A0A0J7K7R2|A0A0J7K7R2_LASNI, tr|A0A0J7K8E5|A…	tr|A0AAV2MWD1|A0AAV2MWD1_9HYME, tr|A0AAV2MWH3|A0AAV2MWH3_9HYME, tr|A0AAV2MWH6|A0AAV2MWH6_9HYME, tr|A0AAV2MWV4|A0AAV2MWV4_9HYME, tr|A0AAV2MXD9|A0AAV2MXD9_9HYME, tr|A0AAV2MXM1|A0AAV2MXM1_9HYME, tr|A0AAV2MYQ0|A0AAV2MYQ0_9HYME, tr|A0AAV2MYV3|A0AAV2MYV3_9HYME, tr|A0AAV2MYW6|A0AAV2MYW6_9HYME, tr|A0AAV2N3J5|A0AAV2N3J5_9HYME, tr|A0AAV2NH22|A0AAV2NH22_9HYME, tr|A0AAV2NKJ5|A0AAV2NKJ5_9HYME, tr|A0AAV2NKV3|A…	tr|A0A026VV12|A0A026VV12_OOCBI, tr|A0A026VVL7|A0A026VVL7_OOCBI, tr|A0A026VYM0|A0A026VYM0_OOCBI, tr|A0A026W108|A0A026W108_OOCBI, tr|A0A026W3U9|A0A026W3U9_OOCBI, tr|A0A026W4N0|A0A026W4N0_OOCBI, tr|A0A026W531|A0A026W531_OOCBI, tr|A0A026W541|A0A026W541_OOCBI, tr|A0A026W7V6|A0A026W7V6_OOCBI, tr|A0A026W988|A0A026W988_OOCBI, tr|A0A026W9E5|A0A026W9E5_OOCBI, tr|A0A026W9L8|A0A026W9L8_OOCBI, tr|A0A026WC25|A…	tr|A0A6I9W988|A0A6I9W988_9HYME, tr|A0A6I9WKB0|A0A6I9WKB0_9HYME, tr|A0A8N1S5E4|A0A8N1S5E4_9HYME		tr|A0A6J1PGF7|A0A6J1PGF7_9HYME, tr|A0A6J1PGZ1|A0A6J1PGZ1_9HYME, tr|A0A6J1PPH4|A0A6J1PPH4_9HYME, tr|A0A6J1PRS2|A0A6J1PRS2_9HYME, tr|A0A6J1Q8Z8|A0A6J1Q8Z8_9HYME, tr|A0A6J1QBM2|A0A6J1QBM2_9HYME, tr|A0A6J1QBN6|A0A6J1QBN6_9HYME, tr|A0A6J1QG56|A0A6J1QG56_9HYME, tr|A0A6J1QWP9|A0A6J1QWP9_9HYME, tr|A0A6J1R0S4|A0A6J1R0S4_9HYME, tr|A0A6J1R277|A0A6J1R277_9HYME, tr|A0A6J1RG71|A0A6J1RG71_9HYME, tr|A0A6J1RGJ1|A…	tr|A0A4S2JST7|A0A4S2JST7_9HYME, tr|A0A4S2JVX2|A0A4S2JVX2_9HYME, tr|A0A4S2KIW5|A0A4S2KIW5_9HYME, tr|A0A4S2KXT8|A0A4S2KXT8_9HYME	tr|A0A151IQZ8|A0A151IQZ8_9HYME, tr|A0A151IR85|A0A151IR85_9HYME, tr|A0A151IRF3|A0A151IRF3_9HYME, tr|A0A151IRR4|A0A151IRR4_9HYME, tr|A0A151IS92|A0A151IS92_9HYME, tr|A0A151IU06|A0A151IU06_9HYME, tr|A0A151IU63|A0A151IU63_9HYME, tr|A0A151IUJ9|A0A151IUJ9_9HYME, tr|A0A151IUW6|A0A151IUW6_9HYME, tr|A0A151IVI7|A0A151IVI7_9HYME, tr|A0A151IVL6|A0A151IVL6_9HYME, tr|A0A151IW04|A0A151IW04_9HYME, tr|A0A151IW13|A…	tr|A0A151JX44|A0A151JX44_9HYME, tr|A0A151JX65|A0A151JX65_9HYME, tr|A0A151JXB4|A0A151JXB4_9HYME, tr|A0A151JXE7|A0A151JXE7_9HYME, tr|A0A151K0M9|A0A151K0M9_9HYME, tr|A0A195ESC9|A0A195ESC9_9HYME, tr|A0A195FD16|A0A195FD16_9HYME, tr|A0A195FF10|A0A195FF10_9HYME, tr|A0A195FGY6|A0A195FGY6_9HYME, tr|A0A195G045|A0A195G045_9HYME	tr|A0A151WFC8|A0A151WFC8_9HYME, tr|A0A151WK77|A0A151WK77_9HYME, tr|A0A151WP79|A0A151WP79_9HYME, tr|A0A151WPT6|A0A151WPT6_9HYME, tr|A0A151WQN8|A0A151WQN8_9HYME, tr|A0A151WVJ7|A0A151WVJ7_9HYME, tr|A0A151WWK2|A0A151WWK2_9HYME, tr|A0A151WX04|A0A151WX04_9HYME, tr|A0A151WX90|A0A151WX90_9HYME, tr|A0A151WXL5|A0A151WXL5_9HYME, tr|A0A151WZW4|A0A151WZW4_9HYME, tr|A0A151WZX0|A0A151WZX0_9HYME, tr|A0A151X3E9|A…										Tnyl_g01137_i1, Tnyl_g01247_i1, Tnyl_g01284_i1, Tnyl_g01771_i1, Tnyl_g01843_i1, Tnyl_g04245_i1, Tnyl_g04397_i1, Tnyl_g04397_i2, Tnyl_g05079_i1, Tnyl_g06478_i1, Tnyl_g06516_i1, Tnyl_g06697_i1, Tnyl_g06697_i2, Tnyl_g06698_i1, Tnyl_g07978_i1, Tnyl_g09764_i1, Tnyl_g10659_i1, Tnyl_g10660_i1, Tnyl_g10660_i2, Tnyl_g13731_i1, Tnyl_g13732_i1, Tnyl_g16063_i1, Tnyl_g16948_i1, Tnyl_g17207_i1, Tnyl_g18877_i1,…	MSTRG.11407.1.p2, MSTRG.11407.2.p1, MSTRG.11407.3.p2, MSTRG.13171.1.p1, MSTRG.13356.1.p1, MSTRG.13358.1.p1, MSTRG.14486.1.p1, MSTRG.15233.1.p3, MSTRG.1614.1.p4, MSTRG.18041.1.p1, MSTRG.20591.1.p2, MSTRG.21059.1.p2, MSTRG.21060.1.p1, MSTRG.25577.1.p1, MSTRG.27452.1.p3, MSTRG.27452.2.p1, MSTRG.28515.1.p1, MSTRG.29259.1.p1, MSTRG.29300.1.p2, MSTRG.29322.1.p1, MSTRG.29344.1.p1, MSTRG.32637.1.p1, MSTR…	MSTRG.13164.1.p2, MSTRG.13164.2.p1, MSTRG.14318.1.p1, MSTRG.15424.1.p1, MSTRG.15424.1.p2, MSTRG.15424.1.p3, MSTRG.17587.1.p1, MSTRG.18489.1.p5, MSTRG.21338.1.p2, MSTRG.23578.1.p1, MSTRG.23728.1.p1, MSTRG.27107.1.p2, MSTRG.27109.1.p15, MSTRG.2716.1.p1, MSTRG.29780.1.p1, MSTRG.31434.1.p1, MSTRG.31946.1.p1, MSTRG.34229.1.p2, MSTRG.34230.1.p1, MSTRG.34231.1.p2, MSTRG.34241.1.p2, MSTRG.34242.1.p1, MST…
OG0000042	tr|A0A836FZI4|A0A836FZI4_9HYME	tr|F4WAX9|F4WAX9_ACREC, tr|F4WX86|F4WX86_ACREC, tr|F4WZV0|F4WZV0_ACREC, tr|F4X3K3|F4X3K3_ACREC, tr|F4X7M7|F4X7M7_ACREC	tr|A0A836FC78|A0A836FC78_9HYME, tr|A0A836FNT6|A0A836FNT6_9HYME, tr|A0A836G1U9|A0A836G1U9_9HYME, tr|A0A836GKN5|A0A836GKN5_9HYME, tr|A0A836JWX3|A0A836JWX3_9HYME, tr|A0A836JXB8|A0A836JXB8_9HYME	tr|A0A836EMX5|A0A836EMX5_9HYME, tr|A0A836J7E6|A0A836J7E6_9HYME	tr|A0A158NM88|A0A158NM88_ATTCE	tr|A0A151I3L5|A0A151I3L5_9HYME, tr|A0A151I4J0|A0A151I4J0_9HYME, tr|A0A195B0P3|A0A195B0P3_9HYME, tr|A0A195BCX2|A0A195BCX2_9HYME, tr|A0A195BFJ3|A0A195BFJ3_9HYME, tr|A0A195BM15|A0A195BM15_9HYME, tr|A0A195BQU4|A0A195BQU4_9HYME	tr|E1ZV92|E1ZV92_CAMFO, tr|E1ZVY5|E1ZVY5_CAMFO, tr|E1ZXN3|E1ZXN3_CAMFO, tr|E2A2A1|E2A2A1_CAMFO, tr|E2A2G4|E2A2G4_CAMFO, tr|E2A2G5|E2A2G5_CAMFO, tr|E2A304|E2A304_CAMFO, tr|E2A393|E2A393_CAMFO, tr|E2A394|E2A394_CAMFO, tr|E2A395|E2A395_CAMFO, tr|E2A398|E2A398_CAMFO, tr|E2A3A0|E2A3A0_CAMFO, tr|E2AAF6|E2AAF6_CAMFO, tr|E2AI37|E2AI37_CAMFO, tr|E2AK94|E2AK94_CAMFO, tr|E2AN07|E2AN07_CAMFO, tr|E2APF7|E2APF…	tr|A0AAW2EL15|A0AAW2EL15_9HYME, tr|A0AAW2EM53|A0AAW2EM53_9HYME, tr|A0AAW2EM69|A0AAW2EM69_9HYME, tr|A0AAW2ENU2|A0AAW2ENU2_9HYME, tr|A0AAW2EQ72|A0AAW2EQ72_9HYME, tr|A0AAW2FM50|A0AAW2FM50_9HYME	tr|A0A151I6M1|A0A151I6M1_9HYME, tr|A0A151I6M7|A0A151I6M7_9HYME, tr|A0A151I885|A0A151I885_9HYME, tr|A0A151I969|A0A151I969_9HYME, tr|A0A151I971|A0A151I971_9HYME, tr|A0A151I9F0|A0A151I9F0_9HYME, tr|A0A151I9Y8|A0A151I9Y8_9HYME, tr|A0A151IA09|A0A151IA09_9HYME, tr|A0A151IA50|A0A151IA50_9HYME, tr|A0A151IAT1|A0A151IAT1_9HYME, tr|A0A151IB24|A0A151IB24_9HYME, tr|A0A151IB53|A0A151IB53_9HYME, tr|A0A151IB86|A…	tr|A0A6P3X6A2|A0A6P3X6A2_DINQU, tr|A0A6P3X9K4|A0A6P3X9K4_DINQU, tr|A0A6P3XXG7|A0A6P3XXG7_DINQU	tr|E2BD34|E2BD34_HARSA, tr|E2BHQ0|E2BHQ0_HARSA, tr|E2BM42|E2BM42_HARSA, tr|E2BQ87|E2BQ87_HARSA, tr|E2BRQ8|E2BRQ8_HARSA, tr|E2BSU9|E2BSU9_HARSA, tr|E2BTF1|E2BTF1_HARSA, tr|E2BUZ1|E2BUZ1_HARSA, tr|E2CA10|E2CA10_HARSA	tr|A0A0J7K5I7|A0A0J7K5I7_LASNI, tr|A0A0J7K807|A0A0J7K807_LASNI, tr|A0A0J7K8S3|A0A0J7K8S3_LASNI, tr|A0A0J7K902|A0A0J7K902_LASNI, tr|A0A0J7K9R3|A0A0J7K9R3_LASNI, tr|A0A0J7KRV6|A0A0J7KRV6_LASNI, tr|A0A0J7MVC7|A0A0J7MVC7_LASNI, tr|A0A0J7N0C4|A0A0J7N0C4_LASNI	tr|A0AAV2MX45|A0AAV2MX45_9HYME, tr|A0AAV2MX75|A0AAV2MX75_9HYME, tr|A0AAV2MXV7|A0AAV2MXV7_9HYME, tr|A0AAV2MYC3|A0AAV2MYC3_9HYME, tr|A0AAV2MYH4|A0AAV2MYH4_9HYME, tr|A0AAV2MYL9|A0AAV2MYL9_9HYME, tr|A0AAV2MZ06|A0AAV2MZ06_9HYME, tr|A0AAV2MZ12|A0AAV2MZ12_9HYME, tr|A0AAV2MZ32|A0AAV2MZ32_9HYME, tr|A0AAV2MZ72|A0AAV2MZ72_9HYME, tr|A0AAV2MZJ5|A0AAV2MZJ5_9HYME, tr|A0AAV2MZM6|A0AAV2MZM6_9HYME, tr|A0AAV2MZP1|A…	tr|A0A026VRM4|A0A026VRM4_OOCBI, tr|A0A026VSK7|A0A026VSK7_OOCBI, tr|A0A026VST0|A0A026VST0_OOCBI, tr|A0A026VTB3|A0A026VTB3_OOCBI, tr|A0A026VTY2|A0A026VTY2_OOCBI, tr|A0A026VUL3|A0A026VUL3_OOCBI, tr|A0A026VV26|A0A026VV26_OOCBI, tr|A0A026VVE2|A0A026VVE2_OOCBI, tr|A0A026VVR7|A0A026VVR7_OOCBI, tr|A0A026VVS4|A0A026VVS4_OOCBI, tr|A0A026VVT9|A0A026VVT9_OOCBI, tr|A0A026VVX0|A0A026VVX0_OOCBI, tr|A0A026VX56|A…	tr|A0A6I9W9P6|A0A6I9W9P6_9HYME	tr|A0A836EYK1|A0A836EYK1_9HYME	tr|A0A6J1PHR7|A0A6J1PHR7_9HYME, tr|A0A6J1PT33|A0A6J1PT33_9HYME, tr|A0A6J1PX50|A0A6J1PX50_9HYME, tr|A0A6J1R472|A0A6J1R472_9HYME	tr|A0A4S2JH35|A0A4S2JH35_9HYME, tr|A0A4S2KPQ9|A0A4S2KPQ9_9HYME, tr|A0A4S2KS11|A0A4S2KS11_9HYME, tr|A0A4S2KWL3|A0A4S2KWL3_9HYME, tr|A0A4S2L543|A0A4S2L543_9HYME, tr|A0A4S2L7K6|A0A4S2L7K6_9HYME	tr|A0A151IRE9|A0A151IRE9_9HYME, tr|A0A151IRG4|A0A151IRG4_9HYME, tr|A0A151IRU6|A0A151IRU6_9HYME, tr|A0A151IRW2|A0A151IRW2_9HYME, tr|A0A151IS64|A0A151IS64_9HYME, tr|A0A151ISP6|A0A151ISP6_9HYME, tr|A0A151ISR1|A0A151ISR1_9HYME, tr|A0A151ISV2|A0A151ISV2_9HYME, tr|A0A151ISX3|A0A151ISX3_9HYME, tr|A0A151IT00|A0A151IT00_9HYME, tr|A0A151IT45|A0A151IT45_9HYME, tr|A0A151ITH3|A0A151ITH3_9HYME, tr|A0A151ITJ6|A…	tr|A0A151JUI7|A0A151JUI7_9HYME, tr|A0A151JVK5|A0A151JVK5_9HYME, tr|A0A151JVL6|A0A151JVL6_9HYME, tr|A0A151JVX1|A0A151JVX1_9HYME, tr|A0A151JX07|A0A151JX07_9HYME, tr|A0A151JYG4|A0A151JYG4_9HYME, tr|A0A151JZ42|A0A151JZ42_9HYME, tr|A0A151K3I4|A0A151K3I4_9HYME, tr|A0A195F5R8|A0A195F5R8_9HYME, tr|A0A195FC44|A0A195FC44_9HYME, tr|A0A195FYC7|A0A195FYC7_9HYME	tr|A0A151WGC9|A0A151WGC9_9HYME, tr|A0A151WH51|A0A151WH51_9HYME, tr|A0A151WHJ9|A0A151WHJ9_9HYME, tr|A0A151WI86|A0A151WI86_9HYME, tr|A0A151WIV1|A0A151WIV1_9HYME, tr|A0A151WJ33|A0A151WJ33_9HYME, tr|A0A151WJ77|A0A151WJ77_9HYME, tr|A0A151WL06|A0A151WL06_9HYME, tr|A0A151WN47|A0A151WN47_9HYME, tr|A0A151WN65|A0A151WN65_9HYME, tr|A0A151WNB5|A0A151WNB5_9HYME, tr|A0A151WP16|A0A151WP16_9HYME, tr|A0A151WPD7|A…	tr|A0A2A3E6T0|A0A2A3E6T0_APICC	tr|A0A7M7GXI7|A0A7M7GXI7_APIME, tr|A0A7M7MM98|A0A7M7MM98_APIME, tr|A0A7M7MMC8|A0A7M7MMC8_APIME	UPI001E8907D5							Tnyl_g07667_i1, Tnyl_g11957_i1, Tnyl_g13412_i1, Tnyl_g15810_i1	MSTRG.10437.1.p1, MSTRG.1186.2.p2, MSTRG.13825.1.p1, MSTRG.14443.1.p1, MSTRG.14444.1.p1, MSTRG.15007.1.p1, MSTRG.15163.1.p2, MSTRG.15218.1.p2, MSTRG.15218.1.p5, MSTRG.15874.1.p2, MSTRG.18053.1.p2, MSTRG.20279.1.p1, MSTRG.21126.1.p1, MSTRG.22784.3.p1, MSTRG.23179.1.p2, MSTRG.23298.1.p1, MSTRG.23299.1.p1, MSTRG.24666.1.p1, MSTRG.24739.1.p1, MSTRG.24739.2.p1, MSTRG.24741.1.p1, MSTRG.24741.1.p2, MSTR…	MSTRG.10897.1.p1, MSTRG.10897.1.p3, MSTRG.10909.1.p2, MSTRG.11039.1.p1, MSTRG.12108.1.p1, MSTRG.1343.1.p1, MSTRG.1345.1.p3, MSTRG.1345.2.p3, MSTRG.14556.1.p1, MSTRG.16626.1.p1, MSTRG.16628.1.p1, MSTRG.17479.1.p1, MSTRG.17480.1.p2, MSTRG.1857.1.p1, MSTRG.1858.1.p1, MSTRG.23388.1.p1, MSTRG.24288.1.p1, MSTRG.26219.1.p1, MSTRG.26220.1.p1, MSTRG.26637.1.p2, MSTRG.26770.1.p1, MSTRG.28662.1.p1, MSTRG.28…
OG0000043	tr|A0A836FM47|A0A836FM47_9HYME, tr|A0A836FMJ6|A0A836FMJ6_9HYME, tr|A0A836FMW9|A0A836FMW9_9HYME, tr|A0A836GDJ7|A0A836GDJ7_9HYME, tr|A0A836GDX8|A0A836GDX8_9HYME, tr|A0A836GEF4|A0A836GEF4_9HYME, tr|A0A836GLI5|A0A836GLI5_9HYME, tr|A0A836JWH1|A0A836JWH1_9HYME, tr|A0A836JX15|A0A836JX15_9HYME, tr|A0A836JY41|A0A836JY41_9HYME, tr|A0A836JYA8|A0A836JYA8_9HYME, tr|A0A836JYN1|A0A836JYN1_9HYME, tr|A0A836K293|A…	tr|F4WZA9|F4WZA9_ACREC, tr|F4WZB3|F4WZB3_ACREC, tr|F4WZB4|F4WZB4_ACREC, tr|F4WZB5|F4WZB5_ACREC, tr|F4WZB6|F4WZB6_ACREC, tr|F4X0G2|F4X0G2_ACREC, tr|F4X6F7|F4X6F7_ACREC, tr|F4X6Y3|F4X6Y3_ACREC, tr|F4X6Y4|F4X6Y4_ACREC	tr|A0A836ER49|A0A836ER49_9HYME, tr|A0A836F841|A0A836F841_9HYME, tr|A0A836FGU2|A0A836FGU2_9HYME, tr|A0A836FJ66|A0A836FJ66_9HYME, tr|A0A836FMA4|A0A836FMA4_9HYME, tr|A0A836FN49|A0A836FN49_9HYME, tr|A0A836FQS0|A0A836FQS0_9HYME, tr|A0A836G043|A0A836G043_9HYME, tr|A0A836JQI3|A0A836JQI3_9HYME, tr|A0A836JQN8|A0A836JQN8_9HYME, tr|A0A836JRZ4|A0A836JRZ4_9HYME, tr|A0A836JV34|A0A836JV34_9HYME, tr|A0A836JVE9|A…	tr|A0A836E6L3|A0A836E6L3_9HYME, tr|A0A836E6M2|A0A836E6M2_9HYME, tr|A0A836EEL8|A0A836EEL8_9HYME, tr|A0A836EGS7|A0A836EGS7_9HYME, tr|A0A836EHW2|A0A836EHW2_9HYME, tr|A0A836EW68|A0A836EW68_9HYME, tr|A0A836F2P7|A0A836F2P7_9HYME, tr|A0A836F4W2|A0A836F4W2_9HYME, tr|A0A836F562|A0A836F562_9HYME, tr|A0A836F572|A0A836F572_9HYME, tr|A0A836F6B5|A0A836F6B5_9HYME, tr|A0A836JHF5|A0A836JHF5_9HYME, tr|A0A836JN45|A…	tr|A0A158NGE3|A0A158NGE3_ATTCE, tr|A0A158NNP8|A0A158NNP8_ATTCE, tr|A0A158P1K3|A0A158P1K3_ATTCE, tr|A0A158P1K4|A0A158P1K4_ATTCE, tr|A0A158P1N0|A0A158P1N0_ATTCE, tr|A0A158P1N1|A0A158P1N1_ATTCE, tr|A0A158P1N3|A0A158P1N3_ATTCE, tr|A0A158P1N4|A0A158P1N4_ATTCE, tr|A0A158P1N5|A0A158P1N5_ATTCE, tr|A0A158P1N6|A0A158P1N6_ATTCE, tr|A0A158P1N7|A0A158P1N7_ATTCE, tr|A0A158P1N8|A0A158P1N8_ATTCE, tr|A0A158P1N9|A…	tr|A0A151I032|A0A151I032_9HYME, tr|A0A151I055|A0A151I055_9HYME, tr|A0A195ATK5|A0A195ATK5_9HYME, tr|A0A195ATL0|A0A195ATL0_9HYME, tr|A0A195ATN3|A0A195ATN3_9HYME, tr|A0A195ATN8|A0A195ATN8_9HYME, tr|A0A195AU23|A0A195AU23_9HYME, tr|A0A195AU28|A0A195AU28_9HYME, tr|A0A195AU57|A0A195AU57_9HYME, tr|A0A195AU97|A0A195AU97_9HYME, tr|A0A195AUA3|A0A195AUA3_9HYME, tr|A0A195B2R7|A0A195B2R7_9HYME, tr|A0A195B332|A…	tr|E2A037|E2A037_CAMFO	tr|A0AAW2EK73|A0AAW2EK73_9HYME, tr|A0AAW2ELC0|A0AAW2ELC0_9HYME, tr|A0AAW2EMU9|A0AAW2EMU9_9HYME, tr|A0AAW2EU43|A0AAW2EU43_9HYME, tr|A0AAW2EVA0|A0AAW2EVA0_9HYME, tr|A0AAW2EVV0|A0AAW2EVV0_9HYME, tr|A0AAW2EWN8|A0AAW2EWN8_9HYME, tr|A0AAW2EXQ5|A0AAW2EXQ5_9HYME, tr|A0AAW2EXW2|A0AAW2EXW2_9HYME, tr|A0AAW2EXY4|A0AAW2EXY4_9HYME, tr|A0AAW2EYH7|A0AAW2EYH7_9HYME, tr|A0AAW2EZ46|A0AAW2EZ46_9HYME, tr|A0AAW2F061|A…	tr|A0A151IQB3|A0A151IQB3_9HYME, tr|A0A151IQB4|A0A151IQB4_9HYME, tr|A0A151IQN8|A0A151IQN8_9HYME, tr|A0A151K2L9|A0A151K2L9_9HYME, tr|A0A195C0Y6|A0A195C0Y6_9HYME, tr|A0A195C1P7|A0A195C1P7_9HYME, tr|A0A195C2V7|A0A195C2V7_9HYME, tr|A0A195CSQ1|A0A195CSQ1_9HYME, tr|A0A195CSQ8|A0A195CSQ8_9HYME, tr|A0A195CSR2|A0A195CSR2_9HYME, tr|A0A195CSR8|A0A195CSR8_9HYME, tr|A0A195CSS0|A0A195CSS0_9HYME, tr|A0A195CSS2|A…	tr|A0A6P3XNW2|A0A6P3XNW2_DINQU	tr|E2BFN5|E2BFN5_HARSA	tr|A0A0J7KUN0|A0A0J7KUN0_LASNI	tr|A0AAV2P1H3|A0AAV2P1H3_9HYME	tr|A0A026WB94|A0A026WB94_OOCBI	tr|A0A6I9WG95|A0A6I9WG95_9HYME, tr|A0A8N1S2Q0|A0A8N1S2Q0_9HYME, tr|A0A8N1S539|A0A8N1S539_9HYME	tr|A0A836FU02|A0A836FU02_9HYME, tr|A0A836FUE0|A0A836FUE0_9HYME, tr|A0A836FW04|A0A836FW04_9HYME, tr|A0A836J7L7|A0A836J7L7_9HYME, tr|A0A836JPA5|A0A836JPA5_9HYME, tr|A0A836JZH8|A0A836JZH8_9HYME	tr|A0A6J1PNV2|A0A6J1PNV2_9HYME, tr|A0A6J1PQW7|A0A6J1PQW7_9HYME, tr|A0A6J1PTF5|A0A6J1PTF5_9HYME, tr|A0A6J1PW77|A0A6J1PW77_9HYME, tr|A0A6J1PW89|A0A6J1PW89_9HYME, tr|A0A6J1PXR7|A0A6J1PXR7_9HYME, tr|A0A6J1Q8U2|A0A6J1Q8U2_9HYME, tr|A0A6J1QER1|A0A6J1QER1_9HYME, tr|A0A6J1QM38|A0A6J1QM38_9HYME, tr|A0A6J1QMB5|A0A6J1QMB5_9HYME, tr|A0A6J1QNN2|A0A6J1QNN2_9HYME, tr|A0A6J1QPD6|A0A6J1QPD6_9HYME, tr|A0A6J1QQ30|A…	tr|A0A4S2KLW6|A0A4S2KLW6_9HYME, tr|A0A4S2KQW6|A0A4S2KQW6_9HYME, tr|A0A4S2KRB1|A0A4S2KRB1_9HYME	tr|A0A151J3G1|A0A151J3G1_9HYME, tr|A0A195DPK7|A0A195DPK7_9HYME, tr|A0A195DPL2|A0A195DPL2_9HYME, tr|A0A195DPL8|A0A195DPL8_9HYME, tr|A0A195DPQ7|A0A195DPQ7_9HYME, tr|A0A195DPR3|A0A195DPR3_9HYME, tr|A0A195DPR8|A0A195DPR8_9HYME, tr|A0A195DPS4|A0A195DPS4_9HYME, tr|A0A195DPT3|A0A195DPT3_9HYME, tr|A0A195DPT8|A0A195DPT8_9HYME, tr|A0A195DPU3|A0A195DPU3_9HYME, tr|A0A195DPW8|A0A195DPW8_9HYME, tr|A0A195DPX3|A…	tr|A0A151K3V0|A0A151K3V0_9HYME, tr|A0A195EX95|A0A195EX95_9HYME, tr|A0A195EX98|A0A195EX98_9HYME, tr|A0A195EXA3|A0A195EXA3_9HYME, tr|A0A195EXF0|A0A195EXF0_9HYME, tr|A0A195EXF5|A0A195EXF5_9HYME, tr|A0A195EXM6|A0A195EXM6_9HYME, tr|A0A195EXN1|A0A195EXN1_9HYME, tr|A0A195EYB9|A0A195EYB9_9HYME, tr|A0A195EYC4|A0A195EYC4_9HYME, tr|A0A195EYE0|A0A195EYE0_9HYME, tr|A0A195EYE6|A0A195EYE6_9HYME, tr|A0A195F2B5|A…	tr|A0A151WYE9|A0A151WYE9_9HYME, tr|A0A151WYF7|A0A151WYF7_9HYME, tr|A0A151WYH0|A0A151WYH0_9HYME, tr|A0A151WYH5|A0A151WYH5_9HYME, tr|A0A151WYH6|A0A151WYH6_9HYME, tr|A0A151WYS2|A0A151WYS2_9HYME, tr|A0A151WYT7|A0A151WYT7_9HYME, tr|A0A151WZ04|A0A151WZ04_9HYME, tr|A0A151WZ12|A0A151WZ12_9HYME, tr|A0A151X738|A0A151X738_9HYME, tr|A0A151X741|A0A151X741_9HYME, tr|A0A151X742|A0A151X742_9HYME, tr|A0A151X745|A…	tr|A0A2A3E9A8|A0A2A3E9A8_APICC	tr|A0A7M7GPI3|A0A7M7GPI3_APIME, tr|A0A7M7MSN6|A0A7M7MSN6_APIME, tr|A0A7M7MSS8|A0A7M7MSS8_APIME	UPI001E8648D7, UPI001E883215	tr|A0A6P8MYS9|A0A6P8MYS9_9HYME, tr|A0A6P8MZ94|A0A6P8MZ94_9HYME, tr|A0A6P8MZM9|A0A6P8MZM9_9HYME, tr|A0A6P8NFK4|A0A6P8NFK4_9HYME, tr|A0A6P8NFZ0|A0A6P8NFZ0_9HYME, tr|A0A6P8NXX8|A0A6P8NXX8_9HYME, tr|A0A6P8NYC9|A0A6P8NYC9_9HYME, tr|A0A6P8NYH8|A0A6P8NYH8_9HYME	tr|A0A6P6F638|A0A6P6F638_BOMIM, tr|A0A6P6F6W7|A0A6P6F6W7_BOMIM, tr|A0A6P6F8C0|A0A6P6F8C0_BOMIM, tr|A0A6P8L9M0|A0A6P8L9M0_BOMIM, tr|A0A6P8M167|A0A6P8M167_BOMIM	tr|A0A9B2JM97|A0A9B2JM97_BOMTE, tr|A0A9B7CY32|A0A9B7CY32_BOMTE, tr|A0A9C6SUW8|A0A9C6SUW8_BOMTE, tr|A0A9C6W0I9|A0A9C6W0I9_BOMTE, tr|A0A9C6W9E4|A0A9C6W9E4_BOMTE, tr|A0A9C6W9I2|A0A9C6W9I2_BOMTE, tr|A0A9C6WCS0|A0A9C6WCS0_BOMTE	tr|A0AA40KHZ1|A0AA40KHZ1_9HYME, tr|A0AA40KI20|A0AA40KI20_9HYME	tr|A0AAW0ZCC2|A0AAW0ZCC2_9HYME, tr|A0AAW0ZD10|A0AAW0ZD10_9HYME		TnylGR10, TnylGR11, TnylGR12, TnylGR13, TnylGR14, TnylGR15, TnylGR16, TnylGR17, TnylGR18, TnylGR19, TnylGR20, TnylGR21, TnylGR22, TnylGR23, TnylGR24, TnylGR25, TnylGR26, TnylGR27, TnylGR29, TnylGR30, TnylGR31, TnylGR32, TnylGR33, TnylGR34, TnylGR35, TnylGR36, TnylGR37, TnylGR38P, TnylGR39, TnylGR40, TnylGR41, TnylGR42, TnylGR43, TnylGR44, TnylGR45, TnylGR46, TnylGR47, TnylGR48S, TnylGR49, TnylGR5…	MSTRG.776.1.p1, MSTRG.776.2.p1	MSTRG.497.1.p1, MSTRG.498.1.p1, MSTRG.501.1.p1, MSTRG.509.1.p1, MSTRG.510.1.p1, MSTRG.515.1.p2, MSTRG.521.1.p1, MSTRG.522.1.p1, MSTRG.882.4.p25, MSTRG.884.1.p1, MSTRG.885.1.p3, MSTRG.888.1.p3
OG0000044	tr|A0A836GEM5|A0A836GEM5_9HYME		tr|A0A836K3K7|A0A836K3K7_9HYME	tr|A0A836EHX9|A0A836EHX9_9HYME	tr|A0A158P359|A0A158P359_ATTCE	tr|A0A195BHD3|A0A195BHD3_9HYME	tr|E2AP59|E2AP59_CAMFO	tr|A0AAW2E7G1|A0AAW2E7G1_9HYME, tr|A0AAW2E7G2|A0AAW2E7G2_9HYME, tr|A0AAW2E7G6|A0AAW2E7G6_9HYME, tr|A0AAW2E7H8|A0AAW2E7H8_9HYME, tr|A0AAW2E7I2|A0AAW2E7I2_9HYME, tr|A0AAW2E7J3|A0AAW2E7J3_9HYME, tr|A0AAW2E877|A0AAW2E877_9HYME, tr|A0AAW2E896|A0AAW2E896_9HYME, tr|A0AAW2E8P3|A0AAW2E8P3_9HYME, tr|A0AAW2E8Q9|A0AAW2E8Q9_9HYME, tr|A0AAW2E9G2|A0AAW2E9G2_9HYME, tr|A0AAW2E9H9|A0AAW2E9H9_9HYME, tr|A0AAW2E9I9|A…	tr|A0A195CF70|A0A195CF70_9HYME	tr|A0A6P3XS02|A0A6P3XS02_DINQU, tr|A0A6P3XS07|A0A6P3XS07_DINQU, tr|A0A6P3XS13|A0A6P3XS13_DINQU, tr|A0A6P3XS18|A0A6P3XS18_DINQU, tr|A0A6P3XSA1|A0A6P3XSA1_DINQU, tr|A0A6P3XSA9|A0A6P3XSA9_DINQU, tr|A0A6P3XSB4|A0A6P3XSB4_DINQU, tr|A0A6P3XSB8|A0A6P3XSB8_DINQU, tr|A0A6P3XSV7|A0A6P3XSV7_DINQU, tr|A0A6P3XSW8|A0A6P3XSW8_DINQU, tr|A0A6P3XSX2|A0A6P3XSX2_DINQU, tr|A0A6P3XSX8|A0A6P3XSX8_DINQU, tr|A0A6P3XTA7|A…	tr|E2C3I7|E2C3I7_HARSA	tr|A0A0J7L4G3|A0A0J7L4G3_LASNI	tr|A0AAV2P1T5|A0AAV2P1T5_9HYME, tr|A0AAV2P207|A0AAV2P207_9HYME, tr|A0AAV2P5G1|A0AAV2P5G1_9HYME	tr|A0A026WXT0|A0A026WXT0_OOCBI	tr|A0A6I9WCK3|A0A6I9WCK3_9HYME, tr|A0A6I9WCU5|A0A6I9WCU5_9HYME, tr|A0A6I9WD48|A0A6I9WD48_9HYME, tr|A0A6I9WD66|A0A6I9WD66_9HYME, tr|A0A6I9WGM3|A0A6I9WGM3_9HYME, tr|A0A6I9WGN2|A0A6I9WGN2_9HYME, tr|A0A6I9WL49|A0A6I9WL49_9HYME, tr|A0A6I9X6T5|A0A6I9X6T5_9HYME, tr|A0A6I9X6Y3|A0A6I9X6Y3_9HYME, tr|A0A8N1S6I7|A0A8N1S6I7_9HYME, tr|A0A8N1S6S1|A0A8N1S6S1_9HYME, tr|A0A8N1S925|A0A8N1S925_9HYME, tr|A0A8N1S935|A…	tr|A0A837A9F3|A0A837A9F3_9HYME	tr|A0A6J1QPW8|A0A6J1QPW8_9HYME, tr|A0A6J1QPX3|A0A6J1QPX3_9HYME, tr|A0A6J1QPX8|A0A6J1QPX8_9HYME, tr|A0A6J1QPY3|A0A6J1QPY3_9HYME, tr|A0A6J1QPY8|A0A6J1QPY8_9HYME, tr|A0A6J1QPZ0|A0A6J1QPZ0_9HYME, tr|A0A6J1QPZ3|A0A6J1QPZ3_9HYME, tr|A0A6J1QQ00|A0A6J1QQ00_9HYME, tr|A0A6J1QQ04|A0A6J1QQ04_9HYME, tr|A0A6J1QQ08|A0A6J1QQ08_9HYME, tr|A0A6J1QQ17|A0A6J1QQ17_9HYME, tr|A0A6J1QRJ0|A0A6J1QRJ0_9HYME, tr|A0A6J1QRJ6|A…	tr|A0A4S2L233|A0A4S2L233_9HYME	tr|A0A195DN71|A0A195DN71_9HYME	tr|A0A195F0C3|A0A195F0C3_9HYME	tr|A0A151WZI0|A0A151WZI0_9HYME	tr|A0A2A3EDT0|A0A2A3EDT0_APICC	tr|A0A7M7MTD7|A0A7M7MTD7_APIME, tr|A0A7M7MTF6|A0A7M7MTF6_APIME, tr|A0A7M7MTF9|A0A7M7MTF9_APIME, tr|A0A7M7MTQ8|A0A7M7MTQ8_APIME, tr|A0A7M7MTU2|A0A7M7MTU2_APIME	UPI001E89E51B	tr|A0A6P8N2W9|A0A6P8N2W9_9HYME, tr|A0A6P8NH05|A0A6P8NH05_9HYME, tr|A0A6P8NKJ1|A0A6P8NKJ1_9HYME, tr|A0A6P8P2H4|A0A6P8P2H4_9HYME, tr|A0A6P8P2H9|A0A6P8P2H9_9HYME, tr|A0A6P8P354|A0A6P8P354_9HYME	tr|A0A6P3V4A6|A0A6P3V4A6_BOMIM, tr|A0A6P8LCZ5|A0A6P8LCZ5_BOMIM, tr|A0A6P8LL44|A0A6P8LL44_BOMIM, tr|A0A6P8LZB4|A0A6P8LZB4_BOMIM, tr|A0A6P8M3D6|A0A6P8M3D6_BOMIM	tr|A0A9C6W0S5|A0A9C6W0S5_BOMTE, tr|A0A9C6W955|A0A9C6W955_BOMTE, tr|A0A9C6W9S4|A0A9C6W9S4_BOMTE, tr|A0A9C6WD16|A0A9C6WD16_BOMTE	tr|A0AA40KRC0|A0AA40KRC0_9HYME, tr|A0AA40KRD5|A0AA40KRD5_9HYME	tr|A0AAW0ZTN7|A0AAW0ZTN7_9HYME	sp|Q9VR59|VIP1_DROME, tr|X2JCY0|X2JCY0_DROME, tr|X2JEN2|X2JEN2_DROME, tr|X2JG41|X2JG41_DROME, tr|X2JGE9|X2JGE9_DROME, tr|X2JLN4|X2JLN4_DROME	Tnyl_g11843_i1, Tnyl_g11843_i10, Tnyl_g11843_i11, Tnyl_g11843_i12, Tnyl_g11843_i13, Tnyl_g11843_i14, Tnyl_g11843_i15, Tnyl_g11843_i16, Tnyl_g11843_i17, Tnyl_g11843_i18, Tnyl_g11843_i19, Tnyl_g11843_i2, Tnyl_g11843_i20, Tnyl_g11843_i21, Tnyl_g11843_i22, Tnyl_g11843_i23, Tnyl_g11843_i24, Tnyl_g11843_i25, Tnyl_g11843_i26, Tnyl_g11843_i27, Tnyl_g11843_i28, Tnyl_g11843_i29, Tnyl_g11843_i3, Tnyl_g11843…	MSTRG.20005.1.p1, MSTRG.20005.10.p1, MSTRG.20005.100.p1, MSTRG.20005.101.p1, MSTRG.20005.102.p1, MSTRG.20005.103.p1, MSTRG.20005.104.p1, MSTRG.20005.105.p1, MSTRG.20005.107.p1, MSTRG.20005.11.p1, MSTRG.20005.12.p1, MSTRG.20005.13.p1, MSTRG.20005.14.p1, MSTRG.20005.15.p1, MSTRG.20005.16.p1, MSTRG.20005.17.p1, MSTRG.20005.18.p1, MSTRG.20005.19.p1, MSTRG.20005.2.p1, MSTRG.20005.20.p1, MSTRG.20005.21…	MSTRG.23075.1.p1, MSTRG.23075.10.p1, MSTRG.23075.11.p1, MSTRG.23075.12.p1, MSTRG.23075.13.p1, MSTRG.23075.14.p1, MSTRG.23075.15.p1, MSTRG.23075.16.p1, MSTRG.23075.17.p1, MSTRG.23075.18.p1, MSTRG.23075.19.p1, MSTRG.23075.2.p1, MSTRG.23075.20.p1, MSTRG.23075.21.p1, MSTRG.23075.22.p1, MSTRG.23075.23.p1, MSTRG.23075.24.p1, MSTRG.23075.25.p1, MSTRG.23075.26.p1, MSTRG.23075.27.p1, MSTRG.23075.28.p1, MS…
OG0000045	tr|A0A836FXQ6|A0A836FXQ6_9HYME, tr|A0A836K871|A0A836K871_9HYME, tr|A0A836KE79|A0A836KE79_9HYME	tr|F4X3H6|F4X3H6_ACREC, tr|F4X3I0|F4X3I0_ACREC, tr|F4X3I3|F4X3I3_ACREC	tr|A0A836FBJ5|A0A836FBJ5_9HYME, tr|A0A836FRI5|A0A836FRI5_9HYME	tr|A0A836EUT1|A0A836EUT1_9HYME, tr|A0A836JCQ1|A0A836JCQ1_9HYME	tr|A0A158NRQ2|A0A158NRQ2_ATTCE	tr|A0A195BLR3|A0A195BLR3_9HYME, tr|A0A195BLT5|A0A195BLT5_9HYME, tr|A0A195BNB0|A0A195BNB0_9HYME	tr|E2AIW2|E2AIW2_CAMFO, tr|E2AIW4|E2AIW4_CAMFO	tr|A0AAW2EPK2|A0AAW2EPK2_9HYME, tr|A0AAW2EPL6|A0AAW2EPL6_9HYME, tr|A0AAW2EPM9|A0AAW2EPM9_9HYME, tr|A0AAW2EPN5|A0AAW2EPN5_9HYME, tr|A0AAW2EPQ5|A0AAW2EPQ5_9HYME, tr|A0AAW2EQS5|A0AAW2EQS5_9HYME, tr|A0AAW2EQU3|A0AAW2EQU3_9HYME, tr|A0AAW2ERB0|A0AAW2ERB0_9HYME, tr|A0AAW2ERC5|A0AAW2ERC5_9HYME, tr|A0AAW2ES09|A0AAW2ES09_9HYME, tr|A0AAW2ES13|A0AAW2ES13_9HYME, tr|A0AAW2ES23|A0AAW2ES23_9HYME, tr|A0AAW2ES33|A…	tr|A0A195CJ64|A0A195CJ64_9HYME, tr|A0A195CJY9|A0A195CJY9_9HYME, tr|A0A195CKZ7|A0A195CKZ7_9HYME	tr|A0A6P3WTY7|A0A6P3WTY7_DINQU, tr|A0A6P3WTZ5|A0A6P3WTZ5_DINQU, tr|A0A6P3WTZ8|A0A6P3WTZ8_DINQU, tr|A0A6P3WU04|A0A6P3WU04_DINQU, tr|A0A6P3WU05|A0A6P3WU05_DINQU, tr|A0A6P3WU10|A0A6P3WU10_DINQU, tr|A0A6P3WU15|A0A6P3WU15_DINQU, tr|A0A6P3WU76|A0A6P3WU76_DINQU, tr|A0A6P3WU81|A0A6P3WU81_DINQU, tr|A0A6P3WU85|A0A6P3WU85_DINQU, tr|A0A6P3WU89|A0A6P3WU89_DINQU, tr|A0A6P3WU93|A0A6P3WU93_DINQU, tr|A0A6P3WUS6|A…	tr|E2B5G6|E2B5G6_HARSA, tr|E2B5G7|E2B5G7_HARSA, tr|E2B5H0|E2B5H0_HARSA, tr|E2C9Y2|E2C9Y2_HARSA	tr|A0A0J7KB41|A0A0J7KB41_LASNI, tr|A0A0J7KDY7|A0A0J7KDY7_LASNI, tr|A0A0J7KSX8|A0A0J7KSX8_LASNI, tr|A0A0J7NJQ9|A0A0J7NJQ9_LASNI	tr|A0AAV2NGP2|A0AAV2NGP2_9HYME, tr|A0AAV2NGU1|A0AAV2NGU1_9HYME, tr|A0AAV2NGW3|A0AAV2NGW3_9HYME, tr|A0AAV2NHU4|A0AAV2NHU4_9HYME, tr|A0AAV2NJ93|A0AAV2NJ93_9HYME	tr|A0A026WIP3|A0A026WIP3_OOCBI, tr|A0A026WJR1|A0A026WJR1_OOCBI	tr|A0A6I9VWY8|A0A6I9VWY8_9HYME, tr|A0A6I9VWZ3|A0A6I9VWZ3_9HYME, tr|A0A6I9VX22|A0A6I9VX22_9HYME, tr|A0A6I9VYZ8|A0A6I9VYZ8_9HYME, tr|A0A6I9VZ03|A0A6I9VZ03_9HYME, tr|A0A6I9VZ10|A0A6I9VZ10_9HYME, tr|A0A6I9W1K7|A0A6I9W1K7_9HYME, tr|A0A6I9W1L1|A0A6I9W1L1_9HYME, tr|A0A6I9W1L7|A0A6I9W1L7_9HYME, tr|A0A6I9W581|A0A6I9W581_9HYME, tr|A0A6I9W586|A0A6I9W586_9HYME, tr|A0A6I9W5C1|A0A6I9W5C1_9HYME, tr|A0A6I9WPG1|A…	tr|A0A836EJL5|A0A836EJL5_9HYME, tr|A0A836EMR1|A0A836EMR1_9HYME, tr|A0A836EP18|A0A836EP18_9HYME	tr|A0A6J1PR60|A0A6J1PR60_9HYME, tr|A0A6J1RCD4|A0A6J1RCD4_9HYME	tr|A0A4S2KIK5|A0A4S2KIK5_9HYME, tr|A0A4S2KVG9|A0A4S2KVG9_9HYME	tr|A0A195DG54|A0A195DG54_9HYME, tr|A0A195DG56|A0A195DG56_9HYME, tr|A0A195DH77|A0A195DH77_9HYME	tr|A0A195EXB1|A0A195EXB1_9HYME, tr|A0A195EY14|A0A195EY14_9HYME, tr|A0A195EY24|A0A195EY24_9HYME, tr|A0A195EY29|A0A195EY29_9HYME	tr|A0A151X8W0|A0A151X8W0_9HYME, tr|A0A151X8Y6|A0A151X8Y6_9HYME, tr|A0A151X935|A0A151X935_9HYME	tr|A0A2A3EEH4|A0A2A3EEH4_APICC	tr|A0A7M7GRN0|A0A7M7GRN0_APIME, tr|A0A7M7GRP2|A0A7M7GRP2_APIME, tr|A0A7M7GRU6|A0A7M7GRU6_APIME, tr|A0A7M7GRV5|A0A7M7GRV5_APIME, tr|A0A7M7GS91|A0A7M7GS91_APIME, tr|A0A7M7GSA1|A0A7M7GSA1_APIME, tr|A0A7M7GSB0|A0A7M7GSB0_APIME, tr|A0A7M7GSE2|A0A7M7GSE2_APIME, tr|A0A7M7GSF2|A0A7M7GSF2_APIME, tr|A0A7M7GT78|A0A7M7GT78_APIME, tr|A0A7M7GT87|A0A7M7GT87_APIME, tr|A0A7M7GU62|A0A7M7GU62_APIME, tr|A0A7M7GU93|A…	UPI001E862892, UPI001E87964F, UPI001E8C706F	tr|A0A6P8N2E9|A0A6P8N2E9_9HYME, tr|A0A6P8N2F7|A0A6P8N2F7_9HYME, tr|A0A6P8N2G2|A0A6P8N2G2_9HYME, tr|A0A6P8N2G6|A0A6P8N2G6_9HYME, tr|A0A6P8N2H2|A0A6P8N2H2_9HYME, tr|A0A6P8NGI2|A0A6P8NGI2_9HYME, tr|A0A6P8NGI7|A0A6P8NGI7_9HYME, tr|A0A6P8NGJ1|A0A6P8NGJ1_9HYME, tr|A0A6P8NGJ5|A0A6P8NGJ5_9HYME, tr|A0A6P8NGJ9|A0A6P8NGJ9_9HYME, tr|A0A6P8NK06|A0A6P8NK06_9HYME, tr|A0A6P8NK11|A0A6P8NK11_9HYME, tr|A0A6P8NK17|A…	tr|A0A6P6F6X5|A0A6P6F6X5_BOMIM, tr|A0A6P8L0N8|A0A6P8L0N8_BOMIM, tr|A0A6P8L656|A0A6P8L656_BOMIM, tr|A0A6P8LLZ4|A0A6P8LLZ4_BOMIM	tr|A0A9C6SHF3|A0A9C6SHF3_BOMTE, tr|A0A9C6SHG2|A0A9C6SHG2_BOMTE, tr|A0A9C6SHG8|A0A9C6SHG8_BOMTE, tr|A0A9C6SLF4|A0A9C6SLF4_BOMTE, tr|A0A9C6SLG6|A0A9C6SLG6_BOMTE, tr|A0A9C6SMP3|A0A9C6SMP3_BOMTE, tr|A0A9C6SMQ4|A0A9C6SMQ4_BOMTE, tr|A0A9C6SNN8|A0A9C6SNN8_BOMTE, tr|A0A9C6SUV2|A0A9C6SUV2_BOMTE, tr|A0A9C6SUV4|A0A9C6SUV4_BOMTE, tr|A0A9C6SXC7|A0A9C6SXC7_BOMTE, tr|A0A9C6SXX8|A0A9C6SXX8_BOMTE, tr|A0A9C6SY66|A…	tr|A0AA40FCK5|A0AA40FCK5_9HYME, tr|A0AA40FCW7|A0AA40FCW7_9HYME, tr|A0AA40FS35|A0AA40FS35_9HYME, tr|A0AA40KDX4|A0AA40KDX4_9HYME	tr|A0AAW0ZC88|A0AAW0ZC88_9HYME, tr|A0AAW0ZC90|A0AAW0ZC90_9HYME, tr|A0AAW0ZCH9|A0AAW0ZCH9_9HYME, tr|A0AAW0ZCY1|A0AAW0ZCY1_9HYME, tr|A0AAW0ZCY8|A0AAW0ZCY8_9HYME, tr|A0AAW0ZDQ2|A0AAW0ZDQ2_9HYME, tr|A0AAW0ZEE0|A0AAW0ZEE0_9HYME	sp|Q7KW14|CCDCX_DROME, tr|M9NE32|M9NE32_DROME, tr|M9NEP4|M9NEP4_DROME, tr|M9NFQ4|M9NFQ4_DROME, tr|M9NGH0|M9NGH0_DROME, tr|M9PDH4|M9PDH4_DROME, tr|M9PG86|M9PG86_DROME, tr|M9PGF5|M9PGF5_DROME, tr|M9PGM6|M9PGM6_DROME, tr|M9PIP8|M9PIP8_DROME	Tnyl_g07786_i1, Tnyl_g07787_i1, Tnyl_g07787_i10, Tnyl_g07787_i11, Tnyl_g07787_i12, Tnyl_g07787_i13, Tnyl_g07787_i14, Tnyl_g07787_i15, Tnyl_g07787_i16, Tnyl_g07787_i17, Tnyl_g07787_i18, Tnyl_g07787_i19, Tnyl_g07787_i2, Tnyl_g07787_i20, Tnyl_g07787_i21, Tnyl_g07787_i22, Tnyl_g07787_i23, Tnyl_g07787_i24, Tnyl_g07787_i25, Tnyl_g07787_i26, Tnyl_g07787_i27, Tnyl_g07787_i28, Tnyl_g07787_i29, Tnyl_g07787…	MSTRG.12962.1.p1, MSTRG.12965.1.p1, MSTRG.12965.1.p2, MSTRG.12965.10.p1, MSTRG.12965.11.p1, MSTRG.12965.11.p2, MSTRG.12965.12.p1, MSTRG.12965.12.p2, MSTRG.12965.13.p1, MSTRG.12965.13.p2, MSTRG.12965.14.p1, MSTRG.12965.14.p2, MSTRG.12965.15.p1, MSTRG.12965.15.p2, MSTRG.12965.18.p1, MSTRG.12965.18.p2, MSTRG.12965.19.p1, MSTRG.12965.19.p2, MSTRG.12965.2.p1, MSTRG.12965.2.p2, MSTRG.12965.20.p1, MSTRG…	MSTRG.14942.1.p1, MSTRG.14942.1.p2, MSTRG.14942.10.p1, MSTRG.14942.10.p2, MSTRG.14942.11.p1, MSTRG.14942.11.p2, MSTRG.14942.12.p1, MSTRG.14942.12.p2, MSTRG.14942.13.p1, MSTRG.14942.14.p1, MSTRG.14942.15.p1, MSTRG.14942.15.p2, MSTRG.14942.16.p1, MSTRG.14942.16.p2, MSTRG.14942.17.p1, MSTRG.14942.18.p1, MSTRG.14942.19.p1, MSTRG.14942.2.p1, MSTRG.14942.2.p2, MSTRG.14942.20.p1, MSTRG.14942.20.p2, MSTR…
OG0000046	tr|A0A836EWC4|A0A836EWC4_9HYME, tr|A0A836FBQ1|A0A836FBQ1_9HYME, tr|A0A836FBS2|A0A836FBS2_9HYME, tr|A0A836FPH1|A0A836FPH1_9HYME, tr|A0A836G4F6|A0A836G4F6_9HYME, tr|A0A836JXU5|A0A836JXU5_9HYME	tr|F4WH49|F4WH49_ACREC, tr|F4WH51|F4WH51_ACREC, tr|F4WH52|F4WH52_ACREC, tr|F4WH53|F4WH53_ACREC, tr|F4WH54|F4WH54_ACREC, tr|F4WH55|F4WH55_ACREC	tr|A0A836EBS4|A0A836EBS4_9HYME, tr|A0A836EM16|A0A836EM16_9HYME, tr|A0A836EP80|A0A836EP80_9HYME, tr|A0A836EQ72|A0A836EQ72_9HYME, tr|A0A836F508|A0A836F508_9HYME, tr|A0A836FEG5|A0A836FEG5_9HYME, tr|A0A836FEW0|A0A836FEW0_9HYME, tr|A0A836FEW1|A0A836FEW1_9HYME, tr|A0A836FEY3|A0A836FEY3_9HYME, tr|A0A836FF68|A0A836FF68_9HYME, tr|A0A836FF88|A0A836FF88_9HYME, tr|A0A836FG22|A0A836FG22_9HYME, tr|A0A836G6I5|A…	tr|A0A836E634|A0A836E634_9HYME, tr|A0A836EAK3|A0A836EAK3_9HYME, tr|A0A836EDW3|A0A836EDW3_9HYME, tr|A0A836EKB0|A0A836EKB0_9HYME, tr|A0A836ENF3|A0A836ENF3_9HYME, tr|A0A836EVN1|A0A836EVN1_9HYME, tr|A0A836EYR4|A0A836EYR4_9HYME, tr|A0A836F329|A0A836F329_9HYME, tr|A0A836F332|A0A836F332_9HYME, tr|A0A836F3M7|A0A836F3M7_9HYME, tr|A0A836F3N7|A0A836F3N7_9HYME, tr|A0A836F3W9|A0A836F3W9_9HYME, tr|A0A836F589|A…	tr|A0A158NT80|A0A158NT80_ATTCE, tr|A0A158NWJ4|A0A158NWJ4_ATTCE	tr|A0A195BSV0|A0A195BSV0_9HYME, tr|A0A195BSV5|A0A195BSV5_9HYME, tr|A0A195BSW5|A0A195BSW5_9HYME, tr|A0A195BSX9|A0A195BSX9_9HYME, tr|A0A195BSY4|A0A195BSY4_9HYME, tr|A0A195BTV3|A0A195BTV3_9HYME, tr|A0A195BUL1|A0A195BUL1_9HYME, tr|A0A195BUN0|A0A195BUN0_9HYME, tr|A0A195BUN5|A0A195BUN5_9HYME	tr|E2AEU0|E2AEU0_CAMFO, tr|E2AEV1|E2AEV1_CAMFO, tr|E2AEV4|E2AEV4_CAMFO, tr|E2AEV5|E2AEV5_CAMFO, tr|E2AEV6|E2AEV6_CAMFO, tr|E2AEV7|E2AEV7_CAMFO, tr|E2AEV8|E2AEV8_CAMFO, tr|E2AEV9|E2AEV9_CAMFO, tr|E2AEW0|E2AEW0_CAMFO, tr|E2AEW1|E2AEW1_CAMFO, tr|E2AEW2|E2AEW2_CAMFO, tr|E2AEW3|E2AEW3_CAMFO, tr|E2AEW4|E2AEW4_CAMFO, tr|E2AEW5|E2AEW5_CAMFO, tr|E2AZC3|E2AZC3_CAMFO	tr|A0AAW2GYQ0|A0AAW2GYQ0_9HYME, tr|A0AAW2GYQ2|A0AAW2GYQ2_9HYME, tr|A0AAW2GYQ8|A0AAW2GYQ8_9HYME, tr|A0AAW2GYR7|A0AAW2GYR7_9HYME, tr|A0AAW2GYR9|A0AAW2GYR9_9HYME, tr|A0AAW2GYW3|A0AAW2GYW3_9HYME, tr|A0AAW2GZ97|A0AAW2GZ97_9HYME	tr|A0A195CRV5|A0A195CRV5_9HYME, tr|A0A195CRZ3|A0A195CRZ3_9HYME, tr|A0A195CRZ9|A0A195CRZ9_9HYME, tr|A0A195CSH7|A0A195CSH7_9HYME, tr|A0A195CTL4|A0A195CTL4_9HYME	tr|A0A6P3X8P3|A0A6P3X8P3_DINQU, tr|A0A6P3X8Z0|A0A6P3X8Z0_DINQU, tr|A0A6P3X985|A0A6P3X985_DINQU, tr|A0A6P3X9K0|A0A6P3X9K0_DINQU, tr|A0A6P3X9R0|A0A6P3X9R0_DINQU, tr|A0A6P3X9T0|A0A6P3X9T0_DINQU, tr|A0A6P3XAP8|A0A6P3XAP8_DINQU, tr|A0A6P3XX86|A0A6P3XX86_DINQU, tr|A0A6P3XXP2|A0A6P3XXP2_DINQU, tr|A0A6P3XXP7|A0A6P3XXP7_DINQU, tr|A0A6P3YA21|A0A6P3YA21_DINQU, tr|A0A6P3YBU0|A0A6P3YBU0_DINQU, tr|A0A6P3YD60|A…	tr|E2BJ94|E2BJ94_HARSA, tr|E2BJ95|E2BJ95_HARSA, tr|E2BJ98|E2BJ98_HARSA, tr|E2BJ99|E2BJ99_HARSA, tr|E2BJA0|E2BJA0_HARSA, tr|E2BJA1|E2BJA1_HARSA, tr|E2BJA2|E2BJA2_HARSA, tr|E2BJA3|E2BJA3_HARSA, tr|E2BJA5|E2BJA5_HARSA, tr|E2BJA6|E2BJA6_HARSA, tr|E2BJA7|E2BJA7_HARSA, tr|E2BJA8|E2BJA8_HARSA, tr|E2BJB0|E2BJB0_HARSA, tr|E2BJB1|E2BJB1_HARSA, tr|E2BJB4|E2BJB4_HARSA, tr|E2BJB8|E2BJB8_HARSA	tr|A0A0J7JXT6|A0A0J7JXT6_LASNI, tr|A0A0J7K697|A0A0J7K697_LASNI, tr|A0A0J7KGE4|A0A0J7KGE4_LASNI, tr|A0A0J7KK98|A0A0J7KK98_LASNI, tr|A0A0J7KKN3|A0A0J7KKN3_LASNI, tr|A0A0J7KKT0|A0A0J7KKT0_LASNI, tr|A0A0J7KNT3|A0A0J7KNT3_LASNI, tr|A0A0J7KVT2|A0A0J7KVT2_LASNI, tr|A0A0J7KWB5|A0A0J7KWB5_LASNI, tr|A0A0J7KWF7|A0A0J7KWF7_LASNI, tr|A0A0J7L3X5|A0A0J7L3X5_LASNI, tr|A0A0J7L462|A0A0J7L462_LASNI, tr|A0A0J7LA29|A…	tr|A0AAV2NID7|A0AAV2NID7_9HYME, tr|A0AAV2NII0|A0AAV2NII0_9HYME, tr|A0AAV2NIN6|A0AAV2NIN6_9HYME, tr|A0AAV2NIN9|A0AAV2NIN9_9HYME, tr|A0AAV2NIP9|A0AAV2NIP9_9HYME, tr|A0AAV2NIQ6|A0AAV2NIQ6_9HYME, tr|A0AAV2NJP7|A0AAV2NJP7_9HYME, tr|A0AAV2NJQ5|A0AAV2NJQ5_9HYME, tr|A0AAV2NJS1|A0AAV2NJS1_9HYME, tr|A0AAV2NJV0|A0AAV2NJV0_9HYME, tr|A0AAV2NJX6|A0AAV2NJX6_9HYME, tr|A0AAV2NK22|A0AAV2NK22_9HYME, tr|A0AAV2NK38|A…	tr|A0A026W5A0|A0A026W5A0_OOCBI, tr|A0A026W5A3|A0A026W5A3_OOCBI, tr|A0A026W5A5|A0A026W5A5_OOCBI, tr|A0A026W5A7|A0A026W5A7_OOCBI, tr|A0A026W5B1|A0A026W5B1_OOCBI, tr|A0A026W5G8|A0A026W5G8_OOCBI, tr|A0A026W5H8|A0A026W5H8_OOCBI, tr|A0A026W5I3|A0A026W5I3_OOCBI, tr|A0A026W6J4|A0A026W6J4_OOCBI, tr|A0A026W6J9|A0A026W6J9_OOCBI, tr|A0A026W6K2|A0A026W6K2_OOCBI, tr|A0A026W8A1|A0A026W8A1_OOCBI, tr|A0A026W8B0|A…		tr|A0A836ETY0|A0A836ETY0_9HYME, tr|A0A836F4R4|A0A836F4R4_9HYME, tr|A0A836F8U3|A0A836F8U3_9HYME, tr|A0A836F8Y8|A0A836F8Y8_9HYME, tr|A0A836F904|A0A836F904_9HYME, tr|A0A836FIS1|A0A836FIS1_9HYME, tr|A0A836JH94|A0A836JH94_9HYME, tr|A0A836JNF5|A0A836JNF5_9HYME, tr|A0A836JNM8|A0A836JNM8_9HYME, tr|A0A836JPQ2|A0A836JPQ2_9HYME, tr|A0A836JUK0|A0A836JUK0_9HYME	tr|A0A6J1PGA3|A0A6J1PGA3_9HYME, tr|A0A6J1PYB8|A0A6J1PYB8_9HYME, tr|A0A6J1Q0C2|A0A6J1Q0C2_9HYME, tr|A0A6J1R387|A0A6J1R387_9HYME, tr|A0A6J1R399|A0A6J1R399_9HYME, tr|A0A6J1R3A3|A0A6J1R3A3_9HYME, tr|A0A6J1R3A7|A0A6J1R3A7_9HYME, tr|A0A6J1R3B2|A0A6J1R3B2_9HYME, tr|A0A6J1R4F5|A0A6J1R4F5_9HYME, tr|A0A6J1R4G0|A0A6J1R4G0_9HYME, tr|A0A6J1R4H3|A0A6J1R4H3_9HYME, tr|A0A6J1R4H7|A0A6J1R4H7_9HYME, tr|A0A6J1R4H9|A…	tr|A0A4S2KLU4|A0A4S2KLU4_9HYME, tr|A0A4S2KLV0|A0A4S2KLV0_9HYME, tr|A0A4S2KLV2|A0A4S2KLV2_9HYME, tr|A0A4S2KLV4|A0A4S2KLV4_9HYME, tr|A0A4S2KLW1|A0A4S2KLW1_9HYME, tr|A0A4S2KLX4|A0A4S2KLX4_9HYME, tr|A0A4S2KME5|A0A4S2KME5_9HYME, tr|A0A4S2KMX2|A0A4S2KMX2_9HYME, tr|A0A4S2KRS9|A0A4S2KRS9_9HYME, tr|A0A4S2KRU0|A0A4S2KRU0_9HYME, tr|A0A4S2KRU9|A0A4S2KRU9_9HYME, tr|A0A4V3SAX6|A0A4V3SAX6_9HYME	tr|A0A195E306|A0A195E306_9HYME, tr|A0A195E323|A0A195E323_9HYME, tr|A0A195E390|A0A195E390_9HYME, tr|A0A195E395|A0A195E395_9HYME, tr|A0A195E3P4|A0A195E3P4_9HYME	tr|A0A195EUW7|A0A195EUW7_9HYME, tr|A0A195EUX1|A0A195EUX1_9HYME, tr|A0A195EUX5|A0A195EUX5_9HYME, tr|A0A195EUX9|A0A195EUX9_9HYME, tr|A0A195EUY4|A0A195EUY4_9HYME, tr|A0A195EV78|A0A195EV78_9HYME, tr|A0A195EV83|A0A195EV83_9HYME, tr|A0A195EVY6|A0A195EVY6_9HYME, tr|A0A195EVZ1|A0A195EVZ1_9HYME, tr|A0A195EW02|A0A195EW02_9HYME	tr|A0A151WRU4|A0A151WRU4_9HYME, tr|A0A151WRZ9|A0A151WRZ9_9HYME, tr|A0A151WS23|A0A151WS23_9HYME, tr|A0A151WS40|A0A151WS40_9HYME, tr|A0A151WS43|A0A151WS43_9HYME, tr|A0A151WSN4|A0A151WSN4_9HYME	tr|A0A2A3EQL7|A0A2A3EQL7_APICC, tr|A0A2A3EQP5|A0A2A3EQP5_APICC, tr|A0A2A3EQS6|A0A2A3EQS6_APICC, tr|A0A2A3EQV1|A0A2A3EQV1_APICC, tr|A0A2A3ERE9|A0A2A3ERE9_APICC, tr|A0A2A3ES96|A0A2A3ES96_APICC, tr|A0A2A3ESI2|A0A2A3ESI2_APICC		UPI00020644AE, UPI0004EA7D2A, UPI001E880750, UPI001E8ACD4E	tr|A0A6P8LTL3|A0A6P8LTL3_9HYME, tr|A0A6P8M0P0|A0A6P8M0P0_9HYME, tr|A0A6P8M0Q6|A0A6P8M0Q6_9HYME, tr|A0A6P8MP40|A0A6P8MP40_9HYME, tr|A0A6P8MP51|A0A6P8MP51_9HYME	tr|A0A6P6FIP9|A0A6P6FIP9_BOMIM, tr|A0A6P8LFC3|A0A6P8LFC3_BOMIM, tr|A0A6P8M5R1|A0A6P8M5R1_BOMIM		tr|A0AA40FPW6|A0AA40FPW6_9HYME, tr|A0AA40FPX2|A0AA40FPX2_9HYME, tr|A0AA40FPX4|A0AA40FPX4_9HYME, tr|A0AA40FPX5|A0AA40FPX5_9HYME, tr|A0AA40FPX8|A0AA40FPX8_9HYME, tr|A0AA40FPY3|A0AA40FPY3_9HYME, tr|A0AA40FQ06|A0AA40FQ06_9HYME, tr|A0AA40FQF7|A0AA40FQF7_9HYME, tr|A0AA40FQK9|A0AA40FQK9_9HYME, tr|A0AA40FQM9|A0AA40FQM9_9HYME, tr|A0AA40FQQ5|A0AA40FQQ5_9HYME, tr|A0AA40KJY1|A0AA40KJY1_9HYME, tr|A0AA40KJY3|A…	tr|A0AAW0ZRX2|A0AAW0ZRX2_9HYME, tr|A0AAW0ZS91|A0AAW0ZS91_9HYME, tr|A0AAW0ZSB0|A0AAW0ZSB0_9HYME, tr|A0AAW0ZSE0|A0AAW0ZSE0_9HYME, tr|A0AAW0ZSK0|A0AAW0ZSK0_9HYME, tr|A0AAW0ZU25|A0AAW0ZU25_9HYME		Tnyl_g00548_i1, Tnyl_g00551_i1, Tnyl_g00551_i2, Tnyl_g00552_i1, Tnyl_g00552_i2, Tnyl_g00553_i1, Tnyl_g00554_i1, Tnyl_g00556_i1, Tnyl_g00557_i1, Tnyl_g00558_i1, Tnyl_g00559_i1, Tnyl_g00560_i1, Tnyl_g00561_i1, Tnyl_g00562_i1, Tnyl_g00563_i1, Tnyl_g00566_i1	MSTRG.1153.19.p11, MSTRG.1153.23.p10, MSTRG.1153.23.p15, MSTRG.1153.23.p19, MSTRG.1153.23.p53, MSTRG.1153.28.p10, MSTRG.1153.28.p45, MSTRG.1153.29.p13, MSTRG.1153.29.p16, MSTRG.1153.29.p54, MSTRG.1153.29.p8, MSTRG.1153.30.p13, MSTRG.1153.30.p18, MSTRG.1153.30.p20, MSTRG.1153.30.p23, MSTRG.1153.30.p42, MSTRG.1153.30.p70, MSTRG.1153.31.p10, MSTRG.1153.31.p14, MSTRG.1153.31.p16, MSTRG.1153.31.p18, M…	MSTRG.1308.14.p2, MSTRG.1308.15.p1, MSTRG.1308.18.p3, MSTRG.1308.18.p6, MSTRG.1308.18.p7, MSTRG.1308.18.p8, MSTRG.1308.19.p3, MSTRG.1308.19.p4, MSTRG.1308.20.p3, MSTRG.1308.20.p4, MSTRG.1308.24.p10, MSTRG.1308.24.p3, MSTRG.1308.25.p8
OG0000047	tr|A0A836G3E7|A0A836G3E7_9HYME	tr|F4WH59|F4WH59_ACREC	tr|A0A836JSI4|A0A836JSI4_9HYME	tr|A0A836EMM1|A0A836EMM1_9HYME	tr|A0A158NT81|A0A158NT81_ATTCE	tr|A0A195BSX0|A0A195BSX0_9HYME	tr|E2AZC1|E2AZC1_CAMFO	tr|A0AAW2GYK1|A0AAW2GYK1_9HYME, tr|A0AAW2GYK5|A0AAW2GYK5_9HYME, tr|A0AAW2GYK8|A0AAW2GYK8_9HYME, tr|A0AAW2GYL1|A0AAW2GYL1_9HYME, tr|A0AAW2GYL3|A0AAW2GYL3_9HYME, tr|A0AAW2GYL4|A0AAW2GYL4_9HYME, tr|A0AAW2GYM1|A0AAW2GYM1_9HYME, tr|A0AAW2GYM2|A0AAW2GYM2_9HYME, tr|A0AAW2GYM4|A0AAW2GYM4_9HYME, tr|A0AAW2GYM6|A0AAW2GYM6_9HYME, tr|A0AAW2GYM8|A0AAW2GYM8_9HYME, tr|A0AAW2GYN1|A0AAW2GYN1_9HYME, tr|A0AAW2GYN5|A…	tr|A0A195CS58|A0A195CS58_9HYME	tr|A0A6P3X9X0|A0A6P3X9X0_DINQU, tr|A0A6P3XAZ5|A0A6P3XAZ5_DINQU, tr|A0A6P3XVY8|A0A6P3XVY8_DINQU	tr|E2BJ92|E2BJ92_HARSA	tr|A0A0J7P4Q0|A0A0J7P4Q0_LASNI	tr|A0AAV2NIA7|A0AAV2NIA7_9HYME, tr|A0AAV2NIC4|A0AAV2NIC4_9HYME, tr|A0AAV2NIG5|A0AAV2NIG5_9HYME, tr|A0AAV2NIJ4|A0AAV2NIJ4_9HYME, tr|A0AAV2NIM5|A0AAV2NIM5_9HYME, tr|A0AAV2NJ26|A0AAV2NJ26_9HYME, tr|A0AAV2NJP0|A0AAV2NJP0_9HYME, tr|A0AAV2NK07|A0AAV2NK07_9HYME, tr|A0AAV2NL68|A0AAV2NL68_9HYME	tr|A0A026W5B0|A0A026W5B0_OOCBI	tr|A0A6I9WC80|A0A6I9WC80_9HYME, tr|A0A6I9WC85|A0A6I9WC85_9HYME, tr|A0A6I9WC89|A0A6I9WC89_9HYME, tr|A0A6I9WC94|A0A6I9WC94_9HYME, tr|A0A6I9WC99|A0A6I9WC99_9HYME, tr|A0A6I9WCA6|A0A6I9WCA6_9HYME, tr|A0A6I9WCB1|A0A6I9WCB1_9HYME, tr|A0A6I9WCQ7|A0A6I9WCQ7_9HYME, tr|A0A6I9WCR2|A0A6I9WCR2_9HYME, tr|A0A6I9WCR6|A0A6I9WCR6_9HYME, tr|A0A6I9WCS1|A0A6I9WCS1_9HYME, tr|A0A6I9WCS6|A0A6I9WCS6_9HYME, tr|A0A6I9WCT1|A…	tr|A0A836ETD6|A0A836ETD6_9HYME	tr|A0A6J1PY99|A0A6J1PY99_9HYME, tr|A0A6J1PYA4|A0A6J1PYA4_9HYME, tr|A0A6J1PYA9|A0A6J1PYA9_9HYME, tr|A0A6J1PYB3|A0A6J1PYB3_9HYME, tr|A0A6J1PYF8|A0A6J1PYF8_9HYME, tr|A0A6J1PYG2|A0A6J1PYG2_9HYME, tr|A0A6J1PYG7|A0A6J1PYG7_9HYME, tr|A0A6J1PYH1|A0A6J1PYH1_9HYME, tr|A0A6J1PZQ3|A0A6J1PZQ3_9HYME, tr|A0A6J1PZQ6|A0A6J1PZQ6_9HYME, tr|A0A6J1PZR1|A0A6J1PZR1_9HYME, tr|A0A6J1PZS2|A0A6J1PZS2_9HYME, tr|A0A6J1PZS5|A…	tr|A0A4S2KKJ5|A0A4S2KKJ5_9HYME	tr|A0A195E2Z6|A0A195E2Z6_9HYME	tr|A0A195EVY1|A0A195EVY1_9HYME	tr|A0A151WS31|A0A151WS31_9HYME	tr|A0A2A3ES31|A0A2A3ES31_APICC, tr|A0A2A3ESQ6|A0A2A3ESQ6_APICC	tr|A0A7M7GUY0|A0A7M7GUY0_APIME, tr|A0A7M7GUY9|A0A7M7GUY9_APIME, tr|A0A7M7GUZ8|A0A7M7GUZ8_APIME, tr|A0A7M7GV08|A0A7M7GV08_APIME, tr|A0A7M7GV50|A0A7M7GV50_APIME, tr|A0A7M7GV52|A0A7M7GV52_APIME, tr|A0A7M7GV62|A0A7M7GV62_APIME, tr|A0A7M7GVD6|A0A7M7GVD6_APIME, tr|A0A7M7GVE7|A0A7M7GVE7_APIME, tr|A0A7M7GVF7|A0A7M7GVF7_APIME, tr|A0A7M7GVJ6|A0A7M7GVJ6_APIME, tr|A0A7M7GVK7|A0A7M7GVK7_APIME, tr|A0A7M7GVL2|A…	UPI001E8B5C56	tr|A0A6P8LTJ2|A0A6P8LTJ2_9HYME, tr|A0A6P8LTJ7|A0A6P8LTJ7_9HYME, tr|A0A6P8LTK1|A0A6P8LTK1_9HYME, tr|A0A6P8M0N0|A0A6P8M0N0_9HYME, tr|A0A6P8M0N4|A0A6P8M0N4_9HYME, tr|A0A6P8M0P3|A0A6P8M0P3_9HYME, tr|A0A6P8M896|A0A6P8M896_9HYME, tr|A0A6P8M8A6|A0A6P8M8A6_9HYME, tr|A0A6P8M8B1|A0A6P8M8B1_9HYME, tr|A0A6P8MP20|A0A6P8MP20_9HYME, tr|A0A6P8MP28|A0A6P8MP28_9HYME, tr|A0A6P8MPI2|A0A6P8MPI2_9HYME, tr|A0A6P8MPI9|A…	tr|A0A6P3V6Q0|A0A6P3V6Q0_BOMIM, tr|A0A6P6FIN4|A0A6P6FIN4_BOMIM, tr|A0A6P6FIQ3|A0A6P6FIQ3_BOMIM, tr|A0A6P6FK25|A0A6P6FK25_BOMIM, tr|A0A6P6FKC9|A0A6P6FKC9_BOMIM, tr|A0A6P6FKD3|A0A6P6FKD3_BOMIM, tr|A0A6P6FKL9|A0A6P6FKL9_BOMIM, tr|A0A6P6FKM4|A0A6P6FKM4_BOMIM, tr|A0A6P8L9U8|A0A6P8L9U8_BOMIM, tr|A0A6P8LFB6|A0A6P8LFB6_BOMIM, tr|A0A6P8M236|A0A6P8M236_BOMIM, tr|A0A6P8M5Q7|A0A6P8M5Q7_BOMIM	tr|A0A6P3TSV2|A0A6P3TSV2_BOMTE, tr|A0A9B7CWV1|A0A9B7CWV1_BOMTE, tr|A0A9B7CX43|A0A9B7CX43_BOMTE, tr|A0A9B7CXF6|A0A9B7CXF6_BOMTE, tr|A0A9B7CXN4|A0A9B7CXN4_BOMTE, tr|A0A9B7CY18|A0A9B7CY18_BOMTE, tr|A0A9B7CY35|A0A9B7CY35_BOMTE, tr|A0A9B7HY32|A0A9B7HY32_BOMTE, tr|A0A9C6S9U3|A0A9C6S9U3_BOMTE, tr|A0A9C6S9U6|A0A9C6S9U6_BOMTE, tr|A0A9C6SDE2|A0A9C6SDE2_BOMTE, tr|A0A9C6SEI6|A0A9C6SEI6_BOMTE, tr|A0A9C6SFN1|A…	tr|A0AA40FQP5|A0AA40FQP5_9HYME, tr|A0AA40KK40|A0AA40KK40_9HYME	tr|A0AAW0ZRN8|A0AAW0ZRN8_9HYME, tr|A0AAW0ZS00|A0AAW0ZS00_9HYME, tr|A0AAW0ZTY4|A0AAW0ZTY4_9HYME	tr|A0A0B4KEI4|A0A0B4KEI4_DROME	Tnyl_g00539_i10, Tnyl_g00539_i11, Tnyl_g00539_i12, Tnyl_g00539_i13, Tnyl_g00539_i14, Tnyl_g00539_i15, Tnyl_g00539_i16, Tnyl_g00539_i17, Tnyl_g00539_i18, Tnyl_g00539_i19, Tnyl_g00539_i2, Tnyl_g00539_i20, Tnyl_g00539_i21, Tnyl_g00539_i22, Tnyl_g00539_i23, Tnyl_g00539_i24, Tnyl_g00539_i25, Tnyl_g00539_i26, Tnyl_g00539_i27, Tnyl_g00539_i28, Tnyl_g00539_i29, Tnyl_g00539_i3, Tnyl_g00539_i30, Tnyl_g0053…	MSTRG.1153.1.p1, MSTRG.1153.11.p1, MSTRG.1153.14.p1, MSTRG.1153.16.p1, MSTRG.1153.18.p1, MSTRG.1153.19.p1, MSTRG.1153.19.p43, MSTRG.1153.2.p1, MSTRG.1153.20.p1, MSTRG.1153.21.p1, MSTRG.1153.22.p1, MSTRG.1153.23.p1, MSTRG.1153.24.p1, MSTRG.1153.25.p1, MSTRG.1153.26.p1, MSTRG.1153.27.p1, MSTRG.1153.28.p1, MSTRG.1153.29.p1, MSTRG.1153.30.p1, MSTRG.1153.31.p1, MSTRG.1153.32.p1, MSTRG.1153.33.p1, MSTR…	MSTRG.1308.1.p1, MSTRG.1308.12.p1, MSTRG.1308.13.p1, MSTRG.1308.16.p1, MSTRG.1308.17.p1, MSTRG.1308.18.p1, MSTRG.1308.19.p1, MSTRG.1308.20.p1, MSTRG.1308.21.p1, MSTRG.1308.22.p1, MSTRG.1308.23.p1, MSTRG.1308.24.p1, MSTRG.1308.25.p1, MSTRG.1308.26.p1, MSTRG.1308.27.p1, MSTRG.1308.28.p1, MSTRG.1308.29.p1, MSTRG.1308.4.p1, MSTRG.1308.6.p1, MSTRG.1308.9.p1
OG0000048	tr|A0A836FUD3|A0A836FUD3_9HYME	tr|F4WL19|F4WL19_ACREC, tr|F4WL20|F4WL20_ACREC	tr|A0A836F625|A0A836F625_9HYME	tr|A0A836JJ76|A0A836JJ76_9HYME	tr|A0A158P0A2|A0A158P0A2_ATTCE	tr|A0A195B638|A0A195B638_9HYME	tr|E2A448|E2A448_CAMFO	tr|A0AAW2FH49|A0AAW2FH49_9HYME, tr|A0AAW2FH63|A0AAW2FH63_9HYME, tr|A0AAW2FH67|A0AAW2FH67_9HYME, tr|A0AAW2FH77|A0AAW2FH77_9HYME, tr|A0AAW2FH85|A0AAW2FH85_9HYME, tr|A0AAW2FH98|A0AAW2FH98_9HYME, tr|A0AAW2FHF5|A0AAW2FHF5_9HYME, tr|A0AAW2FHH0|A0AAW2FHH0_9HYME, tr|A0AAW2FHI4|A0AAW2FHI4_9HYME, tr|A0AAW2FIM2|A0AAW2FIM2_9HYME, tr|A0AAW2FIM3|A0AAW2FIM3_9HYME, tr|A0AAW2FIN7|A0AAW2FIN7_9HYME, tr|A0AAW2FIP0|A…	tr|A0A151K2Q1|A0A151K2Q1_9HYME	tr|A0A6P3XEB8|A0A6P3XEB8_DINQU, tr|A0A6P3XEC4|A0A6P3XEC4_DINQU, tr|A0A6P3XEC9|A0A6P3XEC9_DINQU, tr|A0A6P3XED3|A0A6P3XED3_DINQU, tr|A0A6P3XEM4|A0A6P3XEM4_DINQU, tr|A0A6P3XEM9|A0A6P3XEM9_DINQU, tr|A0A6P3XEN2|A0A6P3XEN2_DINQU, tr|A0A6P3XEN8|A0A6P3XEN8_DINQU, tr|A0A6P3XF30|A0A6P3XF30_DINQU, tr|A0A6P3XF35|A0A6P3XF35_DINQU, tr|A0A6P3XF37|A0A6P3XF37_DINQU, tr|A0A6P3XF42|A0A6P3XF42_DINQU, tr|A0A6P3XFC3|A…	tr|E2BZJ2|E2BZJ2_HARSA	tr|A0A0J7KRC7|A0A0J7KRC7_LASNI, tr|A0A0J7L4F6|A0A0J7L4F6_LASNI, tr|A0A0J7NYN6|A0A0J7NYN6_LASNI	tr|A0AAV2PB34|A0AAV2PB34_9HYME, tr|A0AAV2PCF7|A0AAV2PCF7_9HYME	tr|A0A026W7N8|A0A026W7N8_OOCBI, tr|A0A026W8Z6|A0A026W8Z6_OOCBI	tr|A0A6I9WM44|A0A6I9WM44_9HYME, tr|A0A6I9WMU7|A0A6I9WMU7_9HYME, tr|A0A6I9WMY8|A0A6I9WMY8_9HYME, tr|A0A6I9WN46|A0A6I9WN46_9HYME, tr|A0A6I9WQK1|A0A6I9WQK1_9HYME, tr|A0A6I9WWP2|A0A6I9WWP2_9HYME, tr|A0A6I9WWR2|A0A6I9WWR2_9HYME, tr|A0A6I9WWU7|A0A6I9WWU7_9HYME, tr|A0A6I9XGF0|A0A6I9XGF0_9HYME, tr|A0A6I9XGG7|A0A6I9XGG7_9HYME, tr|A0A8N1S8R8|A0A8N1S8R8_9HYME, tr|A0A8N1S8T5|A0A8N1S8T5_9HYME, tr|A0A8N1S8U3|A…	tr|A0A836FH53|A0A836FH53_9HYME	tr|A0A6J1PJU9|A0A6J1PJU9_9HYME, tr|A0A6J1PJV5|A0A6J1PJV5_9HYME, tr|A0A6J1PJW0|A0A6J1PJW0_9HYME, tr|A0A6J1PJW9|A0A6J1PJW9_9HYME, tr|A0A6J1PJX8|A0A6J1PJX8_9HYME, tr|A0A6J1PJY3|A0A6J1PJY3_9HYME, tr|A0A6J1PJY5|A0A6J1PJY5_9HYME, tr|A0A6J1PJY8|A0A6J1PJY8_9HYME, tr|A0A6J1PJZ2|A0A6J1PJZ2_9HYME, tr|A0A6J1PJZ6|A0A6J1PJZ6_9HYME, tr|A0A6J1PKN2|A0A6J1PKN2_9HYME, tr|A0A6J1PKN7|A0A6J1PKN7_9HYME, tr|A0A6J1PKN9|A…	tr|A0A4S2KPZ5|A0A4S2KPZ5_9HYME	tr|A0A151J8Y4|A0A151J8Y4_9HYME, tr|A0A151J910|A0A151J910_9HYME	tr|A0A195FBH0|A0A195FBH0_9HYME, tr|A0A195FD55|A0A195FD55_9HYME	tr|A0A151WLZ6|A0A151WLZ6_9HYME	tr|A0A2A3ERP1|A0A2A3ERP1_APICC, tr|A0A2A3ETJ1|A0A2A3ETJ1_APICC	tr|A0A7M7GXD8|A0A7M7GXD8_APIME, tr|A0A7M7GXK7|A0A7M7GXK7_APIME, tr|A0A7M7GY94|A0A7M7GY94_APIME, tr|A0A7M7H217|A0A7M7H217_APIME, tr|A0A7M7H2G2|A0A7M7H2G2_APIME, tr|A0A7M7H2H7|A0A7M7H2H7_APIME, tr|A0A7M7IE12|A0A7M7IE12_APIME, tr|A0A7M7IEA4|A0A7M7IEA4_APIME, tr|A0A7M7IED8|A0A7M7IED8_APIME, tr|A0A7M7IEP5|A0A7M7IEP5_APIME, tr|A0A7M7IES7|A0A7M7IES7_APIME, tr|A0A7M7IFY6|A0A7M7IFY6_APIME, tr|A0A7M7IFZ4|A…	UPI001E82315E	tr|A0A6P8LP64|A0A6P8LP64_9HYME, tr|A0A6P8LP67|A0A6P8LP67_9HYME, tr|A0A6P8LP69|A0A6P8LP69_9HYME, tr|A0A6P8LP72|A0A6P8LP72_9HYME, tr|A0A6P8LP74|A0A6P8LP74_9HYME, tr|A0A6P8LVP6|A0A6P8LVP6_9HYME, tr|A0A6P8LVQ1|A0A6P8LVQ1_9HYME, tr|A0A6P8LVQ4|A0A6P8LVQ4_9HYME, tr|A0A6P8LVQ9|A0A6P8LVQ9_9HYME, tr|A0A6P8LVR3|A0A6P8LVR3_9HYME, tr|A0A6P8LVR9|A0A6P8LVR9_9HYME, tr|A0A6P8M3M5|A0A6P8M3M5_9HYME, tr|A0A6P8M3M7|A…	tr|A0A6P3V5P5|A0A6P3V5P5_BOMIM, tr|A0A6P3V5R3|A0A6P3V5R3_BOMIM, tr|A0A6P3V5R4|A0A6P3V5R4_BOMIM, tr|A0A6P3V5R7|A0A6P3V5R7_BOMIM, tr|A0A6P3V5R9|A0A6P3V5R9_BOMIM, tr|A0A6P3V5W6|A0A6P3V5W6_BOMIM, tr|A0A6P3V6F2|A0A6P3V6F2_BOMIM, tr|A0A6P3V6F6|A0A6P3V6F6_BOMIM, tr|A0A6P6FI27|A0A6P6FI27_BOMIM, tr|A0A6P6FI28|A0A6P6FI28_BOMIM, tr|A0A6P6FJI5|A0A6P6FJI5_BOMIM, tr|A0A6P6FJI9|A0A6P6FJI9_BOMIM, tr|A0A6P6FJV2|A…	tr|A0A9B2JSK8|A0A9B2JSK8_BOMTE, tr|A0A9B2JWF9|A0A9B2JWF9_BOMTE, tr|A0A9B2JZZ9|A0A9B2JZZ9_BOMTE, tr|A0A9B2MUM6|A0A9B2MUM6_BOMTE, tr|A0A9B2MUN2|A0A9B2MUN2_BOMTE, tr|A0A9B7CZ90|A0A9B7CZ90_BOMTE, tr|A0A9B7CZE0|A0A9B7CZE0_BOMTE, tr|A0A9B7CZT9|A0A9B7CZT9_BOMTE, tr|A0A9B7I0I3|A0A9B7I0I3_BOMTE, tr|A0A9B7I182|A0A9B7I182_BOMTE, tr|A0A9C6SJU4|A0A9C6SJU4_BOMTE, tr|A0A9C6SJU6|A0A9C6SJU6_BOMTE, tr|A0A9C6SNV5|A…	tr|A0AA40KSN5|A0AA40KSN5_9HYME, tr|A0AA40KST3|A0AA40KST3_9HYME	tr|A0AAW1A5Z6|A0AAW1A5Z6_9HYME, tr|A0AAW1A601|A0AAW1A601_9HYME, tr|A0AAW1A682|A0AAW1A682_9HYME, tr|A0AAW1A686|A0AAW1A686_9HYME, tr|A0AAW1A6A9|A0AAW1A6A9_9HYME, tr|A0AAW1A6E4|A0AAW1A6E4_9HYME, tr|A0AAW1A6H8|A0AAW1A6H8_9HYME, tr|A0AAW1A8J5|A0AAW1A8J5_9HYME, tr|A0AAW1A8L0|A0AAW1A8L0_9HYME, tr|A0AAW1A8W2|A0AAW1A8W2_9HYME	tr|A8JNK1|A8JNK1_DROME, tr|F2FB68|F2FB68_DROME, tr|M9PBN6|M9PBN6_DROME, tr|M9PE93|M9PE93_DROME, tr|M9PEK8|M9PEK8_DROME, tr|M9PHB1|M9PHB1_DROME, tr|Q8IRB9|Q8IRB9_DROME, tr|Q8IRC0|Q8IRC0_DROME, tr|Q8IRC1|Q8IRC1_DROME, tr|Q9I7T2|Q9I7T2_DROME, tr|Q9VZI0|Q9VZI0_DROME	Tnyl_g02220_i1, Tnyl_g02220_i10, Tnyl_g02220_i11, Tnyl_g02220_i12, Tnyl_g02220_i13, Tnyl_g02220_i14, Tnyl_g02220_i15, Tnyl_g02220_i17, Tnyl_g02220_i18, Tnyl_g02220_i19, Tnyl_g02220_i2, Tnyl_g02220_i20, Tnyl_g02220_i21, Tnyl_g02220_i22, Tnyl_g02220_i23, Tnyl_g02220_i24, Tnyl_g02220_i25, Tnyl_g02220_i26, Tnyl_g02220_i27, Tnyl_g02220_i28, Tnyl_g02220_i29, Tnyl_g02220_i3, Tnyl_g02220_i30, Tnyl_g02220…	MSTRG.3966.1.p1, MSTRG.3966.10.p1, MSTRG.3966.12.p1, MSTRG.3966.13.p1, MSTRG.3966.13.p4, MSTRG.3966.14.p1, MSTRG.3966.15.p1, MSTRG.3966.16.p1, MSTRG.3966.16.p2, MSTRG.3966.17.p1, MSTRG.3966.18.p1, MSTRG.3966.19.p1, MSTRG.3966.2.p1, MSTRG.3966.20.p1, MSTRG.3966.21.p1, MSTRG.3966.22.p1, MSTRG.3966.23.p1, MSTRG.3966.24.p1, MSTRG.3966.25.p1, MSTRG.3966.26.p1, MSTRG.3966.27.p1, MSTRG.3966.28.p1, MSTRG…	MSTRG.4550.1.p1, MSTRG.4550.10.p1, MSTRG.4550.11.p1, MSTRG.4550.12.p1, MSTRG.4550.13.p1, MSTRG.4550.14.p1, MSTRG.4550.16.p1, MSTRG.4550.17.p1, MSTRG.4550.18.p1, MSTRG.4550.19.p1, MSTRG.4550.2.p1, MSTRG.4550.20.p1, MSTRG.4550.21.p1, MSTRG.4550.22.p1, MSTRG.4550.23.p1, MSTRG.4550.24.p1, MSTRG.4550.25.p1, MSTRG.4550.26.p1, MSTRG.4550.27.p1, MSTRG.4550.28.p1, MSTRG.4550.29.p1, MSTRG.4550.3.p1, MSTRG.…
OG0000049	tr|A0A836FFE3|A0A836FFE3_9HYME	tr|F4WAK4|F4WAK4_ACREC	tr|A0A836JPK4|A0A836JPK4_9HYME	tr|A0A836ENG9|A0A836ENG9_9HYME	tr|A0A158N9C5|A0A158N9C5_ATTCE	tr|A0A151I3R6|A0A151I3R6_9HYME	tr|E1ZZ33|E1ZZ33_CAMFO	tr|A0AAW2E9B1|A0AAW2E9B1_9HYME, tr|A0AAW2E9B8|A0AAW2E9B8_9HYME, tr|A0AAW2E9C5|A0AAW2E9C5_9HYME, tr|A0AAW2E9C6|A0AAW2E9C6_9HYME, tr|A0AAW2E9D3|A0AAW2E9D3_9HYME, tr|A0AAW2E9D5|A0AAW2E9D5_9HYME, tr|A0AAW2EA38|A0AAW2EA38_9HYME, tr|A0AAW2EA53|A0AAW2EA53_9HYME, tr|A0AAW2EAN2|A0AAW2EAN2_9HYME, tr|A0AAW2EBA2|A0AAW2EBA2_9HYME, tr|A0AAW2EBB6|A0AAW2EBB6_9HYME, tr|A0AAW2EBD5|A0AAW2EBD5_9HYME, tr|A0AAW2EBE9|A…	tr|A0A151IMJ4|A0A151IMJ4_9HYME, tr|A0A195CGM0|A0A195CGM0_9HYME, tr|A0A195CM07|A0A195CM07_9HYME	tr|A0A6P3WWL7|A0A6P3WWL7_DINQU, tr|A0A6P3WWM2|A0A6P3WWM2_DINQU, tr|A0A6P3WWM6|A0A6P3WWM6_DINQU, tr|A0A6P3WWN8|A0A6P3WWN8_DINQU, tr|A0A6P3WWP7|A0A6P3WWP7_DINQU, tr|A0A6P3WWQ1|A0A6P3WWQ1_DINQU, tr|A0A6P3WWQ5|A0A6P3WWQ5_DINQU, tr|A0A6P3WWR0|A0A6P3WWR0_DINQU, tr|A0A6P3WWR4|A0A6P3WWR4_DINQU, tr|A0A6P3WWU6|A0A6P3WWU6_DINQU, tr|A0A6P3WWV1|A0A6P3WWV1_DINQU, tr|A0A6P3WWV6|A0A6P3WWV6_DINQU, tr|A0A6P3WWW2|A…	tr|E2B7N3|E2B7N3_HARSA	tr|A0A0J7KPH7|A0A0J7KPH7_LASNI	tr|A0AAV2N5Q7|A0AAV2N5Q7_9HYME, tr|A0AAV2N5X2|A0AAV2N5X2_9HYME, tr|A0AAV2N629|A0AAV2N629_9HYME, tr|A0AAV2N6L0|A0AAV2N6L0_9HYME, tr|A0AAV2N765|A0AAV2N765_9HYME, tr|A0AAV2N7C8|A0AAV2N7C8_9HYME, tr|A0AAV2N7P1|A0AAV2N7P1_9HYME	tr|A0A026VSN3|A0A026VSN3_OOCBI	tr|A0A6I9VSJ4|A0A6I9VSJ4_9HYME, tr|A0A6I9VSJ8|A0A6I9VSJ8_9HYME, tr|A0A6I9VSK2|A0A6I9VSK2_9HYME, tr|A0A6I9VSK7|A0A6I9VSK7_9HYME, tr|A0A6I9VUZ1|A0A6I9VUZ1_9HYME, tr|A0A6I9VUZ5|A0A6I9VUZ5_9HYME, tr|A0A6I9VUZ8|A0A6I9VUZ8_9HYME, tr|A0A6I9VV03|A0A6I9VV03_9HYME, tr|A0A6I9VXR8|A0A6I9VXR8_9HYME, tr|A0A6I9VXS4|A0A6I9VXS4_9HYME, tr|A0A6I9VXS7|A0A6I9VXS7_9HYME, tr|A0A6I9VXT2|A0A6I9VXT2_9HYME, tr|A0A6I9VXT6|A…	tr|A0A836JU94|A0A836JU94_9HYME	tr|A0A6J1PMD3|A0A6J1PMD3_9HYME, tr|A0A6J1PMD7|A0A6J1PMD7_9HYME, tr|A0A6J1PME1|A0A6J1PME1_9HYME, tr|A0A6J1PME5|A0A6J1PME5_9HYME, tr|A0A6J1PMG4|A0A6J1PMG4_9HYME, tr|A0A6J1PMG9|A0A6J1PMG9_9HYME, tr|A0A6J1PMH3|A0A6J1PMH3_9HYME, tr|A0A6J1PMH7|A0A6J1PMH7_9HYME, tr|A0A6J1PMI2|A0A6J1PMI2_9HYME, tr|A0A6J1PND9|A0A6J1PND9_9HYME, tr|A0A6J1PNE4|A0A6J1PNE4_9HYME, tr|A0A6J1PNE8|A0A6J1PNE8_9HYME, tr|A0A6J1PNE9|A…		tr|A0A151J599|A0A151J599_9HYME	tr|A0A195F961|A0A195F961_9HYME	tr|A0A151XFY1|A0A151XFY1_9HYME	tr|A0A2A3E2X5|A0A2A3E2X5_APICC	tr|A0A7M7GPZ4|A0A7M7GPZ4_APIME, tr|A0A7M7GQ04|A0A7M7GQ04_APIME, tr|A0A7M7GQ15|A0A7M7GQ15_APIME, tr|A0A7M7GQ97|A0A7M7GQ97_APIME, tr|A0A7M7GQQ3|A0A7M7GQQ3_APIME, tr|A0A7M7GQR2|A0A7M7GQR2_APIME, tr|A0A7M7GQR7|A0A7M7GQR7_APIME, tr|A0A7M7GQS2|A0A7M7GQS2_APIME, tr|A0A7M7GQS6|A0A7M7GQS6_APIME, tr|A0A7M7GRH5|A0A7M7GRH5_APIME, tr|A0A7M7GRI6|A0A7M7GRI6_APIME, tr|A0A7M7GSF0|A0A7M7GSF0_APIME, tr|A0A7M7GSG0|A…	UPI0003DE87D1	tr|A0A6P8LM66|A0A6P8LM66_9HYME, tr|A0A6P8LM71|A0A6P8LM71_9HYME, tr|A0A6P8LM74|A0A6P8LM74_9HYME, tr|A0A6P8LM80|A0A6P8LM80_9HYME, tr|A0A6P8LM83|A0A6P8LM83_9HYME, tr|A0A6P8LM88|A0A6P8LM88_9HYME, tr|A0A6P8LM93|A0A6P8LM93_9HYME, tr|A0A6P8LM98|A0A6P8LM98_9HYME, tr|A0A6P8LTG4|A0A6P8LTG4_9HYME, tr|A0A6P8LTG8|A0A6P8LTG8_9HYME, tr|A0A6P8LTH1|A0A6P8LTH1_9HYME, tr|A0A6P8LTH6|A0A6P8LTH6_9HYME, tr|A0A6P8LTH9|A…	tr|A0A6P3DZN0|A0A6P3DZN0_BOMIM, tr|A0A6P3UZI6|A0A6P3UZI6_BOMIM, tr|A0A6P3UZJ0|A0A6P3UZJ0_BOMIM, tr|A0A6P3UZJ6|A0A6P3UZJ6_BOMIM, tr|A0A6P3UZK1|A0A6P3UZK1_BOMIM, tr|A0A6P3UZK6|A0A6P3UZK6_BOMIM, tr|A0A6P3UZL1|A0A6P3UZL1_BOMIM, tr|A0A6P3UZL6|A0A6P3UZL6_BOMIM, tr|A0A6P3UZN8|A0A6P3UZN8_BOMIM, tr|A0A6P3UZP1|A0A6P3UZP1_BOMIM, tr|A0A6P3UZP5|A0A6P3UZP5_BOMIM, tr|A0A6P3UZP8|A0A6P3UZP8_BOMIM, tr|A0A6P3UZP9|A…	tr|A0A9B0C1X1|A0A9B0C1X1_BOMTE, tr|A0A9B2JLH9|A0A9B2JLH9_BOMTE, tr|A0A9B2JLJ0|A0A9B2JLJ0_BOMTE, tr|A0A9B2JLK0|A0A9B2JLK0_BOMTE, tr|A0A9B2JMJ8|A0A9B2JMJ8_BOMTE, tr|A0A9B2JMK8|A0A9B2JMK8_BOMTE, tr|A0A9B2JR38|A0A9B2JR38_BOMTE, tr|A0A9B2JRD8|A0A9B2JRD8_BOMTE, tr|A0A9B2JRE9|A0A9B2JRE9_BOMTE, tr|A0A9B2JSQ9|A0A9B2JSQ9_BOMTE, tr|A0A9B2JSZ1|A0A9B2JSZ1_BOMTE, tr|A0A9B2JT00|A0A9B2JT00_BOMTE, tr|A0A9B2JTJ5|A…	tr|A0AA40G2K8|A0AA40G2K8_9HYME	tr|A0AAW0ZB89|A0AAW0ZB89_9HYME, tr|A0AAW0ZBA2|A0AAW0ZBA2_9HYME, tr|A0AAW0ZBA8|A0AAW0ZBA8_9HYME, tr|A0AAW0ZBH5|A0AAW0ZBH5_9HYME, tr|A0AAW0ZBI2|A0AAW0ZBI2_9HYME, tr|A0AAW0ZBL4|A0AAW0ZBL4_9HYME, tr|A0AAW0ZBM0|A0AAW0ZBM0_9HYME, tr|A0AAW0ZBU4|A0AAW0ZBU4_9HYME, tr|A0AAW0ZBZ7|A0AAW0ZBZ7_9HYME, tr|A0AAW0ZC09|A0AAW0ZC09_9HYME, tr|A0AAW0ZCF6|A0AAW0ZCF6_9HYME, tr|A0AAW0ZCU7|A0AAW0ZCU7_9HYME, tr|A0AAW0ZDG4|A…	sp|Q24246|DYIN_DROME, tr|A4V4T4|A4V4T4_DROME, tr|B5RJJ8|B5RJJ8_DROME, tr|E8NH77|E8NH77_DROME, tr|M9NE47|M9NE47_DROME, tr|Q7KWG3|Q7KWG3_DROME, tr|Q8IRZ3|Q8IRZ3_DROME, tr|Q9W5W4|Q9W5W4_DROME, tr|T2FGB0|T2FGB0_DROME, tr|X2JCQ7|X2JCQ7_DROME, tr|X2JLF7|X2JLF7_DROME	Tnyl_g07377_i1, Tnyl_g07377_i10, Tnyl_g07377_i11, Tnyl_g07377_i12, Tnyl_g07377_i13, Tnyl_g07377_i14, Tnyl_g07377_i15, Tnyl_g07377_i16, Tnyl_g07377_i17, Tnyl_g07377_i18, Tnyl_g07377_i19, Tnyl_g07377_i2, Tnyl_g07377_i20, Tnyl_g07377_i21, Tnyl_g07377_i22, Tnyl_g07377_i23, Tnyl_g07377_i24, Tnyl_g07377_i25, Tnyl_g07377_i26, Tnyl_g07377_i27, Tnyl_g07377_i28, Tnyl_g07377_i29, Tnyl_g07377_i3, Tnyl_g07377…	MSTRG.12336.1.p1, MSTRG.12336.10.p1, MSTRG.12336.11.p1, MSTRG.12336.2.p1, MSTRG.12336.3.p1, MSTRG.12336.4.p1, MSTRG.12336.5.p1, MSTRG.12336.6.p1, MSTRG.12336.7.p1, MSTRG.12336.8.p1, MSTRG.12336.9.p1	MSTRG.14185.1.p1, MSTRG.14185.10.p1, MSTRG.14185.11.p1, MSTRG.14185.12.p1, MSTRG.14185.13.p1, MSTRG.14185.14.p1, MSTRG.14185.15.p1, MSTRG.14185.2.p1, MSTRG.14185.3.p1, MSTRG.14185.4.p1, MSTRG.14185.5.p1, MSTRG.14185.6.p1, MSTRG.14185.7.p1, MSTRG.14185.8.p1, MSTRG.14185.9.p1
OG0000050	tr|A0A836FX75|A0A836FX75_9HYME, tr|A0A836KEP6|A0A836KEP6_9HYME	tr|F4WA69|F4WA69_ACREC, tr|F4WA80|F4WA80_ACREC, tr|F4X003|F4X003_ACREC, tr|F4X1Q8|F4X1Q8_ACREC, tr|F4X4H9|F4X4H9_ACREC			tr|A0A158N9W6|A0A158N9W6_ATTCE, tr|A0A158NFS3|A0A158NFS3_ATTCE, tr|A0A158NIG6|A0A158NIG6_ATTCE, tr|A0A158NM07|A0A158NM07_ATTCE, tr|A0A158NM09|A0A158NM09_ATTCE, tr|A0A158NMM9|A0A158NMM9_ATTCE, tr|A0A158NN60|A0A158NN60_ATTCE, tr|A0A158NS78|A0A158NS78_ATTCE, tr|A0A158NSX5|A0A158NSX5_ATTCE, tr|A0A158NUI6|A0A158NUI6_ATTCE, tr|A0A158NWG0|A0A158NWG0_ATTCE, tr|A0A158NZE2|A0A158NZE2_ATTCE	tr|A0A151HYC7|A0A151HYC7_9HYME, tr|A0A151HYS3|A0A151HYS3_9HYME, tr|A0A151HYT0|A0A151HYT0_9HYME, tr|A0A151I2R6|A0A151I2R6_9HYME, tr|A0A151I2S6|A0A151I2S6_9HYME, tr|A0A151I527|A0A151I527_9HYME, tr|A0A151I5G9|A0A151I5G9_9HYME, tr|A0A151I6A7|A0A151I6A7_9HYME, tr|A0A195B6E0|A0A195B6E0_9HYME, tr|A0A195BIU7|A0A195BIU7_9HYME	tr|E2ADA7|E2ADA7_CAMFO, tr|E2AFX3|E2AFX3_CAMFO, tr|E2AGX3|E2AGX3_CAMFO, tr|E2ANU3|E2ANU3_CAMFO, tr|E2B0A4|E2B0A4_CAMFO	tr|A0AAW2E719|A0AAW2E719_9HYME, tr|A0AAW2E978|A0AAW2E978_9HYME, tr|A0AAW2EDQ9|A0AAW2EDQ9_9HYME, tr|A0AAW2ELE6|A0AAW2ELE6_9HYME, tr|A0AAW2F5C8|A0AAW2F5C8_9HYME	tr|A0A151I656|A0A151I656_9HYME, tr|A0A151I7A5|A0A151I7A5_9HYME, tr|A0A151I877|A0A151I877_9HYME, tr|A0A151I8N5|A0A151I8N5_9HYME, tr|A0A151I9D9|A0A151I9D9_9HYME, tr|A0A151IAA6|A0A151IAA6_9HYME, tr|A0A151IAV7|A0A151IAV7_9HYME, tr|A0A151IBZ8|A0A151IBZ8_9HYME, tr|A0A151IDK9|A0A151IDK9_9HYME, tr|A0A151IIP1|A0A151IIP1_9HYME, tr|A0A151IN13|A0A151IN13_9HYME, tr|A0A151INE0|A0A151INE0_9HYME, tr|A0A151INV4|A…	tr|A0A6P3X079|A0A6P3X079_DINQU, tr|A0A6P3XDU5|A0A6P3XDU5_DINQU, tr|A0A6P3XPX8|A0A6P3XPX8_DINQU, tr|A0A6P3Y687|A0A6P3Y687_DINQU	tr|E2B2N7|E2B2N7_HARSA, tr|E2B6T1|E2B6T1_HARSA, tr|E2BAC5|E2BAC5_HARSA, tr|E2C5U1|E2C5U1_HARSA, tr|E2C696|E2C696_HARSA	tr|A0A0J7JVH7|A0A0J7JVH7_LASNI, tr|A0A0J7JVU7|A0A0J7JVU7_LASNI, tr|A0A0J7JWB8|A0A0J7JWB8_LASNI, tr|A0A0J7JWN9|A0A0J7JWN9_LASNI, tr|A0A0J7JX68|A0A0J7JX68_LASNI, tr|A0A0J7JYD0|A0A0J7JYD0_LASNI, tr|A0A0J7JYD4|A0A0J7JYD4_LASNI, tr|A0A0J7JYZ1|A0A0J7JYZ1_LASNI, tr|A0A0J7JZ23|A0A0J7JZ23_LASNI, tr|A0A0J7JZH5|A0A0J7JZH5_LASNI, tr|A0A0J7JZS1|A0A0J7JZS1_LASNI, tr|A0A0J7K0T2|A0A0J7K0T2_LASNI, tr|A0A0J7K260|A…	tr|A0AAV2MWD2|A0AAV2MWD2_9HYME, tr|A0AAV2MWD6|A0AAV2MWD6_9HYME, tr|A0AAV2MWK5|A0AAV2MWK5_9HYME, tr|A0AAV2MX91|A0AAV2MX91_9HYME, tr|A0AAV2NLX6|A0AAV2NLX6_9HYME, tr|A0AAV2NRQ1|A0AAV2NRQ1_9HYME	tr|A0A026WAK2|A0A026WAK2_OOCBI, tr|A0A026WGE0|A0A026WGE0_OOCBI, tr|A0A026WK89|A0A026WK89_OOCBI, tr|A0A026X3I1|A0A026X3I1_OOCBI	tr|A0A6I9VR62|A0A6I9VR62_9HYME, tr|A0A6I9VSW1|A0A6I9VSW1_9HYME, tr|A0A6I9VTF2|A0A6I9VTF2_9HYME, tr|A0A6I9VV69|A0A6I9VV69_9HYME, tr|A0A6I9VVQ6|A0A6I9VVQ6_9HYME, tr|A0A6I9W3P5|A0A6I9W3P5_9HYME, tr|A0A6I9W3V3|A0A6I9W3V3_9HYME, tr|A0A6I9W4N9|A0A6I9W4N9_9HYME, tr|A0A6I9W8C0|A0A6I9W8C0_9HYME, tr|A0A6I9WFR6|A0A6I9WFR6_9HYME, tr|A0A6I9WFS0|A0A6I9WFS0_9HYME, tr|A0A6I9WGB1|A0A6I9WGB1_9HYME, tr|A0A6I9WNL3|A…	tr|A0A836E8B3|A0A836E8B3_9HYME, tr|A0A836EIR4|A0A836EIR4_9HYME, tr|A0A836EJ81|A0A836EJ81_9HYME, tr|A0A836EMX0|A0A836EMX0_9HYME, tr|A0A836EQN4|A0A836EQN4_9HYME, tr|A0A836F715|A0A836F715_9HYME, tr|A0A836FCV1|A0A836FCV1_9HYME, tr|A0A836FPW2|A0A836FPW2_9HYME, tr|A0A836FRB7|A0A836FRB7_9HYME, tr|A0A836JNN7|A0A836JNN7_9HYME, tr|A0A836JQ60|A0A836JQ60_9HYME, tr|A0A836JUI2|A0A836JUI2_9HYME, tr|A0A836JV40|A…	tr|A0A6J1PDR0|A0A6J1PDR0_9HYME, tr|A0A6J1PE68|A0A6J1PE68_9HYME, tr|A0A6J1PF21|A0A6J1PF21_9HYME, tr|A0A6J1PGD1|A0A6J1PGD1_9HYME, tr|A0A6J1PH40|A0A6J1PH40_9HYME, tr|A0A6J1PIK8|A0A6J1PIK8_9HYME, tr|A0A6J1PN52|A0A6J1PN52_9HYME, tr|A0A6J1PPC4|A0A6J1PPC4_9HYME, tr|A0A6J1PQU5|A0A6J1PQU5_9HYME, tr|A0A6J1PS92|A0A6J1PS92_9HYME, tr|A0A6J1PWT7|A0A6J1PWT7_9HYME, tr|A0A6J1PZ89|A0A6J1PZ89_9HYME, tr|A0A6J1Q413|A…	tr|A0A4S2JCC9|A0A4S2JCC9_9HYME, tr|A0A4S2KRL2|A0A4S2KRL2_9HYME	tr|A0A151IRB0|A0A151IRB0_9HYME, tr|A0A151IRE4|A0A151IRE4_9HYME, tr|A0A151IRU7|A0A151IRU7_9HYME, tr|A0A151IS58|A0A151IS58_9HYME, tr|A0A151IU94|A0A151IU94_9HYME, tr|A0A151IUW0|A0A151IUW0_9HYME, tr|A0A151IUZ9|A0A151IUZ9_9HYME, tr|A0A151IVT1|A0A151IVT1_9HYME, tr|A0A151IX24|A0A151IX24_9HYME, tr|A0A151IX48|A0A151IX48_9HYME, tr|A0A151IYX1|A0A151IYX1_9HYME, tr|A0A151IZ96|A0A151IZ96_9HYME, tr|A0A151IZA2|A…	tr|A0A151JTI8|A0A151JTI8_9HYME, tr|A0A151JVU4|A0A151JVU4_9HYME, tr|A0A151JW04|A0A151JW04_9HYME, tr|A0A151JWX0|A0A151JWX0_9HYME, tr|A0A151JXD0|A0A151JXD0_9HYME, tr|A0A151JYZ8|A0A151JYZ8_9HYME, tr|A0A151JZT5|A0A151JZT5_9HYME, tr|A0A151JZV9|A0A151JZV9_9HYME, tr|A0A151K0A1|A0A151K0A1_9HYME, tr|A0A195EUR7|A0A195EUR7_9HYME, tr|A0A195EXC4|A0A195EXC4_9HYME, tr|A0A195F6E6|A0A195F6E6_9HYME	tr|A0A151WEW3|A0A151WEW3_9HYME, tr|A0A151WIY7|A0A151WIY7_9HYME, tr|A0A151WJK2|A0A151WJK2_9HYME, tr|A0A151WKQ0|A0A151WKQ0_9HYME, tr|A0A151WNT4|A0A151WNT4_9HYME, tr|A0A151WSG0|A0A151WSG0_9HYME, tr|A0A151WUT3|A0A151WUT3_9HYME, tr|A0A151WW56|A0A151WW56_9HYME, tr|A0A151X3K2|A0A151X3K2_9HYME											MSTRG.10830.1.p1, MSTRG.12685.1.p4, MSTRG.12686.1.p1, MSTRG.12686.1.p2, MSTRG.13896.1.p1, MSTRG.14481.1.p1, MSTRG.14874.1.p1, MSTRG.14913.1.p1, MSTRG.1592.1.p2, MSTRG.1593.1.p1, MSTRG.16037.1.p1, MSTRG.18981.1.p1, MSTRG.20266.1.p1, MSTRG.20266.1.p5, MSTRG.2027.1.p2, MSTRG.2028.1.p1, MSTRG.2036.1.p4, MSTRG.23334.1.p1, MSTRG.25812.1.p1, MSTRG.26036.1.p1, MSTRG.29129.1.p1, MSTRG.30425.11.p5, MSTRG.3…	MSTRG.10025.1.p1, MSTRG.10027.1.p3, MSTRG.10133.1.p2, MSTRG.10145.1.p3, MSTRG.10146.1.p2, MSTRG.10146.1.p6, MSTRG.10147.1.p1, MSTRG.12511.1.p3, MSTRG.12712.1.p22, MSTRG.12712.1.p35, MSTRG.12712.1.p7, MSTRG.12719.1.p2, MSTRG.14477.1.p1, MSTRG.14575.1.p5, MSTRG.14576.1.p1, MSTRG.14576.1.p4, MSTRG.15970.1.p1, MSTRG.17146.1.p1, MSTRG.17146.1.p40, MSTRG.17146.1.p43, MSTRG.17146.1.p61, MSTRG.17320.1.p1…
OG0000051	tr|A0A836FUL0|A0A836FUL0_9HYME	tr|F4WNB2|F4WNB2_ACREC, tr|F4WZQ2|F4WZQ2_ACREC	tr|A0A836FU99|A0A836FU99_9HYME, tr|A0A836JTH2|A0A836JTH2_9HYME	tr|A0A836E5Q4|A0A836E5Q4_9HYME, tr|A0A836EQ73|A0A836EQ73_9HYME	tr|A0A158NH63|A0A158NH63_ATTCE, tr|A0A158NH95|A0A158NH95_ATTCE	tr|A0A195B7H1|A0A195B7H1_9HYME, tr|A0A195B7W1|A0A195B7W1_9HYME	tr|E2ARZ3|E2ARZ3_CAMFO	tr|A0AAW2FB04|A0AAW2FB04_9HYME, tr|A0AAW2FE95|A0AAW2FE95_9HYME, tr|A0AAW2FEW2|A0AAW2FEW2_9HYME, tr|A0AAW2FG66|A0AAW2FG66_9HYME, tr|A0AAW2FGL9|A0AAW2FGL9_9HYME	tr|A0A151I8N4|A0A151I8N4_9HYME	tr|A0A6P3YAC1|A0A6P3YAC1_DINQU, tr|A0A6P3YBL5|A0A6P3YBL5_DINQU	tr|E2C0C4|E2C0C4_HARSA	tr|A0A0J7KIP6|A0A0J7KIP6_LASNI	tr|A0AAV2N9L3|A0AAV2N9L3_9HYME, tr|A0AAV2NA19|A0AAV2NA19_9HYME	tr|A0A026WYR6|A0A026WYR6_OOCBI	tr|A0A6I9VY59|A0A6I9VY59_9HYME, tr|A0A6I9W2R4|A0A6I9W2R4_9HYME, tr|A0A6I9WLD8|A0A6I9WLD8_9HYME, tr|A0A6I9WTB7|A0A6I9WTB7_9HYME	tr|A0A836FEL7|A0A836FEL7_9HYME, tr|A0A836JRB3|A0A836JRB3_9HYME	tr|A0A6J1PCH7|A0A6J1PCH7_9HYME, tr|A0A6J1PGN5|A0A6J1PGN5_9HYME, tr|A0A6J1PHD1|A0A6J1PHD1_9HYME, tr|A0A6J1PJV3|A0A6J1PJV3_9HYME, tr|A0A6J1PL65|A0A6J1PL65_9HYME, tr|A0A6J1PM90|A0A6J1PM90_9HYME, tr|A0A6J1PMC6|A0A6J1PMC6_9HYME, tr|A0A6J1PNB1|A0A6J1PNB1_9HYME, tr|A0A6J1PNR0|A0A6J1PNR0_9HYME, tr|A0A6J1PNY1|A0A6J1PNY1_9HYME, tr|A0A6J1PRY2|A0A6J1PRY2_9HYME, tr|A0A6J1PSI7|A0A6J1PSI7_9HYME, tr|A0A6J1PTH2|A…	tr|A0A4S2JBK0|A0A4S2JBK0_9HYME, tr|A0A4S2JBR7|A0A4S2JBR7_9HYME, tr|A0A4S2JBY4|A0A4S2JBY4_9HYME, tr|A0A4S2JC18|A0A4S2JC18_9HYME, tr|A0A4S2JN36|A0A4S2JN36_9HYME, tr|A0A4S2JQY5|A0A4S2JQY5_9HYME, tr|A0A4S2JR30|A0A4S2JR30_9HYME, tr|A0A4S2K2V6|A0A4S2K2V6_9HYME, tr|A0A4S2KA76|A0A4S2KA76_9HYME, tr|A0A4S2KB38|A0A4S2KB38_9HYME, tr|A0A4S2KCF6|A0A4S2KCF6_9HYME, tr|A0A4S2KD19|A0A4S2KD19_9HYME, tr|A0A4S2KE97|A…	tr|A0A151J472|A0A151J472_9HYME, tr|A0A151J5A4|A0A151J5A4_9HYME, tr|A0A151J833|A0A151J833_9HYME, tr|A0A151JRP6|A0A151JRP6_9HYME, tr|A0A195DWF7|A0A195DWF7_9HYME, tr|A0A195DWY7|A0A195DWY7_9HYME	tr|A0A195FG79|A0A195FG79_9HYME	tr|A0A151XAI0|A0A151XAI0_9HYME	tr|A0A2A3ECK3|A0A2A3ECK3_APICC	tr|A0A7M7GV01|A0A7M7GV01_APIME, tr|A0A7M7MS38|A0A7M7MS38_APIME	UPI000E5D8F6A	tr|A0A6P8M6L2|A0A6P8M6L2_9HYME, tr|A0A6P8MN62|A0A6P8MN62_9HYME	tr|A0A6P3DWU1|A0A6P3DWU1_BOMIM, tr|A0A6P6FGS7|A0A6P6FGS7_BOMIM	tr|A0A9B0C001|A0A9B0C001_BOMTE, tr|A0A9B2JRJ5|A0A9B2JRJ5_BOMTE	tr|A0AA40FL43|A0AA40FL43_9HYME, tr|A0AA40FLD9|A0AA40FLD9_9HYME	tr|A0AAW0ZV42|A0AAW0ZV42_9HYME, tr|A0AAW0ZVT3|A0AAW0ZVT3_9HYME	tr|Q9VY46|Q9VY46_DROME	Tnyl_g00350_i1, Tnyl_g00569_i1, Tnyl_g00569_i2, Tnyl_g00569_i3, Tnyl_g00570_i1, Tnyl_g00591_i1, Tnyl_g00705_i1, Tnyl_g00757_i1, Tnyl_g02210_i1, Tnyl_g03036_i1, Tnyl_g03098_i1, Tnyl_g03815_i1, Tnyl_g03957_i1, Tnyl_g04258_i1, Tnyl_g04273_i1, Tnyl_g05506_i1, Tnyl_g06256_i1, Tnyl_g06654_i1, Tnyl_g06687_i3, Tnyl_g06687_i4, Tnyl_g06701_i1, Tnyl_g07056_i1, Tnyl_g07525_i1, Tnyl_g07530_i1, Tnyl_g08670_i1,…	MSTRG.11285.1.p1, MSTRG.11286.1.p1, MSTRG.11372.1.p1, MSTRG.11391.3.p1, MSTRG.11391.4.p1, MSTRG.11391.5.p1, MSTRG.11391.6.p1, MSTRG.11413.1.p1, MSTRG.1155.1.p3, MSTRG.1159.1.p1, MSTRG.11898.1.p1, MSTRG.12397.1.p2, MSTRG.12542.1.p1, MSTRG.12542.4.p1, MSTRG.12542.5.p1, MSTRG.12542.6.p2, MSTRG.12550.1.p1, MSTRG.1442.1.p1, MSTRG.14603.1.p1, MSTRG.1515.2.p3, MSTRG.15769.1.p1, MSTRG.15772.1.p1, MSTRG.1…	MSTRG.10844.1.p1, MSTRG.10844.2.p1, MSTRG.10846.1.p3, MSTRG.12982.1.p1, MSTRG.13008.1.p1, MSTRG.13115.1.p1, MSTRG.13120.1.p5, MSTRG.13133.5.p1, MSTRG.1315.1.p1, MSTRG.1318.1.p1, MSTRG.14238.1.p2, MSTRG.14404.1.p1, MSTRG.14404.5.p1, MSTRG.14404.6.p1, MSTRG.14404.7.p2, MSTRG.14409.1.p1, MSTRG.14409.2.p1, MSTRG.16861.1.p1, MSTRG.1739.1.p1, MSTRG.18237.1.p1, MSTRG.18240.1.p1, MSTRG.18244.2.p1, MSTRG.…
OG0000052	tr|A0A836GP37|A0A836GP37_9HYME		tr|A0A836G120|A0A836G120_9HYME	tr|A0A836E4S3|A0A836E4S3_9HYME, tr|A0A836JL44|A0A836JL44_9HYME	tr|A0A158NF01|A0A158NF01_ATTCE, tr|A0A158NWN4|A0A158NWN4_ATTCE	tr|A0A195AV24|A0A195AV24_9HYME	tr|E1ZW01|E1ZW01_CAMFO	tr|A0AAW2FU38|A0AAW2FU38_9HYME, tr|A0AAW2FU44|A0AAW2FU44_9HYME, tr|A0AAW2FU53|A0AAW2FU53_9HYME, tr|A0AAW2FU58|A0AAW2FU58_9HYME, tr|A0AAW2FU67|A0AAW2FU67_9HYME, tr|A0AAW2FU69|A0AAW2FU69_9HYME, tr|A0AAW2FUP0|A0AAW2FUP0_9HYME, tr|A0AAW2FUQ4|A0AAW2FUQ4_9HYME, tr|A0AAW2FUR7|A0AAW2FUR7_9HYME, tr|A0AAW2FVN2|A0AAW2FVN2_9HYME, tr|A0AAW2FVP9|A0AAW2FVP9_9HYME, tr|A0AAW2FVR3|A0AAW2FVR3_9HYME, tr|A0AAW2FVT6|A…	tr|A0A195CR64|A0A195CR64_9HYME	tr|A0A6P3XPI5|A0A6P3XPI5_DINQU, tr|A0A6P3XPJ0|A0A6P3XPJ0_DINQU, tr|A0A6P3XPV1|A0A6P3XPV1_DINQU, tr|A0A6P3XPV8|A0A6P3XPV8_DINQU, tr|A0A6P3XQC9|A0A6P3XQC9_DINQU, tr|A0A6P3XQD4|A0A6P3XQD4_DINQU, tr|A0A6P3XQV4|A0A6P3XQV4_DINQU, tr|A0A6P3XQV8|A0A6P3XQV8_DINQU, tr|A0A6P3XQW2|A0A6P3XQW2_DINQU, tr|A0A6P3XR77|A0A6P3XR77_DINQU, tr|A0A6P3XR81|A0A6P3XR81_DINQU	tr|E2B796|E2B796_HARSA	tr|A0A0J7KAA0|A0A0J7KAA0_LASNI, tr|A0A0J7KIU6|A0A0J7KIU6_LASNI, tr|A0A0J7L5X7|A0A0J7L5X7_LASNI, tr|A0A0J7L730|A0A0J7L730_LASNI	tr|A0AAV2P8X6|A0AAV2P8X6_9HYME, tr|A0AAV2PA12|A0AAV2PA12_9HYME, tr|A0AAV2PBF4|A0AAV2PBF4_9HYME, tr|A0AAV2PBL0|A0AAV2PBL0_9HYME, tr|A0AAV2PBL7|A0AAV2PBL7_9HYME, tr|A0AAV2PCS9|A0AAV2PCS9_9HYME, tr|A0AAV2PCT6|A0AAV2PCT6_9HYME, tr|A0AAV2PE56|A0AAV2PE56_9HYME	tr|A0A026W340|A0A026W340_OOCBI	tr|A0A6I9WST6|A0A6I9WST6_9HYME, tr|A0A6I9WUQ0|A0A6I9WUQ0_9HYME, tr|A0A6I9WUQ5|A0A6I9WUQ5_9HYME, tr|A0A6I9WUR0|A0A6I9WUR0_9HYME, tr|A0A6I9WWI2|A0A6I9WWI2_9HYME, tr|A0A6I9WWI9|A0A6I9WWI9_9HYME, tr|A0A6I9WWJ4|A0A6I9WWJ4_9HYME, tr|A0A6I9X377|A0A6I9X377_9HYME, tr|A0A6I9X380|A0A6I9X380_9HYME, tr|A0A6I9X384|A0A6I9X384_9HYME, tr|A0A6I9XM53|A0A6I9XM53_9HYME, tr|A0A6I9XM56|A0A6I9XM56_9HYME, tr|A0A8N1S9Y7|A…	tr|A0A836F030|A0A836F030_9HYME, tr|A0A836FF85|A0A836FF85_9HYME	tr|A0A6J1QFL1|A0A6J1QFL1_9HYME, tr|A0A6J1QFL6|A0A6J1QFL6_9HYME, tr|A0A6J1QFM1|A0A6J1QFM1_9HYME, tr|A0A6J1QFM7|A0A6J1QFM7_9HYME, tr|A0A6J1QFN2|A0A6J1QFN2_9HYME, tr|A0A6J1QFN8|A0A6J1QFN8_9HYME, tr|A0A6J1QFP2|A0A6J1QFP2_9HYME, tr|A0A6J1QFP7|A0A6J1QFP7_9HYME, tr|A0A6J1QFQ2|A0A6J1QFQ2_9HYME, tr|A0A6J1QFQ7|A0A6J1QFQ7_9HYME, tr|A0A6J1QH34|A0A6J1QH34_9HYME, tr|A0A6J1QH39|A0A6J1QH39_9HYME, tr|A0A6J1QH45|A…	tr|A0A4S2KJQ3|A0A4S2KJQ3_9HYME	tr|A0A151J2G8|A0A151J2G8_9HYME	tr|A0A195FLL5|A0A195FLL5_9HYME	tr|A0A151XJ25|A0A151XJ25_9HYME	tr|A0A2A3E8D4|A0A2A3E8D4_APICC	tr|A0A7M7GYB4|A0A7M7GYB4_APIME, tr|A0A7M7GYD4|A0A7M7GYD4_APIME, tr|A0A7M7GYY1|A0A7M7GYY1_APIME, tr|A0A7M7H016|A0A7M7H016_APIME, tr|A0A7M7H2U9|A0A7M7H2U9_APIME, tr|A0A7M7H385|A0A7M7H385_APIME, tr|A0A7M7H3D1|A0A7M7H3D1_APIME, tr|A0A7M7H554|A0A7M7H554_APIME, tr|A0A7M7IFW9|A0A7M7IFW9_APIME, tr|A0A7M7IGD8|A0A7M7IGD8_APIME, tr|A0A7M7IGN2|A0A7M7IGN2_APIME, tr|A0A7M7IGX5|A0A7M7IGX5_APIME, tr|A0A7M7IIK0|A…	UPI000E5D55ED	tr|A0A6P8LT74|A0A6P8LT74_9HYME, tr|A0A6P8LT77|A0A6P8LT77_9HYME, tr|A0A6P8LT79|A0A6P8LT79_9HYME, tr|A0A6P8LT83|A0A6P8LT83_9HYME, tr|A0A6P8LT87|A0A6P8LT87_9HYME, tr|A0A6P8LT91|A0A6P8LT91_9HYME, tr|A0A6P8LT97|A0A6P8LT97_9HYME, tr|A0A6P8LTA1|A0A6P8LTA1_9HYME, tr|A0A6P8M089|A0A6P8M089_9HYME, tr|A0A6P8M093|A0A6P8M093_9HYME, tr|A0A6P8M098|A0A6P8M098_9HYME, tr|A0A6P8M0A2|A0A6P8M0A2_9HYME, tr|A0A6P8M0A9|A…	tr|A0A6P3UYF3|A0A6P3UYF3_BOMIM, tr|A0A6P3UYJ2|A0A6P3UYJ2_BOMIM, tr|A0A6P3UYK3|A0A6P3UYK3_BOMIM, tr|A0A6P3UYX3|A0A6P3UYX3_BOMIM, tr|A0A6P3UYX7|A0A6P3UYX7_BOMIM, tr|A0A6P3UYY2|A0A6P3UYY2_BOMIM, tr|A0A6P6FDH2|A0A6P6FDH2_BOMIM, tr|A0A6P6FDP5|A0A6P6FDP5_BOMIM, tr|A0A6P6FDQ0|A0A6P6FDQ0_BOMIM, tr|A0A6P6FFB5|A0A6P6FFB5_BOMIM, tr|A0A6P6FFB9|A0A6P6FFB9_BOMIM, tr|A0A6P6FFC0|A0A6P6FFC0_BOMIM, tr|A0A6P6FFC3|A…	tr|A0A9B2JI03|A0A9B2JI03_BOMTE, tr|A0A9B2JPH5|A0A9B2JPH5_BOMTE, tr|A0A9B2JPV7|A0A9B2JPV7_BOMTE, tr|A0A9B2JR60|A0A9B2JR60_BOMTE, tr|A0A9B2JRH9|A0A9B2JRH9_BOMTE, tr|A0A9B2MM27|A0A9B2MM27_BOMTE, tr|A0A9B7CWF3|A0A9B7CWF3_BOMTE, tr|A0A9B7CWN3|A0A9B7CWN3_BOMTE, tr|A0A9B7CWY2|A0A9B7CWY2_BOMTE, tr|A0A9B7CWY4|A0A9B7CWY4_BOMTE, tr|A0A9B7CX71|A0A9B7CX71_BOMTE, tr|A0A9B7CXA8|A0A9B7CXA8_BOMTE, tr|A0A9B7CXH7|A…	tr|A0AA40FHL6|A0AA40FHL6_9HYME, tr|A0AA40FHZ0|A0AA40FHZ0_9HYME	tr|A0AAW0ZBJ1|A0AAW0ZBJ1_9HYME, tr|A0AAW0ZBL0|A0AAW0ZBL0_9HYME, tr|A0AAW0ZBS8|A0AAW0ZBS8_9HYME, tr|A0AAW0ZBS9|A0AAW0ZBS9_9HYME, tr|A0AAW0ZC42|A0AAW0ZC42_9HYME, tr|A0AAW0ZCB2|A0AAW0ZCB2_9HYME, tr|A0AAW0ZCP4|A0AAW0ZCP4_9HYME	sp|P05661|MYSA_DROME, tr|A0A0S0WIH4|A0A0S0WIH4_DROME, tr|E1JHJ3|E1JHJ3_DROME, tr|E1JHJ4|E1JHJ4_DROME, tr|E1JHJ5|E1JHJ5_DROME, tr|M9NCU7|M9NCU7_DROME, tr|M9ND95|M9ND95_DROME, tr|M9NEP1|M9NEP1_DROME, tr|M9NF46|M9NF46_DROME	Tnyl_g03693_i1, Tnyl_g03693_i10, Tnyl_g03693_i11, Tnyl_g03693_i12, Tnyl_g03693_i13, Tnyl_g03693_i14, Tnyl_g03693_i15, Tnyl_g03693_i16, Tnyl_g03693_i17, Tnyl_g03693_i18, Tnyl_g03693_i19, Tnyl_g03693_i2, Tnyl_g03693_i20, Tnyl_g03693_i21, Tnyl_g03693_i22, Tnyl_g03693_i23, Tnyl_g03693_i24, Tnyl_g03693_i25, Tnyl_g03693_i26, Tnyl_g03693_i27, Tnyl_g03693_i28, Tnyl_g03693_i29, Tnyl_g03693_i3, Tnyl_g03693…	MSTRG.6413.1.p1, MSTRG.6413.11.p2, MSTRG.6413.15.p1, MSTRG.6413.15.p2, MSTRG.6413.16.p1, MSTRG.6413.17.p1, MSTRG.6413.19.p1, MSTRG.6413.19.p2, MSTRG.6413.2.p1, MSTRG.6413.20.p1, MSTRG.6413.20.p2, MSTRG.6413.21.p1, MSTRG.6413.3.p1, MSTRG.6413.5.p1, MSTRG.6413.6.p1, MSTRG.6413.7.p1, MSTRG.6413.9.p1	MSTRG.7468.1.p1, MSTRG.7468.10.p1, MSTRG.7468.11.p1, MSTRG.7468.12.p1, MSTRG.7468.13.p1, MSTRG.7468.13.p2, MSTRG.7468.14.p1, MSTRG.7468.15.p1, MSTRG.7468.16.p1, MSTRG.7468.17.p1, MSTRG.7468.18.p1, MSTRG.7468.19.p1, MSTRG.7468.2.p1, MSTRG.7468.2.p2, MSTRG.7468.20.p1, MSTRG.7468.21.p1, MSTRG.7468.22.p1, MSTRG.7468.23.p1, MSTRG.7468.24.p1, MSTRG.7468.25.p1, MSTRG.7468.3.p1, MSTRG.7468.4.p1, MSTRG.74…
OG0000053	tr|A0A836K4Q4|A0A836K4Q4_9HYME	tr|F4WJM7|F4WJM7_ACREC	tr|A0A836EUA6|A0A836EUA6_9HYME, tr|A0A836F9A7|A0A836F9A7_9HYME, tr|A0A836JUR2|A0A836JUR2_9HYME	tr|A0A836ENH5|A0A836ENH5_9HYME	tr|A0A158NND6|A0A158NND6_ATTCE, tr|A0A158NND7|A0A158NND7_ATTCE	tr|A0A195AUU3|A0A195AUU3_9HYME, tr|A0A195AUX2|A0A195AUX2_9HYME	tr|E2AWE3|E2AWE3_CAMFO	tr|A0AAW2EFJ9|A0AAW2EFJ9_9HYME, tr|A0AAW2EG10|A0AAW2EG10_9HYME, tr|A0AAW2EIR5|A0AAW2EIR5_9HYME	tr|A0A195BZ34|A0A195BZ34_9HYME, tr|A0A195BZ39|A0A195BZ39_9HYME	tr|A0A6P3XHW3|A0A6P3XHW3_DINQU, tr|A0A6P3XHW7|A0A6P3XHW7_DINQU, tr|A0A6P3XHX0|A0A6P3XHX0_DINQU, tr|A0A6P3XHX1|A0A6P3XHX1_DINQU, tr|A0A6P3XHX5|A0A6P3XHX5_DINQU, tr|A0A6P3XHX9|A0A6P3XHX9_DINQU, tr|A0A6P3XHY0|A0A6P3XHY0_DINQU, tr|A0A6P3XHY3|A0A6P3XHY3_DINQU, tr|A0A6P3XIN2|A0A6P3XIN2_DINQU, tr|A0A6P3XIN7|A0A6P3XIN7_DINQU, tr|A0A6P3XIQ0|A0A6P3XIQ0_DINQU, tr|A0A6P3XJ73|A0A6P3XJ73_DINQU, tr|A0A6P3XJ77|A…	tr|E2BPV8|E2BPV8_HARSA, tr|E2BPV9|E2BPV9_HARSA	tr|A0A0J7KFJ5|A0A0J7KFJ5_LASNI, tr|A0A0J7L8Y9|A0A0J7L8Y9_LASNI, tr|A0A0J7NH77|A0A0J7NH77_LASNI	tr|A0AAV2NPJ9|A0AAV2NPJ9_9HYME, tr|A0AAV2NPK3|A0AAV2NPK3_9HYME, tr|A0AAV2NQ16|A0AAV2NQ16_9HYME, tr|A0AAV2NQB1|A0AAV2NQB1_9HYME, tr|A0AAV2NR84|A0AAV2NR84_9HYME, tr|A0AAV2NRG8|A0AAV2NRG8_9HYME, tr|A0AAV2NRJ2|A0AAV2NRJ2_9HYME, tr|A0AAV2NRQ9|A0AAV2NRQ9_9HYME, tr|A0AAV2NS73|A0AAV2NS73_9HYME, tr|A0AAV2NSN6|A0AAV2NSN6_9HYME, tr|A0AAV2NSS3|A0AAV2NSS3_9HYME, tr|A0AAV2NTK5|A0AAV2NTK5_9HYME	tr|A0A026X1H8|A0A026X1H8_OOCBI, tr|A0A026X2A0|A0A026X2A0_OOCBI	tr|A0A6I9WDM1|A0A6I9WDM1_9HYME, tr|A0A6I9WDM5|A0A6I9WDM5_9HYME, tr|A0A6I9WDN2|A0A6I9WDN2_9HYME, tr|A0A6I9WDV9|A0A6I9WDV9_9HYME, tr|A0A6I9WDW4|A0A6I9WDW4_9HYME, tr|A0A6I9WDW9|A0A6I9WDW9_9HYME, tr|A0A6I9WDX4|A0A6I9WDX4_9HYME, tr|A0A6I9WHB0|A0A6I9WHB0_9HYME, tr|A0A6I9WHB2|A0A6I9WHB2_9HYME, tr|A0A6I9WHB7|A0A6I9WHB7_9HYME, tr|A0A6I9WHC2|A0A6I9WHC2_9HYME, tr|A0A6I9WM09|A0A6I9WM09_9HYME, tr|A0A6I9WM15|A…	tr|A0A836FZB4|A0A836FZB4_9HYME	tr|A0A6J1PZK9|A0A6J1PZK9_9HYME, tr|A0A6J1PZQ7|A0A6J1PZQ7_9HYME, tr|A0A6J1Q0X4|A0A6J1Q0X4_9HYME	tr|A0A4S2KDP3|A0A4S2KDP3_9HYME, tr|A0A4S2KGF0|A0A4S2KGF0_9HYME, tr|A0A4S2KGM6|A0A4S2KGM6_9HYME	tr|A0A195E3U3|A0A195E3U3_9HYME, tr|A0A195E4L2|A0A195E4L2_9HYME	tr|A0A195FWA5|A0A195FWA5_9HYME, tr|A0A195FXZ6|A0A195FXZ6_9HYME	tr|A0A151WH30|A0A151WH30_9HYME, tr|A0A151WH54|A0A151WH54_9HYME	tr|A0A2A3EF83|A0A2A3EF83_APICC	tr|A0A7M7MMD2|A0A7M7MMD2_APIME, tr|A0A7M7MME4|A0A7M7MME4_APIME, tr|A0A7M7MME5|A0A7M7MME5_APIME, tr|A0A7M7MME8|A0A7M7MME8_APIME, tr|A0A7M7MMF4|A0A7M7MMF4_APIME, tr|A0A7M7MMF5|A0A7M7MMF5_APIME, tr|A0A7M7MMF9|A0A7M7MMF9_APIME, tr|A0A7M7MMG2|A0A7M7MMG2_APIME, tr|A0A7M7MMG3|A0A7M7MMG3_APIME, tr|A0A7M7MMG6|A0A7M7MMG6_APIME, tr|A0A7M7MMH0|A0A7M7MMH0_APIME, tr|A0A7M7MMH1|A0A7M7MMH1_APIME, tr|A0A7M7MMH3|A…	UPI001E881E94, UPI001E88A1CB	tr|A0A6P8NGM7|A0A6P8NGM7_9HYME, tr|A0A6P8P2S9|A0A6P8P2S9_9HYME	tr|A0A6P3UKV5|A0A6P3UKV5_BOMIM, tr|A0A6P6F7S6|A0A6P6F7S6_BOMIM, tr|A0A6P8KVL6|A0A6P8KVL6_BOMIM, tr|A0A6P8KVM0|A0A6P8KVM0_BOMIM, tr|A0A6P8KZE4|A0A6P8KZE4_BOMIM, tr|A0A6P8KZE6|A0A6P8KZE6_BOMIM, tr|A0A6P8KZE8|A0A6P8KZE8_BOMIM, tr|A0A6P8L906|A0A6P8L906_BOMIM, tr|A0A6P8L913|A0A6P8L913_BOMIM, tr|A0A6P8L918|A0A6P8L918_BOMIM, tr|A0A6P8LHF3|A0A6P8LHF3_BOMIM, tr|A0A6P8LHF7|A0A6P8LHF7_BOMIM, tr|A0A6P8LLA1|A…	tr|A0A9C6SHY1|A0A9C6SHY1_BOMTE, tr|A0A9C6SHY8|A0A9C6SHY8_BOMTE, tr|A0A9C6SLW2|A0A9C6SLW2_BOMTE, tr|A0A9C6SN64|A0A9C6SN64_BOMTE, tr|A0A9C6SP50|A0A9C6SP50_BOMTE, tr|A0A9C6SVA1|A0A9C6SVA1_BOMTE, tr|A0A9C6SVB0|A0A9C6SVB0_BOMTE, tr|A0A9C6SXT6|A0A9C6SXT6_BOMTE, tr|A0A9C6SYC2|A0A9C6SYC2_BOMTE, tr|A0A9C6SYN4|A0A9C6SYN4_BOMTE, tr|A0A9C6W5W9|A0A9C6W5W9_BOMTE, tr|A0A9C6WAN6|A0A9C6WAN6_BOMTE, tr|A0A9C6WB63|A…	tr|A0AA40FFS4|A0AA40FFS4_9HYME, tr|A0AA40FFW1|A0AA40FFW1_9HYME, tr|A0AA40FG11|A0AA40FG11_9HYME, tr|A0AA40FG45|A0AA40FG45_9HYME, tr|A0AA40KFH1|A0AA40KFH1_9HYME	tr|A0AAW0ZAZ6|A0AAW0ZAZ6_9HYME, tr|A0AAW0ZCV3|A0AAW0ZCV3_9HYME, tr|A0AAW0ZGM2|A0AAW0ZGM2_9HYME	tr|A0A023GRW4|A0A023GRW4_DROME, tr|A0A6H2EG25|A0A6H2EG25_DROME, tr|E1JJC0|E1JJC0_DROME, tr|M9NDL5|M9NDL5_DROME, tr|M9NDM1|M9NDM1_DROME, tr|M9NE56|M9NE56_DROME, tr|M9NE61|M9NE61_DROME, tr|M9NES6|M9NES6_DROME, tr|M9NET2|M9NET2_DROME, tr|M9NFR6|M9NFR6_DROME, tr|M9NFS1|M9NFS1_DROME, tr|M9NGK3|M9NGK3_DROME, tr|M9NGL3|M9NGL3_DROME, tr|Q7KVZ0|Q7KVZ0_DROME, tr|Q8IRV7|Q8IRV7_DROME, tr|Q8IRV8|Q8IRV8_DROME,…	Tnyl_g16131_i1, Tnyl_g16131_i10, Tnyl_g16131_i11, Tnyl_g16131_i12, Tnyl_g16131_i13, Tnyl_g16131_i14, Tnyl_g16131_i15, Tnyl_g16131_i16, Tnyl_g16131_i17, Tnyl_g16131_i18, Tnyl_g16131_i19, Tnyl_g16131_i2, Tnyl_g16131_i3, Tnyl_g16131_i4, Tnyl_g16131_i5, Tnyl_g16131_i6, Tnyl_g16131_i7, Tnyl_g16131_i8, Tnyl_g16131_i9	MSTRG.27636.1.p1, MSTRG.27636.11.p1, MSTRG.27636.12.p1, MSTRG.27636.13.p1, MSTRG.27636.14.p1, MSTRG.27636.15.p1, MSTRG.27636.16.p1, MSTRG.27636.17.p1, MSTRG.27636.17.p2, MSTRG.27636.18.p1, MSTRG.27636.18.p2, MSTRG.27636.19.p1, MSTRG.27636.2.p1, MSTRG.27636.20.p1, MSTRG.27636.21.p1, MSTRG.27636.22.p1, MSTRG.27636.23.p1, MSTRG.27636.25.p1, MSTRG.27636.26.p1, MSTRG.27636.27.p1, MSTRG.27636.28.p1, MS…	MSTRG.32181.1.p1, MSTRG.32181.1.p2, MSTRG.32181.10.p1, MSTRG.32181.10.p2, MSTRG.32181.11.p1, MSTRG.32181.11.p2, MSTRG.32181.12.p1, MSTRG.32181.13.p1, MSTRG.32181.14.p1, MSTRG.32181.14.p2, MSTRG.32181.15.p1, MSTRG.32181.15.p2, MSTRG.32181.16.p1, MSTRG.32181.16.p2, MSTRG.32181.17.p1, MSTRG.32181.17.p2, MSTRG.32181.18.p1, MSTRG.32181.18.p2, MSTRG.32181.19.p2, MSTRG.32181.2.p1, MSTRG.32181.2.p2, MSTR…
OG0000054	tr|A0A836FXV3|A0A836FXV3_9HYME	tr|F4WNN5|F4WNN5_ACREC	tr|A0A836FB35|A0A836FB35_9HYME	tr|A0A836E8N4|A0A836E8N4_9HYME	tr|A0A158NV58|A0A158NV58_ATTCE	tr|A0A195B8F3|A0A195B8F3_9HYME	tr|E2AHS0|E2AHS0_CAMFO	tr|A0AAW2F5S2|A0AAW2F5S2_9HYME	tr|A0A151I953|A0A151I953_9HYME	tr|A0A6P3X713|A0A6P3X713_DINQU, tr|A0A6P3X748|A0A6P3X748_DINQU		tr|A0A0J7KFY6|A0A0J7KFY6_LASNI, tr|A0A0J7MVV1|A0A0J7MVV1_LASNI	tr|A0AAV2P716|A0AAV2P716_9HYME, tr|A0AAV2P8N8|A0AAV2P8N8_9HYME	tr|A0A026W392|A0A026W392_OOCBI, tr|A0A026W4M0|A0A026W4M0_OOCBI	tr|A0A6I9WWR1|A0A6I9WWR1_9HYME	tr|A0A836ENC4|A0A836ENC4_9HYME	tr|A0A6J1PQB8|A0A6J1PQB8_9HYME, tr|A0A6J1QLX1|A0A6J1QLX1_9HYME, tr|A0A6J1QMH1|A0A6J1QMH1_9HYME, tr|A0A6J1QQI4|A0A6J1QQI4_9HYME, tr|A0A6J1R1T2|A0A6J1R1T2_9HYME, tr|A0A6J1R456|A0A6J1R456_9HYME, tr|A0A6J1RLC2|A0A6J1RLC2_9HYME, tr|A0A6J1RLK1|A0A6J1RLK1_9HYME	tr|A0A4S2JL51|A0A4S2JL51_9HYME, tr|A0A4S2JPY8|A0A4S2JPY8_9HYME, tr|A0A4S2JUM1|A0A4S2JUM1_9HYME, tr|A0A4V6RGG3|A0A4V6RGG3_9HYME	tr|A0A195EC14|A0A195EC14_9HYME	tr|A0A195FXG3|A0A195FXG3_9HYME	tr|A0A151XC04|A0A151XC04_9HYME	tr|A0A2A3EJ59|A0A2A3EJ59_APICC	tr|A0A7M7L8I1|A0A7M7L8I1_APIME	UPI001E8A38E7	tr|A0A6P8M010|A0A6P8M010_9HYME, tr|A0A6P8MWY4|A0A6P8MWY4_9HYME	tr|A0A6P3DQ14|A0A6P3DQ14_BOMIM, tr|A0A6P6FHN8|A0A6P6FHN8_BOMIM	tr|A0A9C6SQN2|A0A9C6SQN2_BOMTE	tr|A0AA40G9T3|A0AA40G9T3_9HYME, tr|A0AA40GB16|A0AA40GB16_9HYME	tr|A0AAW0ZJI6|A0AAW0ZJI6_9HYME, tr|A0AAW0ZL15|A0AAW0ZL15_9HYME	tr|Q9VEF1|Q9VEF1_DROME, tr|Q9VL91|Q9VL91_DROME	Tnyl_g06775_i1, Tnyl_g06775_i10, Tnyl_g06775_i11, Tnyl_g06775_i12, Tnyl_g06775_i13, Tnyl_g06775_i14, Tnyl_g06775_i15, Tnyl_g06775_i16, Tnyl_g06775_i17, Tnyl_g06775_i18, Tnyl_g06775_i19, Tnyl_g06775_i2, Tnyl_g06775_i20, Tnyl_g06775_i21, Tnyl_g06775_i22, Tnyl_g06775_i23, Tnyl_g06775_i24, Tnyl_g06775_i25, Tnyl_g06775_i26, Tnyl_g06775_i27, Tnyl_g06775_i28, Tnyl_g06775_i29, Tnyl_g06775_i3, Tnyl_g06775…	MSTRG.11544.1.p1, MSTRG.11544.100.p1, MSTRG.11544.101.p1, MSTRG.11544.101.p2, MSTRG.11544.102.p1, MSTRG.11544.103.p1, MSTRG.11544.103.p3, MSTRG.11544.104.p1, MSTRG.11544.104.p2, MSTRG.11544.105.p1, MSTRG.11544.105.p2, MSTRG.11544.106.p1, MSTRG.11544.107.p1, MSTRG.11544.108.p2, MSTRG.11544.11.p1, MSTRG.11544.11.p2, MSTRG.11544.11.p3, MSTRG.11544.110.p1, MSTRG.11544.111.p1, MSTRG.11544.112.p1, MSTR…	MSTRG.13342.1.p1, MSTRG.13342.10.p1, MSTRG.13342.11.p1, MSTRG.13342.11.p2, MSTRG.13342.12.p1, MSTRG.13342.13.p1, MSTRG.13342.13.p2, MSTRG.13342.14.p1, MSTRG.13342.14.p2, MSTRG.13342.15.p1, MSTRG.13342.16.p1, MSTRG.13342.17.p1, MSTRG.13342.17.p2, MSTRG.13342.18.p1, MSTRG.13342.19.p1, MSTRG.13342.19.p2, MSTRG.13342.2.p1, MSTRG.13342.20.p1, MSTRG.13342.20.p2, MSTRG.13342.21.p1, MSTRG.13342.22.p1, MS…
[truncated: 90,009 more rows]

## Sheet: Neuro+Recept
Table 3. Annotated neuropeptides and neuropeptide receptors identified in T. nylanderi. The table lists gene names, gene identifiers, functional classification (neuropeptide or receptor), and abbreviations.
Gene_Name	GeneID	Neuropeptide/Receptor	Abbreviation
Adipokinetic_hormone_Tnyl_g15323_i1	Tnyl_g15323	Neuropeptide	AKH
QRFP-like_peptide_receptor	Tnyl_g00039	New_Receptor	QRFPlpR
SIFamide_Tnyl_g00355_i1	Tnyl_g00355	Neuropeptide	SIFa
Ecdysis_triggering_hormone_Tnyl_g00356_i1	Tnyl_g00356	Neuropeptide	ETH
Diuretic_hormone_class1_CRF-like_Tnyl_g00653_i1	Tnyl_g00653	Neuropeptide	Dh1
Ion_transport_peptide_Tnyl_g00743_i1	Tnyl_g00743	Neuropeptide	ITP
Gonadotropin-releasing_hormone_receptor	Tnyl_g01447	New_Receptor	GnRHR
Adipokinetic hormone receptor	Tnyl_g01515	Receptor	AKHR
sex-peptide-receptor-like	Tnyl_g02039	New_Receptor	SPR
Neuropeptide_CAPA_receptor_like	Tnyl_g02163	New_Receptor	CAPAR
Neuropeptide_CAPA_receptor_like_X1	Tnyl_g02164	New_Receptor	CAPARX1
[truncated: 45 more rows]

## Sheet: Receptors THM
Table 4. Transmembrane domain predictions for neuropeptide receptors identified in T. nylanderi.The table reports neuropeptide receptors, their gene identifiers, and the predicted number of transmembrane helices (TMHs).
[truncated: 23 more rows]
