# Supplementary material for: Cestode infection is linked to transcriptional shifts in neuropeptide signalling and caste-specific ageing pathways in a social insect
Source: BMC Genomics. 2026 Jun 15;27:547. doi: 10.1186/s12864-026-12959-6 (PMC13267302; doi:10.1186/s12864-026-12959-6)
Supplement: Supplementary file 6 [file 12864_2026_12959_MOESM6_ESM.xlsx]

## Sheet: Orthofinder
Table 1. Orthogroup composition across cestode species, Caenorhabditis elegans, and Temnothorax nylanderi. The table reports orthogroups inferred across cestode genomes and transcriptome-derived proteomes, with C. elegans and T. nylanderi as outgroups. Columns indicate the number of protein sequences assigned to each orthogroup per species or dataset, including proteomes derived from cestode geno…
Orthogroup	C.elegans	D.latus	E.canadensis	E.granulosus	E.multiocularis	H.diminuta	H.taeniaformis	M.corti	R.nana	S.solidus	T.asiatica	T.nylanderi	A.brevis	transcripts.fasta.transdecoder_A.brevis
OG0000000		tr|A0A3P6QSA9|A0A3P6QSA9_DIBLA, tr|A0A3P6R3P0|A0A3P6R3P0_DIBLA, tr|A0A3P6UTK9|A0A3P6UTK9_DIBLA, tr|A0A3P6UUT4|A0A3P6UUT4_DIBLA, tr|A0A3P7KXA6|A0A3P7KXA6_DIBLA, tr|A0A3P7KZH5|A0A3P7KZH5_DIBLA, tr|A0A3P7L9F3|A0A3P7L9F3_DIBLA, tr|A0A3P7LBW6|A0A3P7LBW6_DIBLA, tr|A0A3P7LJB7|A0A3P7LJB7_DIBLA, tr|A0A3P7LJI2|A0A3P7LJI2_DIBLA, tr|A0A3P7LPF7|A0A3P7LPF7_DIBLA, tr|A0A3P7LRV3|A0A3P7LRV3_DIBLA, tr|A0A3P7M0J4|A…		tr|W6VCW0|W6VCW0_ECHGR	tr|A0A068Y6Y1|A0A068Y6Y1_ECHMU	tr|A0A0R3SMM2|A0A0R3SMM2_HYMDI, tr|A0A158QCF3|A0A158QCF3_HYMDI	tr|A0A0R3X272|A0A0R3X272_HYDTA		tr|A0A158QHW5|A0A158QHW5_RODNA	tr|A0A183S713|A0A183S713_SCHSO, tr|A0A183S718|A0A183S718_SCHSO, tr|A0A183S735|A0A183S735_SCHSO, tr|A0A183S750|A0A183S750_SCHSO, tr|A0A183S752|A0A183S752_SCHSO, tr|A0A183S782|A0A183S782_SCHSO, tr|A0A183S794|A0A183S794_SCHSO, tr|A0A183S7A4|A0A183S7A4_SCHSO, tr|A0A183S7B7|A0A183S7B7_SCHSO, tr|A0A183S7D0|A0A183S7D0_SCHSO, tr|A0A183S7E5|A0A183S7E5_SCHSO, tr|A0A183S7G2|A0A183S7G2_SCHSO, tr|A0A183S7J9|A…		Tnyl_g14728_i1	g4451.t1	MSTRG.5263.1.p1, MSTRG.8672.2.p1
OG0000001		tr|A0A3P6PD56|A0A3P6PD56_DIBLA, tr|A0A3P6PLV2|A0A3P6PLV2_DIBLA, tr|A0A3P6QH07|A0A3P6QH07_DIBLA, tr|A0A3P6SP18|A0A3P6SP18_DIBLA, tr|A0A3P6THH5|A0A3P6THH5_DIBLA, tr|A0A3P6TVN1|A0A3P6TVN1_DIBLA, tr|A0A3P6VDL4|A0A3P6VDL4_DIBLA, tr|A0A3P7L9T6|A0A3P7L9T6_DIBLA, tr|A0A3P7LD95|A0A3P7LD95_DIBLA, tr|A0A3P7LIP0|A0A3P7LIP0_DIBLA, tr|A0A3P7LJJ7|A0A3P7LJJ7_DIBLA, tr|A0A3P7LMU2|A0A3P7LMU2_DIBLA, tr|A0A3P7LTQ1|A…		tr|W6UN08|W6UN08_ECHGR	tr|A0A068YF51|A0A068YF51_ECHMU	tr|A0A158QFU2|A0A158QFU2_HYMDI	tr|A0A158REK4|A0A158REK4_HYDTA	tr|A0A0R3U752|A0A0R3U752_MESCO	tr|A0A0R3T7Q3|A0A0R3T7Q3_RODNA, tr|A0A0R3T835|A0A0R3T835_RODNA	tr|A0A183S704|A0A183S704_SCHSO, tr|A0A183S726|A0A183S726_SCHSO, tr|A0A183S757|A0A183S757_SCHSO, tr|A0A183S7A8|A0A183S7A8_SCHSO, tr|A0A183S7B8|A0A183S7B8_SCHSO, tr|A0A183S7E8|A0A183S7E8_SCHSO, tr|A0A183S7F7|A0A183S7F7_SCHSO, tr|A0A183S7I2|A0A183S7I2_SCHSO, tr|A0A183S7I6|A0A183S7I6_SCHSO, tr|A0A183S7I7|A0A183S7I7_SCHSO, tr|A0A183S7J6|A0A183S7J6_SCHSO, tr|A0A183S7L2|A0A183S7L2_SCHSO, tr|A0A183S7M9|A…	tr|A0A0R3W354|A0A0R3W354_TAEAS		g5241.t1	MSTRG.6194.1.p1
OG0000002		tr|A0A3P6P8E9|A0A3P6P8E9_DIBLA, tr|A0A3P6Q5D3|A0A3P6Q5D3_DIBLA, tr|A0A3P6QAF9|A0A3P6QAF9_DIBLA, tr|A0A3P6QCM6|A0A3P6QCM6_DIBLA, tr|A0A3P6QTW1|A0A3P6QTW1_DIBLA, tr|A0A3P6R316|A0A3P6R316_DIBLA, tr|A0A3P6R7K6|A0A3P6R7K6_DIBLA, tr|A0A3P6SI55|A0A3P6SI55_DIBLA, tr|A0A3P6SXZ6|A0A3P6SXZ6_DIBLA, tr|A0A3P6U4Q1|A0A3P6U4Q1_DIBLA, tr|A0A3P6UXB9|A0A3P6UXB9_DIBLA, tr|A0A3P7L0P1|A0A3P7L0P1_DIBLA, tr|A0A3P7L3D4|A…								tr|A0A183S7E4|A0A183S7E4_SCHSO, tr|A0A183S7G7|A0A183S7G7_SCHSO, tr|A0A183S7R2|A0A183S7R2_SCHSO, tr|A0A183S7V4|A0A183S7V4_SCHSO, tr|A0A183S8F8|A0A183S8F8_SCHSO, tr|A0A183S8G8|A0A183S8G8_SCHSO, tr|A0A183S8J4|A0A183S8J4_SCHSO, tr|A0A183S8T0|A0A183S8T0_SCHSO, tr|A0A183S8U7|A0A183S8U7_SCHSO, tr|A0A183S8Y0|A0A183S8Y0_SCHSO, tr|A0A183S909|A0A183S909_SCHSO, tr|A0A183S954|A0A183S954_SCHSO, tr|A0A183S973|A…
OG0000003		tr|A0A3P6NVS3|A0A3P6NVS3_DIBLA, tr|A0A3P6PEL0|A0A3P6PEL0_DIBLA, tr|A0A3P6PQN2|A0A3P6PQN2_DIBLA, tr|A0A3P6QEA9|A0A3P6QEA9_DIBLA, tr|A0A3P6QHH6|A0A3P6QHH6_DIBLA, tr|A0A3P6QKI6|A0A3P6QKI6_DIBLA, tr|A0A3P6QPW6|A0A3P6QPW6_DIBLA, tr|A0A3P6QYC8|A0A3P6QYC8_DIBLA, tr|A0A3P6R0L8|A0A3P6R0L8_DIBLA, tr|A0A3P6R180|A0A3P6R180_DIBLA, tr|A0A3P6SM22|A0A3P6SM22_DIBLA, tr|A0A3P6T526|A0A3P6T526_DIBLA, tr|A0A3P6U2F7|A…		tr|W6TZ86|W6TZ86_ECHGR, tr|W6U0E1|W6U0E1_ECHGR, tr|W6U0U2|W6U0U2_ECHGR, tr|W6U4V3|W6U4V3_ECHGR, tr|W6U8I6|W6U8I6_ECHGR, tr|W6UAT7|W6UAT7_ECHGR, tr|W6ULB7|W6ULB7_ECHGR, tr|W6UM52|W6UM52_ECHGR, tr|W6UQQ2|W6UQQ2_ECHGR, tr|W6UQT6|W6UQT6_ECHGR, tr|W6UUA4|W6UUA4_ECHGR, tr|W6V3Q3|W6V3Q3_ECHGR, tr|W6V551|W6V551_ECHGR, tr|W6VAV4|W6VAV4_ECHGR	tr|A0A068XTD1|A0A068XTD1_ECHMU, tr|A0A068XUJ6|A0A068XUJ6_ECHMU, tr|A0A068XVX4|A0A068XVX4_ECHMU, tr|A0A068XWV5|A0A068XWV5_ECHMU, tr|A0A068Y0A0|A0A068Y0A0_ECHMU, tr|A0A068Y188|A0A068Y188_ECHMU, tr|A0A068Y565|A0A068Y565_ECHMU, tr|A0A068Y5P3|A0A068Y5P3_ECHMU, tr|A0A068Y915|A0A068Y915_ECHMU, tr|A0A068YF53|A0A068YF53_ECHMU, tr|A0A077RFC4|A0A077RFC4_ECHMU, tr|A0A0S4MI03|A0A0S4MI03_ECHMU	tr|A0A0R3SHB7|A0A0R3SHB7_HYMDI, tr|A0A0R3SIC0|A0A0R3SIC0_HYMDI, tr|A0A0R3SLK1|A0A0R3SLK1_HYMDI, tr|A0A0R3SME3|A0A0R3SME3_HYMDI, tr|A0A0R3SP43|A0A0R3SP43_HYMDI, tr|A0A0R3SX25|A0A0R3SX25_HYMDI, tr|A0A0R3SYR0|A0A0R3SYR0_HYMDI, tr|A0A0R3SYV1|A0A0R3SYV1_HYMDI, tr|A0A0R3SZN8|A0A0R3SZN8_HYMDI, tr|A0A0R3SZQ3|A0A0R3SZQ3_HYMDI, tr|A0A3P6WG81|A0A3P6WG81_HYMDI, tr|A0A3P6ZUV2|A0A3P6ZUV2_HYMDI, tr|A0A3P7A2G3|A…	tr|A0A0R3WRU4|A0A0R3WRU4_HYDTA, tr|A0A0R3WTW3|A0A0R3WTW3_HYDTA, tr|A0A0R3X9P6|A0A0R3X9P6_HYDTA, tr|A0A3P7E8R2|A0A3P7E8R2_HYDTA, tr|A0A3P7ERA5|A0A3P7ERA5_HYDTA	tr|A0A0R3U512|A0A0R3U512_MESCO, tr|A0A0R3U513|A0A0R3U513_MESCO, tr|A0A0R3U5P6|A0A0R3U5P6_MESCO, tr|A0A0R3U7J8|A0A0R3U7J8_MESCO, tr|A0A0R3U8M6|A0A0R3U8M6_MESCO, tr|A0A0R3U8Q3|A0A0R3U8Q3_MESCO, tr|A0A0R3U961|A0A0R3U961_MESCO, tr|A0A0R3U9M2|A0A0R3U9M2_MESCO, tr|A0A0R3UBL8|A0A0R3UBL8_MESCO, tr|A0A0R3UC53|A0A0R3UC53_MESCO, tr|A0A0R3UCE5|A0A0R3UCE5_MESCO, tr|A0A0R3UDD0|A0A0R3UDD0_MESCO, tr|A0A0R3UDD6|A…	tr|A0A0R3T4E4|A0A0R3T4E4_RODNA, tr|A0A0R3T6H4|A0A0R3T6H4_RODNA, tr|A0A0R3T7F0|A0A0R3T7F0_RODNA, tr|A0A0R3T7F1|A0A0R3T7F1_RODNA, tr|A0A0R3T7F2|A0A0R3T7F2_RODNA, tr|A0A0R3T885|A0A0R3T885_RODNA, tr|A0A0R3T8F1|A0A0R3T8F1_RODNA, tr|A0A0R3T9Y3|A0A0R3T9Y3_RODNA, tr|A0A0R3T9Y4|A0A0R3T9Y4_RODNA, tr|A0A0R3TA09|A0A0R3TA09_RODNA, tr|A0A0R3TA61|A0A0R3TA61_RODNA, tr|A0A0R3TB18|A0A0R3TB18_RODNA, tr|A0A0R3TC15|A…	tr|A0A183S9J7|A0A183S9J7_SCHSO, tr|A0A183SAQ2|A0A183SAQ2_SCHSO, tr|A0A183SAQ3|A0A183SAQ3_SCHSO, tr|A0A183SAQ4|A0A183SAQ4_SCHSO, tr|A0A183SAQ5|A0A183SAQ5_SCHSO, tr|A0A183SBW5|A0A183SBW5_SCHSO, tr|A0A183SCG6|A0A183SCG6_SCHSO, tr|A0A183SCG7|A0A183SCG7_SCHSO, tr|A0A183SCH7|A0A183SCH7_SCHSO, tr|A0A183SCL1|A0A183SCL1_SCHSO, tr|A0A183SCL5|A0A183SCL5_SCHSO, tr|A0A183SCS2|A0A183SCS2_SCHSO, tr|A0A183SCS8|A…	tr|A0A0R3VZ51|A0A0R3VZ51_TAEAS, tr|A0A0R3VZZ1|A0A0R3VZZ1_TAEAS, tr|A0A0R3VZZ5|A0A0R3VZZ5_TAEAS, tr|A0A0R3W080|A0A0R3W080_TAEAS, tr|A0A0R3W1B4|A0A0R3W1B4_TAEAS, tr|A0A0R3W3I9|A0A0R3W3I9_TAEAS, tr|A0A0R3W4Z9|A0A0R3W4Z9_TAEAS, tr|A0A0R3W7S4|A0A0R3W7S4_TAEAS, tr|A0A0R3WBF1|A0A0R3WBF1_TAEAS, tr|A0A0R3WBV2|A0A0R3WBV2_TAEAS, tr|A0A0R3WF08|A0A0R3WF08_TAEAS, tr|A0A0R3WH44|A0A0R3WH44_TAEAS, tr|A0A0R3WHB4|A…		g10421.t1, g10484.t1, g10484.t2, g10484.t3, g10484.t4, g10484.t5, g10484.t6, g10485.t1, g10485.t2, g10485.t3, g10485.t4, g10485.t5, g10485.t6, g10485.t7, g10561.t1, g10561.t2, g10813.t1, g10895.t1, g10895.t2, g11295.t1, g11296.t1, g11297.t1, g12581.t1, g12582.t1, g12708.t1, g12793.t1, g12793.t2, g13040.t1, g13040.t2, g2314.t1, g3254.t1, g3254.t2, g5403.t1, g5840.t1, g5840.t2, g7005.t1, g7005.t2, …	MSTRG.10114.1.p1, MSTRG.10114.2.p1, MSTRG.10114.2.p2, MSTRG.10145.1.p1, MSTRG.10489.1.p1, MSTRG.10489.2.p1, MSTRG.10490.1.p1, MSTRG.10490.1.p5, MSTRG.10490.2.p6, MSTRG.10490.3.p1, MSTRG.10490.3.p5, MSTRG.1108.1.p1, MSTRG.11227.1.p1, MSTRG.11228.1.p1, MSTRG.11228.2.p1, MSTRG.12514.1.p1, MSTRG.12583.1.p1, MSTRG.12583.2.p1, MSTRG.12583.3.p1, MSTRG.12583.4.p1, MSTRG.12583.5.p1, MSTRG.12583.6.p1, MSTR…
OG0000004		tr|A0A3P6P1J1|A0A3P6P1J1_DIBLA, tr|A0A3P6PAX9|A0A3P6PAX9_DIBLA, tr|A0A3P6QXR8|A0A3P6QXR8_DIBLA, tr|A0A3P6RAD2|A0A3P6RAD2_DIBLA, tr|A0A3P6TP95|A0A3P6TP95_DIBLA, tr|A0A3P6UYT8|A0A3P6UYT8_DIBLA, tr|A0A3P7L3M2|A0A3P7L3M2_DIBLA, tr|A0A3P7L7W6|A0A3P7L7W6_DIBLA, tr|A0A3P7L8R7|A0A3P7L8R7_DIBLA, tr|A0A3P7LFG2|A0A3P7LFG2_DIBLA, tr|A0A3P7LGY1|A0A3P7LGY1_DIBLA, tr|A0A3P7LJE7|A0A3P7LJE7_DIBLA, tr|A0A3P7LTB4|A…		tr|U6IWA4|U6IWA4_ECHGR, tr|W6U4R5|W6U4R5_ECHGR, tr|W6UAE8|W6UAE8_ECHGR, tr|W6UFA1|W6UFA1_ECHGR, tr|W6UJF2|W6UJF2_ECHGR	tr|A0A068Y2Y2|A0A068Y2Y2_ECHMU, tr|A0A068Y7F9|A0A068Y7F9_ECHMU, tr|A0A068Y8P6|A0A068Y8P6_ECHMU, tr|A0A068YF39|A0A068YF39_ECHMU, tr|A0A087VY07|A0A087VY07_ECHMU	tr|A0A0R3S7S0|A0A0R3S7S0_HYMDI, tr|A0A0R3S9Y7|A0A0R3S9Y7_HYMDI, tr|A0A0R3SA68|A0A0R3SA68_HYMDI, tr|A0A0R3SPY5|A0A0R3SPY5_HYMDI, tr|A0A0R3SPY6|A0A0R3SPY6_HYMDI, tr|A0A0R3SPY7|A0A0R3SPY7_HYMDI, tr|A0A0R3STP0|A0A0R3STP0_HYMDI	tr|A0A0R3WT30|A0A0R3WT30_HYDTA, tr|A0A0R3X1R6|A0A0R3X1R6_HYDTA, tr|A0A0R3X495|A0A0R3X495_HYDTA, tr|A0A0R3X4H3|A0A0R3X4H3_HYDTA, tr|A0A0R3X4M9|A0A0R3X4M9_HYDTA, tr|A0A3P7EJ96|A0A3P7EJ96_HYDTA	tr|A0A0R3U4U1|A0A0R3U4U1_MESCO, tr|A0A0R3U6C2|A0A0R3U6C2_MESCO, tr|A0A0R3UBI9|A0A0R3UBI9_MESCO, tr|A0A0R3UF68|A0A0R3UF68_MESCO, tr|A0A0R3UJQ2|A0A0R3UJQ2_MESCO, tr|A0A0R3UMX0|A0A0R3UMX0_MESCO, tr|A0A0R3UN05|A0A0R3UN05_MESCO	tr|A0A0R3T3G2|A0A0R3T3G2_RODNA, tr|A0A0R3T3G3|A0A0R3T3G3_RODNA, tr|A0A0R3T3P3|A0A0R3T3P3_RODNA, tr|A0A0R3T3P4|A0A0R3T3P4_RODNA, tr|A0A0R3T9B1|A0A0R3T9B1_RODNA, tr|A0A0R3TSI4|A0A0R3TSI4_RODNA	tr|A0A183S7G9|A0A183S7G9_SCHSO, tr|A0A183S7I3|A0A183S7I3_SCHSO, tr|A0A183S7V3|A0A183S7V3_SCHSO, tr|A0A183S844|A0A183S844_SCHSO, tr|A0A183S8H1|A0A183S8H1_SCHSO, tr|A0A183S8N1|A0A183S8N1_SCHSO, tr|A0A183S8R2|A0A183S8R2_SCHSO, tr|A0A183S8W9|A0A183S8W9_SCHSO, tr|A0A183S8Z7|A0A183S8Z7_SCHSO, tr|A0A183S9M7|A0A183S9M7_SCHSO, tr|A0A183SA31|A0A183SA31_SCHSO, tr|A0A183SA43|A0A183SA43_SCHSO, tr|A0A183SAH5|A…	tr|A0A0R3VSF2|A0A0R3VSF2_TAEAS, tr|A0A0R3VSS5|A0A0R3VSS5_TAEAS, tr|A0A0R3VU33|A0A0R3VU33_TAEAS, tr|A0A0R3VY17|A0A0R3VY17_TAEAS, tr|A0A0R3W741|A0A0R3W741_TAEAS, tr|A0A0R3W755|A0A0R3W755_TAEAS		g10459.t1, g10460.t1, g2935.t1, g3626.t1, g3829.t1, g3829.t2, g5250.t1, g5250.t2	MSTRG.12551.1.p1, MSTRG.12551.1.p2, MSTRG.12551.2.p2, MSTRG.3438.1.p1, MSTRG.4262.1.p1, MSTRG.4539.1.p1, MSTRG.6202.1.p1, MSTRG.6202.2.p1, MSTRG.6202.3.p1
OG0000005		tr|A0A3P6PF08|A0A3P6PF08_DIBLA, tr|A0A3P6PRM0|A0A3P6PRM0_DIBLA, tr|A0A3P6Q318|A0A3P6Q318_DIBLA, tr|A0A3P6QA51|A0A3P6QA51_DIBLA, tr|A0A3P6QDP3|A0A3P6QDP3_DIBLA, tr|A0A3P6QNU8|A0A3P6QNU8_DIBLA, tr|A0A3P6R9A7|A0A3P6R9A7_DIBLA, tr|A0A3P6U9L0|A0A3P6U9L0_DIBLA, tr|A0A3P6UAI1|A0A3P6UAI1_DIBLA, tr|A0A3P6V2V8|A0A3P6V2V8_DIBLA, tr|A0A3P7LB70|A0A3P7LB70_DIBLA, tr|A0A3P7LC00|A0A3P7LC00_DIBLA, tr|A0A3P7LCK2|A…		tr|W6U0Q4|W6U0Q4_ECHGR, tr|W6U1S1|W6U1S1_ECHGR, tr|W6U1T7|W6U1T7_ECHGR, tr|W6U708|W6U708_ECHGR, tr|W6U8S3|W6U8S3_ECHGR, tr|W6U9E8|W6U9E8_ECHGR, tr|W6UA28|W6UA28_ECHGR, tr|W6UBR9|W6UBR9_ECHGR, tr|W6UDX5|W6UDX5_ECHGR, tr|W6UG90|W6UG90_ECHGR, tr|W6UGP9|W6UGP9_ECHGR, tr|W6UIB7|W6UIB7_ECHGR, tr|W6UJ80|W6UJ80_ECHGR, tr|W6UN43|W6UN43_ECHGR, tr|W6UP77|W6UP77_ECHGR, tr|W6UPZ1|W6UPZ1_ECHGR, tr|W6UTJ6|W6UTJ…	tr|A0A068Y193|A0A068Y193_ECHMU, tr|A0A068Y1D9|A0A068Y1D9_ECHMU, tr|A0A068Y1J9|A0A068Y1J9_ECHMU, tr|A0A068Y3D0|A0A068Y3D0_ECHMU, tr|A0A068Y8C7|A0A068Y8C7_ECHMU, tr|A0A068YAJ1|A0A068YAJ1_ECHMU, tr|A0A068YAZ2|A0A068YAZ2_ECHMU, tr|A0A068YC49|A0A068YC49_ECHMU, tr|A0A068YGL2|A0A068YGL2_ECHMU, tr|A0A087VWZ7|A0A087VWZ7_ECHMU, tr|A0A087W0Q3|A0A087W0Q3_ECHMU, tr|A0A0S4MI60|A0A0S4MI60_ECHMU, tr|A0A0S4MI72|A…	tr|A0A0R3S7L6|A0A0R3S7L6_HYMDI, tr|A0A0R3S7L8|A0A0R3S7L8_HYMDI, tr|A0A0R3S827|A0A0R3S827_HYMDI, tr|A0A0R3S899|A0A0R3S899_HYMDI, tr|A0A0R3S8T0|A0A0R3S8T0_HYMDI, tr|A0A0R3SB69|A0A0R3SB69_HYMDI, tr|A0A0R3SCJ3|A0A0R3SCJ3_HYMDI, tr|A0A0R3SD40|A0A0R3SD40_HYMDI, tr|A0A0R3SD45|A0A0R3SD45_HYMDI, tr|A0A0R3SEX1|A0A0R3SEX1_HYMDI, tr|A0A0R3SFW5|A0A0R3SFW5_HYMDI, tr|A0A0R3SGD9|A0A0R3SGD9_HYMDI, tr|A0A0R3SGX8|A…	tr|A0A0R3WU48|A0A0R3WU48_HYDTA, tr|A0A0R3WV00|A0A0R3WV00_HYDTA, tr|A0A0R3WXM3|A0A0R3WXM3_HYDTA, tr|A0A0R3X2N1|A0A0R3X2N1_HYDTA, tr|A0A0R3X2X5|A0A0R3X2X5_HYDTA, tr|A0A0R3X5T4|A0A0R3X5T4_HYDTA, tr|A0A0R3XA74|A0A0R3XA74_HYDTA, tr|A0A0R3XD70|A0A0R3XD70_HYDTA	tr|A0A0R3UC48|A0A0R3UC48_MESCO, tr|A0A0R3UD27|A0A0R3UD27_MESCO, tr|A0A0R3UJC9|A0A0R3UJC9_MESCO, tr|A0A0R3UNS1|A0A0R3UNS1_MESCO, tr|A0A0R3UQQ5|A0A0R3UQQ5_MESCO, tr|A0A0R3URN0|A0A0R3URN0_MESCO, tr|A0A158QVP8|A0A158QVP8_MESCO, tr|A0A3P6GSX8|A0A3P6GSX8_MESCO, tr|A0A3P6I0B8|A0A3P6I0B8_MESCO	tr|A0A0R3TII7|A0A0R3TII7_RODNA, tr|A0A0R3TM34|A0A0R3TM34_RODNA, tr|A0A3P7RY93|A0A3P7RY93_RODNA, tr|A0A3P7SET9|A0A3P7SET9_RODNA	tr|A0A183S7S7|A0A183S7S7_SCHSO, tr|A0A183S7U2|A0A183S7U2_SCHSO, tr|A0A183S8R3|A0A183S8R3_SCHSO, tr|A0A183S8R5|A0A183S8R5_SCHSO, tr|A0A183S910|A0A183S910_SCHSO, tr|A0A183S949|A0A183S949_SCHSO, tr|A0A183S9Q0|A0A183S9Q0_SCHSO, tr|A0A183SAM2|A0A183SAM2_SCHSO, tr|A0A183SAZ7|A0A183SAZ7_SCHSO, tr|A0A183SB53|A0A183SB53_SCHSO, tr|A0A183SBD0|A0A183SBD0_SCHSO, tr|A0A183SD13|A0A183SD13_SCHSO, tr|A0A183SFW5|A…	tr|A0A0R3VUU8|A0A0R3VUU8_TAEAS, tr|A0A0R3W3P6|A0A0R3W3P6_TAEAS, tr|A0A0R3W465|A0A0R3W465_TAEAS, tr|A0A0R3W4Y4|A0A0R3W4Y4_TAEAS, tr|A0A0R3W5H1|A0A0R3W5H1_TAEAS, tr|A0A0R3WB14|A0A0R3WB14_TAEAS, tr|A0A0R3WD81|A0A0R3WD81_TAEAS, tr|A0A0R3WGH4|A0A0R3WGH4_TAEAS, tr|A0A158RAK3|A0A158RAK3_TAEAS	Tnyl_g09443_i1, Tnyl_g09443_i2	g10068.t1, g10236.t1, g10288.t1, g10400.t1, g10543.t1, g10669.t1, g10924.t1, g10924.t2, g11063.t1, g11100.t1, g11100.t2, g11356.t1, g11356.t2, g11363.t1, g11661.t1, g11811.t1, g11985.t1, g11993.t1, g12011.t1, g12020.t1, g12063.t1, g12233.t1, g12254.t1, g12292.t1, g12343.t1, g12386.t1, g12388.t1, g12548.t1, g12645.t1, g12645.t2, g12730.t1, g13065.t1, g1702.t1, g1937.t1, g1937.t2, g1973.t1, g2485.t…	MSTRG.10732.1.p3, MSTRG.10733.1.p2, MSTRG.13686.1.p1, MSTRG.13686.2.p1, MSTRG.13686.3.p1, MSTRG.13686.4.p1, MSTRG.13747.1.p8, MSTRG.13806.1.p1, MSTRG.13937.1.p1, MSTRG.14104.1.p19, MSTRG.15006.1.p1, MSTRG.15018.1.p1, MSTRG.15167.3.p1, MSTRG.3323.1.p4, MSTRG.4840.1.p1
OG0000006						tr|A0A0R3SDW2|A0A0R3SDW2_HYMDI			tr|A0A0R3T0M2|A0A0R3T0M2_RODNA, tr|A0A0R3T0U2|A0A0R3T0U2_RODNA, tr|A0A0R3T0W4|A0A0R3T0W4_RODNA, tr|A0A0R3T0W5|A0A0R3T0W5_RODNA, tr|A0A0R3T264|A0A0R3T264_RODNA, tr|A0A0R3T2H3|A0A0R3T2H3_RODNA, tr|A0A0R3T311|A0A0R3T311_RODNA, tr|A0A0R3T3A9|A0A0R3T3A9_RODNA, tr|A0A0R3T3M0|A0A0R3T3M0_RODNA, tr|A0A0R3T3U9|A0A0R3T3U9_RODNA, tr|A0A0R3T3X1|A0A0R3T3X1_RODNA, tr|A0A0R3T494|A0A0R3T494_RODNA, tr|A0A0R3T4D7|A…			Tnyl_g18232_i1, Tnyl_g18232_i2
OG0000007	tr|G5EDB3|G5EDB3_CAEEL	tr|A0A3P6Q9U4|A0A3P6Q9U4_DIBLA, tr|A0A3P6QPH0|A0A3P6QPH0_DIBLA, tr|A0A3P6QWV1|A0A3P6QWV1_DIBLA, tr|A0A3P6R4Q0|A0A3P6R4Q0_DIBLA, tr|A0A3P6SYQ5|A0A3P6SYQ5_DIBLA, tr|A0A3P6TIW7|A0A3P6TIW7_DIBLA, tr|A0A3P6TMC9|A0A3P6TMC9_DIBLA, tr|A0A3P6TU95|A0A3P6TU95_DIBLA, tr|A0A3P6VFQ9|A0A3P6VFQ9_DIBLA, tr|A0A3P7KUM8|A0A3P7KUM8_DIBLA, tr|A0A3P7L5U4|A0A3P7L5U4_DIBLA, tr|A0A3P7L5Y0|A0A3P7L5Y0_DIBLA, tr|A0A3P7L683|A…	tr|A0A915EXS4|A0A915EXS4_9CEST, tr|A0A915EXX0|A0A915EXX0_9CEST, tr|A0A915EYV7|A0A915EYV7_9CEST	tr|U6JDC1|U6JDC1_ECHGR, tr|U6JFE1|U6JFE1_ECHGR, tr|W6TZM2|W6TZM2_ECHGR, tr|W6U096|W6U096_ECHGR, tr|W6U0N1|W6U0N1_ECHGR, tr|W6U0U5|W6U0U5_ECHGR, tr|W6U0W0|W6U0W0_ECHGR, tr|W6U1X6|W6U1X6_ECHGR, tr|W6U1Y0|W6U1Y0_ECHGR, tr|W6U2L3|W6U2L3_ECHGR, tr|W6U977|W6U977_ECHGR, tr|W6U987|W6U987_ECHGR, tr|W6UB85|W6UB85_ECHGR, tr|W6UCS5|W6UCS5_ECHGR, tr|W6UJ78|W6UJ78_ECHGR, tr|W6UKM4|W6UKM4_ECHGR, tr|W6UMF7|W6UMF…	tr|A0A068XWQ3|A0A068XWQ3_ECHMU, tr|A0A068XWT7|A0A068XWT7_ECHMU, tr|A0A068Y0A8|A0A068Y0A8_ECHMU, tr|A0A068Y0C4|A0A068Y0C4_ECHMU, tr|A0A068Y0C8|A0A068Y0C8_ECHMU, tr|A0A068Y0E8|A0A068Y0E8_ECHMU, tr|A0A068Y0X8|A0A068Y0X8_ECHMU, tr|A0A068Y105|A0A068Y105_ECHMU, tr|A0A068Y2E2|A0A068Y2E2_ECHMU, tr|A0A068Y2Y5|A0A068Y2Y5_ECHMU, tr|A0A068Y4N0|A0A068Y4N0_ECHMU, tr|A0A068Y757|A0A068Y757_ECHMU, tr|A0A068Y788|A…	tr|A0A0R3SA85|A0A0R3SA85_HYMDI, tr|A0A0R3SCC4|A0A0R3SCC4_HYMDI, tr|A0A0R3SF68|A0A0R3SF68_HYMDI, tr|A0A0R3SGK4|A0A0R3SGK4_HYMDI, tr|A0A0R3SH87|A0A0R3SH87_HYMDI, tr|A0A0R3SHF7|A0A0R3SHF7_HYMDI, tr|A0A0R3SMW2|A0A0R3SMW2_HYMDI, tr|A0A0R3SQ57|A0A0R3SQ57_HYMDI, tr|A0A0R3SS59|A0A0R3SS59_HYMDI, tr|A0A0R3SS61|A0A0R3SS61_HYMDI, tr|A0A0R3SZR1|A0A0R3SZR1_HYMDI, tr|A0A3P6ZEM4|A0A3P6ZEM4_HYMDI	tr|A0A0R3WI48|A0A0R3WI48_HYDTA, tr|A0A0R3WLA6|A0A0R3WLA6_HYDTA, tr|A0A0R3WNH8|A0A0R3WNH8_HYDTA, tr|A0A0R3WP54|A0A0R3WP54_HYDTA, tr|A0A0R3WPN5|A0A0R3WPN5_HYDTA, tr|A0A0R3WUK5|A0A0R3WUK5_HYDTA, tr|A0A0R3WUW8|A0A0R3WUW8_HYDTA, tr|A0A0R3WW00|A0A0R3WW00_HYDTA, tr|A0A0R3WWI4|A0A0R3WWI4_HYDTA, tr|A0A0R3WYV2|A0A0R3WYV2_HYDTA, tr|A0A0R3X759|A0A0R3X759_HYDTA, tr|A0A0R3X9U4|A0A0R3X9U4_HYDTA, tr|A0A0R3XAY4|A…	tr|A0A0R3U3M6|A0A0R3U3M6_MESCO, tr|A0A0R3U6E0|A0A0R3U6E0_MESCO, tr|A0A0R3U7Z1|A0A0R3U7Z1_MESCO, tr|A0A0R3U7Z2|A0A0R3U7Z2_MESCO, tr|A0A0R3UAY5|A0A0R3UAY5_MESCO, tr|A0A0R3UB49|A0A0R3UB49_MESCO, tr|A0A0R3UB50|A0A0R3UB50_MESCO, tr|A0A0R3UB70|A0A0R3UB70_MESCO, tr|A0A0R3UBL9|A0A0R3UBL9_MESCO, tr|A0A0R3UC17|A0A0R3UC17_MESCO, tr|A0A0R3UCC8|A0A0R3UCC8_MESCO, tr|A0A0R3UCR7|A0A0R3UCR7_MESCO, tr|A0A0R3UCT1|A…	tr|A0A0R3T0S0|A0A0R3T0S0_RODNA, tr|A0A0R3T213|A0A0R3T213_RODNA, tr|A0A0R3T214|A0A0R3T214_RODNA, tr|A0A0R3T7C2|A0A0R3T7C2_RODNA, tr|A0A0R3T8U2|A0A0R3T8U2_RODNA, tr|A0A0R3TFG7|A0A0R3TFG7_RODNA, tr|A0A0R3TG43|A0A0R3TG43_RODNA, tr|A0A0R3THX8|A0A0R3THX8_RODNA, tr|A0A0R3THZ0|A0A0R3THZ0_RODNA, tr|A0A0R3TIJ5|A0A0R3TIJ5_RODNA, tr|A0A0R3TIW3|A0A0R3TIW3_RODNA, tr|A0A0R3TMY8|A0A0R3TMY8_RODNA, tr|A0A0R3TQQ4|A…	tr|A0A183S8L2|A0A183S8L2_SCHSO, tr|A0A183S918|A0A183S918_SCHSO, tr|A0A183SB30|A0A183SB30_SCHSO, tr|A0A183SB31|A0A183SB31_SCHSO, tr|A0A183SNU5|A0A183SNU5_SCHSO, tr|A0A183T0J0|A0A183T0J0_SCHSO, tr|A0A183T2K5|A0A183T2K5_SCHSO, tr|A0A183T2K6|A0A183T2K6_SCHSO, tr|A0A183T5F7|A0A183T5F7_SCHSO, tr|A0A183TAJ0|A0A183TAJ0_SCHSO, tr|A0A183TB81|A0A183TB81_SCHSO, tr|A0A183TBW1|A0A183TBW1_SCHSO, tr|A0A183TC65|A…	tr|A0A0R3VV36|A0A0R3VV36_TAEAS, tr|A0A0R3VW80|A0A0R3VW80_TAEAS, tr|A0A0R3VXK0|A0A0R3VXK0_TAEAS, tr|A0A0R3VYM9|A0A0R3VYM9_TAEAS, tr|A0A0R3VZ55|A0A0R3VZ55_TAEAS, tr|A0A0R3VZ56|A0A0R3VZ56_TAEAS, tr|A0A0R3VZF1|A0A0R3VZF1_TAEAS, tr|A0A0R3VZL1|A0A0R3VZL1_TAEAS, tr|A0A0R3W0E9|A0A0R3W0E9_TAEAS, tr|A0A0R3W7A8|A0A0R3W7A8_TAEAS, tr|A0A0R3WB52|A0A0R3WB52_TAEAS, tr|A0A0R3WB53|A0A0R3WB53_TAEAS, tr|A0A0R3WBS4|A…		g10186.t1, g10693.t1, g10812.t1, g11053.t1, g11053.t2, g11056.t1, g11057.t1, g11528.t1, g11554.t1, g11554.t2, g11710.t1, g11710.t2, g11716.t1, g11865.t1, g12115.t1, g12116.t1, g12576.t1, g12607.t1, g13007.t1, g2411.t1, g3412.t1, g3760.t1, g3761.t1, g4041.t1, g4043.t1, g6487.t1, g6488.t1, g6488.t2, g7577.t1, g8912.t1, g9903.t1	MSTRG.10634.1.p1, MSTRG.11905.1.p2, MSTRG.12215.1.p1, MSTRG.13025.1.p1, MSTRG.13504.1.p1, MSTRG.13504.2.p1, MSTRG.14197.1.p1, MSTRG.14197.2.p1, MSTRG.14197.2.p2, MSTRG.14197.3.p1, MSTRG.14197.4.p1, MSTRG.14197.5.p1, MSTRG.14197.6.p1, MSTRG.14243.1.p1, MSTRG.14479.1.p1, MSTRG.14479.2.p1, MSTRG.14479.3.p1, MSTRG.14591.1.p2, MSTRG.2803.1.p1, MSTRG.2803.2.p1, MSTRG.4435.1.p1, MSTRG.4437.1.p1, MSTRG.4…
OG0000008	sp|O01393|UNC9_CAEEL, sp|O01634|INX12_CAEEL, sp|O61715|INX19_CAEEL, sp|Q03412|UNC7_CAEEL, sp|Q19746|INX3_CAEEL, sp|Q22549|INX10_CAEEL, sp|Q23027|INX5_CAEEL, sp|Q23157|INX11_CAEEL, sp|Q27295|EAT5_CAEEL, sp|Q9U3N4|INX6_CAEEL, tr|A0A131MB33|A0A131MB33_CAEEL, tr|A0A131MB60|A0A131MB60_CAEEL, tr|A0A131MBM6|A0A131MBM6_CAEEL, tr|A0A131MBQ3|A0A131MBQ3_CAEEL, tr|A0A1C3NSM1|A0A1C3NSM1_CAEEL, tr|A0A1T5HUM1|A…	tr|A0A3P6PD84|A0A3P6PD84_DIBLA, tr|A0A3P6PER8|A0A3P6PER8_DIBLA, tr|A0A3P6PQF9|A0A3P6PQF9_DIBLA, tr|A0A3P6R439|A0A3P6R439_DIBLA, tr|A0A3P6RB44|A0A3P6RB44_DIBLA, tr|A0A3P6S433|A0A3P6S433_DIBLA, tr|A0A3P6TBC5|A0A3P6TBC5_DIBLA, tr|A0A3P6TI51|A0A3P6TI51_DIBLA, tr|A0A3P6TII6|A0A3P6TII6_DIBLA, tr|A0A3P6TRF9|A0A3P6TRF9_DIBLA, tr|A0A3P6UL63|A0A3P6UL63_DIBLA, tr|A0A3P6V6I3|A0A3P6V6I3_DIBLA, tr|A0A3P6VAB3|A…		tr|U6J0M5|U6J0M5_ECHGR, tr|U6JAC9|U6JAC9_ECHGR, tr|U6JD56|U6JD56_ECHGR, tr|U6JGR1|U6JGR1_ECHGR, tr|W6UAZ8|W6UAZ8_ECHGR, tr|W6UBK9|W6UBK9_ECHGR, tr|W6UDL6|W6UDL6_ECHGR, tr|W6UG82|W6UG82_ECHGR, tr|W6UHG5|W6UHG5_ECHGR, tr|W6UJC3|W6UJC3_ECHGR, tr|W6ULF0|W6ULF0_ECHGR, tr|W6UM39|W6UM39_ECHGR, tr|W6UMB0|W6UMB0_ECHGR, tr|W6UNV3|W6UNV3_ECHGR, tr|W6UPG3|W6UPG3_ECHGR, tr|W6UQC9|W6UQC9_ECHGR, tr|W6USA1|W6USA…	tr|A0A068XY87|A0A068XY87_ECHMU, tr|A0A068XZR8|A0A068XZR8_ECHMU, tr|A0A068Y0J6|A0A068Y0J6_ECHMU, tr|A0A068Y3L2|A0A068Y3L2_ECHMU, tr|A0A068Y4N3|A0A068Y4N3_ECHMU, tr|A0A068Y4Z1|A0A068Y4Z1_ECHMU, tr|A0A068Y5E6|A0A068Y5E6_ECHMU, tr|A0A068Y626|A0A068Y626_ECHMU, tr|A0A068Y6C7|A0A068Y6C7_ECHMU, tr|A0A068Y748|A0A068Y748_ECHMU, tr|A0A068Y973|A0A068Y973_ECHMU, tr|A0A068Y9F9|A0A068Y9F9_ECHMU, tr|A0A068YAQ8|A…	tr|A0A0R3SB77|A0A0R3SB77_HYMDI, tr|A0A0R3SD38|A0A0R3SD38_HYMDI, tr|A0A0R3SFS5|A0A0R3SFS5_HYMDI, tr|A0A0R3SN43|A0A0R3SN43_HYMDI, tr|A0A0R3SQ72|A0A0R3SQ72_HYMDI, tr|A0A0R3SQ73|A0A0R3SQ73_HYMDI, tr|A0A0R3SQR4|A0A0R3SQR4_HYMDI, tr|A0A0R3SUG1|A0A0R3SUG1_HYMDI, tr|A0A0R3SUZ3|A0A0R3SUZ3_HYMDI, tr|A0A0R3SV36|A0A0R3SV36_HYMDI, tr|A0A0R3SV61|A0A0R3SV61_HYMDI, tr|A0A0R3SV62|A0A0R3SV62_HYMDI, tr|A0A0R3SVW6|A…	tr|A0A0R3WHN9|A0A0R3WHN9_HYDTA, tr|A0A0R3WHP0|A0A0R3WHP0_HYDTA, tr|A0A0R3WI39|A0A0R3WI39_HYDTA, tr|A0A0R3WK36|A0A0R3WK36_HYDTA, tr|A0A0R3WKF9|A0A0R3WKF9_HYDTA, tr|A0A0R3WMK1|A0A0R3WMK1_HYDTA, tr|A0A0R3WNH7|A0A0R3WNH7_HYDTA, tr|A0A0R3WPM9|A0A0R3WPM9_HYDTA, tr|A0A0R3WPQ8|A0A0R3WPQ8_HYDTA, tr|A0A0R3WQP8|A0A0R3WQP8_HYDTA, tr|A0A0R3WUZ7|A0A0R3WUZ7_HYDTA, tr|A0A0R3X3I0|A0A0R3X3I0_HYDTA, tr|A0A0R3X3I1|A…	tr|A0A0R3U186|A0A0R3U186_MESCO, tr|A0A0R3U187|A0A0R3U187_MESCO, tr|A0A0R3U194|A0A0R3U194_MESCO, tr|A0A0R3U3C1|A0A0R3U3C1_MESCO, tr|A0A0R3U3W0|A0A0R3U3W0_MESCO, tr|A0A0R3U3W1|A0A0R3U3W1_MESCO, tr|A0A0R3U5K6|A0A0R3U5K6_MESCO, tr|A0A0R3U5K7|A0A0R3U5K7_MESCO, tr|A0A0R3UAJ2|A0A0R3UAJ2_MESCO, tr|A0A0R3UAK9|A0A0R3UAK9_MESCO, tr|A0A0R3UF90|A0A0R3UF90_MESCO, tr|A0A0R3UG40|A0A0R3UG40_MESCO, tr|A0A0R3UGN8|A…	tr|A0A0R3T064|A0A0R3T064_RODNA, tr|A0A0R3T1H7|A0A0R3T1H7_RODNA, tr|A0A0R3T4U9|A0A0R3T4U9_RODNA, tr|A0A0R3T6T4|A0A0R3T6T4_RODNA, tr|A0A0R3TAC6|A0A0R3TAC6_RODNA, tr|A0A0R3TB57|A0A0R3TB57_RODNA, tr|A0A0R3TBD5|A0A0R3TBD5_RODNA, tr|A0A0R3TDA8|A0A0R3TDA8_RODNA, tr|A0A0R3TG72|A0A0R3TG72_RODNA, tr|A0A0R3TK34|A0A0R3TK34_RODNA, tr|A0A0R3TK35|A0A0R3TK35_RODNA, tr|A0A0R3TKC3|A0A0R3TKC3_RODNA, tr|A0A0R3TP97|A…	tr|A0A0X3P1M1|A0A0X3P1M1_SCHSO, tr|A0A0X3Q2B4|A0A0X3Q2B4_SCHSO, tr|A0A183SDM3|A0A183SDM3_SCHSO, tr|A0A183SFF0|A0A183SFF0_SCHSO, tr|A0A183SGA6|A0A183SGA6_SCHSO, tr|A0A183SGA7|A0A183SGA7_SCHSO, tr|A0A183SIT7|A0A183SIT7_SCHSO, tr|A0A183SKH1|A0A183SKH1_SCHSO, tr|A0A183SKH2|A0A183SKH2_SCHSO, tr|A0A183SUB9|A0A183SUB9_SCHSO, tr|A0A183SWW7|A0A183SWW7_SCHSO, tr|A0A183SX00|A0A183SX00_SCHSO, tr|A0A183SXB3|A…	tr|A0A0R3VTY1|A0A0R3VTY1_TAEAS, tr|A0A0R3VWA0|A0A0R3VWA0_TAEAS, tr|A0A0R3VYL3|A0A0R3VYL3_TAEAS, tr|A0A0R3W1W0|A0A0R3W1W0_TAEAS, tr|A0A0R3W318|A0A0R3W318_TAEAS, tr|A0A0R3W521|A0A0R3W521_TAEAS, tr|A0A158R7D1|A0A158R7D1_TAEAS, tr|A0A158R7R5|A0A158R7R5_TAEAS, tr|A0A158R819|A0A158R819_TAEAS, tr|A0A158R858|A0A158R858_TAEAS, tr|A0A158R9B3|A0A158R9B3_TAEAS, tr|A0A158R9B5|A0A158R9B5_TAEAS, tr|A0A158R9M1|A…	Tnyl_g07843_i1, Tnyl_g07843_i2, Tnyl_g07843_i3, Tnyl_g07843_i4, Tnyl_g07843_i5, Tnyl_g07843_i6, Tnyl_g10435_i1, Tnyl_g10435_i2, Tnyl_g10435_i3, Tnyl_g10435_i4, Tnyl_g10435_i5, Tnyl_g17564_i1, Tnyl_g17565_i1, Tnyl_g17565_i2, Tnyl_g17565_i3, Tnyl_g17566_i1, Tnyl_g17566_i2, Tnyl_g17567_i1, Tnyl_g17567_i2, Tnyl_g17567_i3	g1226.t1, g144.t1, g1515.t1, g2613.t1, g2613.t2, g2614.t1, g2616.t1, g2616.t2, g2617.t1, g3329.t1, g4025.t1, g4369.t1, g4501.t1, g4502.t1, g5810.t1, g6019.t1, g7019.t1, g9119.t1, g9120.t1, g9120.t2	MSTRG.10900.1.p1, MSTRG.10900.2.p1, MSTRG.10900.3.p1, MSTRG.10900.4.p1, MSTRG.10901.1.p1, MSTRG.10901.2.p1, MSTRG.1407.1.p1, MSTRG.1407.2.p1, MSTRG.1407.3.p1, MSTRG.159.1.p1, MSTRG.1785.1.p1, MSTRG.3053.1.p1, MSTRG.3054.1.p1, MSTRG.3054.2.p1, MSTRG.3055.1.p1, MSTRG.3057.1.p1, MSTRG.3057.2.p1, MSTRG.3057.3.p1, MSTRG.3057.4.p1, MSTRG.3926.1.p1, MSTRG.5161.1.p1, MSTRG.5161.2.p1, MSTRG.5323.1.p1, MST…
OG0000009	sp|O61790|PYRE_CAEEL	tr|A0A3P6NYV2|A0A3P6NYV2_DIBLA, tr|A0A3P6PGG1|A0A3P6PGG1_DIBLA, tr|A0A3P6QG73|A0A3P6QG73_DIBLA, tr|A0A3P6QKQ6|A0A3P6QKQ6_DIBLA, tr|A0A3P6QPV6|A0A3P6QPV6_DIBLA, tr|A0A3P6S444|A0A3P6S444_DIBLA, tr|A0A3P6UF95|A0A3P6UF95_DIBLA, tr|A0A3P6UPS5|A0A3P6UPS5_DIBLA, tr|A0A3P7L7Y7|A0A3P7L7Y7_DIBLA, tr|A0A3P7LCA3|A0A3P7LCA3_DIBLA, tr|A0A3P7LFW4|A0A3P7LFW4_DIBLA, tr|A0A3P7LTD5|A0A3P7LTD5_DIBLA, tr|A0A3P7LY51|A…		tr|W6U933|W6U933_ECHGR, tr|W6UF85|W6UF85_ECHGR	tr|A0A068XWJ8|A0A068XWJ8_ECHMU, tr|A0A068XWX7|A0A068XWX7_ECHMU, tr|A0A068Y0Y6|A0A068Y0Y6_ECHMU	tr|A0A0R3SKX8|A0A0R3SKX8_HYMDI, tr|A0A0R3SKX9|A0A0R3SKX9_HYMDI, tr|A0A0R3SS45|A0A0R3SS45_HYMDI, tr|A0A158QCL6|A0A158QCL6_HYMDI, tr|A0A3P6Z9D4|A0A3P6Z9D4_HYMDI	tr|A0A0R3X1L5|A0A0R3X1L5_HYDTA, tr|A0A3P7FQK7|A0A3P7FQK7_HYDTA	tr|A0A0R3UG57|A0A0R3UG57_MESCO, tr|A0A0R3UG58|A0A0R3UG58_MESCO, tr|A0A0R3UNS3|A0A0R3UNS3_MESCO, tr|A0A3P6HV01|A0A3P6HV01_MESCO	tr|A0A0R3T499|A0A0R3T499_RODNA, tr|A0A0R3TB45|A0A0R3TB45_RODNA, tr|A0A0R3TRU8|A0A0R3TRU8_RODNA	tr|A0A183S7A3|A0A183S7A3_SCHSO, tr|A0A183S7R4|A0A183S7R4_SCHSO, tr|A0A183S8D8|A0A183S8D8_SCHSO, tr|A0A183S8P8|A0A183S8P8_SCHSO, tr|A0A183S8U6|A0A183S8U6_SCHSO, tr|A0A183S953|A0A183S953_SCHSO, tr|A0A183S9F4|A0A183S9F4_SCHSO, tr|A0A183S9R5|A0A183S9R5_SCHSO, tr|A0A183S9R8|A0A183S9R8_SCHSO, tr|A0A183SAS6|A0A183SAS6_SCHSO, tr|A0A183SAX5|A0A183SAX5_SCHSO, tr|A0A183SB23|A0A183SB23_SCHSO, tr|A0A183SBR1|A…	tr|A0A0R3W264|A0A0R3W264_TAEAS, tr|A0A0R3W336|A0A0R3W336_TAEAS, tr|A0A0R3WE43|A0A0R3WE43_TAEAS		g1098.t1, g8620.t1, g8620.t2, g8621.t1, g8622.t1	MSTRG.10253.1.p1, MSTRG.10253.1.p2, MSTRG.10253.2.p1, MSTRG.10253.3.p1, MSTRG.10253.4.p1, MSTRG.10253.4.p2, MSTRG.10253.5.p1
OG0000010		tr|A0A3P6PLK1|A0A3P6PLK1_DIBLA, tr|A0A3P6PSX1|A0A3P6PSX1_DIBLA, tr|A0A3P6PW74|A0A3P6PW74_DIBLA, tr|A0A3P6PW79|A0A3P6PW79_DIBLA, tr|A0A3P6QAI1|A0A3P6QAI1_DIBLA, tr|A0A3P6QGJ5|A0A3P6QGJ5_DIBLA, tr|A0A3P6R9T3|A0A3P6R9T3_DIBLA, tr|A0A3P6RGF1|A0A3P6RGF1_DIBLA, tr|A0A3P6RHT4|A0A3P6RHT4_DIBLA, tr|A0A3P6RK13|A0A3P6RK13_DIBLA, tr|A0A3P6RNM4|A0A3P6RNM4_DIBLA, tr|A0A3P6RZK9|A0A3P6RZK9_DIBLA, tr|A0A3P6S7G6|A…								tr|A0A183S764|A0A183S764_SCHSO, tr|A0A183S768|A0A183S768_SCHSO, tr|A0A183S8N9|A0A183S8N9_SCHSO, tr|A0A183SBF3|A0A183SBF3_SCHSO, tr|A0A183SBG4|A0A183SBG4_SCHSO, tr|A0A183SBU7|A0A183SBU7_SCHSO, tr|A0A183SBU9|A0A183SBU9_SCHSO, tr|A0A183SBX2|A0A183SBX2_SCHSO, tr|A0A183SBX9|A0A183SBX9_SCHSO, tr|A0A183SCB1|A0A183SCB1_SCHSO, tr|A0A183SDJ5|A0A183SDJ5_SCHSO, tr|A0A183SET7|A0A183SET7_SCHSO, tr|A0A183SEX5|A…		Tnyl_g02651_i1, Tnyl_g05514_i1, Tnyl_g08214_i1, Tnyl_g09101_i1, Tnyl_g09101_i2, Tnyl_g09155_i1, Tnyl_g09155_i2, Tnyl_g11192_i1, Tnyl_g11192_i2, Tnyl_g11992_i1, Tnyl_g15954_i1, Tnyl_g18284_i1, Tnyl_g18866_i1
OG0000011		tr|A0A3P7LM70|A0A3P7LM70_DIBLA				tr|A0A0R3SEZ5|A0A0R3SEZ5_HYMDI, tr|A0A0R3SEZ6|A0A0R3SEZ6_HYMDI, tr|A0A0R3SI49|A0A0R3SI49_HYMDI, tr|A0A0R3SIV2|A0A0R3SIV2_HYMDI, tr|A0A0R3SIZ1|A0A0R3SIZ1_HYMDI, tr|A0A0R3SJ59|A0A0R3SJ59_HYMDI, tr|A0A0R3SJ96|A0A0R3SJ96_HYMDI, tr|A0A0R3SJB8|A0A0R3SJB8_HYMDI, tr|A0A0R3SJL0|A0A0R3SJL0_HYMDI, tr|A0A0R3SJL1|A0A0R3SJL1_HYMDI, tr|A0A0R3SK55|A0A0R3SK55_HYMDI, tr|A0A0R3SKC1|A0A0R3SKC1_HYMDI, tr|A0A0R3SKC2|A…		tr|A0A0R3U8Q4|A0A0R3U8Q4_MESCO	tr|A0A0R3T481|A0A0R3T481_RODNA				g10025.t1, g10115.t1, g10115.t2, g10601.t1, g10619.t1, g10619.t2, g10877.t1, g10877.t2, g10963.t1, g10964.t1, g11020.t1, g11262.t1, g11422.t1, g11449.t1, g11449.t2, g11449.t3, g11449.t4, g11507.t1, g11507.t2, g12180.t1, g12180.t2, g12180.t3, g12275.t1, g12374.t1, g12385.t1, g12385.t2, g12457.t1, g12457.t2, g12617.t1, g12617.t2, g12617.t3, g12617.t4, g12632.t1, g12651.t1, g12660.t1, g12661.t1, g12…	MSTRG.10080.1.p1, MSTRG.10080.1.p2, MSTRG.10080.2.p1, MSTRG.10080.2.p3, MSTRG.10080.3.p1, MSTRG.10080.3.p4, MSTRG.10080.4.p1, MSTRG.10080.4.p2, MSTRG.10080.5.p1, MSTRG.10080.5.p2, MSTRG.10080.6.p1, MSTRG.11006.1.p27, MSTRG.11006.3.p1, MSTRG.11006.4.p1, MSTRG.11006.5.p1, MSTRG.11006.6.p1, MSTRG.11300.1.p13, MSTRG.11773.1.p1, MSTRG.11773.1.p2, MSTRG.11773.2.p1, MSTRG.11773.3.p1, MSTRG.11773.3.p2, M…
OG0000012		tr|A0A3P7LM54|A0A3P7LM54_DIBLA, tr|A0A3P7MYT0|A0A3P7MYT0_DIBLA		tr|W6V276|W6V276_ECHGR	tr|A0A068XT96|A0A068XT96_ECHMU, tr|A0A068YFH5|A0A068YFH5_ECHMU, tr|U6HST4|U6HST4_ECHMU	tr|A0A0R3SXN5|A0A0R3SXN5_HYMDI	tr|A0A0R3X4E0|A0A0R3X4E0_HYDTA, tr|A0A3P7FQL4|A0A3P7FQL4_HYDTA	tr|A0A0R3UGU5|A0A0R3UGU5_MESCO	tr|A0A0R3T0A5|A0A0R3T0A5_RODNA, tr|A0A0R3T0Y4|A0A0R3T0Y4_RODNA, tr|A0A0R3T1J7|A0A0R3T1J7_RODNA, tr|A0A0R3T1J8|A0A0R3T1J8_RODNA, tr|A0A0R3T368|A0A0R3T368_RODNA, tr|A0A0R3T3A8|A0A0R3T3A8_RODNA, tr|A0A0R3T409|A0A0R3T409_RODNA, tr|A0A0R3T423|A0A0R3T423_RODNA, tr|A0A0R3T466|A0A0R3T466_RODNA, tr|A0A0R3T469|A0A0R3T469_RODNA, tr|A0A0R3T4A9|A0A0R3T4A9_RODNA, tr|A0A0R3T4K8|A0A0R3T4K8_RODNA, tr|A0A0R3T5C4|A…	tr|A0A183SW47|A0A183SW47_SCHSO, tr|A0A183TMA5|A0A183TMA5_SCHSO, tr|A0A183TNR7|A0A183TNR7_SCHSO	tr|A0A0R3W5M7|A0A0R3W5M7_TAEAS	Tnyl_g02485_i1, Tnyl_g03882_i1, Tnyl_g03907_i1, Tnyl_g06211_i1, Tnyl_g13584_i1, Tnyl_g13654_i1, Tnyl_g15229_i1, Tnyl_g17404_i1, Tnyl_g18891_i1	g10583.t1, g8840.t1, g8840.t2, g8840.t3	MSTRG.10534.1.p1, MSTRG.10534.2.p1
OG0000013		tr|A0A3P6PXM7|A0A3P6PXM7_DIBLA, tr|A0A3P6R9W8|A0A3P6R9W8_DIBLA, tr|A0A3P6U118|A0A3P6U118_DIBLA, tr|A0A3P7LDZ8|A0A3P7LDZ8_DIBLA, tr|A0A3P7LE32|A0A3P7LE32_DIBLA, tr|A0A3P7LGD9|A0A3P7LGD9_DIBLA, tr|A0A3P7LNV4|A0A3P7LNV4_DIBLA, tr|A0A3P7LV00|A0A3P7LV00_DIBLA, tr|A0A3P7LWB4|A0A3P7LWB4_DIBLA, tr|A0A3P7NJK5|A0A3P7NJK5_DIBLA, tr|A0A3P7NXE9|A0A3P7NXE9_DIBLA, tr|A0A3P7PHY8|A0A3P7PHY8_DIBLA, tr|A0A3P7RM45|A…		tr|W6UY51|W6UY51_ECHGR	tr|A0A087W207|A0A087W207_ECHMU, tr|A0A0S4MIW0|A0A0S4MIW0_ECHMU	tr|A0A0R3SCE5|A0A0R3SCE5_HYMDI, tr|A0A0R3SJF9|A0A0R3SJF9_HYMDI, tr|A0A0R3SR29|A0A0R3SR29_HYMDI, tr|A0A0R3SSK3|A0A0R3SSK3_HYMDI, tr|A0A0R3STD1|A0A0R3STD1_HYMDI, tr|A0A0R3STY7|A0A0R3STY7_HYMDI, tr|A0A0R3SUC3|A0A0R3SUC3_HYMDI, tr|A0A0R3SUC4|A0A0R3SUC4_HYMDI, tr|A0A0R3SX69|A0A0R3SX69_HYMDI	tr|A0A0R3WI42|A0A0R3WI42_HYDTA, tr|A0A0R3WI43|A0A0R3WI43_HYDTA, tr|A0A0R3X3B3|A0A0R3X3B3_HYDTA	tr|A0A0R3U3S3|A0A0R3U3S3_MESCO, tr|A0A0R3U4I7|A0A0R3U4I7_MESCO, tr|A0A0R3U8I5|A0A0R3U8I5_MESCO, tr|A0A0R3U8L5|A0A0R3U8L5_MESCO, tr|A0A0R3U8Q9|A0A0R3U8Q9_MESCO, tr|A0A0R3U8R0|A0A0R3U8R0_MESCO, tr|A0A0R3U8V1|A0A0R3U8V1_MESCO, tr|A0A0R3U8W6|A0A0R3U8W6_MESCO, tr|A0A0R3U8W7|A0A0R3U8W7_MESCO, tr|A0A0R3UAE4|A0A0R3UAE4_MESCO, tr|A0A0R3UBZ9|A0A0R3UBZ9_MESCO, tr|A0A0R3UCI1|A0A0R3UCI1_MESCO, tr|A0A0R3UFP8|A…	tr|A0A0R3T8J6|A0A0R3T8J6_RODNA, tr|A0A0R3T8T6|A0A0R3T8T6_RODNA, tr|A0A0R3THC6|A0A0R3THC6_RODNA, tr|A0A0R3TPX7|A0A0R3TPX7_RODNA, tr|A0A158QJC3|A0A158QJC3_RODNA	tr|A0A183S8K0|A0A183S8K0_SCHSO, tr|A0A183S9R9|A0A183S9R9_SCHSO, tr|A0A183SAG1|A0A183SAG1_SCHSO, tr|A0A183SC99|A0A183SC99_SCHSO, tr|A0A183SF20|A0A183SF20_SCHSO, tr|A0A183SGH6|A0A183SGH6_SCHSO, tr|A0A183SJ28|A0A183SJ28_SCHSO, tr|A0A183SJ94|A0A183SJ94_SCHSO, tr|A0A183SMZ5|A0A183SMZ5_SCHSO, tr|A0A183SNT1|A0A183SNT1_SCHSO, tr|A0A183SPE6|A0A183SPE6_SCHSO, tr|A0A183SPG8|A0A183SPG8_SCHSO, tr|A0A183SPW8|A…	tr|A0A0R3W317|A0A0R3W317_TAEAS, tr|A0A0R3W4F8|A0A0R3W4F8_TAEAS		g10040.t1, g10202.t1, g10202.t2, g10304.t1, g10304.t2, g10449.t1, g10715.t1, g10819.t1, g10866.t1, g10923.t1, g10923.t2, g10970.t1, g11064.t1, g11067.t1, g11181.t1, g11216.t1, g11353.t1, g11683.t1, g11695.t1, g11739.t1, g11742.t1, g11773.t1, g11906.t1, g11970.t1, g11973.t1, g11976.t1, g12062.t1, g12152.t1, g12253.t1, g12428.t1, g12556.t1, g12640.t1, g12711.t1, g12714.t1, g12731.t1, g12758.t1, g12…	MSTRG.10111.1.p1, MSTRG.10143.1.p1, MSTRG.10143.2.p1, MSTRG.10144.1.p1, MSTRG.11478.1.p2, MSTRG.11478.2.p2, MSTRG.11478.3.p2, MSTRG.11478.4.p2, MSTRG.11478.4.p4, MSTRG.11550.1.p1, MSTRG.11729.1.p9, MSTRG.11729.2.p9, MSTRG.11729.4.p9, MSTRG.11729.5.p5, MSTRG.11729.6.p4, MSTRG.12290.1.p4, MSTRG.12383.1.p1, MSTRG.12746.2.p9, MSTRG.13018.4.p3, MSTRG.13087.1.p2, MSTRG.13087.2.p3, MSTRG.13088.1.p1, MST…
OG0000014		tr|A0A3P6QDL4|A0A3P6QDL4_DIBLA, tr|A0A3P6R014|A0A3P6R014_DIBLA, tr|A0A3P6R913|A0A3P6R913_DIBLA, tr|A0A3P6RAY8|A0A3P6RAY8_DIBLA, tr|A0A3P6SRF1|A0A3P6SRF1_DIBLA, tr|A0A3P6TF61|A0A3P6TF61_DIBLA, tr|A0A3P6U6Y6|A0A3P6U6Y6_DIBLA, tr|A0A3P7KVQ5|A0A3P7KVQ5_DIBLA, tr|A0A3P7L5S9|A0A3P7L5S9_DIBLA, tr|A0A3P7L868|A0A3P7L868_DIBLA, tr|A0A3P7LB95|A0A3P7LB95_DIBLA, tr|A0A3P7LIC7|A0A3P7LIC7_DIBLA, tr|A0A3P7LN38|A…	tr|A0A915EWW2|A0A915EWW2_9CEST	tr|U6JES0|U6JES0_ECHGR, tr|W6UCS4|W6UCS4_ECHGR, tr|W6UDJ5|W6UDJ5_ECHGR, tr|W6UEP1|W6UEP1_ECHGR, tr|W6UHL0|W6UHL0_ECHGR, tr|W6UJJ6|W6UJJ6_ECHGR, tr|W6ULQ6|W6ULQ6_ECHGR, tr|W6UNN7|W6UNN7_ECHGR, tr|W6UQ91|W6UQ91_ECHGR, tr|W6USW1|W6USW1_ECHGR, tr|W6UZJ3|W6UZJ3_ECHGR, tr|W6V4D7|W6V4D7_ECHGR	tr|A0A068XXM5|A0A068XXM5_ECHMU, tr|A0A068Y0F1|A0A068Y0F1_ECHMU, tr|A0A068Y0U8|A0A068Y0U8_ECHMU, tr|A0A068YE52|A0A068YE52_ECHMU, tr|A0A087VWP5|A0A087VWP5_ECHMU, tr|A0A087VYF1|A0A087VYF1_ECHMU, tr|A0A087W0H7|A0A087W0H7_ECHMU, tr|A0A087W0R6|A0A087W0R6_ECHMU, tr|A0A087W1L5|A0A087W1L5_ECHMU, tr|A0A087W1P2|A0A087W1P2_ECHMU, tr|A0A087W1V1|A0A087W1V1_ECHMU, tr|A0A087W210|A0A087W210_ECHMU, tr|A0A087W249|A…	tr|A0A0R3SAJ4|A0A0R3SAJ4_HYMDI, tr|A0A0R3SAV2|A0A0R3SAV2_HYMDI, tr|A0A0R3SKH6|A0A0R3SKH6_HYMDI, tr|A0A0R3SPK4|A0A0R3SPK4_HYMDI, tr|A0A0R3SPK6|A0A0R3SPK6_HYMDI, tr|A0A0R3SPK7|A0A0R3SPK7_HYMDI, tr|A0A0R3SU08|A0A0R3SU08_HYMDI, tr|A0A0R3SVL0|A0A0R3SVL0_HYMDI, tr|A0A0R3SWI5|A0A0R3SWI5_HYMDI, tr|A0A0R3SWI6|A0A0R3SWI6_HYMDI, tr|A0A158QCH7|A0A158QCH7_HYMDI, tr|A0A158QEE9|A0A158QEE9_HYMDI, tr|A0A158QF62|A…	tr|A0A0R3WHM2|A0A0R3WHM2_HYDTA, tr|A0A0R3WHM5|A0A0R3WHM5_HYDTA, tr|A0A0R3WL11|A0A0R3WL11_HYDTA, tr|A0A0R3WMQ5|A0A0R3WMQ5_HYDTA, tr|A0A0R3X028|A0A0R3X028_HYDTA, tr|A0A0R3X1T0|A0A0R3X1T0_HYDTA, tr|A0A0R3X1T1|A0A0R3X1T1_HYDTA, tr|A0A0R3XB63|A0A0R3XB63_HYDTA, tr|A0A158REE5|A0A158REE5_HYDTA, tr|A0A3P7FJ46|A0A3P7FJ46_HYDTA, tr|A0A3P7G7R3|A0A3P7G7R3_HYDTA	tr|A0A0R3U3H6|A0A0R3U3H6_MESCO, tr|A0A0R3UAK1|A0A0R3UAK1_MESCO, tr|A0A0R3UAK2|A0A0R3UAK2_MESCO, tr|A0A0R3UAX5|A0A0R3UAX5_MESCO, tr|A0A0R3UAX6|A0A0R3UAX6_MESCO, tr|A0A0R3UEY3|A0A0R3UEY3_MESCO, tr|A0A0R3UJ24|A0A0R3UJ24_MESCO, tr|A0A0R3UJ25|A0A0R3UJ25_MESCO, tr|A0A0R3UMC3|A0A0R3UMC3_MESCO, tr|A0A0R3UMC4|A0A0R3UMC4_MESCO, tr|A0A0R3UMC6|A0A0R3UMC6_MESCO, tr|A0A158QSX3|A0A158QSX3_MESCO, tr|A0A3P6H5B4|A…	tr|A0A0R3T0F5|A0A0R3T0F5_RODNA, tr|A0A0R3T0F7|A0A0R3T0F7_RODNA, tr|A0A0R3T1W9|A0A0R3T1W9_RODNA, tr|A0A0R3T8P7|A0A0R3T8P7_RODNA, tr|A0A0R3TAZ5|A0A0R3TAZ5_RODNA, tr|A0A0R3TB79|A0A0R3TB79_RODNA, tr|A0A0R3TCR4|A0A0R3TCR4_RODNA, tr|A0A0R3TF56|A0A0R3TF56_RODNA, tr|A0A0R3TJF9|A0A0R3TJF9_RODNA, tr|A0A0R3TLV7|A0A0R3TLV7_RODNA, tr|A0A0R3TRY1|A0A0R3TRY1_RODNA, tr|A0A0R3TWJ2|A0A0R3TWJ2_RODNA, tr|A0A0R3TWJ3|A…	tr|A0A183S9W9|A0A183S9W9_SCHSO, tr|A0A183SGJ0|A0A183SGJ0_SCHSO, tr|A0A183SSR4|A0A183SSR4_SCHSO, tr|A0A183SSR5|A0A183SSR5_SCHSO, tr|A0A183SWE1|A0A183SWE1_SCHSO, tr|A0A183TB76|A0A183TB76_SCHSO, tr|A0A183TGA8|A0A183TGA8_SCHSO, tr|A0A183TKJ8|A0A183TKJ8_SCHSO, tr|A0A183TRP5|A0A183TRP5_SCHSO, tr|A0A183TU43|A0A183TU43_SCHSO, tr|A0A3P7BPH8|A0A3P7BPH8_SCHSO, tr|A0A3P7CN47|A0A3P7CN47_SCHSO, tr|A0A3P7D5P5|A…	tr|A0A0R3VS97|A0A0R3VS97_TAEAS, tr|A0A0R3W184|A0A0R3W184_TAEAS, tr|A0A0R3W340|A0A0R3W340_TAEAS, tr|A0A0R3W7B6|A0A0R3W7B6_TAEAS, tr|A0A0R3W9Z0|A0A0R3W9Z0_TAEAS, tr|A0A0R3WA17|A0A0R3WA17_TAEAS, tr|A0A0R3WE21|A0A0R3WE21_TAEAS, tr|A0A3P6PZN1|A0A3P6PZN1_TAEAS, tr|A0A3P6Q1U7|A0A3P6Q1U7_TAEAS, tr|A0A3P6QS60|A0A3P6QS60_TAEAS	Tnyl_g14075_i1, Tnyl_g14075_i2, Tnyl_g14075_i3, Tnyl_g14075_i4	g10902.t1, g10902.t2, g10902.t3, g5096.t1, g5096.t2, g5096.t3, g5101.t1, g5102.t1, g6553.t1, g6624.t1, g6624.t2, g6624.t3, g751.t1, g752.t1, g752.t2, g753.t1, g753.t2, g753.t3, g754.t1, g754.t2, g797.t1, g797.t2, g798.t1, g798.t2, g798.t3, g9818.t1, g9818.t2, g9821.t1, g9822.t1, g9823.t1	MSTRG.11746.1.p1, MSTRG.11746.1.p3, MSTRG.11746.1.p4, MSTRG.11746.2.p1, MSTRG.11746.2.p2, MSTRG.11746.3.p1, MSTRG.11746.4.p1, MSTRG.11746.5.p1, MSTRG.11746.6.p1, MSTRG.11746.6.p2, MSTRG.11746.7.p1, MSTRG.11746.7.p2, MSTRG.11748.1.p1, MSTRG.11749.1.p1, MSTRG.11749.2.p1, MSTRG.11750.1.p1, MSTRG.13217.1.p1, MSTRG.13217.2.p1, MSTRG.13217.3.p1, MSTRG.6031.1.p1, MSTRG.6031.2.p1, MSTRG.6031.3.p1, MSTRG.…
OG0000015													g10028.t1, g10030.t1, g10085.t1, g10142.t1, g10196.t1, g10197.t1, g10285.t1, g10289.t1, g10289.t2, g10401.t1, g10401.t2, g10401.t3, g10530.t1, g10530.t2, g10571.t1, g10629.t1, g10655.t1, g10657.t1, g10665.t1, g10665.t2, g10665.t3, g10687.t1, g10687.t2, g10687.t3, g10696.t1, g10696.t2, g10745.t1, g10777.t1, g10781.t1, g10781.t2, g10798.t1, g10821.t1, g10825.t1, g10827.t1, g10827.t2, g10845.t1, g10…	MSTRG.10412.1.p1, MSTRG.12900.1.p5, MSTRG.13352.1.p1, MSTRG.14443.4.p1, MSTRG.14575.1.p8, MSTRG.15013.1.p6, MSTRG.15013.2.p6, MSTRG.15180.23.p3
OG0000016	tr|A0A2C9C313|A0A2C9C313_CAEEL, tr|G5EGT6|G5EGT6_CAEEL, tr|I2HAA8|I2HAA8_CAEEL, tr|I2HAA9|I2HAA9_CAEEL, tr|Q9N574|Q9N574_CAEEL											Cytochrome_P450_Tnyl_g01965_i1, Cytochrome_P450_Tnyl_g06330_i1, Cytochrome_P450_Tnyl_g06331_i1, Cytochrome_P450_Tnyl_g06332_i1, Cytochrome_P450_Tnyl_g07625_i2, Cytochrome_P450_Tnyl_g07631_i1, Cytochrome_P450_Tnyl_g08813_i1, Cytochrome_P450_Tnyl_g08814_i1, Cytochrome_P450_Tnyl_g09366_i2, Cytochrome_P450_Tnyl_g12238_i1, Cytochrome_P450_Tnyl_g12630_i1, Cytochrome_P450_Tnyl_g13676_i1, Cytochrome_P450…
OG0000017	sp|Q22799|DYL1_CAEEL	tr|A0A3P6PAX8|A0A3P6PAX8_DIBLA, tr|A0A3P6PWB6|A0A3P6PWB6_DIBLA, tr|A0A3P6QF38|A0A3P6QF38_DIBLA, tr|A0A3P6SZA3|A0A3P6SZA3_DIBLA, tr|A0A3P6TDI0|A0A3P6TDI0_DIBLA, tr|A0A3P6THM2|A0A3P6THM2_DIBLA, tr|A0A3P7KZ02|A0A3P7KZ02_DIBLA, tr|A0A3P7L8V2|A0A3P7L8V2_DIBLA, tr|A0A3P7LBL2|A0A3P7LBL2_DIBLA, tr|A0A3P7LHV7|A0A3P7LHV7_DIBLA, tr|A0A3P7LST2|A0A3P7LST2_DIBLA, tr|A0A3P7M3I9|A0A3P7M3I9_DIBLA, tr|A0A3P7NEQ4|A…		tr|U6IY88|U6IY88_ECHGR, tr|U6IY92|U6IY92_ECHGR, tr|U6IY96|U6IY96_ECHGR, tr|U6J1C5|U6J1C5_ECHGR, tr|U6J1I3|U6J1I3_ECHGR, tr|U6J2S8|U6J2S8_ECHGR, tr|U6J3Q9|U6J3Q9_ECHGR, tr|U6J496|U6J496_ECHGR, tr|U6J4Q2|U6J4Q2_ECHGR, tr|U6J9C4|U6J9C4_ECHGR, tr|U6JIF4|U6JIF4_ECHGR, tr|W6U3G1|W6U3G1_ECHGR, tr|W6U526|W6U526_ECHGR, tr|W6U531|W6U531_ECHGR, tr|W6UB32|W6UB32_ECHGR, tr|W6UC01|W6UC01_ECHGR, tr|W6UCH1|W6UCH…	tr|A0A068XXZ8|A0A068XXZ8_ECHMU, tr|A0A068Y1W1|A0A068Y1W1_ECHMU, tr|A0A068YA92|A0A068YA92_ECHMU, tr|A0A068YAE8|A0A068YAE8_ECHMU, tr|A0A068YAF4|A0A068YAF4_ECHMU, tr|A0A068YAL1|A0A068YAL1_ECHMU, tr|A0A068YAT4|A0A068YAT4_ECHMU, tr|A0A068YAZ0|A0A068YAZ0_ECHMU, tr|A0A068YAZ3|A0A068YAZ3_ECHMU, tr|A0A068YB38|A0A068YB38_ECHMU, tr|A0A068YDN5|A0A068YDN5_ECHMU, tr|A0A068YEI5|A0A068YEI5_ECHMU, tr|A0A068YEN8|A…	tr|A0A0R3S8Y8|A0A0R3S8Y8_HYMDI, tr|A0A0R3SC22|A0A0R3SC22_HYMDI, tr|A0A0R3SD17|A0A0R3SD17_HYMDI, tr|A0A0R3SG73|A0A0R3SG73_HYMDI, tr|A0A0R3SG74|A0A0R3SG74_HYMDI, tr|A0A0R3SH67|A0A0R3SH67_HYMDI, tr|A0A0R3SHR3|A0A0R3SHR3_HYMDI, tr|A0A0R3SIH4|A0A0R3SIH4_HYMDI, tr|A0A0R3SJ52|A0A0R3SJ52_HYMDI, tr|A0A0R3SJB3|A0A0R3SJB3_HYMDI, tr|A0A0R3SJE0|A0A0R3SJE0_HYMDI, tr|A0A0R3SJZ7|A0A0R3SJZ7_HYMDI, tr|A0A0R3SKA7|A…	tr|A0A0R3WID6|A0A0R3WID6_HYDTA, tr|A0A0R3WJY7|A0A0R3WJY7_HYDTA, tr|A0A0R3WP42|A0A0R3WP42_HYDTA, tr|A0A0R3WRJ4|A0A0R3WRJ4_HYDTA, tr|A0A0R3WRX5|A0A0R3WRX5_HYDTA, tr|A0A0R3WU97|A0A0R3WU97_HYDTA, tr|A0A0R3WVI7|A0A0R3WVI7_HYDTA, tr|A0A0R3WWN8|A0A0R3WWN8_HYDTA, tr|A0A0R3WWY9|A0A0R3WWY9_HYDTA, tr|A0A0R3WYJ9|A0A0R3WYJ9_HYDTA, tr|A0A0R3X0I7|A0A0R3X0I7_HYDTA, tr|A0A0R3X0J7|A0A0R3X0J7_HYDTA, tr|A0A0R3X5X5|A…	tr|A0A0R3U6D6|A0A0R3U6D6_MESCO, tr|A0A0R3U9M5|A0A0R3U9M5_MESCO, tr|A0A0R3UBU1|A0A0R3UBU1_MESCO, tr|A0A0R3UBZ0|A0A0R3UBZ0_MESCO, tr|A0A0R3UCN8|A0A0R3UCN8_MESCO, tr|A0A0R3UDH4|A0A0R3UDH4_MESCO, tr|A0A0R3UF60|A0A0R3UF60_MESCO, tr|A0A0R3UPP4|A0A0R3UPP4_MESCO, tr|A0A0R3UPP6|A0A0R3UPP6_MESCO, tr|A0A158QS30|A0A158QS30_MESCO, tr|A0A158QT82|A0A158QT82_MESCO, tr|A0A3P6G5U6|A0A3P6G5U6_MESCO	tr|A0A0R3T0G2|A0A0R3T0G2_RODNA, tr|A0A0R3T0P6|A0A0R3T0P6_RODNA, tr|A0A0R3T0P9|A0A0R3T0P9_RODNA, tr|A0A0R3T274|A0A0R3T274_RODNA, tr|A0A0R3T8L0|A0A0R3T8L0_RODNA, tr|A0A0R3T9N9|A0A0R3T9N9_RODNA, tr|A0A0R3TD46|A0A0R3TD46_RODNA, tr|A0A0R3TDB8|A0A0R3TDB8_RODNA, tr|A0A0R3TDK4|A0A0R3TDK4_RODNA, tr|A0A0R3TIA5|A0A0R3TIA5_RODNA, tr|A0A0R3TIX0|A0A0R3TIX0_RODNA, tr|A0A0R3TM65|A0A0R3TM65_RODNA, tr|A0A0R3TRR7|A…	tr|A0A183SDF9|A0A183SDF9_SCHSO, tr|A0A183SDG0|A0A183SDG0_SCHSO, tr|A0A183SDG1|A0A183SDG1_SCHSO, tr|A0A183SDG5|A0A183SDG5_SCHSO, tr|A0A183SHA5|A0A183SHA5_SCHSO, tr|A0A183SW92|A0A183SW92_SCHSO, tr|A0A183T0X6|A0A183T0X6_SCHSO, tr|A0A183T6U6|A0A183T6U6_SCHSO, tr|A0A183T9E8|A0A183T9E8_SCHSO, tr|A0A183TIT4|A0A183TIT4_SCHSO, tr|A0A183TPU4|A0A183TPU4_SCHSO, tr|A0A183TT82|A0A183TT82_SCHSO, tr|A0A3P7C3I2|A…	tr|A0A0R3W0N3|A0A0R3W0N3_TAEAS, tr|A0A0R3W2D3|A0A0R3W2D3_TAEAS, tr|A0A0R3W467|A0A0R3W467_TAEAS, tr|A0A0R3W6Q4|A0A0R3W6Q4_TAEAS, tr|A0A0R3W6V8|A0A0R3W6V8_TAEAS, tr|A0A0R3W7V9|A0A0R3W7V9_TAEAS, tr|A0A0R3W7W0|A0A0R3W7W0_TAEAS, tr|A0A0R3WBE5|A0A0R3WBE5_TAEAS, tr|A0A0R3WBE6|A0A0R3WBE6_TAEAS, tr|A0A0R3WBE7|A0A0R3WBE7_TAEAS, tr|A0A0R3WCA8|A0A0R3WCA8_TAEAS, tr|A0A0R3WEZ9|A0A0R3WEZ9_TAEAS, tr|A0A0R3WG23|A…	Tnyl_g02073_i1	g103.t1, g104.t1, g106.t1, g107.t1, g108.t1, g109.t1, g110.t1, g111.t1, g112.t1, g203.t1, g2067.t1, g2068.t1, g2069.t1, g2069.t2, g2515.t1, g2528.t1, g2529.t1, g2529.t2, g279.t1, g279.t2, g279.t3, g4194.t1, g490.t1, g6291.t1, g7880.t1, g9808.t1	MSTRG.113.1.p1, MSTRG.113.2.p1, MSTRG.114.1.p1, MSTRG.115.1.p1, MSTRG.116.1.p1, MSTRG.11734.1.p1, MSTRG.118.1.p1, MSTRG.119.1.p1, MSTRG.120.1.p1, MSTRG.121.1.p1, MSTRG.2389.1.p1, MSTRG.2391.1.p1, MSTRG.2392.1.p1, MSTRG.2935.1.p1, MSTRG.2946.1.p2, MSTRG.2946.1.p6, MSTRG.2946.2.p2, MSTRG.2946.2.p6, MSTRG.2946.3.p1, MSTRG.2946.4.p1, MSTRG.314.1.p1, MSTRG.558.5.p1, MSTRG.7452.2.p1, MSTRG.9394.1.p1
OG0000018												Tnyl_g00786_i1, Tnyl_g00786_i2, Tnyl_g00786_i3, Tnyl_g00786_i4, Tnyl_g05045_i1, Tnyl_g05045_i2, Tnyl_g05045_i3, Tnyl_g05045_i4, Tnyl_g05045_i5, Tnyl_g05045_i6, Tnyl_g06434_i1, Tnyl_g10214_i1, Tnyl_g10214_i10, Tnyl_g10214_i11, Tnyl_g10214_i12, Tnyl_g10214_i13, Tnyl_g10214_i14, Tnyl_g10214_i15, Tnyl_g10214_i16, Tnyl_g10214_i17, Tnyl_g10214_i18, Tnyl_g10214_i2, Tnyl_g10214_i3, Tnyl_g10214_i4, Tnyl_g…
OG0000019	sp|P34294|FB155_CAEEL, sp|Q09336|FB224_CAEEL, tr|A0A0K3ARZ7|A0A0K3ARZ7_CAEEL, tr|A0A0K3AVH4|A0A0K3AVH4_CAEEL, tr|A0A163VTZ6|A0A163VTZ6_CAEEL, tr|A0A4V0IJX0|A0A4V0IJX0_CAEEL, tr|A0A679L8U2|A0A679L8U2_CAEEL, tr|A0A8S4Q9N7|A0A8S4Q9N7_CAEEL, tr|A3KFD4|A3KFD4_CAEEL, tr|A3KFD5|A3KFD5_CAEEL, tr|A3RMT8|A3RMT8_CAEEL, tr|A3RMU2|A3RMU2_CAEEL, tr|A4F303|A4F303_CAEEL, tr|A4F329|A4F329_CAEEL, tr|A4F330|A4F330_…
OG0000020		tr|A0A3P6P4D5|A0A3P6P4D5_DIBLA, tr|A0A3P6PEF3|A0A3P6PEF3_DIBLA, tr|A0A3P6PTS3|A0A3P6PTS3_DIBLA, tr|A0A3P6PXS1|A0A3P6PXS1_DIBLA, tr|A0A3P6QAQ0|A0A3P6QAQ0_DIBLA, tr|A0A3P6QB35|A0A3P6QB35_DIBLA, tr|A0A3P6QDE6|A0A3P6QDE6_DIBLA, tr|A0A3P6QGF3|A0A3P6QGF3_DIBLA, tr|A0A3P6QI55|A0A3P6QI55_DIBLA, tr|A0A3P6QLM5|A0A3P6QLM5_DIBLA, tr|A0A3P6QQ36|A0A3P6QQ36_DIBLA, tr|A0A3P6R050|A0A3P6R050_DIBLA, tr|A0A3P6RYJ1|A…	tr|A0A915EVJ9|A0A915EVJ9_9CEST	tr|W6TYZ2|W6TYZ2_ECHGR, tr|W6TZE9|W6TZE9_ECHGR, tr|W6U6K0|W6U6K0_ECHGR, tr|W6U6U2|W6U6U2_ECHGR, tr|W6U9M6|W6U9M6_ECHGR, tr|W6UAZ1|W6UAZ1_ECHGR, tr|W6UGQ8|W6UGQ8_ECHGR, tr|W6UKM7|W6UKM7_ECHGR, tr|W6UL05|W6UL05_ECHGR, tr|W6UYE3|W6UYE3_ECHGR	tr|A0A068XZU7|A0A068XZU7_ECHMU, tr|A0A068Y138|A0A068Y138_ECHMU, tr|A0A068Y172|A0A068Y172_ECHMU, tr|A0A068YFQ2|A0A068YFQ2_ECHMU, tr|A0A0S4MJU3|A0A0S4MJU3_ECHMU, tr|A0A0S4MMC9|A0A0S4MMC9_ECHMU	tr|A0A0R3S930|A0A0R3S930_HYMDI, tr|A0A0R3SAB3|A0A0R3SAB3_HYMDI, tr|A0A0R3SXU3|A0A0R3SXU3_HYMDI, tr|A0A158QBQ2|A0A158QBQ2_HYMDI, tr|A0A3P7BHV6|A0A3P7BHV6_HYMDI	tr|A0A0R3WJV8|A0A0R3WJV8_HYDTA, tr|A0A0R3WKY0|A0A0R3WKY0_HYDTA, tr|A0A0R3WL32|A0A0R3WL32_HYDTA, tr|A0A0R3WLB1|A0A0R3WLB1_HYDTA, tr|A0A0R3WNZ0|A0A0R3WNZ0_HYDTA, tr|A0A0R3WRA5|A0A0R3WRA5_HYDTA, tr|A0A0R3X5K1|A0A0R3X5K1_HYDTA, tr|A0A0R3XAR6|A0A0R3XAR6_HYDTA, tr|A0A0R3XCM6|A0A0R3XCM6_HYDTA, tr|A0A3P7FR87|A0A3P7FR87_HYDTA	tr|A0A0R3UDQ3|A0A0R3UDQ3_MESCO, tr|A0A0R3UQU9|A0A0R3UQU9_MESCO, tr|A0A0R3UR00|A0A0R3UR00_MESCO, tr|A0A0R3URH1|A0A0R3URH1_MESCO, tr|A0A158QTH9|A0A158QTH9_MESCO, tr|A0A3P6IAG8|A0A3P6IAG8_MESCO	tr|A0A0R3T543|A0A0R3T543_RODNA, tr|A0A0R3TAX4|A0A0R3TAX4_RODNA, tr|A0A0R3TAX5|A0A0R3TAX5_RODNA, tr|A0A0R3TB05|A0A0R3TB05_RODNA, tr|A0A0R3TB33|A0A0R3TB33_RODNA, tr|A0A0R3TH68|A0A0R3TH68_RODNA, tr|A0A0R3TKU4|A0A0R3TKU4_RODNA, tr|A0A0R3TTX4|A0A0R3TTX4_RODNA, tr|A0A0R3TY84|A0A0R3TY84_RODNA, tr|A0A158QJD0|A0A158QJD0_RODNA	tr|A0A183S894|A0A183S894_SCHSO, tr|A0A183S8Q5|A0A183S8Q5_SCHSO, tr|A0A183S9D0|A0A183S9D0_SCHSO, tr|A0A183SFR7|A0A183SFR7_SCHSO, tr|A0A183SFR8|A0A183SFR8_SCHSO, tr|A0A183STM5|A0A183STM5_SCHSO, tr|A0A183SU18|A0A183SU18_SCHSO, tr|A0A183SVL2|A0A183SVL2_SCHSO, tr|A0A183SZR2|A0A183SZR2_SCHSO, tr|A0A183T4U1|A0A183T4U1_SCHSO, tr|A0A183T5V4|A0A183T5V4_SCHSO, tr|A0A183TD33|A0A183TD33_SCHSO, tr|A0A183TFG7|A…	tr|A0A0R3VZF7|A0A0R3VZF7_TAEAS, tr|A0A0R3VZW6|A0A0R3VZW6_TAEAS, tr|A0A0R3W048|A0A0R3W048_TAEAS, tr|A0A0R3W1T6|A0A0R3W1T6_TAEAS, tr|A0A0R3WBF0|A0A0R3WBF0_TAEAS, tr|A0A0R3WBT7|A0A0R3WBT7_TAEAS, tr|A0A0R3WDQ3|A0A0R3WDQ3_TAEAS, tr|A0A0R3WDT5|A0A0R3WDT5_TAEAS, tr|A0A0R3WFT5|A0A0R3WFT5_TAEAS, tr|A0A0R3WG20|A0A0R3WG20_TAEAS, tr|A0A0R3WGG4|A0A0R3WGG4_TAEAS, tr|A0A0R3WGQ7|A0A0R3WGQ7_TAEAS, tr|A0A0R3WH49|A…	Tnyl_g15386_i1	g10732.t1, g10897.t1, g10953.t1, g10953.t2, g11780.t1, g11780.t2, g11780.t3, g11863.t1, g12427.t1, g12435.t1, g13049.t1, g4413.t1, g8964.t1	MSTRG.10657.1.p1, MSTRG.13207.1.p1, MSTRG.13532.1.p1, MSTRG.13638.1.p1, MSTRG.14106.1.p1, MSTRG.14597.1.p1, MSTRG.5217.1.p1, MSTRG.5217.1.p2, MSTRG.5217.1.p5, MSTRG.5217.1.p6, MSTRG.5217.2.p1
OG0000021		tr|A0A3P6P296|A0A3P6P296_DIBLA, tr|A0A3P6QJU4|A0A3P6QJU4_DIBLA, tr|A0A3P6QPC1|A0A3P6QPC1_DIBLA, tr|A0A3P6SI07|A0A3P6SI07_DIBLA, tr|A0A3P6SSV1|A0A3P6SSV1_DIBLA, tr|A0A3P6T7V3|A0A3P6T7V3_DIBLA, tr|A0A3P6TIF2|A0A3P6TIF2_DIBLA, tr|A0A3P7L0W5|A0A3P7L0W5_DIBLA, tr|A0A3P7L911|A0A3P7L911_DIBLA, tr|A0A3P7LB84|A0A3P7LB84_DIBLA, tr|A0A3P7LCQ2|A0A3P7LCQ2_DIBLA, tr|A0A3P7LKQ4|A0A3P7LKQ4_DIBLA, tr|A0A3P7LNB6|A…		tr|W6UJZ8|W6UJZ8_ECHGR, tr|W6ULI0|W6ULI0_ECHGR, tr|W6UMN4|W6UMN4_ECHGR, tr|W6UP41|W6UP41_ECHGR	tr|A0A068Y1K7|A0A068Y1K7_ECHMU, tr|A0A068Y2D5|A0A068Y2D5_ECHMU, tr|A0A068YEG2|A0A068YEG2_ECHMU	tr|A0A0R3SRI3|A0A0R3SRI3_HYMDI, tr|A0A0R3SRI4|A0A0R3SRI4_HYMDI	tr|A0A0R3XB12|A0A0R3XB12_HYDTA, tr|A0A0R3XC28|A0A0R3XC28_HYDTA, tr|A0A3P7FFU6|A0A3P7FFU6_HYDTA, tr|A0A3P7FSH7|A0A3P7FSH7_HYDTA, tr|A0A3P7FX19|A0A3P7FX19_HYDTA	tr|A0A0R3UNP4|A0A0R3UNP4_MESCO, tr|A0A158QV31|A0A158QV31_MESCO, tr|A0A3P6HZT3|A0A3P6HZT3_MESCO	tr|A0A3P7SNR4|A0A3P7SNR4_RODNA	tr|A0A183S886|A0A183S886_SCHSO, tr|A0A183S8R1|A0A183S8R1_SCHSO, tr|A0A183SAH8|A0A183SAH8_SCHSO, tr|A0A183SAP1|A0A183SAP1_SCHSO, tr|A0A183SAT3|A0A183SAT3_SCHSO, tr|A0A183SAT4|A0A183SAT4_SCHSO, tr|A0A183SBG5|A0A183SBG5_SCHSO, tr|A0A183SBJ7|A0A183SBJ7_SCHSO, tr|A0A183SBP9|A0A183SBP9_SCHSO, tr|A0A183SBR8|A0A183SBR8_SCHSO, tr|A0A183SDD0|A0A183SDD0_SCHSO, tr|A0A183SEQ8|A0A183SEQ8_SCHSO, tr|A0A183SF48|A…	tr|A0A158R6J1|A0A158R6J1_TAEAS, tr|A0A158R6Q9|A0A158R6Q9_TAEAS, tr|A0A158R787|A0A158R787_TAEAS	Tnyl_g07732_i1, Tnyl_g07732_i2, Tnyl_g07732_i3, Tnyl_g07732_i4, Tnyl_g07732_i5	g3480.t1, g7905.t1	MSTRG.4097.1.p1, MSTRG.8964.1.p1, MSTRG.8966.1.p7, MSTRG.9424.1.p1
OG0000022	tr|Q9UAY8|Q9UAY8_CAEEL	tr|A0A3P6SD86|A0A3P6SD86_DIBLA, tr|A0A3P6SII8|A0A3P6SII8_DIBLA, tr|A0A3P6SXX5|A0A3P6SXX5_DIBLA, tr|A0A3P6T3B3|A0A3P6T3B3_DIBLA, tr|A0A3P6TGR3|A0A3P6TGR3_DIBLA, tr|A0A3P6TMA8|A0A3P6TMA8_DIBLA, tr|A0A3P6UF00|A0A3P6UF00_DIBLA, tr|A0A3P7KZ27|A0A3P7KZ27_DIBLA, tr|A0A3P7L312|A0A3P7L312_DIBLA, tr|A0A3P7L3R0|A0A3P7L3R0_DIBLA, tr|A0A3P7L883|A0A3P7L883_DIBLA, tr|A0A3P7LA28|A0A3P7LA28_DIBLA, tr|A0A3P7LKR3|A…	tr|A0A915F018|A0A915F018_9CEST, tr|A0A915F0S9|A0A915F0S9_9CEST	tr|W6U810|W6U810_ECHGR, tr|W6UDB8|W6UDB8_ECHGR, tr|W6UJH7|W6UJH7_ECHGR, tr|W6UJM9|W6UJM9_ECHGR, tr|W6UKJ7|W6UKJ7_ECHGR, tr|W6UR05|W6UR05_ECHGR, tr|W6USM3|W6USM3_ECHGR, tr|W6UYE1|W6UYE1_ECHGR, tr|W6V1F6|W6V1F6_ECHGR, tr|W6VAU4|W6VAU4_ECHGR	tr|A0A068XTR8|A0A068XTR8_ECHMU, tr|A0A068XY11|A0A068XY11_ECHMU, tr|A0A068XYF3|A0A068XYF3_ECHMU, tr|A0A068Y010|A0A068Y010_ECHMU, tr|A0A068Y0T2|A0A068Y0T2_ECHMU, tr|A0A068Y1D3|A0A068Y1D3_ECHMU, tr|A0A068Y5C0|A0A068Y5C0_ECHMU, tr|A0A068YBG3|A0A068YBG3_ECHMU, tr|A0A068YEA0|A0A068YEA0_ECHMU, tr|A0A068YEG6|A0A068YEG6_ECHMU	tr|A0A0R3S921|A0A0R3S921_HYMDI, tr|A0A0R3SAN1|A0A0R3SAN1_HYMDI, tr|A0A0R3SEM7|A0A0R3SEM7_HYMDI, tr|A0A0R3SHT9|A0A0R3SHT9_HYMDI, tr|A0A0R3SJG1|A0A0R3SJG1_HYMDI, tr|A0A0R3SJG2|A0A0R3SJG2_HYMDI, tr|A0A0R3SJN1|A0A0R3SJN1_HYMDI, tr|A0A0R3SLI0|A0A0R3SLI0_HYMDI, tr|A0A0R3SN97|A0A0R3SN97_HYMDI, tr|A0A0R3SNC6|A0A0R3SNC6_HYMDI, tr|A0A0R3SNR3|A0A0R3SNR3_HYMDI, tr|A0A0R3SRT1|A0A0R3SRT1_HYMDI, tr|A0A0R3SYB6|A…	tr|A0A0R3WP97|A0A0R3WP97_HYDTA, tr|A0A0R3WPG7|A0A0R3WPG7_HYDTA, tr|A0A0R3WQI0|A0A0R3WQI0_HYDTA, tr|A0A0R3WSQ4|A0A0R3WSQ4_HYDTA, tr|A0A0R3WXW5|A0A0R3WXW5_HYDTA, tr|A0A0R3WYW0|A0A0R3WYW0_HYDTA, tr|A0A0R3XBE8|A0A0R3XBE8_HYDTA, tr|A0A0R3XCE1|A0A0R3XCE1_HYDTA, tr|A0A3P7EU23|A0A3P7EU23_HYDTA, tr|A0A3P7FEJ9|A0A3P7FEJ9_HYDTA, tr|A0A3P7GV46|A0A3P7GV46_HYDTA	tr|A0A0R3U2E8|A0A0R3U2E8_MESCO, tr|A0A0R3U5J6|A0A0R3U5J6_MESCO, tr|A0A0R3U5J8|A0A0R3U5J8_MESCO, tr|A0A0R3UA97|A0A0R3UA97_MESCO, tr|A0A0R3UA98|A0A0R3UA98_MESCO, tr|A0A0R3UHI7|A0A0R3UHI7_MESCO, tr|A0A158QUW3|A0A158QUW3_MESCO, tr|A0A158QV49|A0A158QV49_MESCO, tr|A0A3P6HL50|A0A3P6HL50_MESCO	tr|A0A0R3T724|A0A0R3T724_RODNA, tr|A0A0R3T9H8|A0A0R3T9H8_RODNA, tr|A0A0R3TBW2|A0A0R3TBW2_RODNA, tr|A0A0R3TD15|A0A0R3TD15_RODNA, tr|A0A0R3TE28|A0A0R3TE28_RODNA, tr|A0A0R3TH25|A0A0R3TH25_RODNA, tr|A0A0R3TIV8|A0A0R3TIV8_RODNA, tr|A0A0R3TNT7|A0A0R3TNT7_RODNA, tr|A0A0R3TRU2|A0A0R3TRU2_RODNA, tr|A0A0R3TT43|A0A0R3TT43_RODNA, tr|A0A0R3TWF5|A0A0R3TWF5_RODNA, tr|A0A0R3TXR7|A0A0R3TXR7_RODNA, tr|A0A0R3TYQ4|A…	tr|A0A183SGY3|A0A183SGY3_SCHSO, tr|A0A183SJG5|A0A183SJG5_SCHSO, tr|A0A183SPL9|A0A183SPL9_SCHSO, tr|A0A183SSA0|A0A183SSA0_SCHSO, tr|A0A183STE2|A0A183STE2_SCHSO, tr|A0A183T008|A0A183T008_SCHSO, tr|A0A183T145|A0A183T145_SCHSO, tr|A0A183TAZ5|A0A183TAZ5_SCHSO, tr|A0A183TCS4|A0A183TCS4_SCHSO, tr|A0A3P7D2H5|A0A3P7D2H5_SCHSO, tr|A0A3P7EU03|A0A3P7EU03_SCHSO, tr|A0A3P7EXE4|A0A3P7EXE4_SCHSO	tr|A0A0R3VWK6|A0A0R3VWK6_TAEAS, tr|A0A0R3VZ35|A0A0R3VZ35_TAEAS, tr|A0A0R3W0G7|A0A0R3W0G7_TAEAS, tr|A0A0R3W1Q8|A0A0R3W1Q8_TAEAS, tr|A0A0R3WCI7|A0A0R3WCI7_TAEAS, tr|A0A0R3WEZ5|A0A0R3WEZ5_TAEAS, tr|A0A0R3WHA2|A0A0R3WHA2_TAEAS, tr|A0A158R8K5|A0A158R8K5_TAEAS, tr|A0A158R976|A0A158R976_TAEAS, tr|A0A3P6PVL5|A0A3P6PVL5_TAEAS, tr|A0A3P6PWM5|A0A3P6PWM5_TAEAS		g11001.t1, g1502.t1, g1502.t2, g1502.t3, g1503.t1, g1503.t2, g1505.t1, g1583.t1, g1583.t2, g1587.t1, g1587.t2, g3174.t1, g3174.t2, g3195.t1, g3195.t2, g3195.t3, g4453.t1, g6101.t1, g6101.t2, g6102.t1, g6103.t1, g8968.t1, g8968.t2	MSTRG.10668.1.p1, MSTRG.12438.1.p3, MSTRG.13186.1.p3, MSTRG.1763.1.p1, MSTRG.1763.2.p1, MSTRG.1765.1.p1, MSTRG.1768.1.p1, MSTRG.1770.1.p1, MSTRG.1770.1.p2, MSTRG.1770.1.p5, MSTRG.1770.2.p1, MSTRG.1770.2.p3, MSTRG.1770.3.p1, MSTRG.1770.4.p1, MSTRG.1770.5.p1, MSTRG.1770.5.p4, MSTRG.1770.6.p1, MSTRG.1770.6.p4, MSTRG.1770.7.p1, MSTRG.1858.1.p1, MSTRG.1858.2.p1, MSTRG.1858.3.p1, MSTRG.1860.1.p2, MSTRG…
OG0000023	sp|G5EG61|PGP14_CAEEL, sp|P34712|PGP1_CAEEL, sp|P34713|PGP3_CAEEL, tr|A0A0K3AQN5|A0A0K3AQN5_CAEEL, tr|A0A0K3AU66|A0A0K3AU66_CAEEL, tr|A0A0K3AWK1|A0A0K3AWK1_CAEEL, tr|B6VQ78|B6VQ78_CAEEL, tr|D3KFS6|D3KFS6_CAEEL, tr|G1K0X0|G1K0X0_CAEEL, tr|G5EDF9|G5EDF9_CAEEL, tr|G5EG03|G5EG03_CAEEL, tr|G5EG58|G5EG58_CAEEL, tr|O02086|O02086_CAEEL, tr|O17895|O17895_CAEEL, tr|O18227|O18227_CAEEL, tr|O44897|O44897_CAE…	tr|A0A3P6QRX4|A0A3P6QRX4_DIBLA, tr|A0A3P6SMX8|A0A3P6SMX8_DIBLA, tr|A0A3P6SN86|A0A3P6SN86_DIBLA, tr|A0A3P6ST62|A0A3P6ST62_DIBLA, tr|A0A3P6TEF1|A0A3P6TEF1_DIBLA, tr|A0A3P7L8I3|A0A3P7L8I3_DIBLA, tr|A0A3P7LG79|A0A3P7LG79_DIBLA, tr|A0A3P7LL14|A0A3P7LL14_DIBLA, tr|A0A3P7LWU6|A0A3P7LWU6_DIBLA, tr|A0A3P7MPM9|A0A3P7MPM9_DIBLA	tr|A0A915EVU9|A0A915EVU9_9CEST, tr|A0A915EW78|A0A915EW78_9CEST, tr|A0A915EY53|A0A915EY53_9CEST	tr|W6U4G1|W6U4G1_ECHGR, tr|W6U517|W6U517_ECHGR, tr|W6U6N5|W6U6N5_ECHGR, tr|W6URK2|W6URK2_ECHGR, tr|W6UTF5|W6UTF5_ECHGR, tr|W6UVB8|W6UVB8_ECHGR, tr|W6V0Y0|W6V0Y0_ECHGR, tr|W6V269|W6V269_ECHGR	tr|A0A068Y5Y4|A0A068Y5Y4_ECHMU, tr|A0A068Y998|A0A068Y998_ECHMU, tr|A0A068YA11|A0A068YA11_ECHMU, tr|A0A068YEA9|A0A068YEA9_ECHMU, tr|A0A068YGK5|A0A068YGK5_ECHMU, tr|A0A087VZH4|A0A087VZH4_ECHMU, tr|A0A087VZV8|A0A087VZV8_ECHMU, tr|A0A087VZW2|A0A087VZW2_ECHMU, tr|A0A087VZZ6|A0A087VZZ6_ECHMU	tr|A0A0R3SFI3|A0A0R3SFI3_HYMDI, tr|A0A0R3SJM1|A0A0R3SJM1_HYMDI, tr|A0A0R3SLV8|A0A0R3SLV8_HYMDI, tr|A0A0R3SM78|A0A0R3SM78_HYMDI, tr|A0A0R3SNN4|A0A0R3SNN4_HYMDI, tr|A0A0R3SNT7|A0A0R3SNT7_HYMDI, tr|A0A0R3SNV8|A0A0R3SNV8_HYMDI, tr|A0A0R3SQU9|A0A0R3SQU9_HYMDI, tr|A0A0R3SQV0|A0A0R3SQV0_HYMDI, tr|A0A158QF54|A0A158QF54_HYMDI	tr|A0A0R3WLL2|A0A0R3WLL2_HYDTA, tr|A0A0R3WLL3|A0A0R3WLL3_HYDTA, tr|A0A0R3WQN2|A0A0R3WQN2_HYDTA, tr|A0A0R3WRF6|A0A0R3WRF6_HYDTA, tr|A0A0R3WUM7|A0A0R3WUM7_HYDTA, tr|A0A0R3WWD8|A0A0R3WWD8_HYDTA, tr|A0A0R3WWT4|A0A0R3WWT4_HYDTA, tr|A0A0R3X3U8|A0A0R3X3U8_HYDTA, tr|A0A0R3X5A0|A0A0R3X5A0_HYDTA, tr|A0A0R3X6N6|A0A0R3X6N6_HYDTA, tr|A0A0R3X738|A0A0R3X738_HYDTA, tr|A0A0R3XC50|A0A0R3XC50_HYDTA, tr|A0A158RDI7|A…	tr|A0A0R3UCX1|A0A0R3UCX1_MESCO, tr|A0A0R3UD79|A0A0R3UD79_MESCO, tr|A0A0R3UJ00|A0A0R3UJ00_MESCO, tr|A0A0R3UNX6|A0A0R3UNX6_MESCO, tr|A0A0R3UPB8|A0A0R3UPB8_MESCO, tr|A0A158QRY5|A0A158QRY5_MESCO, tr|A0A158QUM0|A0A158QUM0_MESCO, tr|A0A3P6GRT2|A0A3P6GRT2_MESCO, tr|A0A3P6HCC1|A0A3P6HCC1_MESCO, tr|A0A3P6HE91|A0A3P6HE91_MESCO, tr|A0A3P6HQC6|A0A3P6HQC6_MESCO	tr|A0A0R3TBG9|A0A0R3TBG9_RODNA, tr|A0A0R3TIJ9|A0A0R3TIJ9_RODNA, tr|A0A0R3TN74|A0A0R3TN74_RODNA, tr|A0A0R3TN75|A0A0R3TN75_RODNA, tr|A0A0R3TNA8|A0A0R3TNA8_RODNA, tr|A0A0R3TP39|A0A0R3TP39_RODNA, tr|A0A0R3TP40|A0A0R3TP40_RODNA, tr|A0A0R3TQ62|A0A0R3TQ62_RODNA, tr|A0A0R3TZX4|A0A0R3TZX4_RODNA, tr|A0A158QHW3|A0A158QHW3_RODNA, tr|A0A3P7SGE5|A0A3P7SGE5_RODNA, tr|A0A3P7VMG8|A0A3P7VMG8_RODNA	tr|A0A183SHG4|A0A183SHG4_SCHSO, tr|A0A183SR56|A0A183SR56_SCHSO, tr|A0A183SSJ1|A0A183SSJ1_SCHSO, tr|A0A183TJY5|A0A183TJY5_SCHSO, tr|A0A3P7C582|A0A3P7C582_SCHSO, tr|A0A3P7CNJ1|A0A3P7CNJ1_SCHSO, tr|A0A3P7ET32|A0A3P7ET32_SCHSO, tr|A0A3P7EZQ6|A0A3P7EZQ6_SCHSO, tr|A0A3P7F7Q6|A0A3P7F7Q6_SCHSO	tr|A0A0R3VXB2|A0A0R3VXB2_TAEAS, tr|A0A0R3VXB7|A0A0R3VXB7_TAEAS, tr|A0A0R3VXS0|A0A0R3VXS0_TAEAS, tr|A0A0R3VZW7|A0A0R3VZW7_TAEAS, tr|A0A0R3W054|A0A0R3W054_TAEAS, tr|A0A0R3W055|A0A0R3W055_TAEAS, tr|A0A0R3W0H9|A0A0R3W0H9_TAEAS, tr|A0A0R3W1H9|A0A0R3W1H9_TAEAS, tr|A0A0R3WEE5|A0A0R3WEE5_TAEAS, tr|A0A0R3WGE4|A0A0R3WGE4_TAEAS, tr|A0A0R3WH79|A0A0R3WH79_TAEAS, tr|A0A0R3WHG4|A0A0R3WHG4_TAEAS, tr|A0A158R9Y4|A…	Tnyl_g02132_i1, Tnyl_g02132_i2, Tnyl_g02132_i3, Tnyl_g02132_i4, Tnyl_g02132_i5, Tnyl_g02132_i6, Tnyl_g14375_i1, Tnyl_g14375_i2, Tnyl_g14375_i3, Tnyl_g14375_i4	g12044.t1, g12045.t1, g12050.t1, g12051.t1, g4462.t1, g5024.t1, g5024.t2, g6110.t1, g6110.t2, g8786.t1, g8786.t2, g8786.t3, g8929.t1, g8929.t2	MSTRG.10463.1.p1, MSTRG.10463.2.p1, MSTRG.10614.1.p1, MSTRG.10614.2.p1, MSTRG.10614.2.p2, MSTRG.15056.1.p1, MSTRG.15057.1.p1, MSTRG.15059.1.p1, MSTRG.15061.1.p1, MSTRG.15062.1.p1, MSTRG.15063.1.p1, MSTRG.5281.1.p1, MSTRG.5281.2.p1, MSTRG.5281.3.p1, MSTRG.5937.1.p1, MSTRG.5937.2.p1, MSTRG.5937.2.p2, MSTRG.5937.2.p6, MSTRG.5937.3.p1, MSTRG.5937.3.p6, MSTRG.5937.4.p1, MSTRG.5937.4.p5, MSTRG.5937.5.p…
OG0000024	sp|P09446|HSP1_CAEEL, tr|G5ECU5|G5ECU5_CAEEL, tr|O45246|O45246_CAEEL	tr|A0A3P6QJW4|A0A3P6QJW4_DIBLA, tr|A0A3P6R995|A0A3P6R995_DIBLA, tr|A0A3P6T4B2|A0A3P6T4B2_DIBLA, tr|A0A3P6TFA7|A0A3P6TFA7_DIBLA, tr|A0A3P7P9T6|A0A3P7P9T6_DIBLA, tr|A0A3P7PPN8|A0A3P7PPN8_DIBLA, tr|A0A3P7QN83|A0A3P7QN83_DIBLA		tr|U6FVJ4|U6FVJ4_ECHGR, tr|U6J3P2|U6J3P2_ECHGR, tr|U6JIC8|U6JIC8_ECHGR, tr|U6JJD6|U6JJD6_ECHGR, tr|W6TYP1|W6TYP1_ECHGR, tr|W6TZL1|W6TZL1_ECHGR, tr|W6U003|W6U003_ECHGR, tr|W6U090|W6U090_ECHGR, tr|W6U0E5|W6U0E5_ECHGR, tr|W6U0K1|W6U0K1_ECHGR, tr|W6U274|W6U274_ECHGR, tr|W6U283|W6U283_ECHGR, tr|W6U2W8|W6U2W8_ECHGR, tr|W6U2Y9|W6U2Y9_ECHGR, tr|W6U335|W6U335_ECHGR, tr|W6U4L0|W6U4L0_ECHGR, tr|W6U4Y0|W6U4Y…	tr|A0A068XTJ4|A0A068XTJ4_ECHMU, tr|A0A068XV83|A0A068XV83_ECHMU, tr|A0A068XVP6|A0A068XVP6_ECHMU, tr|A0A068XW77|A0A068XW77_ECHMU, tr|A0A068XYY1|A0A068XYY1_ECHMU, tr|A0A068Y0D9|A0A068Y0D9_ECHMU, tr|A0A068Y1X7|A0A068Y1X7_ECHMU, tr|A0A068Y4V3|A0A068Y4V3_ECHMU, tr|A0A068Y5D0|A0A068Y5D0_ECHMU, tr|A0A068Y8I8|A0A068Y8I8_ECHMU, tr|A0A068Y943|A0A068Y943_ECHMU, tr|A0A068Y9S9|A0A068Y9S9_ECHMU, tr|A0A068YBK3|A…	tr|A0A0R3SCM2|A0A0R3SCM2_HYMDI, tr|A0A0R3SGI6|A0A0R3SGI6_HYMDI, tr|A0A0R3SHM0|A0A0R3SHM0_HYMDI, tr|A0A0R3SXE2|A0A0R3SXE2_HYMDI	tr|A0A0R3WLM5|A0A0R3WLM5_HYDTA, tr|A0A0R3WV23|A0A0R3WV23_HYDTA, tr|A0A0R3X7Z7|A0A0R3X7Z7_HYDTA, tr|A0A3P7E0Q7|A0A3P7E0Q7_HYDTA	tr|A0A0R3UD24|A0A0R3UD24_MESCO, tr|A0A0R3URK8|A0A0R3URK8_MESCO	tr|A0A0R3TAB4|A0A0R3TAB4_RODNA, tr|A0A0R3TJ70|A0A0R3TJ70_RODNA, tr|A0A0R3TTD4|A0A0R3TTD4_RODNA, tr|A0A0R3U0F0|A0A0R3U0F0_RODNA, tr|A0A158QIN7|A0A158QIN7_RODNA	tr|A0A183SS72|A0A183SS72_SCHSO, tr|A0A183TMM4|A0A183TMM4_SCHSO, tr|A0A183TR21|A0A183TR21_SCHSO, tr|A0A3P7CFJ4|A0A3P7CFJ4_SCHSO	tr|A0A0R3VSW0|A0A0R3VSW0_TAEAS, tr|A0A0R3VTX6|A0A0R3VTX6_TAEAS, tr|A0A0R3VVV4|A0A0R3VVV4_TAEAS, tr|A0A0R3VWH3|A0A0R3VWH3_TAEAS, tr|A0A0R3VWH4|A0A0R3VWH4_TAEAS, tr|A0A0R3VWH5|A0A0R3VWH5_TAEAS, tr|A0A0R3VWH6|A0A0R3VWH6_TAEAS, tr|A0A0R3VWU0|A0A0R3VWU0_TAEAS, tr|A0A0R3VXT2|A0A0R3VXT2_TAEAS, tr|A0A0R3VY03|A0A0R3VY03_TAEAS, tr|A0A0R3VY06|A0A0R3VY06_TAEAS, tr|A0A0R3VY36|A0A0R3VY36_TAEAS, tr|A0A0R3VY98|A…	Hsp70_Tnyl_g09403_i1, Hsp70_Tnyl_g16591_i1, Hsp70g003_i1, Tnyl_g01912_i2	g7317.t1, g7317.t2, g7317.t3, g7317.t4, g7319.t1	MSTRG.8689.1.p1, MSTRG.8690.1.p1, MSTRG.8690.2.p1, MSTRG.8691.1.p1
OG0000025	tr|P91020|P91020_CAEEL, tr|P91021|P91021_CAEEL, tr|Q18903|Q18903_CAEEL, tr|Q22352|Q22352_CAEEL, tr|Q23320|Q23320_CAEEL, tr|Q9NAI5|Q9NAI5_CAEEL, tr|Q9U2J5|Q9U2J5_CAEEL, tr|Q9U2J6|Q9U2J6_CAEEL	tr|A0A3P6PPZ2|A0A3P6PPZ2_DIBLA, tr|A0A3P6RFH7|A0A3P6RFH7_DIBLA, tr|A0A3P7KVP6|A0A3P7KVP6_DIBLA, tr|A0A3P7KYX3|A0A3P7KYX3_DIBLA, tr|A0A3P7L4Q9|A0A3P7L4Q9_DIBLA, tr|A0A3P7L6A4|A0A3P7L6A4_DIBLA, tr|A0A3P7LLI6|A0A3P7LLI6_DIBLA, tr|A0A3P7LS14|A0A3P7LS14_DIBLA, tr|A0A3P7M323|A0A3P7M323_DIBLA, tr|A0A3P7M635|A0A3P7M635_DIBLA, tr|A0A3P7MH57|A0A3P7MH57_DIBLA, tr|A0A3P7MZB1|A0A3P7MZB1_DIBLA, tr|A0A3P7NU96|A…	tr|A0A915EUN9|A0A915EUN9_9CEST, tr|A0A915EXM9|A0A915EXM9_9CEST, tr|A0A915EXP8|A0A915EXP8_9CEST	tr|W6U2E2|W6U2E2_ECHGR, tr|W6U2I8|W6U2I8_ECHGR, tr|W6U3W3|W6U3W3_ECHGR, tr|W6U691|W6U691_ECHGR, tr|W6U8I9|W6U8I9_ECHGR, tr|W6U9Y5|W6U9Y5_ECHGR, tr|W6UJ61|W6UJ61_ECHGR, tr|W6UPD2|W6UPD2_ECHGR, tr|W6UPD5|W6UPD5_ECHGR, tr|W6UTJ3|W6UTJ3_ECHGR, tr|W6V121|W6V121_ECHGR, tr|W6V204|W6V204_ECHGR	tr|A0A068XZU8|A0A068XZU8_ECHMU, tr|A0A068Y7F2|A0A068Y7F2_ECHMU, tr|A0A068YAK9|A0A068YAK9_ECHMU, tr|A0A087VYR9|A0A087VYR9_ECHMU, tr|A0A087VZE3|A0A087VZE3_ECHMU, tr|A0A087VZE8|A0A087VZE8_ECHMU, tr|A0A087VZJ0|A0A087VZJ0_ECHMU, tr|A0A087VZS7|A0A087VZS7_ECHMU, tr|A0A087VZT1|A0A087VZT1_ECHMU, tr|A0A087VZW5|A0A087VZW5_ECHMU, tr|A0A087VZW9|A0A087VZW9_ECHMU, tr|A0A087W014|A0A087W014_ECHMU, tr|A0A087W016|A…	tr|A0A0R3SH16|A0A0R3SH16_HYMDI, tr|A0A0R3SQN2|A0A0R3SQN2_HYMDI, tr|A0A0R3SRG1|A0A0R3SRG1_HYMDI, tr|A0A3P6ZTX5|A0A3P6ZTX5_HYMDI, tr|A0A3P7BCL4|A0A3P7BCL4_HYMDI, tr|A0A3P7BGG1|A0A3P7BGG1_HYMDI, tr|A0A3P7BM34|A0A3P7BM34_HYMDI	tr|A0A0R3WHT8|A0A0R3WHT8_HYDTA, tr|A0A0R3WKH5|A0A0R3WKH5_HYDTA, tr|A0A0R3WMU2|A0A0R3WMU2_HYDTA, tr|A0A0R3WR44|A0A0R3WR44_HYDTA, tr|A0A0R3WRN1|A0A0R3WRN1_HYDTA, tr|A0A0R3X664|A0A0R3X664_HYDTA	tr|A0A0R3U449|A0A0R3U449_MESCO, tr|A0A0R3UA71|A0A0R3UA71_MESCO, tr|A0A0R3UC49|A0A0R3UC49_MESCO, tr|A0A0R3UJR9|A0A0R3UJR9_MESCO, tr|A0A0R3UPG8|A0A0R3UPG8_MESCO, tr|A0A0R3UPG9|A0A0R3UPG9_MESCO, tr|A0A0R3UPH0|A0A0R3UPH0_MESCO, tr|A0A158QSB7|A0A158QSB7_MESCO	tr|A0A0R3T8I0|A0A0R3T8I0_RODNA, tr|A0A0R3TAU0|A0A0R3TAU0_RODNA, tr|A0A0R3TCY8|A0A0R3TCY8_RODNA, tr|A0A0R3TG19|A0A0R3TG19_RODNA, tr|A0A0R3THY3|A0A0R3THY3_RODNA, tr|A0A0R3TNF9|A0A0R3TNF9_RODNA, tr|A0A0R3TUN1|A0A0R3TUN1_RODNA, tr|A0A0R3TX37|A0A0R3TX37_RODNA, tr|A0A0R3U057|A0A0R3U057_RODNA, tr|A0A0R3U0N9|A0A0R3U0N9_RODNA, tr|A0A0R3U0Z9|A0A0R3U0Z9_RODNA, tr|A0A158QI43|A0A158QI43_RODNA, tr|A0A158QI83|A…	tr|A0A183S9W7|A0A183S9W7_SCHSO, tr|A0A183SB62|A0A183SB62_SCHSO, tr|A0A183SFJ8|A0A183SFJ8_SCHSO, tr|A0A183SQN4|A0A183SQN4_SCHSO, tr|A0A183SQN5|A0A183SQN5_SCHSO, tr|A0A183SYY6|A0A183SYY6_SCHSO, tr|A0A183TDT8|A0A183TDT8_SCHSO, tr|A0A183THE3|A0A183THE3_SCHSO, tr|A0A3P7BRS3|A0A3P7BRS3_SCHSO, tr|A0A3P7CGQ9|A0A3P7CGQ9_SCHSO, tr|A0A3P7CQZ2|A0A3P7CQZ2_SCHSO, tr|A0A3P7DBF1|A0A3P7DBF1_SCHSO	tr|A0A0R3VSS4|A0A0R3VSS4_TAEAS, tr|A0A0R3VUY6|A0A0R3VUY6_TAEAS, tr|A0A0R3VXL8|A0A0R3VXL8_TAEAS, tr|A0A0R3VZA6|A0A0R3VZA6_TAEAS, tr|A0A0R3VZK0|A0A0R3VZK0_TAEAS, tr|A0A0R3W034|A0A0R3W034_TAEAS, tr|A0A0R3W9V6|A0A0R3W9V6_TAEAS, tr|A0A0R3WD44|A0A0R3WD44_TAEAS, tr|A0A0R3WFR2|A0A0R3WFR2_TAEAS, tr|A0A0R3WG52|A0A0R3WG52_TAEAS, tr|A0A158R8R6|A0A158R8R6_TAEAS	Tnyl_g03937_i1, Tnyl_g03937_i2, Tnyl_g03937_i3, Tnyl_g14873_i1, Tnyl_g14873_i2, Tnyl_g14873_i3, Tnyl_g14873_i4, Tnyl_g14873_i5, Tnyl_g14873_i6, Tnyl_g15332_i1, Tnyl_g15332_i2, Tnyl_g15332_i3, Tnyl_g15333_i1, Tnyl_g15333_i2, Tnyl_g15334_i1, Tnyl_g15334_i2	g10366.t1, g10368.t1, g10368.t2, g10368.t3, g12676.t1, g3667.t1, g3667.t2, g3667.t3, g3667.t4, g3668.t1, g3674.t1, g3674.t2, g6909.t1, g6910.t1, g6910.t2, g6910.t3, g6911.t1, g6911.t2, g6911.t3, g6911.t4, g6913.t1, g6913.t2, g6913.t3, g6913.t4, g6913.t5, g9581.t1	MSTRG.11444.1.p1, MSTRG.12461.1.p1, MSTRG.12464.1.p1, MSTRG.4308.1.p1, MSTRG.4308.1.p7, MSTRG.4308.2.p1, MSTRG.4308.2.p10, MSTRG.4308.3.p1, MSTRG.4308.3.p3, MSTRG.4308.5.p1, MSTRG.4308.6.p1, MSTRG.4308.7.p1, MSTRG.4309.1.p1, MSTRG.4318.1.p1, MSTRG.4318.2.p1, MSTRG.8187.1.p1, MSTRG.8188.1.p1, MSTRG.8188.2.p1, MSTRG.8188.3.p1, MSTRG.8188.4.p1, MSTRG.8188.5.p1, MSTRG.8188.5.p2, MSTRG.8188.6.p1, MSTR…
OG0000026		tr|A0A3P6Q3C3|A0A3P6Q3C3_DIBLA, tr|A0A3P6RGA0|A0A3P6RGA0_DIBLA, tr|A0A3P6SV22|A0A3P6SV22_DIBLA, tr|A0A3P6TMP7|A0A3P6TMP7_DIBLA, tr|A0A3P6UBU7|A0A3P6UBU7_DIBLA, tr|A0A3P6UDV4|A0A3P6UDV4_DIBLA, tr|A0A3P6V0G7|A0A3P6V0G7_DIBLA, tr|A0A3P7LDC4|A0A3P7LDC4_DIBLA, tr|A0A3P7LEG9|A0A3P7LEG9_DIBLA, tr|A0A3P7LUC5|A0A3P7LUC5_DIBLA, tr|A0A3P7LV41|A0A3P7LV41_DIBLA, tr|A0A3P7M2G8|A0A3P7M2G8_DIBLA, tr|A0A3P7M901|A…	tr|A0A915EYB9|A0A915EYB9_9CEST	tr|W6U1Z3|W6U1Z3_ECHGR, tr|W6U4Y9|W6U4Y9_ECHGR, tr|W6U527|W6U527_ECHGR, tr|W6U780|W6U780_ECHGR, tr|W6U996|W6U996_ECHGR, tr|W6UD39|W6UD39_ECHGR, tr|W6UFB0|W6UFB0_ECHGR, tr|W6UN30|W6UN30_ECHGR	tr|A0A068YEY8|A0A068YEY8_ECHMU, tr|A0A068YF29|A0A068YF29_ECHMU, tr|A0A068YFJ1|A0A068YFJ1_ECHMU, tr|A0A068YFP3|A0A068YFP3_ECHMU, tr|A0A068YJ92|A0A068YJ92_ECHMU, tr|A0A068YJD3|A0A068YJD3_ECHMU, tr|A0A068YMP1|A0A068YMP1_ECHMU, tr|A0A087VWF5|A0A087VWF5_ECHMU	tr|A0A0R3SGS4|A0A0R3SGS4_HYMDI, tr|A0A0R3SHP2|A0A0R3SHP2_HYMDI, tr|A0A0R3SM75|A0A0R3SM75_HYMDI, tr|A0A0R3SMY2|A0A0R3SMY2_HYMDI, tr|A0A0R3SMY4|A0A0R3SMY4_HYMDI, tr|A0A0R3SN76|A0A0R3SN76_HYMDI, tr|A0A0R3SNJ4|A0A0R3SNJ4_HYMDI, tr|A0A0R3SP28|A0A0R3SP28_HYMDI, tr|A0A0R3SP35|A0A0R3SP35_HYMDI, tr|A0A0R3SQ61|A0A0R3SQ61_HYMDI, tr|A0A0R3SVB8|A0A0R3SVB8_HYMDI, tr|A0A0R3SVD2|A0A0R3SVD2_HYMDI, tr|A0A0R3SXX5|A…	tr|A0A0R3WI50|A0A0R3WI50_HYDTA, tr|A0A0R3WI51|A0A0R3WI51_HYDTA, tr|A0A0R3WMJ9|A0A0R3WMJ9_HYDTA, tr|A0A0R3WRA1|A0A0R3WRA1_HYDTA, tr|A0A0R3WRR5|A0A0R3WRR5_HYDTA, tr|A0A0R3WT78|A0A0R3WT78_HYDTA, tr|A0A0R3WVX1|A0A0R3WVX1_HYDTA, tr|A0A3P7EYQ9|A0A3P7EYQ9_HYDTA, tr|A0A3P7GT99|A0A3P7GT99_HYDTA	tr|A0A0R3UAB2|A0A0R3UAB2_MESCO, tr|A0A0R3UAB3|A0A0R3UAB3_MESCO, tr|A0A0R3UCA8|A0A0R3UCA8_MESCO, tr|A0A0R3UCE2|A0A0R3UCE2_MESCO, tr|A0A0R3UCK3|A0A0R3UCK3_MESCO, tr|A0A0R3UCL0|A0A0R3UCL0_MESCO, tr|A0A0R3UCY4|A0A0R3UCY4_MESCO, tr|A0A0R3UD68|A0A0R3UD68_MESCO, tr|A0A0R3UDE1|A0A0R3UDE1_MESCO, tr|A0A0R3UFD2|A0A0R3UFD2_MESCO, tr|A0A0R3UNY5|A0A0R3UNY5_MESCO, tr|A0A0R3UQC9|A0A0R3UQC9_MESCO, tr|A0A0R3UQR7|A…	tr|A0A0R3T5L5|A0A0R3T5L5_RODNA, tr|A0A0R3TBV4|A0A0R3TBV4_RODNA, tr|A0A0R3TGT0|A0A0R3TGT0_RODNA, tr|A0A0R3THM8|A0A0R3THM8_RODNA, tr|A0A0R3THM9|A0A0R3THM9_RODNA, tr|A0A0R3TIY5|A0A0R3TIY5_RODNA, tr|A0A0R3TSD3|A0A0R3TSD3_RODNA, tr|A0A0R3TSD4|A0A0R3TSD4_RODNA, tr|A0A0R3TSV3|A0A0R3TSV3_RODNA, tr|A0A0R3TSZ8|A0A0R3TSZ8_RODNA, tr|A0A0R3TYZ6|A0A0R3TYZ6_RODNA, tr|A0A0R3TYZ7|A0A0R3TYZ7_RODNA, tr|A0A0R3TZ97|A…	tr|A0A183S724|A0A183S724_SCHSO, tr|A0A183SVJ0|A0A183SVJ0_SCHSO, tr|A0A183T0Y2|A0A183T0Y2_SCHSO, tr|A0A183T132|A0A183T132_SCHSO, tr|A0A183T2R6|A0A183T2R6_SCHSO, tr|A0A183T304|A0A183T304_SCHSO, tr|A0A183T306|A0A183T306_SCHSO, tr|A0A183TA42|A0A183TA42_SCHSO, tr|A0A183TJ69|A0A183TJ69_SCHSO	tr|A0A0R3VTV3|A0A0R3VTV3_TAEAS, tr|A0A0R3VUI3|A0A0R3VUI3_TAEAS, tr|A0A0R3VUL5|A0A0R3VUL5_TAEAS, tr|A0A0R3VVS2|A0A0R3VVS2_TAEAS, tr|A0A0R3VVS4|A0A0R3VVS4_TAEAS, tr|A0A0R3VXE4|A0A0R3VXE4_TAEAS, tr|A0A0R3VXK2|A0A0R3VXK2_TAEAS, tr|A0A0R3VXQ2|A0A0R3VXQ2_TAEAS, tr|A0A0R3VXW4|A0A0R3VXW4_TAEAS, tr|A0A0R3VYG6|A0A0R3VYG6_TAEAS, tr|A0A0R3W769|A0A0R3W769_TAEAS, tr|A0A0R3W770|A0A0R3W770_TAEAS, tr|A0A0R3WD63|A…		g10968.t1, g10969.t1, g11303.t1, g1758.t1, g3763.t1, g3764.t1, g3765.t1, g7944.t1	MSTRG.12566.1.p1, MSTRG.13359.1.p1, MSTRG.13360.1.p1, MSTRG.13360.2.p1, MSTRG.13884.1.p1, MSTRG.4374.1.p1, MSTRG.4375.1.p2, MSTRG.4376.1.p1, MSTRG.4376.1.p2, MSTRG.4440.1.p1, MSTRG.4440.2.p1, MSTRG.4441.1.p1, MSTRG.4441.2.p1, MSTRG.4441.2.p2, MSTRG.4441.3.p1, MSTRG.4441.3.p2, MSTRG.4441.4.p1, MSTRG.4442.1.p1, MSTRG.4442.2.p1, MSTRG.4442.3.p1, MSTRG.4442.4.p1, MSTRG.4442.5.p1, MSTRG.4443.1.p7, MST…
OG0000027		tr|A0A3P6P813|A0A3P6P813_DIBLA, tr|A0A3P6PJ64|A0A3P6PJ64_DIBLA, tr|A0A3P6PQ72|A0A3P6PQ72_DIBLA, tr|A0A3P6PXK4|A0A3P6PXK4_DIBLA, tr|A0A3P6QFV9|A0A3P6QFV9_DIBLA, tr|A0A3P6QMV9|A0A3P6QMV9_DIBLA, tr|A0A3P6QR88|A0A3P6QR88_DIBLA, tr|A0A3P6QVK4|A0A3P6QVK4_DIBLA, tr|A0A3P6R215|A0A3P6R215_DIBLA, tr|A0A3P6RF90|A0A3P6RF90_DIBLA, tr|A0A3P6S2S7|A0A3P6S2S7_DIBLA, tr|A0A3P6S6R1|A0A3P6S6R1_DIBLA, tr|A0A3P6SE58|A…		tr|W6V372|W6V372_ECHGR	tr|A0A068Y4A1|A0A068Y4A1_ECHMU, tr|A0A068Y7Z1|A0A068Y7Z1_ECHMU	tr|A0A0R3S968|A0A0R3S968_HYMDI, tr|A0A0R3S969|A0A0R3S969_HYMDI	tr|A0A0R3WM44|A0A0R3WM44_HYDTA	tr|A0A0R3U243|A0A0R3U243_MESCO, tr|A0A0R3U2H5|A0A0R3U2H5_MESCO	tr|A0A0R3TJM0|A0A0R3TJM0_RODNA, tr|A0A0R3TWD7|A0A0R3TWD7_RODNA	tr|A0A0X3Q8J5|A0A0X3Q8J5_SCHSO, tr|A0A183S7H5|A0A183S7H5_SCHSO, tr|A0A183SB01|A0A183SB01_SCHSO, tr|A0A183SDQ9|A0A183SDQ9_SCHSO, tr|A0A183SDY7|A0A183SDY7_SCHSO, tr|A0A183SED9|A0A183SED9_SCHSO, tr|A0A183SJJ5|A0A183SJJ5_SCHSO, tr|A0A183SK23|A0A183SK23_SCHSO, tr|A0A183SK25|A0A183SK25_SCHSO, tr|A0A183SLL8|A0A183SLL8_SCHSO, tr|A0A183SP18|A0A183SP18_SCHSO, tr|A0A183SSH6|A0A183SSH6_SCHSO, tr|A0A183STQ0|A…	tr|A0A0R3W2C4|A0A0R3W2C4_TAEAS, tr|A0A0R3W2C5|A0A0R3W2C5_TAEAS		g2544.t1, g2545.t1	MSTRG.2964.1.p1
OG0000028	tr|A0A4V0IJT1|A0A4V0IJT1_CAEEL, tr|Q19323|Q19323_CAEEL, tr|Q1W0R3|Q1W0R3_CAEEL, tr|Q9GRY3|Q9GRY3_CAEEL	tr|A0A3P6PKX2|A0A3P6PKX2_DIBLA, tr|A0A3P6PPG9|A0A3P6PPG9_DIBLA, tr|A0A3P6T6C1|A0A3P6T6C1_DIBLA, tr|A0A3P6T9S1|A0A3P6T9S1_DIBLA, tr|A0A3P6TCT4|A0A3P6TCT4_DIBLA, tr|A0A3P6TET5|A0A3P6TET5_DIBLA, tr|A0A3P6TF08|A0A3P6TF08_DIBLA, tr|A0A3P6UF75|A0A3P6UF75_DIBLA, tr|A0A3P6UHA0|A0A3P6UHA0_DIBLA, tr|A0A3P7LFI6|A0A3P7LFI6_DIBLA, tr|A0A3P7LI47|A0A3P7LI47_DIBLA, tr|A0A3P7LLV5|A0A3P7LLV5_DIBLA, tr|A0A3P7M568|A…	tr|A0A915ETB3|A0A915ETB3_9CEST, tr|A0A915EWA8|A0A915EWA8_9CEST, tr|A0A915EWT6|A0A915EWT6_9CEST, tr|A0A915EXA8|A0A915EXA8_9CEST	tr|U6J4U8|U6J4U8_ECHGR, tr|W6U107|W6U107_ECHGR, tr|W6U249|W6U249_ECHGR, tr|W6U427|W6U427_ECHGR, tr|W6U4E7|W6U4E7_ECHGR, tr|W6U5H6|W6U5H6_ECHGR, tr|W6U8I5|W6U8I5_ECHGR, tr|W6U972|W6U972_ECHGR, tr|W6UKY1|W6UKY1_ECHGR, tr|W6ULI5|W6ULI5_ECHGR, tr|W6UVT9|W6UVT9_ECHGR	tr|A0A068Y1A3|A0A068Y1A3_ECHMU, tr|A0A068Y1M4|A0A068Y1M4_ECHMU, tr|A0A068Y1N8|A0A068Y1N8_ECHMU, tr|A0A068Y323|A0A068Y323_ECHMU, tr|A0A068Y3N5|A0A068Y3N5_ECHMU, tr|A0A068Y5I3|A0A068Y5I3_ECHMU, tr|A0A068Y6N8|A0A068Y6N8_ECHMU, tr|A0A068Y846|A0A068Y846_ECHMU, tr|A0A068Y8J1|A0A068Y8J1_ECHMU, tr|A0A068YAB0|A0A068YAB0_ECHMU, tr|A0A087VWQ1|A0A087VWQ1_ECHMU	tr|A0A0R3SAD1|A0A0R3SAD1_HYMDI, tr|A0A0R3SCM6|A0A0R3SCM6_HYMDI, tr|A0A0R3SLT1|A0A0R3SLT1_HYMDI, tr|A0A0R3SRB0|A0A0R3SRB0_HYMDI, tr|A0A0R3SRB1|A0A0R3SRB1_HYMDI, tr|A0A0R3STL8|A0A0R3STL8_HYMDI, tr|A0A0R3SXJ0|A0A0R3SXJ0_HYMDI, tr|A0A0R3SXM6|A0A0R3SXM6_HYMDI, tr|A0A158QF33|A0A158QF33_HYMDI, tr|A0A158QGD3|A0A158QGD3_HYMDI	tr|A0A0R3WIF7|A0A0R3WIF7_HYDTA, tr|A0A0R3WKU4|A0A0R3WKU4_HYDTA, tr|A0A0R3WPR6|A0A0R3WPR6_HYDTA, tr|A0A0R3WRD8|A0A0R3WRD8_HYDTA, tr|A0A0R3WSY2|A0A0R3WSY2_HYDTA, tr|A0A0R3WW37|A0A0R3WW37_HYDTA, tr|A0A0R3WXU0|A0A0R3WXU0_HYDTA, tr|A0A0R3XD29|A0A0R3XD29_HYDTA, tr|A0A158RDV8|A0A158RDV8_HYDTA, tr|A0A3P7E1U2|A0A3P7E1U2_HYDTA, tr|A0A3P7EFL7|A0A3P7EFL7_HYDTA, tr|A0A3P7EM11|A0A3P7EM11_HYDTA, tr|A0A3P7GQM8|A…	tr|A0A0R3U8N5|A0A0R3U8N5_MESCO, tr|A0A0R3UI62|A0A0R3UI62_MESCO, tr|A0A0R3UI64|A0A0R3UI64_MESCO, tr|A0A0R3UI65|A0A0R3UI65_MESCO, tr|A0A0R3UK96|A0A0R3UK96_MESCO, tr|A0A0R3UL99|A0A0R3UL99_MESCO, tr|A0A0R3ULA0|A0A0R3ULA0_MESCO, tr|A0A0R3UQ37|A0A0R3UQ37_MESCO, tr|A0A0R3UQQ9|A0A0R3UQQ9_MESCO, tr|A0A0R3UQT5|A0A0R3UQT5_MESCO, tr|A0A158QU43|A0A158QU43_MESCO, tr|A0A158QV10|A0A158QV10_MESCO, tr|A0A3P6I3J6|A…	tr|A0A0R3T6U9|A0A0R3T6U9_RODNA, tr|A0A0R3T7V7|A0A0R3T7V7_RODNA, tr|A0A0R3TA38|A0A0R3TA38_RODNA, tr|A0A0R3TJT7|A0A0R3TJT7_RODNA, tr|A0A0R3TKS5|A0A0R3TKS5_RODNA, tr|A0A0R3TMA4|A0A0R3TMA4_RODNA, tr|A0A0R3TN62|A0A0R3TN62_RODNA, tr|A0A0R3TNH4|A0A0R3TNH4_RODNA, tr|A0A0R3TX74|A0A0R3TX74_RODNA, tr|A0A0R3TXM8|A0A0R3TXM8_RODNA	tr|A0A183SMN6|A0A183SMN6_SCHSO, tr|A0A183SMR6|A0A183SMR6_SCHSO, tr|A0A183SMR7|A0A183SMR7_SCHSO, tr|A0A183SQN8|A0A183SQN8_SCHSO, tr|A0A183SQW3|A0A183SQW3_SCHSO, tr|A0A183SST1|A0A183SST1_SCHSO, tr|A0A183T7V3|A0A183T7V3_SCHSO, tr|A0A183T9Z7|A0A183T9Z7_SCHSO, tr|A0A183TM58|A0A183TM58_SCHSO, tr|A0A3P7CGC3|A0A3P7CGC3_SCHSO, tr|A0A3P7D2U9|A0A3P7D2U9_SCHSO, tr|A0A3P7DUZ6|A0A3P7DUZ6_SCHSO, tr|A0A3P7E4C0|A…	tr|A0A0R3VUU0|A0A0R3VUU0_TAEAS, tr|A0A0R3VVI4|A0A0R3VVI4_TAEAS, tr|A0A0R3VVI6|A0A0R3VVI6_TAEAS, tr|A0A0R3VX48|A0A0R3VX48_TAEAS, tr|A0A0R3VX49|A0A0R3VX49_TAEAS, tr|A0A0R3VXS9|A0A0R3VXS9_TAEAS, tr|A0A0R3W0W8|A0A0R3W0W8_TAEAS, tr|A0A0R3WEE4|A0A0R3WEE4_TAEAS, tr|A0A158R6Y7|A0A158R6Y7_TAEAS, tr|A0A158R728|A0A158R728_TAEAS, tr|A0A158R8N8|A0A158R8N8_TAEAS, tr|A0A158R995|A0A158R995_TAEAS		g1803.t1, g1804.t1, g1804.t2, g1822.t1, g1822.t2, g5597.t1, g6425.t1, g6425.t2, g6425.t3, g8018.t1, g8018.t2, g8022.t1, g8022.t2, g8022.t3, g8024.t1, g8024.t2, g8219.t1, g9249.t1, g9249.t2	MSTRG.11067.1.p1, MSTRG.11067.2.p1, MSTRG.11067.3.p1, MSTRG.11067.4.p1, MSTRG.11067.5.p1, MSTRG.11067.6.p1, MSTRG.2104.1.p1, MSTRG.2105.1.p1, MSTRG.2105.2.p1, MSTRG.2131.1.p1, MSTRG.6636.1.p1, MSTRG.6636.2.p1, MSTRG.7627.1.p1, MSTRG.7627.1.p2, MSTRG.7627.2.p1, MSTRG.7627.2.p2, MSTRG.7627.3.p1, MSTRG.7627.4.p1, MSTRG.7627.4.p5, MSTRG.7627.5.p1, MSTRG.9528.1.p1, MSTRG.9531.1.p1, MSTRG.9531.2.p1, MS…
OG0000029		tr|A0A3P6PB48|A0A3P6PB48_DIBLA, tr|A0A3P6Q7N3|A0A3P6Q7N3_DIBLA, tr|A0A3P6QJ14|A0A3P6QJ14_DIBLA, tr|A0A3P6R5X6|A0A3P6R5X6_DIBLA, tr|A0A3P7L0E5|A0A3P7L0E5_DIBLA, tr|A0A3P7LKT6|A0A3P7LKT6_DIBLA, tr|A0A3P7LLV8|A0A3P7LLV8_DIBLA, tr|A0A3P7MEI5|A0A3P7MEI5_DIBLA, tr|A0A3P7N6B8|A0A3P7N6B8_DIBLA, tr|A0A3P7NY84|A0A3P7NY84_DIBLA, tr|A0A3P7PJ65|A0A3P7PJ65_DIBLA, tr|A0A3P7PW83|A0A3P7PW83_DIBLA, tr|A0A3P7R0Q9|A…		tr|W6U0P8|W6U0P8_ECHGR, tr|W6U1X0|W6U1X0_ECHGR, tr|W6U204|W6U204_ECHGR, tr|W6U288|W6U288_ECHGR, tr|W6U3I9|W6U3I9_ECHGR, tr|W6U863|W6U863_ECHGR, tr|W6UMV3|W6UMV3_ECHGR, tr|W6V3T5|W6V3T5_ECHGR	tr|A0A068XVQ1|A0A068XVQ1_ECHMU, tr|A0A068XZT0|A0A068XZT0_ECHMU, tr|A0A068Y209|A0A068Y209_ECHMU, tr|A0A068Y2T4|A0A068Y2T4_ECHMU, tr|A0A068Y2W0|A0A068Y2W0_ECHMU, tr|A0A068Y596|A0A068Y596_ECHMU, tr|A0A068Y729|A0A068Y729_ECHMU, tr|A0A068YAD9|A0A068YAD9_ECHMU, tr|A0A068YG25|A0A068YG25_ECHMU, tr|A0A068YKE5|A0A068YKE5_ECHMU, tr|A0A087VWI5|A0A087VWI5_ECHMU, tr|A0A0S4MIZ3|A0A0S4MIZ3_ECHMU, tr|A0A0S4ML97|A…	tr|A0A0R3SCL3|A0A0R3SCL3_HYMDI, tr|A0A0R3SDS8|A0A0R3SDS8_HYMDI, tr|A0A0R3SIV3|A0A0R3SIV3_HYMDI, tr|A0A0R3SIV5|A0A0R3SIV5_HYMDI, tr|A0A0R3SKB6|A0A0R3SKB6_HYMDI, tr|A0A0R3SLK2|A0A0R3SLK2_HYMDI, tr|A0A0R3SMP4|A0A0R3SMP4_HYMDI, tr|A0A0R3SMY6|A0A0R3SMY6_HYMDI, tr|A0A0R3SN19|A0A0R3SN19_HYMDI, tr|A0A0R3SP53|A0A0R3SP53_HYMDI, tr|A0A0R3SQT4|A0A0R3SQT4_HYMDI, tr|A0A0R3STU1|A0A0R3STU1_HYMDI, tr|A0A0R3SZF8|A…	tr|A0A0R3WSQ5|A0A0R3WSQ5_HYDTA, tr|A0A0R3WWN0|A0A0R3WWN0_HYDTA, tr|A0A0R3WXI2|A0A0R3WXI2_HYDTA, tr|A0A0R3WXK9|A0A0R3WXK9_HYDTA, tr|A0A0R3X0C4|A0A0R3X0C4_HYDTA, tr|A0A0R3X5X0|A0A0R3X5X0_HYDTA, tr|A0A3P7HKI2|A0A3P7HKI2_HYDTA	tr|A0A0R3U7L6|A0A0R3U7L6_MESCO, tr|A0A0R3U8G1|A0A0R3U8G1_MESCO, tr|A0A0R3U8H2|A0A0R3U8H2_MESCO, tr|A0A0R3U8H3|A0A0R3U8H3_MESCO, tr|A0A0R3U9C1|A0A0R3U9C1_MESCO, tr|A0A0R3U9W5|A0A0R3U9W5_MESCO, tr|A0A0R3U9W6|A0A0R3U9W6_MESCO, tr|A0A0R3UA74|A0A0R3UA74_MESCO, tr|A0A0R3UAQ3|A0A0R3UAQ3_MESCO, tr|A0A0R3UAQ4|A0A0R3UAQ4_MESCO, tr|A0A0R3UB81|A0A0R3UB81_MESCO, tr|A0A0R3UBA1|A0A0R3UBA1_MESCO, tr|A0A0R3UBD8|A…	tr|A0A0R3T9Y0|A0A0R3T9Y0_RODNA, tr|A0A0R3TC90|A0A0R3TC90_RODNA, tr|A0A0R3TDH4|A0A0R3TDH4_RODNA, tr|A0A0R3TFF4|A0A0R3TFF4_RODNA, tr|A0A0R3TI63|A0A0R3TI63_RODNA, tr|A0A0R3TJ95|A0A0R3TJ95_RODNA, tr|A0A0R3TL70|A0A0R3TL70_RODNA, tr|A0A0R3TYT2|A0A0R3TYT2_RODNA	tr|A0A183S8G3|A0A183S8G3_SCHSO, tr|A0A183TAW8|A0A183TAW8_SCHSO, tr|A0A183TJQ5|A0A183TJQ5_SCHSO, tr|A0A183TP69|A0A183TP69_SCHSO	tr|A0A0R3VX00|A0A0R3VX00_TAEAS, tr|A0A0R3VXR1|A0A0R3VXR1_TAEAS, tr|A0A0R3VYE3|A0A0R3VYE3_TAEAS, tr|A0A0R3VYK6|A0A0R3VYK6_TAEAS, tr|A0A0R3VZ46|A0A0R3VZ46_TAEAS, tr|A0A0R3VZK9|A0A0R3VZK9_TAEAS, tr|A0A0R3VZL8|A0A0R3VZL8_TAEAS, tr|A0A0R3W019|A0A0R3W019_TAEAS, tr|A0A0R3W0F6|A0A0R3W0F6_TAEAS, tr|A0A0R3W0I1|A0A0R3W0I1_TAEAS, tr|A0A0R3WBJ0|A0A0R3WBJ0_TAEAS, tr|A0A0R3WEL2|A0A0R3WEL2_TAEAS, tr|A0A0R3WF73|A…		g1422.t1, g1422.t2, g1422.t3	MSTRG.1668.1.p1, MSTRG.1668.2.p1, MSTRG.1668.3.p1, MSTRG.1668.4.p1, MSTRG.1668.5.p4, MSTRG.1668.6.p1, MSTRG.1668.7.p1
OG0000030												Tnyl_g00218_i1, Tnyl_g01530_i1, Tnyl_g01530_i2, Tnyl_g02340_i1, Tnyl_g02460_i1, Tnyl_g02623_i1, Tnyl_g02623_i2, Tnyl_g02623_i3, Tnyl_g03138_i1, Tnyl_g03138_i2, Tnyl_g03657_i1, Tnyl_g03657_i2, Tnyl_g03657_i3, Tnyl_g03719_i1, Tnyl_g03723_i1, Tnyl_g03723_i2, Tnyl_g03723_i3, Tnyl_g03754_i1, Tnyl_g03754_i2, Tnyl_g04327_i1, Tnyl_g04404_i1, Tnyl_g04405_i1, Tnyl_g04405_i2, Tnyl_g04943_i1, Tnyl_g05169_i1,…
OG0000031	tr|G5EF50|G5EF50_CAEEL, tr|J7RNK2|J7RNK2_CAEEL, tr|O16575|O16575_CAEEL, tr|O62507|O62507_CAEEL, tr|O62508|O62508_CAEEL, tr|O76663|O76663_CAEEL, tr|Q18538|Q18538_CAEEL, tr|Q18539|Q18539_CAEEL, tr|Q18540|Q18540_CAEEL, tr|Q18543|Q18543_CAEEL, tr|Q20603|Q20603_CAEEL, tr|Q20608|Q20608_CAEEL, tr|Q20609|Q20609_CAEEL, tr|Q22421|Q22421_CAEEL, tr|Q93444|Q93444_CAEEL, tr|Q93746|Q93746_CAEEL, tr|Q93747|Q9374…	tr|A0A3P6P4S2|A0A3P6P4S2_DIBLA, tr|A0A3P6USC3|A0A3P6USC3_DIBLA, tr|A0A3P7LY70|A0A3P7LY70_DIBLA, tr|A0A3P7NU91|A0A3P7NU91_DIBLA, tr|A0A3P7QTQ0|A0A3P7QTQ0_DIBLA	tr|A0A915ESS7|A0A915ESS7_9CEST, tr|A0A915EXZ5|A0A915EXZ5_9CEST, tr|A0A915EY56|A0A915EY56_9CEST	tr|W6U2P1|W6U2P1_ECHGR, tr|W6U454|W6U454_ECHGR, tr|W6U7E4|W6U7E4_ECHGR, tr|W6U8S0|W6U8S0_ECHGR, tr|W6UG01|W6UG01_ECHGR, tr|W6UGX2|W6UGX2_ECHGR, tr|W6UHA5|W6UHA5_ECHGR, tr|W6UM18|W6UM18_ECHGR, tr|W6UX38|W6UX38_ECHGR	tr|A0A068XZD8|A0A068XZD8_ECHMU, tr|A0A068Y3H7|A0A068Y3H7_ECHMU, tr|A0A068YA30|A0A068YA30_ECHMU, tr|A0A068YAT0|A0A068YAT0_ECHMU, tr|A0A068YBI2|A0A068YBI2_ECHMU, tr|A0A068YEF9|A0A068YEF9_ECHMU, tr|A0A068YNQ3|A0A068YNQ3_ECHMU, tr|A0A0S4MHW7|A0A0S4MHW7_ECHMU	tr|A0A0R3SLX5|A0A0R3SLX5_HYMDI, tr|A0A0R3ST82|A0A0R3ST82_HYMDI, tr|A0A0R3ST83|A0A0R3ST83_HYMDI, tr|A0A0R3SXF2|A0A0R3SXF2_HYMDI, tr|A0A158QEV6|A0A158QEV6_HYMDI, tr|A0A3P7BL45|A0A3P7BL45_HYMDI	tr|A0A0R3WJL6|A0A0R3WJL6_HYDTA, tr|A0A0R3WJL8|A0A0R3WJL8_HYDTA, tr|A0A0R3WLM2|A0A0R3WLM2_HYDTA, tr|A0A0R3WPB9|A0A0R3WPB9_HYDTA, tr|A0A0R3WPJ4|A0A0R3WPJ4_HYDTA, tr|A0A0R3WPS7|A0A0R3WPS7_HYDTA, tr|A0A0R3WT72|A0A0R3WT72_HYDTA, tr|A0A0R3WU35|A0A0R3WU35_HYDTA, tr|A0A0R3WV86|A0A0R3WV86_HYDTA, tr|A0A0R3WWG5|A0A0R3WWG5_HYDTA, tr|A0A0R3WWN1|A0A0R3WWN1_HYDTA, tr|A0A0R3WXS7|A0A0R3WXS7_HYDTA, tr|A0A0R3X0I2|A…	tr|A0A0R3U2S4|A0A0R3U2S4_MESCO, tr|A0A0R3U5K1|A0A0R3U5K1_MESCO, tr|A0A0R3U5K2|A0A0R3U5K2_MESCO, tr|A0A0R3U6F1|A0A0R3U6F1_MESCO, tr|A0A0R3U6G9|A0A0R3U6G9_MESCO, tr|A0A0R3U6J9|A0A0R3U6J9_MESCO, tr|A0A0R3U7F8|A0A0R3U7F8_MESCO, tr|A0A0R3U7F9|A0A0R3U7F9_MESCO, tr|A0A0R3U7G0|A0A0R3U7G0_MESCO, tr|A0A0R3U7T8|A0A0R3U7T8_MESCO, tr|A0A0R3U9Y4|A0A0R3U9Y4_MESCO, tr|A0A0R3UB56|A0A0R3UB56_MESCO, tr|A0A0R3UBR1|A…	tr|A0A0R3T5I9|A0A0R3T5I9_RODNA, tr|A0A0R3TAE7|A0A0R3TAE7_RODNA, tr|A0A0R3TEN2|A0A0R3TEN2_RODNA, tr|A0A0R3TI98|A0A0R3TI98_RODNA, tr|A0A0R3TLL0|A0A0R3TLL0_RODNA, tr|A0A0R3TMJ4|A0A0R3TMJ4_RODNA, tr|A0A0R3TP70|A0A0R3TP70_RODNA, tr|A0A0R3TP71|A0A0R3TP71_RODNA, tr|A0A0R3TPI2|A0A0R3TPI2_RODNA, tr|A0A0R3TSK5|A0A0R3TSK5_RODNA, tr|A0A0R3TYN3|A0A0R3TYN3_RODNA, tr|A0A3P7RN46|A0A3P7RN46_RODNA	tr|A0A183SMJ4|A0A183SMJ4_SCHSO, tr|A0A183SS01|A0A183SS01_SCHSO, tr|A0A183TGU9|A0A183TGU9_SCHSO	tr|A0A0R3VTC9|A0A0R3VTC9_TAEAS, tr|A0A0R3VTD1|A0A0R3VTD1_TAEAS, tr|A0A0R3VUM1|A0A0R3VUM1_TAEAS, tr|A0A0R3VXD6|A0A0R3VXD6_TAEAS, tr|A0A0R3VYR0|A0A0R3VYR0_TAEAS, tr|A0A0R3VYT9|A0A0R3VYT9_TAEAS, tr|A0A0R3WF14|A0A0R3WF14_TAEAS, tr|A0A0R3WF40|A0A0R3WF40_TAEAS, tr|A0A0R3WF47|A0A0R3WF47_TAEAS	Tnyl_g16573_i1, Tnyl_g16573_i2	g11432.t1, g11433.t1, g11559.t1, g12798.t1, g4971.t1, g4973.t1, g6385.t1, g6385.t2, g6387.t1, g6387.t2, g7161.t1, g7161.t2, g8439.t1	MSTRG.14064.1.p2, MSTRG.14251.1.p1, MSTRG.5888.1.p2, MSTRG.5888.2.p2, MSTRG.5888.3.p1, MSTRG.5888.4.p1, MSTRG.5888.5.p1, MSTRG.5888.6.p3, MSTRG.5888.7.p1, MSTRG.5889.1.p1, MSTRG.7594.1.p1, MSTRG.7594.2.p1
OG0000032												SirT_Tnyl_g07569_i1, Tnyl_g00036_i1, Tnyl_g00036_i2, Tnyl_g00424_i1, Tnyl_g00424_i2, Tnyl_g00443_i1, Tnyl_g00443_i2, Tnyl_g00825_i1, Tnyl_g00825_i2, Tnyl_g00825_i3, Tnyl_g00843_i1, Tnyl_g00850_i1, Tnyl_g00890_i1, Tnyl_g00923_i1, Tnyl_g00958_i1, Tnyl_g01110_i1, Tnyl_g01110_i2, Tnyl_g01110_i3, Tnyl_g01110_i4, Tnyl_g01110_i5, Tnyl_g01110_i6, Tnyl_g01784_i1, Tnyl_g01784_i2, Tnyl_g01784_i3, Tnyl_g0197…
OG0000033												TnylOR115, TnylOR116, TnylOR117, TnylOR118, TnylOR119, TnylOR120, TnylOR121CIP, TnylOR122, TnylOR123, TnylOR132, TnylOR133IP, TnylOR134P, TnylOR135P, TnylOR151, TnylOR152, TnylOR153, TnylOR154, TnylOR155, TnylOR156, TnylOR157, TnylOR158, TnylOR159, TnylOR160, TnylOR161N, TnylOR162PI, TnylOR163, TnylOR164NP, TnylOR165, TnylOR166, TnylOR169IP, TnylOR170, TnylOR171, TnylOR172, TnylOR173, TnylOR174, …
OG0000034	tr|Q18606|Q18606_CAEEL											Tnyl_g00710_i1, Tnyl_g00773_i1, Tnyl_g01553_i1, Tnyl_g01553_i2, Tnyl_g01814_i1, Tnyl_g01815_i1, Tnyl_g01838_i1, Tnyl_g02348_i1, Tnyl_g02348_i2, Tnyl_g02413_i1, Tnyl_g02490_i1, Tnyl_g03056_i1, Tnyl_g03211_i1, Tnyl_g03213_i1, Tnyl_g03317_i1, Tnyl_g03872_i1, Tnyl_g03878_i1, Tnyl_g03878_i2, Tnyl_g04342_i1, Tnyl_g04451_i1, Tnyl_g04817_i1, Tnyl_g05143_i1, Tnyl_g05143_i2, Tnyl_g05417_i1, Tnyl_g05419_i1,…
OG0000035	tr|Q95Y26|Q95Y26_CAEEL	tr|A0A3P6PJ83|A0A3P6PJ83_DIBLA, tr|A0A3P6Q4G4|A0A3P6Q4G4_DIBLA, tr|A0A3P6QHN7|A0A3P6QHN7_DIBLA, tr|A0A3P6R6A6|A0A3P6R6A6_DIBLA, tr|A0A3P6TUB1|A0A3P6TUB1_DIBLA, tr|A0A3P6TUJ5|A0A3P6TUJ5_DIBLA, tr|A0A3P6UD84|A0A3P6UD84_DIBLA, tr|A0A3P7L445|A0A3P7L445_DIBLA, tr|A0A3P7L4C1|A0A3P7L4C1_DIBLA, tr|A0A3P7L6X6|A0A3P7L6X6_DIBLA, tr|A0A3P7L795|A0A3P7L795_DIBLA, tr|A0A3P7LCV7|A0A3P7LCV7_DIBLA, tr|A0A3P7LDJ3|A…	tr|A0A915ETC3|A0A915ETC3_9CEST, tr|A0A915EUV1|A0A915EUV1_9CEST, tr|A0A915EXU7|A0A915EXU7_9CEST	tr|W6UD49|W6UD49_ECHGR, tr|W6UII6|W6UII6_ECHGR, tr|W6UKN1|W6UKN1_ECHGR, tr|W6US41|W6US41_ECHGR, tr|W6UTM0|W6UTM0_ECHGR, tr|W6UUG5|W6UUG5_ECHGR, tr|W6V5T4|W6V5T4_ECHGR	tr|A0A068Y2T8|A0A068Y2T8_ECHMU, tr|A0A068YFY5|A0A068YFY5_ECHMU, tr|A0A068YGK3|A0A068YGK3_ECHMU, tr|A0A068YK97|A0A068YK97_ECHMU, tr|A0A068YLZ2|A0A068YLZ2_ECHMU, tr|A0A068YMH0|A0A068YMH0_ECHMU, tr|A0A068YMI0|A0A068YMI0_ECHMU, tr|A0A068YMQ8|A0A068YMQ8_ECHMU, tr|A0A068YMS2|A0A068YMS2_ECHMU, tr|A0A068YNI9|A0A068YNI9_ECHMU, tr|A0A0S4MIT4|A0A0S4MIT4_ECHMU, tr|A0A0S4MLV9|A0A0S4MLV9_ECHMU	tr|A0A0R3S9N1|A0A0R3S9N1_HYMDI, tr|A0A0R3SM54|A0A0R3SM54_HYMDI, tr|A0A0R3SNQ4|A0A0R3SNQ4_HYMDI, tr|A0A0R3SNU4|A0A0R3SNU4_HYMDI, tr|A0A0R3SY10|A0A0R3SY10_HYMDI, tr|A0A0R3SYB8|A0A0R3SYB8_HYMDI, tr|A0A0R3SZ95|A0A0R3SZ95_HYMDI, tr|A0A3P6ZU06|A0A3P6ZU06_HYMDI, tr|A0A3P6ZX09|A0A3P6ZX09_HYMDI, tr|A0A3P7A4M2|A0A3P7A4M2_HYMDI, tr|A0A3P7AFR2|A0A3P7AFR2_HYMDI	tr|A0A0R3WLI8|A0A0R3WLI8_HYDTA, tr|A0A0R3X0Q4|A0A0R3X0Q4_HYDTA, tr|A0A0R3X438|A0A0R3X438_HYDTA, tr|A0A0R3X774|A0A0R3X774_HYDTA, tr|A0A3P7HGA8|A0A3P7HGA8_HYDTA, tr|A0A3P7HHT2|A0A3P7HHT2_HYDTA	tr|A0A0R3U5I0|A0A0R3U5I0_MESCO, tr|A0A0R3U5I1|A0A0R3U5I1_MESCO, tr|A0A0R3U5I2|A0A0R3U5I2_MESCO, tr|A0A0R3U6G2|A0A0R3U6G2_MESCO, tr|A0A0R3U6G3|A0A0R3U6G3_MESCO, tr|A0A0R3U7N2|A0A0R3U7N2_MESCO, tr|A0A0R3UA63|A0A0R3UA63_MESCO, tr|A0A0R3UAP4|A0A0R3UAP4_MESCO, tr|A0A0R3UB02|A0A0R3UB02_MESCO, tr|A0A0R3UBS4|A0A0R3UBS4_MESCO, tr|A0A0R3UCR1|A0A0R3UCR1_MESCO, tr|A0A0R3UDL5|A0A0R3UDL5_MESCO, tr|A0A0R3UGG4|A…	tr|A0A0R3T7E1|A0A0R3T7E1_RODNA, tr|A0A0R3THF5|A0A0R3THF5_RODNA, tr|A0A0R3TI32|A0A0R3TI32_RODNA, tr|A0A0R3TS92|A0A0R3TS92_RODNA, tr|A0A158QJK1|A0A158QJK1_RODNA, tr|A0A3P7SF10|A0A3P7SF10_RODNA, tr|A0A3P7SPD8|A0A3P7SPD8_RODNA, tr|A0A3P7T0V9|A0A3P7T0V9_RODNA, tr|A0A3P7TRY2|A0A3P7TRY2_RODNA, tr|A0A3P7V3K5|A0A3P7V3K5_RODNA	tr|A0A183SA34|A0A183SA34_SCHSO, tr|A0A183SBX7|A0A183SBX7_SCHSO, tr|A0A183SQ40|A0A183SQ40_SCHSO, tr|A0A183SRV9|A0A183SRV9_SCHSO, tr|A0A183T2X8|A0A183T2X8_SCHSO, tr|A0A183T332|A0A183T332_SCHSO, tr|A0A183T3I7|A0A183T3I7_SCHSO, tr|A0A183TEW3|A0A183TEW3_SCHSO, tr|A0A183TG70|A0A183TG70_SCHSO, tr|A0A183TQX9|A0A183TQX9_SCHSO, tr|A0A3P7C487|A0A3P7C487_SCHSO, tr|A0A3P7EB27|A0A3P7EB27_SCHSO	tr|A0A0R3VZ49|A0A0R3VZ49_TAEAS, tr|A0A0R3W5E1|A0A0R3W5E1_TAEAS, tr|A0A0R3WFB2|A0A0R3WFB2_TAEAS, tr|A0A0R3WHB9|A0A0R3WHB9_TAEAS, tr|A0A158R8F4|A0A158R8F4_TAEAS, tr|A0A3P6PPJ0|A0A3P6PPJ0_TAEAS, tr|A0A3P6PY93|A0A3P6PY93_TAEAS, tr|A0A3P6Q5U0|A0A3P6Q5U0_TAEAS, tr|A0A3P6RLA7|A0A3P6RLA7_TAEAS		g10644.t1, g11531.t1, g9123.t1, g9177.t1, g9375.t1	MSTRG.10905.1.p1, MSTRG.10971.1.p1, MSTRG.10971.1.p17, MSTRG.10975.1.p1, MSTRG.10976.1.p1, MSTRG.10977.1.p1, MSTRG.10978.1.p1, MSTRG.6799.1.p1, MSTRG.6799.1.p5
OG0000036	sp|P34293|YKO5_CAEEL, tr|A0A0M7RF88|A0A0M7RF88_CAEEL, tr|A0A0M9JJE0|A0A0M9JJE0_CAEEL, tr|A0A0S4XR30|A0A0S4XR30_CAEEL, tr|A0A0S4XR53|A0A0S4XR53_CAEEL, tr|A0A0S4XRX8|A0A0S4XRX8_CAEEL, tr|A0A131MBD1|A0A131MBD1_CAEEL, tr|A0A131MBR3|A0A131MBR3_CAEEL, tr|A0A131MCA1|A0A131MCA1_CAEEL, tr|A0A131MCU4|A0A131MCU4_CAEEL, tr|A0A1C3NSH7|A0A1C3NSH7_CAEEL, tr|A0A3B1DQT0|A0A3B1DQT0_CAEEL, tr|A0A3P6N605|A0A3P6N605_…
OG0000037		tr|A0A3P7L7X8|A0A3P7L7X8_DIBLA								tr|A0A3P7C9U3|A0A3P7C9U3_SCHSO			g10026.t1, g10416.t1, g10417.t1, g10417.t2, g10622.t1, g10642.t1, g10733.t1, g10815.t1, g10816.t1, g10886.t1, g11017.t1, g11051.t1, g11051.t2, g11068.t1, g11222.t1, g11265.t1, g11339.t1, g11362.t1, g11478.t1, g11584.t1, g11585.t1, g11619.t1, g11694.t1, g11707.t1, g11738.t1, g11743.t1, g11813.t1, g11814.t1, g11915.t1, g11974.t1, g11974.t2, g1200.t1, g12030.t1, g12030.t2, g12056.t1, g12064.t1, g121…	MSTRG.10732.1.p6, MSTRG.10733.1.p1, MSTRG.1078.1.p1, MSTRG.1078.2.p1, MSTRG.11258.1.p1, MSTRG.11478.1.p1, MSTRG.11478.2.p1, MSTRG.11478.3.p1, MSTRG.11478.4.p1, MSTRG.11772.1.p1, MSTRG.11772.2.p1, MSTRG.11918.1.p1, MSTRG.12020.1.p1, MSTRG.12020.2.p1, MSTRG.12668.9.p2, MSTRG.12799.1.p1, MSTRG.12799.2.p1, MSTRG.12946.1.p1, MSTRG.13083.2.p2, MSTRG.13083.3.p2, MSTRG.13083.4.p2, MSTRG.13083.5.p1, MSTRG…
OG0000038		tr|A0A3P6SZT1|A0A3P6SZT1_DIBLA, tr|A0A3P7LG90|A0A3P7LG90_DIBLA, tr|A0A3P7LJ55|A0A3P7LJ55_DIBLA, tr|A0A3P7LRX7|A0A3P7LRX7_DIBLA, tr|A0A3P7LRZ1|A0A3P7LRZ1_DIBLA, tr|A0A3P7MRT3|A0A3P7MRT3_DIBLA, tr|A0A3P7MUU5|A0A3P7MUU5_DIBLA, tr|A0A3P7P803|A0A3P7P803_DIBLA, tr|A0A3P7PCN4|A0A3P7PCN4_DIBLA, tr|A0A3P7PEK9|A0A3P7PEK9_DIBLA, tr|A0A3P7PSJ8|A0A3P7PSJ8_DIBLA, tr|A0A3P7Q6U4|A0A3P7Q6U4_DIBLA		tr|W6U9H3|W6U9H3_ECHGR, tr|W6UQM8|W6UQM8_ECHGR, tr|W6V1B0|W6V1B0_ECHGR	tr|A0A068Y115|A0A068Y115_ECHMU, tr|A0A068Y9J2|A0A068Y9J2_ECHMU, tr|A0A087W2E6|A0A087W2E6_ECHMU	tr|A0A0R3SFX6|A0A0R3SFX6_HYMDI, tr|A0A3P6XZF3|A0A3P6XZF3_HYMDI	tr|A0A0R3WJN3|A0A0R3WJN3_HYDTA, tr|A0A0R3X4U0|A0A0R3X4U0_HYDTA	tr|A0A0R3ULG9|A0A0R3ULG9_MESCO, tr|A0A158QT88|A0A158QT88_MESCO, tr|A0A3P6GGD7|A0A3P6GGD7_MESCO, tr|A0A3P6HBH4|A0A3P6HBH4_MESCO	tr|A0A0R3TK19|A0A0R3TK19_RODNA, tr|A0A0R3TRM0|A0A0R3TRM0_RODNA, tr|A0A0R3TZM9|A0A0R3TZM9_RODNA	tr|A0A183S788|A0A183S788_SCHSO, tr|A0A183S8N8|A0A183S8N8_SCHSO, tr|A0A183S947|A0A183S947_SCHSO, tr|A0A183S9Q1|A0A183S9Q1_SCHSO, tr|A0A183S9V4|A0A183S9V4_SCHSO, tr|A0A183S9X9|A0A183S9X9_SCHSO, tr|A0A183SAH6|A0A183SAH6_SCHSO, tr|A0A183SAH7|A0A183SAH7_SCHSO, tr|A0A183SB13|A0A183SB13_SCHSO, tr|A0A183SCN0|A0A183SCN0_SCHSO, tr|A0A183SCW8|A0A183SCW8_SCHSO, tr|A0A183SDR9|A0A183SDR9_SCHSO, tr|A0A183SEK8|A…	tr|A0A158R8N3|A0A158R8N3_TAEAS	Mio_Tnyl_g11373_i1, Tnyl_g11373_i2	g5069.t1, g5069.t2, g8391.t1, g8996.t1	MSTRG.6010.1.p1, MSTRG.6010.2.p1, MSTRG.6010.2.p2, MSTRG.6010.3.p1, MSTRG.6010.3.p2, MSTRG.9967.1.p1
OG0000039	sp|P10299|GSTP1_CAEEL, sp|Q9N4X8|GSTPA_CAEEL, tr|A0A0K3AUA9|A0A0K3AUA9_CAEEL, tr|A0A0K3AWN2|A0A0K3AWN2_CAEEL, tr|A0A0M7RDX7|A0A0M7RDX7_CAEEL, tr|A0A486WUX8|A0A486WUX8_CAEEL, tr|O45010|O45010_CAEEL, tr|O61750|O61750_CAEEL, tr|P91505|P91505_CAEEL, tr|Q966G8|Q966G8_CAEEL, tr|Q9N4H6|Q9N4H6_CAEEL, tr|Q9N4S0|Q9N4S0_CAEEL, tr|Q9N5R3|Q9N5R3_CAEEL	tr|A0A3P6PBS2|A0A3P6PBS2_DIBLA, tr|A0A3P6QD94|A0A3P6QD94_DIBLA, tr|A0A3P7LHN3|A0A3P7LHN3_DIBLA, tr|A0A3P7M976|A0A3P7M976_DIBLA, tr|A0A3P7NV22|A0A3P7NV22_DIBLA, tr|A0A3P7PCT4|A0A3P7PCT4_DIBLA, tr|A0A3P7QPM4|A0A3P7QPM4_DIBLA	tr|A0A915EX08|A0A915EX08_9CEST, tr|A0A915EXV7|A0A915EXV7_9CEST	tr|O16058|O16058_ECHGR, tr|U6JCG1|U6JCG1_ECHGR, tr|W6UA23|W6UA23_ECHGR, tr|W6UBG9|W6UBG9_ECHGR, tr|W6UII5|W6UII5_ECHGR	tr|A0A068Y038|A0A068Y038_ECHMU, tr|A0A068Y062|A0A068Y062_ECHMU, tr|A0A068Y066|A0A068Y066_ECHMU, tr|A0A068Y0T5|A0A068Y0T5_ECHMU, tr|A0A068Y4J2|A0A068Y4J2_ECHMU, tr|A0A068Y4J5|A0A068Y4J5_ECHMU, tr|A0A068Y6Y2|A0A068Y6Y2_ECHMU, tr|A0A068Y7D9|A0A068Y7D9_ECHMU, tr|A0A087VWB2|A0A087VWB2_ECHMU, tr|A0A0S4MNI2|A0A0S4MNI2_ECHMU, tr|Q27653|Q27653_ECHMU	tr|A0A0R3SLC3|A0A0R3SLC3_HYMDI, tr|A0A0R3SNP8|A0A0R3SNP8_HYMDI, tr|A0A0R3SNW1|A0A0R3SNW1_HYMDI, tr|A0A0R3SNX1|A0A0R3SNX1_HYMDI, tr|A0A0R3SNZ0|A0A0R3SNZ0_HYMDI, tr|A0A0R3SW69|A0A0R3SW69_HYMDI, tr|A0A0R3SWJ7|A0A0R3SWJ7_HYMDI, tr|A0A0R3SWJ8|A0A0R3SWJ8_HYMDI, tr|A0A0R3SZ12|A0A0R3SZ12_HYMDI, tr|A0A0R3SZL3|A0A0R3SZL3_HYMDI, tr|A0A158QG72|A0A158QG72_HYMDI, tr|A0A3P6W7K2|A0A3P6W7K2_HYMDI, tr|A0A3P6ZXA1|A…	tr|A0A0R3WUV7|A0A0R3WUV7_HYDTA, tr|A0A0R3X365|A0A0R3X365_HYDTA, tr|A0A158RED9|A0A158RED9_HYDTA, tr|A0A158REE0|A0A158REE0_HYDTA	tr|A0A0R3U6C7|A0A0R3U6C7_MESCO, tr|A0A0R3UAG5|A0A0R3UAG5_MESCO, tr|A0A0R3UAU0|A0A0R3UAU0_MESCO, tr|A0A0R3UAV9|A0A0R3UAV9_MESCO, tr|A0A0R3UAW0|A0A0R3UAW0_MESCO, tr|A0A0R3UC56|A0A0R3UC56_MESCO, tr|A0A0R3UC82|A0A0R3UC82_MESCO, tr|A0A0R3UQM8|A0A0R3UQM8_MESCO, tr|A0A3P6GB74|A0A3P6GB74_MESCO, tr|A0A3P6HIL7|A0A3P6HIL7_MESCO	tr|A0A0R3T6E4|A0A0R3T6E4_RODNA, tr|A0A0R3T7K7|A0A0R3T7K7_RODNA, tr|A0A0R3T9A6|A0A0R3T9A6_RODNA, tr|A0A0R3TEI0|A0A0R3TEI0_RODNA, tr|A0A0R3TUV9|A0A0R3TUV9_RODNA, tr|A0A0R3TWF6|A0A0R3TWF6_RODNA, tr|A0A0R3TWF7|A0A0R3TWF7_RODNA	tr|A0A183TR75|A0A183TR75_SCHSO, tr|A0A3P7CSN4|A0A3P7CSN4_SCHSO, tr|A0A3P7CUE1|A0A3P7CUE1_SCHSO, tr|A0A3P7CY77|A0A3P7CY77_SCHSO	tr|A0A0R3VZ74|A0A0R3VZ74_TAEAS, tr|A0A0R3W093|A0A0R3W093_TAEAS, tr|A0A0R3W095|A0A0R3W095_TAEAS, tr|A0A0R3W5H4|A0A0R3W5H4_TAEAS, tr|A0A0R3WAK9|A0A0R3WAK9_TAEAS, tr|A0A0R3WCY6|A0A0R3WCY6_TAEAS, tr|A0A0R3WEU5|A0A0R3WEU5_TAEAS, tr|A0A0R3WGB5|A0A0R3WGB5_TAEAS, tr|A0A158R9Q2|A0A158R9Q2_TAEAS, tr|A0A158R9Q3|A0A158R9Q3_TAEAS, tr|A0A158RA75|A0A158RA75_TAEAS, tr|A0A3P6QDF6|A0A3P6QDF6_TAEAS, tr|A0A3P6QW30|A…	Glutathione_S-transferases_Tnyl_g08688_i1, Glutathione_S-transferases_Tnyl_g09855_i1, Glutathione_S-transferases_Tnyl_g09856_i1, Glutathione_S-transferases_Tnyl_g09857_i1, Glutathione_S-transferases_Tnyl_g14459_i1, Tnyl_g08688_i2, Tnyl_g09856_i2, Tnyl_g09856_i3	g10369.t1, g10369.t2, g10372.t1, g10373.t1, g10374.t1, g6564.t1, g9668.t1, g9668.t2, g9669.t1, g9669.t2, g9672.t1, g9673.t1, g9673.t2, g9674.t1, g9674.t2, g9674.t3, g9674.t4, g9674.t5, g9674.t6, g9675.t1	MSTRG.11553.1.p1, MSTRG.11554.1.p1, MSTRG.11554.2.p1, MSTRG.11554.3.p3, MSTRG.11556.1.p1, MSTRG.11558.1.p1, MSTRG.11558.2.p1, MSTRG.11558.3.p1, MSTRG.11558.4.p1, MSTRG.11558.5.p1, MSTRG.11560.1.p1, MSTRG.11560.2.p1, MSTRG.11560.3.p1, MSTRG.11560.4.p1, MSTRG.11560.5.p1, MSTRG.11560.6.p1, MSTRG.11560.6.p10, MSTRG.11561.1.p1, MSTRG.11561.2.p1, MSTRG.12468.1.p1, MSTRG.12471.1.p1, MSTRG.12471.2.p1, MS…
OG0000040	sp|Q09624|PKD1_CAEEL	tr|A0A3P6Q0J4|A0A3P6Q0J4_DIBLA, tr|A0A3P6TUX9|A0A3P6TUX9_DIBLA, tr|A0A3P7KW36|A0A3P7KW36_DIBLA, tr|A0A3P7LDR8|A0A3P7LDR8_DIBLA, tr|A0A3P7LEM8|A0A3P7LEM8_DIBLA, tr|A0A3P7LM81|A0A3P7LM81_DIBLA, tr|A0A3P7LQ48|A0A3P7LQ48_DIBLA, tr|A0A3P7LVE8|A0A3P7LVE8_DIBLA, tr|A0A3P7LYX6|A0A3P7LYX6_DIBLA, tr|A0A3P7LZH3|A0A3P7LZH3_DIBLA, tr|A0A3P7M3D5|A0A3P7M3D5_DIBLA, tr|A0A3P7MPL3|A0A3P7MPL3_DIBLA, tr|A0A3P7NLR7|A…	tr|A0A915ETF9|A0A915ETF9_9CEST, tr|A0A915EV34|A0A915EV34_9CEST, tr|A0A915EWN7|A0A915EWN7_9CEST, tr|A0A915EZ33|A0A915EZ33_9CEST, tr|A0A915EZL6|A0A915EZL6_9CEST, tr|A0A915F059|A0A915F059_9CEST, tr|A0A915F0D4|A0A915F0D4_9CEST, tr|A0A915F0F9|A0A915F0F9_9CEST	tr|W6TYR3|W6TYR3_ECHGR, tr|W6U3T6|W6U3T6_ECHGR, tr|W6U5G9|W6U5G9_ECHGR, tr|W6UI05|W6UI05_ECHGR, tr|W6UMC7|W6UMC7_ECHGR, tr|W6UV79|W6UV79_ECHGR	tr|A0A068Y0R8|A0A068Y0R8_ECHMU, tr|A0A068Y219|A0A068Y219_ECHMU, tr|A0A068Y3Q8|A0A068Y3Q8_ECHMU, tr|A0A068Y4H6|A0A068Y4H6_ECHMU, tr|A0A068Y905|A0A068Y905_ECHMU, tr|A0A068YBJ8|A0A068YBJ8_ECHMU, tr|A0A068YBU5|A0A068YBU5_ECHMU, tr|A0A087VWV8|A0A087VWV8_ECHMU, tr|A0A087W061|A0A087W061_ECHMU, tr|A0A0S4MLL6|A0A0S4MLL6_ECHMU, tr|A0A0S4MLX6|A0A0S4MLX6_ECHMU, tr|A0A0S4MP21|A0A0S4MP21_ECHMU	tr|A0A0R3SG47|A0A0R3SG47_HYMDI, tr|A0A0R3SHZ9|A0A0R3SHZ9_HYMDI, tr|A0A0R3SVK2|A0A0R3SVK2_HYMDI, tr|A0A158QDH0|A0A158QDH0_HYMDI, tr|A0A158QGB3|A0A158QGB3_HYMDI	tr|A0A0R3WHS1|A0A0R3WHS1_HYDTA, tr|A0A0R3WHS2|A0A0R3WHS2_HYDTA, tr|A0A0R3WKK7|A0A0R3WKK7_HYDTA, tr|A0A0R3WRQ6|A0A0R3WRQ6_HYDTA, tr|A0A0R3WSM3|A0A0R3WSM3_HYDTA, tr|A0A0R3WVA2|A0A0R3WVA2_HYDTA, tr|A0A0R3WVG9|A0A0R3WVG9_HYDTA, tr|A0A0R3WW61|A0A0R3WW61_HYDTA, tr|A0A0R3WXQ2|A0A0R3WXQ2_HYDTA, tr|A0A0R3WYV7|A0A0R3WYV7_HYDTA, tr|A0A0R3XBK1|A0A0R3XBK1_HYDTA, tr|A0A158RD93|A0A158RD93_HYDTA, tr|A0A3P7GWP4|A…	tr|A0A0R3U4F7|A0A0R3U4F7_MESCO, tr|A0A0R3UBB5|A0A0R3UBB5_MESCO, tr|A0A158QS92|A0A158QS92_MESCO, tr|A0A158QTX2|A0A158QTX2_MESCO, tr|A0A3P6GNZ8|A0A3P6GNZ8_MESCO	tr|A0A0R3T6N3|A0A0R3T6N3_RODNA, tr|A0A0R3T7T8|A0A0R3T7T8_RODNA, tr|A0A0R3TB24|A0A0R3TB24_RODNA, tr|A0A0R3TBU7|A0A0R3TBU7_RODNA, tr|A0A0R3TC77|A0A0R3TC77_RODNA, tr|A0A0R3TD08|A0A0R3TD08_RODNA, tr|A0A0R3TE85|A0A0R3TE85_RODNA, tr|A0A0R3TG91|A0A0R3TG91_RODNA, tr|A0A0R3TGB8|A0A0R3TGB8_RODNA, tr|A0A0R3TH49|A0A0R3TH49_RODNA, tr|A0A0R3THI7|A0A0R3THI7_RODNA, tr|A0A0R3TI13|A0A0R3TI13_RODNA, tr|A0A0R3TI19|A…	tr|A0A183SJ07|A0A183SJ07_SCHSO, tr|A0A183SJ08|A0A183SJ08_SCHSO, tr|A0A183SLF9|A0A183SLF9_SCHSO, tr|A0A183SUS4|A0A183SUS4_SCHSO, tr|A0A183SYB2|A0A183SYB2_SCHSO, tr|A0A183SZ25|A0A183SZ25_SCHSO, tr|A0A3P7CCG0|A0A3P7CCG0_SCHSO, tr|A0A3P7DFD4|A0A3P7DFD4_SCHSO, tr|A0A3P7ETQ8|A0A3P7ETQ8_SCHSO, tr|A0A3P7EWG9|A0A3P7EWG9_SCHSO	tr|A0A0R3VWE5|A0A0R3VWE5_TAEAS, tr|A0A0R3VWM6|A0A0R3VWM6_TAEAS, tr|A0A0R3VWM7|A0A0R3VWM7_TAEAS, tr|A0A0R3VXN9|A0A0R3VXN9_TAEAS, tr|A0A0R3W022|A0A0R3W022_TAEAS, tr|A0A0R3W0E5|A0A0R3W0E5_TAEAS, tr|A0A0R3W261|A0A0R3W261_TAEAS, tr|A0A0R3WC95|A0A0R3WC95_TAEAS, tr|A0A0R3WCC6|A0A0R3WCC6_TAEAS, tr|A0A0R3WES6|A0A0R3WES6_TAEAS, tr|A0A0R3WES7|A0A0R3WES7_TAEAS, tr|A0A0R3WG97|A0A0R3WG97_TAEAS, tr|A0A0R3WH42|A…		g2449.t1, g2449.t2, g6696.t1, g6696.t2	MSTRG.2861.1.p1, MSTRG.6920.1.p1, MSTRG.6921.1.p1, MSTRG.6922.1.p3, MSTRG.6923.1.p1, MSTRG.6924.1.p1, MSTRG.6925.1.p1, MSTRG.6926.1.p3
OG0000041		tr|A0A3P6PA51|A0A3P6PA51_DIBLA, tr|A0A3P6PIW5|A0A3P6PIW5_DIBLA, tr|A0A3P6SI75|A0A3P6SI75_DIBLA, tr|A0A3P6TRE3|A0A3P6TRE3_DIBLA, tr|A0A3P6TU36|A0A3P6TU36_DIBLA, tr|A0A3P6TUA8|A0A3P6TUA8_DIBLA, tr|A0A3P6U068|A0A3P6U068_DIBLA, tr|A0A3P6V9R5|A0A3P6V9R5_DIBLA, tr|A0A3P7KWG6|A0A3P7KWG6_DIBLA, tr|A0A3P7L8T7|A0A3P7L8T7_DIBLA, tr|A0A3P7LA36|A0A3P7LA36_DIBLA, tr|A0A3P7LDV5|A0A3P7LDV5_DIBLA, tr|A0A3P7LEL1|A…	tr|A0A915F0D9|A0A915F0D9_9CEST	tr|W6UBD9|W6UBD9_ECHGR	tr|A0A068Y8M9|A0A068Y8M9_ECHMU, tr|A0A068YFL1|A0A068YFL1_ECHMU	tr|A0A0R3SAL4|A0A0R3SAL4_HYMDI	tr|A0A0R3X1W9|A0A0R3X1W9_HYDTA	tr|A0A0R3UG69|A0A0R3UG69_MESCO, tr|A0A0R3UG70|A0A0R3UG70_MESCO	tr|A0A0R3T7H5|A0A0R3T7H5_RODNA, tr|A0A0R3T7H6|A0A0R3T7H6_RODNA	tr|A0A183S7H2|A0A183S7H2_SCHSO, tr|A0A183S7N9|A0A183S7N9_SCHSO, tr|A0A183S7S6|A0A183S7S6_SCHSO, tr|A0A183S8K8|A0A183S8K8_SCHSO, tr|A0A183SA93|A0A183SA93_SCHSO, tr|A0A183SAG2|A0A183SAG2_SCHSO, tr|A0A183SDJ7|A0A183SDJ7_SCHSO, tr|A0A183SDM5|A0A183SDM5_SCHSO, tr|A0A183SDV9|A0A183SDV9_SCHSO, tr|A0A183SE37|A0A183SE37_SCHSO, tr|A0A183SEE4|A0A183SEE4_SCHSO, tr|A0A183SEY9|A0A183SEY9_SCHSO, tr|A0A183SF88|A…	tr|A0A0R3W4L6|A0A0R3W4L6_TAEAS	Tnyl_g04104_i1, Tnyl_g04104_i2, Tnyl_g04104_i3, Tnyl_g04104_i4, Tnyl_g04104_i5	g1099.t1, g1099.t2	MSTRG.1257.2.p1, MSTRG.1458.1.p1
OG0000042		tr|A0A3P6PD91|A0A3P6PD91_DIBLA, tr|A0A3P6PL78|A0A3P6PL78_DIBLA, tr|A0A3P6PZK6|A0A3P6PZK6_DIBLA, tr|A0A3P6Q492|A0A3P6Q492_DIBLA, tr|A0A3P6Q9P4|A0A3P6Q9P4_DIBLA, tr|A0A3P6TN45|A0A3P6TN45_DIBLA, tr|A0A3P6U7D0|A0A3P6U7D0_DIBLA, tr|A0A3P7KXM0|A0A3P7KXM0_DIBLA, tr|A0A3P7LB91|A0A3P7LB91_DIBLA, tr|A0A3P7LFF8|A0A3P7LFF8_DIBLA, tr|A0A3P7LJR7|A0A3P7LJR7_DIBLA, tr|A0A3P7LRU4|A0A3P7LRU4_DIBLA, tr|A0A3P7MYM9|A…		tr|U6JCY4|U6JCY4_ECHGR, tr|U6JD33|U6JD33_ECHGR, tr|U6JF24|U6JF24_ECHGR, tr|U6JF37|U6JF37_ECHGR, tr|U6JJK4|U6JJK4_ECHGR, tr|U6JJK9|U6JJK9_ECHGR, tr|W6UE35|W6UE35_ECHGR, tr|W6UEZ6|W6UEZ6_ECHGR, tr|W6UFK6|W6UFK6_ECHGR, tr|W6UN97|W6UN97_ECHGR, tr|W6V1D9|W6V1D9_ECHGR	tr|A0A068XZ27|A0A068XZ27_ECHMU, tr|A0A068Y429|A0A068Y429_ECHMU, tr|A0A087VXF3|A0A087VXF3_ECHMU, tr|A0A087VXF9|A0A087VXF9_ECHMU, tr|A0A087VXG4|A0A087VXG4_ECHMU, tr|A0A087VXH5|A0A087VXH5_ECHMU, tr|A0A087VXI0|A0A087VXI0_ECHMU, tr|A0A087VXP3|A0A087VXP3_ECHMU, tr|A0A087VXS0|A0A087VXS0_ECHMU, tr|A0A087VXS6|A0A087VXS6_ECHMU, tr|A0A087VXU8|A0A087VXU8_ECHMU, tr|A0A087VXV1|A0A087VXV1_ECHMU, tr|A0A087VXV5|A…	tr|A0A0R3S8A7|A0A0R3S8A7_HYMDI, tr|A0A0R3S9U0|A0A0R3S9U0_HYMDI, tr|A0A0R3SG61|A0A0R3SG61_HYMDI, tr|A0A0R3SG62|A0A0R3SG62_HYMDI, tr|A0A0R3SGG2|A0A0R3SGG2_HYMDI, tr|A0A0R3SGG3|A0A0R3SGG3_HYMDI, tr|A0A0R3SLK4|A0A0R3SLK4_HYMDI, tr|A0A0R3SLK5|A0A0R3SLK5_HYMDI, tr|A0A0R3STC6|A0A0R3STC6_HYMDI	tr|A0A0R3WKK3|A0A0R3WKK3_HYDTA, tr|A0A0R3WLJ2|A0A0R3WLJ2_HYDTA, tr|A0A0R3WM05|A0A0R3WM05_HYDTA, tr|A0A0R3WM06|A0A0R3WM06_HYDTA, tr|A0A0R3WTK9|A0A0R3WTK9_HYDTA, tr|A0A0R3WZT5|A0A0R3WZT5_HYDTA, tr|A0A0R3X744|A0A0R3X744_HYDTA, tr|A0A0R3X7T9|A0A0R3X7T9_HYDTA, tr|A0A0R3X9R1|A0A0R3X9R1_HYDTA, tr|A0A0R3XC44|A0A0R3XC44_HYDTA, tr|A0A0R3XDM2|A0A0R3XDM2_HYDTA	tr|A0A0R3UE25|A0A0R3UE25_MESCO, tr|A0A0R3ULR1|A0A0R3ULR1_MESCO	tr|A0A0R3T0S8|A0A0R3T0S8_RODNA, tr|A0A0R3T2C0|A0A0R3T2C0_RODNA, tr|A0A0R3T2C1|A0A0R3T2C1_RODNA, tr|A0A0R3T2C2|A0A0R3T2C2_RODNA, tr|A0A0R3T2C3|A0A0R3T2C3_RODNA, tr|A0A0R3T2C4|A0A0R3T2C4_RODNA, tr|A0A0R3T2C5|A0A0R3T2C5_RODNA, tr|A0A0R3T5J0|A0A0R3T5J0_RODNA, tr|A0A0R3T5J1|A0A0R3T5J1_RODNA, tr|A0A0R3TAG6|A0A0R3TAG6_RODNA, tr|A0A0R3TBQ1|A0A0R3TBQ1_RODNA, tr|A0A0R3TIB2|A0A0R3TIB2_RODNA, tr|A0A0R3TKA5|A…	tr|A0A0X3PP21|A0A0X3PP21_SCHSO, tr|A0A183STP3|A0A183STP3_SCHSO, tr|A0A183STR7|A0A183STR7_SCHSO, tr|A0A183TJG2|A0A183TJG2_SCHSO, tr|A0A183TMV7|A0A183TMV7_SCHSO, tr|A0A183TR20|A0A183TR20_SCHSO	tr|A0A0R3VTG1|A0A0R3VTG1_TAEAS, tr|A0A0R3VUS9|A0A0R3VUS9_TAEAS, tr|A0A0R3VV83|A0A0R3VV83_TAEAS, tr|A0A0R3VV84|A0A0R3VV84_TAEAS, tr|A0A0R3VV85|A0A0R3VV85_TAEAS, tr|A0A0R3VV86|A0A0R3VV86_TAEAS, tr|A0A0R3VVQ8|A0A0R3VVQ8_TAEAS, tr|A0A0R3VXE0|A0A0R3VXE0_TAEAS, tr|A0A0R3VXE1|A0A0R3VXE1_TAEAS, tr|A0A0R3VXG4|A0A0R3VXG4_TAEAS, tr|A0A0R3VXH0|A0A0R3VXH0_TAEAS, tr|A0A0R3VXN7|A0A0R3VXN7_TAEAS, tr|A0A0R3VY66|A…		g2452.t1, g2453.t1, g2810.t1, g2811.t1, g2812.t1, g2813.t1, g2814.t1, g2815.t1, g3197.t1, g3202.t1, g3203.t1, g3204.t1, g3204.t2, g3206.t1, g5658.t1, g5710.t1, g5710.t2, g730.t1	MSTRG.3291.1.p1, MSTRG.3292.1.p1, MSTRG.3295.1.p1, MSTRG.3296.1.p1, MSTRG.3769.1.p1, MSTRG.3772.1.p1, MSTRG.3774.1.p1, MSTRG.6720.1.p1, MSTRG.6786.1.p1, MSTRG.833.1.p1
OG0000043	sp|G5EBR3|GLUCL_CAEEL, sp|Q09453|GLRB4_CAEEL, sp|Q17328|GLUCB_CAEEL, tr|A0A4V0IJ32|A0A4V0IJ32_CAEEL, tr|A0A4V0IK64|A0A4V0IK64_CAEEL, tr|A0A4V0IK93|A0A4V0IK93_CAEEL, tr|A0A4V0IKB1|A0A4V0IKB1_CAEEL, tr|A0A4V0IKM8|A0A4V0IKM8_CAEEL, tr|A0A4V0IKP2|A0A4V0IKP2_CAEEL, tr|A0A4V0ILI0|A0A4V0ILI0_CAEEL, tr|A0A4V0ILX4|A0A4V0ILX4_CAEEL, tr|A0A4V0IN81|A0A4V0IN81_CAEEL, tr|A0A4V0INF0|A0A4V0INF0_CAEEL, tr|A0A4V6M…	tr|A0A3P6QAK1|A0A3P6QAK1_DIBLA, tr|A0A3P6TQ21|A0A3P6TQ21_DIBLA, tr|A0A3P7KWP0|A0A3P7KWP0_DIBLA, tr|A0A3P7KYB2|A0A3P7KYB2_DIBLA, tr|A0A3P7L1T5|A0A3P7L1T5_DIBLA, tr|A0A3P7LAP3|A0A3P7LAP3_DIBLA, tr|A0A3P7LBV7|A0A3P7LBV7_DIBLA, tr|A0A3P7LCU4|A0A3P7LCU4_DIBLA, tr|A0A3P7LGN4|A0A3P7LGN4_DIBLA, tr|A0A3P7NM20|A0A3P7NM20_DIBLA, tr|A0A3P7NV13|A0A3P7NV13_DIBLA, tr|A0A3P7P3D8|A0A3P7P3D8_DIBLA, tr|A0A3P7QWE2|A…		tr|U6J8V0|U6J8V0_ECHGR, tr|W6UAH0|W6UAH0_ECHGR, tr|W6UCW2|W6UCW2_ECHGR, tr|W6UDX0|W6UDX0_ECHGR, tr|W6UGY2|W6UGY2_ECHGR, tr|W6UKH7|W6UKH7_ECHGR, tr|W6UR41|W6UR41_ECHGR, tr|W6UX35|W6UX35_ECHGR	tr|A0A068XZA7|A0A068XZA7_ECHMU, tr|A0A068Y380|A0A068Y380_ECHMU, tr|A0A068Y679|A0A068Y679_ECHMU, tr|A0A068YAE9|A0A068YAE9_ECHMU, tr|A0A068YF69|A0A068YF69_ECHMU, tr|A0A068YKG1|A0A068YKG1_ECHMU, tr|A0A068YMB7|A0A068YMB7_ECHMU	tr|A0A0R3S907|A0A0R3S907_HYMDI, tr|A0A0R3SEI1|A0A0R3SEI1_HYMDI, tr|A0A0R3SJQ0|A0A0R3SJQ0_HYMDI, tr|A0A0R3SRH4|A0A0R3SRH4_HYMDI, tr|A0A0R3SSB2|A0A0R3SSB2_HYMDI, tr|A0A158QEE5|A0A158QEE5_HYMDI	tr|A0A0R3WL16|A0A0R3WL16_HYDTA, tr|A0A0R3WMI5|A0A0R3WMI5_HYDTA, tr|A0A0R3WT39|A0A0R3WT39_HYDTA, tr|A0A0R3X1V7|A0A0R3X1V7_HYDTA, tr|A0A0R3X4J8|A0A0R3X4J8_HYDTA, tr|A0A0R3X4L4|A0A0R3X4L4_HYDTA, tr|A0A0R3XAQ2|A0A0R3XAQ2_HYDTA, tr|A0A3P7FUX8|A0A3P7FUX8_HYDTA	tr|A0A0R3U2G6|A0A0R3U2G6_MESCO, tr|A0A0R3UFU9|A0A0R3UFU9_MESCO, tr|A0A0R3UH23|A0A0R3UH23_MESCO, tr|A0A0R3UHY4|A0A0R3UHY4_MESCO, tr|A0A0R3UKT8|A0A0R3UKT8_MESCO, tr|A0A0R3UKT9|A0A0R3UKT9_MESCO, tr|A0A0R3UMU8|A0A0R3UMU8_MESCO	tr|A0A0R3T170|A0A0R3T170_RODNA, tr|A0A0R3T355|A0A0R3T355_RODNA, tr|A0A0R3T4Z8|A0A0R3T4Z8_RODNA, tr|A0A0R3TAY6|A0A0R3TAY6_RODNA, tr|A0A0R3TEM1|A0A0R3TEM1_RODNA, tr|A0A0R3TK61|A0A0R3TK61_RODNA, tr|A0A0R3TPG4|A0A0R3TPG4_RODNA	tr|A0A183S940|A0A183S940_SCHSO, tr|A0A183SAB6|A0A183SAB6_SCHSO, tr|A0A183SPC0|A0A183SPC0_SCHSO, tr|A0A183SQX4|A0A183SQX4_SCHSO, tr|A0A183SR08|A0A183SR08_SCHSO, tr|A0A183SR09|A0A183SR09_SCHSO, tr|A0A183T020|A0A183T020_SCHSO, tr|A0A183T3H7|A0A183T3H7_SCHSO, tr|A0A183TD55|A0A183TD55_SCHSO, tr|A0A183TRD9|A0A183TRD9_SCHSO, tr|A0A3P7CSA5|A0A3P7CSA5_SCHSO	tr|A0A0R3VSY2|A0A0R3VSY2_TAEAS, tr|A0A0R3VVV1|A0A0R3VVV1_TAEAS, tr|A0A0R3VWQ1|A0A0R3VWQ1_TAEAS, tr|A0A0R3W6P3|A0A0R3W6P3_TAEAS, tr|A0A0R3W9B0|A0A0R3W9B0_TAEAS, tr|A0A0R3WE96|A0A0R3WE96_TAEAS, tr|A0A0R3WE97|A0A0R3WE97_TAEAS	Tnyl_g07857_i1, Tnyl_g07857_i10, Tnyl_g07857_i11, Tnyl_g07857_i12, Tnyl_g07857_i13, Tnyl_g07857_i14, Tnyl_g07857_i15, Tnyl_g07857_i16, Tnyl_g07857_i17, Tnyl_g07857_i18, Tnyl_g07857_i19, Tnyl_g07857_i2, Tnyl_g07857_i3, Tnyl_g07857_i4, Tnyl_g07857_i5, Tnyl_g07857_i6, Tnyl_g07857_i7, Tnyl_g07857_i8, Tnyl_g07857_i9, Tnyl_g16858_i1, Tnyl_g16858_i2	g3899.t1, g3900.t1, g3901.t1, g4395.t1, g4396.t1, g5563.t1, g8434.t1, g8434.t2, g9794.t1	MSTRG.10033.1.p1, MSTRG.11707.1.p1, MSTRG.4612.1.p1, MSTRG.4613.1.p1, MSTRG.5192.1.p1, MSTRG.5193.1.p1, MSTRG.6600.1.p1, MSTRG.6600.2.p1
OG0000044	sp|P34274|TIPRL_CAEEL	tr|A0A3P6PJK7|A0A3P6PJK7_DIBLA, tr|A0A3P6QC77|A0A3P6QC77_DIBLA, tr|A0A3P6QCE1|A0A3P6QCE1_DIBLA, tr|A0A3P6QT16|A0A3P6QT16_DIBLA, tr|A0A3P6QXG5|A0A3P6QXG5_DIBLA, tr|A0A3P6RX95|A0A3P6RX95_DIBLA, tr|A0A3P6S3T2|A0A3P6S3T2_DIBLA, tr|A0A3P6S552|A0A3P6S552_DIBLA, tr|A0A3P6SNF9|A0A3P6SNF9_DIBLA, tr|A0A3P6SQ55|A0A3P6SQ55_DIBLA, tr|A0A3P6T257|A0A3P6T257_DIBLA, tr|A0A3P6T3U0|A0A3P6T3U0_DIBLA, tr|A0A3P6THV6|A…	tr|A0A915EY11|A0A915EY11_9CEST	tr|W6UPX3|W6UPX3_ECHGR	tr|A0A068Y2W6|A0A068Y2W6_ECHMU	tr|A0A0R3S848|A0A0R3S848_HYMDI	tr|A0A0R3X6R0|A0A0R3X6R0_HYDTA	tr|A0A0R3U8E6|A0A0R3U8E6_MESCO	tr|A0A0R3TUC9|A0A0R3TUC9_RODNA	tr|A0A183S761|A0A183S761_SCHSO, tr|A0A183S7T8|A0A183S7T8_SCHSO, tr|A0A183S8A4|A0A183S8A4_SCHSO, tr|A0A183S8Z9|A0A183S8Z9_SCHSO, tr|A0A183S9Z0|A0A183S9Z0_SCHSO, tr|A0A183SE54|A0A183SE54_SCHSO, tr|A0A183SG09|A0A183SG09_SCHSO, tr|A0A183SH82|A0A183SH82_SCHSO, tr|A0A183SHY1|A0A183SHY1_SCHSO, tr|A0A183SI98|A0A183SI98_SCHSO, tr|A0A183SIQ1|A0A183SIQ1_SCHSO, tr|A0A183SLV6|A0A183SLV6_SCHSO, tr|A0A183SPL8|A…	tr|A0A0R3W7K0|A0A0R3W7K0_TAEAS	Tnyl_g07406_i1, Tnyl_g07406_i2, Tnyl_g07406_i3	g8186.t1	MSTRG.9729.1.p1, MSTRG.9729.2.p1, MSTRG.9729.3.p1
OG0000045	sp|P45442|LAG2_CAEEL, sp|Q9TVY6|SPE9_CAEEL, tr|H2KYS0|H2KYS0_CAEEL, tr|Q9U1T8|Q9U1T8_CAEEL, tr|Q9U1T9|Q9U1T9_CAEEL, tr|Q9XTS9|Q9XTS9_CAEEL	tr|A0A3P6UQ55|A0A3P6UQ55_DIBLA, tr|A0A3P7L3C2|A0A3P7L3C2_DIBLA, tr|A0A3P7LE49|A0A3P7LE49_DIBLA, tr|A0A3P7M7T4|A0A3P7M7T4_DIBLA, tr|A0A3P7NMD8|A0A3P7NMD8_DIBLA, tr|A0A3P7P061|A0A3P7P061_DIBLA	tr|A0A915EWS4|A0A915EWS4_9CEST, tr|A0A915EYM7|A0A915EYM7_9CEST	tr|W6UBJ3|W6UBJ3_ECHGR, tr|W6UGN1|W6UGN1_ECHGR, tr|W6UP10|W6UP10_ECHGR, tr|W6US40|W6US40_ECHGR, tr|W6UTY5|W6UTY5_ECHGR, tr|W6UXY9|W6UXY9_ECHGR, tr|W6V9S3|W6V9S3_ECHGR	tr|A0A068XTW7|A0A068XTW7_ECHMU, tr|A0A068XWK4|A0A068XWK4_ECHMU, tr|A0A068Y7W3|A0A068Y7W3_ECHMU, tr|A0A068Y8R6|A0A068Y8R6_ECHMU, tr|A0A068YC77|A0A068YC77_ECHMU, tr|A0A068YFA2|A0A068YFA2_ECHMU, tr|A0A087W1W3|A0A087W1W3_ECHMU	tr|A0A0R3S7S7|A0A0R3S7S7_HYMDI, tr|A0A0R3SDY0|A0A0R3SDY0_HYMDI, tr|A0A0R3SDY1|A0A0R3SDY1_HYMDI, tr|A0A0R3SHT8|A0A0R3SHT8_HYMDI, tr|A0A0R3SW45|A0A0R3SW45_HYMDI, tr|A0A0R3SY96|A0A0R3SY96_HYMDI, tr|A0A3P6XCA8|A0A3P6XCA8_HYMDI, tr|A0A3P6Z694|A0A3P6Z694_HYMDI	tr|A0A0R3WKC3|A0A0R3WKC3_HYDTA, tr|A0A0R3X2E3|A0A0R3X2E3_HYDTA, tr|A0A0R3X2E5|A0A0R3X2E5_HYDTA, tr|A0A0R3X2W5|A0A0R3X2W5_HYDTA, tr|A0A0R3XAA5|A0A0R3XAA5_HYDTA, tr|A0A3P7FZI6|A0A3P7FZI6_HYDTA	tr|A0A0R3UAX4|A0A0R3UAX4_MESCO, tr|A0A0R3UIL6|A0A0R3UIL6_MESCO, tr|A0A0R3UQB5|A0A0R3UQB5_MESCO, tr|A0A158QSL3|A0A158QSL3_MESCO, tr|A0A3P6H8I2|A0A3P6H8I2_MESCO, tr|A0A3P6HSD7|A0A3P6HSD7_MESCO	tr|A0A0R3T1F8|A0A0R3T1F8_RODNA, tr|A0A0R3T3Y6|A0A0R3T3Y6_RODNA, tr|A0A0R3TBD6|A0A0R3TBD6_RODNA, tr|A0A0R3TEJ2|A0A0R3TEJ2_RODNA, tr|A0A0R3TEL6|A0A0R3TEL6_RODNA, tr|A0A0R3TXV5|A0A0R3TXV5_RODNA, tr|A0A0R3TXX6|A0A0R3TXX6_RODNA, tr|A0A0R3U098|A0A0R3U098_RODNA, tr|A0A0R3U0H7|A0A0R3U0H7_RODNA, tr|A0A158QH96|A0A158QH96_RODNA, tr|A0A3P7S4T9|A0A3P7S4T9_RODNA, tr|A0A3P7T5U8|A0A3P7T5U8_RODNA, tr|A0A3P7VAW9|A…	tr|A0A183S792|A0A183S792_SCHSO, tr|A0A183TIC8|A0A183TIC8_SCHSO	tr|A0A0R3VT63|A0A0R3VT63_TAEAS, tr|A0A0R3W6G6|A0A0R3W6G6_TAEAS, tr|A0A0R3WA99|A0A0R3WA99_TAEAS, tr|A0A0R3WB43|A0A0R3WB43_TAEAS, tr|A0A158R9M0|A0A158R9M0_TAEAS, tr|A0A3P6NR57|A0A3P6NR57_TAEAS, tr|A0A3P6R5B2|A0A3P6R5B2_TAEAS		g2644.t1, g2645.t1, g2645.t2, g2926.t1, g4734.t1, g4734.t2, g6842.t1, g953.t1, g954.t1, g954.t2	MSTRG.1092.1.p1, MSTRG.1092.1.p16, MSTRG.1092.2.p1, MSTRG.1092.2.p20, MSTRG.1092.2.p8, MSTRG.1092.3.p1, MSTRG.1092.4.p1, MSTRG.1092.5.p1, MSTRG.1092.6.p1, MSTRG.1093.1.p1, MSTRG.1093.2.p1, MSTRG.1093.2.p2, MSTRG.1093.2.p5, MSTRG.1093.3.p1, MSTRG.1093.4.p1, MSTRG.1093.4.p2, MSTRG.1093.4.p5, MSTRG.1093.5.p1, MSTRG.1093.5.p2, MSTRG.1093.5.p8, MSTRG.1093.6.p1, MSTRG.3095.1.p1, MSTRG.3095.1.p2, MSTRG.…
OG0000046	tr|A0A486WV95|A0A486WV95_CAEEL, tr|O45087|O45087_CAEEL	tr|A0A3P6NY39|A0A3P6NY39_DIBLA, tr|A0A3P7LBK6|A0A3P7LBK6_DIBLA, tr|A0A3P7LQF4|A0A3P7LQF4_DIBLA, tr|A0A3P7LWH7|A0A3P7LWH7_DIBLA, tr|A0A3P7NRW9|A0A3P7NRW9_DIBLA, tr|A0A3P7P0J2|A0A3P7P0J2_DIBLA, tr|A0A3P7P113|A0A3P7P113_DIBLA, tr|A0A3P7PHN2|A0A3P7PHN2_DIBLA, tr|A0A3P7PLD8|A0A3P7PLD8_DIBLA, tr|A0A3P7R5Q7|A0A3P7R5Q7_DIBLA		tr|U6J251|U6J251_ECHGR, tr|W6U5B5|W6U5B5_ECHGR, tr|W6UCP0|W6UCP0_ECHGR	tr|A0A068Y5H7|A0A068Y5H7_ECHMU, tr|A0A068Y7Y7|A0A068Y7Y7_ECHMU, tr|A0A087VYY4|A0A087VYY4_ECHMU	tr|A0A0R3SB12|A0A0R3SB12_HYMDI, tr|A0A158QFD1|A0A158QFD1_HYMDI, tr|A0A158QGA0|A0A158QGA0_HYMDI	tr|A0A0R3WJR5|A0A0R3WJR5_HYDTA, tr|A0A0R3WNN5|A0A0R3WNN5_HYDTA, tr|A0A0R3WWQ1|A0A0R3WWQ1_HYDTA, tr|A0A0R3X9L8|A0A0R3X9L8_HYDTA	tr|A0A0R3U553|A0A0R3U553_MESCO, tr|A0A0R3UHW1|A0A0R3UHW1_MESCO, tr|A0A0R3UKA3|A0A0R3UKA3_MESCO	tr|A0A0R3T0J6|A0A0R3T0J6_RODNA, tr|A0A0R3TME7|A0A0R3TME7_RODNA, tr|A0A0R3TQK4|A0A0R3TQK4_RODNA, tr|A0A3P7T4D1|A0A3P7T4D1_RODNA	tr|A0A183TN55|A0A183TN55_SCHSO, tr|A0A183TN56|A0A183TN56_SCHSO, tr|A0A183TNB4|A0A183TNB4_SCHSO, tr|A0A3P7CPC2|A0A3P7CPC2_SCHSO, tr|A0A3P7EKF5|A0A3P7EKF5_SCHSO	tr|A0A0R3VTW4|A0A0R3VTW4_TAEAS, tr|A0A0R3WCL1|A0A0R3WCL1_TAEAS, tr|A0A3P6R100|A0A3P6R100_TAEAS	Tnyl_g07377_i1, Tnyl_g07377_i10, Tnyl_g07377_i11, Tnyl_g07377_i12, Tnyl_g07377_i13, Tnyl_g07377_i14, Tnyl_g07377_i15, Tnyl_g07377_i16, Tnyl_g07377_i17, Tnyl_g07377_i18, Tnyl_g07377_i19, Tnyl_g07377_i2, Tnyl_g07377_i20, Tnyl_g07377_i21, Tnyl_g07377_i22, Tnyl_g07377_i23, Tnyl_g07377_i24, Tnyl_g07377_i25, Tnyl_g07377_i26, Tnyl_g07377_i27, Tnyl_g07377_i28, Tnyl_g07377_i29, Tnyl_g07377_i3, Tnyl_g07377…	g1899.t1, g1899.t2, g1899.t3, g7536.t1, g7536.t2, g8040.t1	MSTRG.2202.1.p1, MSTRG.2202.2.p1, MSTRG.2202.3.p1, MSTRG.8960.1.p1, MSTRG.8960.2.p1, MSTRG.8960.3.p1, MSTRG.8960.3.p6, MSTRG.9551.1.p1, MSTRG.9551.2.p1, MSTRG.9551.3.p1, MSTRG.9551.3.p2, MSTRG.9551.4.p1, MSTRG.9551.4.p3
OG0000047	tr|G5EBK7|G5EBK7_CAEEL, tr|G5ECK8|G5ECK8_CAEEL, tr|G5EDP7|G5EDP7_CAEEL, tr|G5EEZ8|G5EEZ8_CAEEL, tr|L8E6J1|L8E6J1_CAEEL, tr|O02315|O02315_CAEEL, tr|Q19730|Q19730_CAEEL	tr|A0A3P6PC26|A0A3P6PC26_DIBLA, tr|A0A3P6PFG5|A0A3P6PFG5_DIBLA, tr|A0A3P6QZ02|A0A3P6QZ02_DIBLA, tr|A0A3P6RVM3|A0A3P6RVM3_DIBLA, tr|A0A3P6T9C7|A0A3P6T9C7_DIBLA, tr|A0A3P6TWW5|A0A3P6TWW5_DIBLA, tr|A0A3P6U0N9|A0A3P6U0N9_DIBLA, tr|A0A3P6UK83|A0A3P6UK83_DIBLA, tr|A0A3P7L939|A0A3P7L939_DIBLA, tr|A0A3P7L9F1|A0A3P7L9F1_DIBLA, tr|A0A3P7LAY3|A0A3P7LAY3_DIBLA, tr|A0A3P7LCY1|A0A3P7LCY1_DIBLA, tr|A0A3P7LPN2|A…	tr|A0A915EYD4|A0A915EYD4_9CEST, tr|A0A915EZ88|A0A915EZ88_9CEST	tr|U6J884|U6J884_ECHGR, tr|U6JIG9|U6JIG9_ECHGR, tr|W6U5H4|W6U5H4_ECHGR, tr|W6UR23|W6UR23_ECHGR	tr|A0A068XWZ5|A0A068XWZ5_ECHMU, tr|A0A068XX47|A0A068XX47_ECHMU, tr|A0A068Y463|A0A068Y463_ECHMU, tr|A0A068YDX9|A0A068YDX9_ECHMU, tr|A0A068YMZ7|A0A068YMZ7_ECHMU, tr|A0A087VWI9|A0A087VWI9_ECHMU, tr|A0A087VX45|A0A087VX45_ECHMU	tr|A0A0R3SDQ9|A0A0R3SDQ9_HYMDI, tr|A0A0R3SGN3|A0A0R3SGN3_HYMDI, tr|A0A0R3SK48|A0A0R3SK48_HYMDI, tr|A0A0R3SZ20|A0A0R3SZ20_HYMDI, tr|A0A3P6WE30|A0A3P6WE30_HYMDI, tr|A0A3P6XQT1|A0A3P6XQT1_HYMDI, tr|A0A3P6ZZN0|A0A3P6ZZN0_HYMDI, tr|A0A3P7BWH4|A0A3P7BWH4_HYMDI, tr|A0A3P7BX00|A0A3P7BX00_HYMDI	tr|A0A0R3WIM7|A0A0R3WIM7_HYDTA, tr|A0A0R3WIN0|A0A0R3WIN0_HYDTA, tr|A0A0R3WT28|A0A0R3WT28_HYDTA, tr|A0A0R3WXH2|A0A0R3WXH2_HYDTA, tr|A0A0R3X0W2|A0A0R3X0W2_HYDTA, tr|A0A0R3X9U6|A0A0R3X9U6_HYDTA	tr|A0A0R3U803|A0A0R3U803_MESCO, tr|A0A0R3U9H4|A0A0R3U9H4_MESCO, tr|A0A0R3U9H5|A0A0R3U9H5_MESCO, tr|A0A0R3U9L9|A0A0R3U9L9_MESCO, tr|A0A0R3UA47|A0A0R3UA47_MESCO, tr|A0A0R3UAQ8|A0A0R3UAQ8_MESCO, tr|A0A0R3UAW8|A0A0R3UAW8_MESCO, tr|A0A0R3UB22|A0A0R3UB22_MESCO, tr|A0A0R3UBR9|A0A0R3UBR9_MESCO, tr|A0A0R3UCK1|A0A0R3UCK1_MESCO, tr|A0A0R3UDN9|A0A0R3UDN9_MESCO, tr|A0A0R3UQ97|A0A0R3UQ97_MESCO, tr|A0A0R3UQ98|A…	tr|A0A0R3T106|A0A0R3T106_RODNA, tr|A0A0R3TBV9|A0A0R3TBV9_RODNA, tr|A0A0R3TDB4|A0A0R3TDB4_RODNA, tr|A0A0R3TEA3|A0A0R3TEA3_RODNA, tr|A0A0R3TKE8|A0A0R3TKE8_RODNA, tr|A0A3P7RXT4|A0A3P7RXT4_RODNA, tr|A0A3P7RYG1|A0A3P7RYG1_RODNA	tr|A0A183S9F6|A0A183S9F6_SCHSO, tr|A0A183SB79|A0A183SB79_SCHSO, tr|A0A183SRR2|A0A183SRR2_SCHSO, tr|A0A183T116|A0A183T116_SCHSO, tr|A0A183TBA1|A0A183TBA1_SCHSO, tr|A0A183TGV0|A0A183TGV0_SCHSO, tr|A0A183TKP5|A0A183TKP5_SCHSO, tr|A0A183TPT3|A0A183TPT3_SCHSO, tr|A0A183TSA2|A0A183TSA2_SCHSO, tr|A0A3P7CMJ6|A0A3P7CMJ6_SCHSO, tr|A0A3P7DSV0|A0A3P7DSV0_SCHSO, tr|A0A3P7EZC6|A0A3P7EZC6_SCHSO, tr|A0A3P7F0I0|A…	tr|A0A0R3VWK5|A0A0R3VWK5_TAEAS, tr|A0A0R3VWL7|A0A0R3VWL7_TAEAS, tr|A0A0R3VXM9|A0A0R3VXM9_TAEAS, tr|A0A0R3VZ27|A0A0R3VZ27_TAEAS, tr|A0A0R3W0K8|A0A0R3W0K8_TAEAS, tr|A0A0R3W3N5|A0A0R3W3N5_TAEAS, tr|A0A0R3W8Z0|A0A0R3W8Z0_TAEAS, tr|A0A0R3WD27|A0A0R3WD27_TAEAS, tr|A0A0R3WES4|A0A0R3WES4_TAEAS, tr|A0A158R994|A0A158R994_TAEAS		g8628.t1, g9213.t1, g9303.t1, g9474.t1, g9656.t1	MSTRG.10260.1.p1, MSTRG.11023.1.p1, MSTRG.11023.2.p1, MSTRG.11023.2.p3, MSTRG.11132.1.p1, MSTRG.11332.1.p1, MSTRG.11542.1.p1, MSTRG.11542.2.p1, MSTRG.11542.3.p1
OG0000048	tr|A0A1N7SYT0|A0A1N7SYT0_CAEEL, tr|A0A1N7SYT1|A0A1N7SYT1_CAEEL, tr|A0A1N7SYT8|A0A1N7SYT8_CAEEL, tr|A0A1N7SYU0|A0A1N7SYU0_CAEEL, tr|A0A1N7SYU4|A0A1N7SYU4_CAEEL, tr|A0A1N7SYU6|A0A1N7SYU6_CAEEL, tr|A0A1N7SYV5|A0A1N7SYV5_CAEEL, tr|A0A1N7SYV7|A0A1N7SYV7_CAEEL, tr|A0A3B1DR32|A0A3B1DR32_CAEEL, tr|A0A3B1E4Z9|A0A3B1E4Z9_CAEEL, tr|A0A3B1E663|A0A3B1E663_CAEEL, tr|A0A3B1E695|A0A3B1E695_CAEEL, tr|G5EFB0|G5EFB…	tr|A0A3P6P3K9|A0A3P6P3K9_DIBLA, tr|A0A3P6SGT1|A0A3P6SGT1_DIBLA, tr|A0A3P6SQV0|A0A3P6SQV0_DIBLA, tr|A0A3P6SQX4|A0A3P6SQX4_DIBLA, tr|A0A3P6T232|A0A3P6T232_DIBLA, tr|A0A3P6TSB9|A0A3P6TSB9_DIBLA, tr|A0A3P6U2G5|A0A3P6U2G5_DIBLA, tr|A0A3P6U4Y8|A0A3P6U4Y8_DIBLA, tr|A0A3P7L057|A0A3P7L057_DIBLA, tr|A0A3P7LE15|A0A3P7LE15_DIBLA, tr|A0A3P7LHY6|A0A3P7LHY6_DIBLA, tr|A0A3P7LPY5|A0A3P7LPY5_DIBLA, tr|A0A3P7LT27|A…		tr|W6U667|W6U667_ECHGR, tr|W6U8D5|W6U8D5_ECHGR, tr|W6U9Q7|W6U9Q7_ECHGR, tr|W6UTM3|W6UTM3_ECHGR, tr|W6V158|W6V158_ECHGR	tr|A0A068Y901|A0A068Y901_ECHMU, tr|A0A087VZJ4|A0A087VZJ4_ECHMU, tr|A0A087VZJ5|A0A087VZJ5_ECHMU	tr|A0A0R3SD18|A0A0R3SD18_HYMDI, tr|A0A0R3SN80|A0A0R3SN80_HYMDI, tr|A0A0R3SW87|A0A0R3SW87_HYMDI, tr|A0A0R3SY13|A0A0R3SY13_HYMDI, tr|A0A3P6XXI7|A0A3P6XXI7_HYMDI, tr|A0A3P6ZGR8|A0A3P6ZGR8_HYMDI, tr|A0A3P7BPV5|A0A3P7BPV5_HYMDI	tr|A0A0R3WNW4|A0A0R3WNW4_HYDTA, tr|A0A0R3WPJ1|A0A0R3WPJ1_HYDTA, tr|A0A0R3WQR4|A0A0R3WQR4_HYDTA, tr|A0A0R3WTE4|A0A0R3WTE4_HYDTA, tr|A0A0R3WUB9|A0A0R3WUB9_HYDTA, tr|A0A0R3XBD6|A0A0R3XBD6_HYDTA, tr|A0A158RE73|A0A158RE73_HYDTA, tr|A0A3P7FSC2|A0A3P7FSC2_HYDTA, tr|A0A3P7HGX1|A0A3P7HGX1_HYDTA	tr|A0A158QU20|A0A158QU20_MESCO, tr|A0A158QUW9|A0A158QUW9_MESCO, tr|A0A158QVK7|A0A158QVK7_MESCO	tr|A0A0R3T515|A0A0R3T515_RODNA, tr|A0A0R3T574|A0A0R3T574_RODNA, tr|A0A0R3T8H2|A0A0R3T8H2_RODNA, tr|A0A0R3TGV2|A0A0R3TGV2_RODNA, tr|A0A0R3TUL7|A0A0R3TUL7_RODNA, tr|A0A0R3TUS2|A0A0R3TUS2_RODNA, tr|A0A0R3TYD1|A0A0R3TYD1_RODNA, tr|A0A0R3TZ15|A0A0R3TZ15_RODNA, tr|A0A0R3TZK9|A0A0R3TZK9_RODNA, tr|A0A0R3U0Q8|A0A0R3U0Q8_RODNA, tr|A0A158QID5|A0A158QID5_RODNA, tr|A0A3P7S0N3|A0A3P7S0N3_RODNA, tr|A0A3P7SXR3|A…	tr|A0A183SMM1|A0A183SMM1_SCHSO, tr|A0A183SPH0|A0A183SPH0_SCHSO, tr|A0A183SPH1|A0A183SPH1_SCHSO, tr|A0A183SQ96|A0A183SQ96_SCHSO, tr|A0A183SYZ2|A0A183SYZ2_SCHSO, tr|A0A183T4I4|A0A183T4I4_SCHSO, tr|A0A183T5H0|A0A183T5H0_SCHSO, tr|A0A3P7BXZ8|A0A3P7BXZ8_SCHSO, tr|A0A3P7C2V4|A0A3P7C2V4_SCHSO, tr|A0A3P7D9U2|A0A3P7D9U2_SCHSO	tr|A0A0R3W403|A0A0R3W403_TAEAS, tr|A0A0R3W404|A0A0R3W404_TAEAS, tr|A0A158R798|A0A158R798_TAEAS, tr|A0A158R968|A0A158R968_TAEAS	Tnyl_g11068_i1, Tnyl_g11068_i10, Tnyl_g11068_i11, Tnyl_g11068_i12, Tnyl_g11068_i13, Tnyl_g11068_i14, Tnyl_g11068_i15, Tnyl_g11068_i16, Tnyl_g11068_i17, Tnyl_g11068_i18, Tnyl_g11068_i19, Tnyl_g11068_i2, Tnyl_g11068_i20, Tnyl_g11068_i21, Tnyl_g11068_i22, Tnyl_g11068_i23, Tnyl_g11068_i24, Tnyl_g11068_i25, Tnyl_g11068_i3, Tnyl_g11068_i4, Tnyl_g11068_i5, Tnyl_g11068_i6, Tnyl_g11068_i7, Tnyl_g11068_i8,…	g7735.t1, g7735.t2, g8903.t1, g8903.t2, g8903.t3, g9618.t1, g9618.t2, g9618.t3, g9618.t4	MSTRG.10593.1.p1, MSTRG.10593.2.p1, MSTRG.10593.3.p1, MSTRG.11490.1.p1, MSTRG.11490.2.p1, MSTRG.11490.3.p1, MSTRG.11490.4.p1, MSTRG.11490.5.p1, MSTRG.11490.5.p2, MSTRG.11490.5.p5, MSTRG.11490.6.p1, MSTRG.9193.1.p1, MSTRG.9193.2.p1, MSTRG.9193.3.p1
OG0000049	sp|Q9BMN8|LAR_CAEEL, tr|A0A5S9MM89|A0A5S9MM89_CAEEL, tr|A0A5S9MN58|A0A5S9MN58_CAEEL, tr|G5EDC5|G5EDC5_CAEEL, tr|G5EE54|G5EE54_CAEEL, tr|L8E6H9|L8E6H9_CAEEL, tr|L8E6L2|L8E6L2_CAEEL, tr|L8E6W1|L8E6W1_CAEEL, tr|L8E6Z3|L8E6Z3_CAEEL, tr|L8E7X5|L8E7X5_CAEEL, tr|Q8I120|Q8I120_CAEEL, tr|V6CIQ1|V6CIQ1_CAEEL, tr|V6CJV7|V6CJV7_CAEEL	tr|A0A3P6PBW9|A0A3P6PBW9_DIBLA, tr|A0A3P6QE45|A0A3P6QE45_DIBLA, tr|A0A3P6QFA3|A0A3P6QFA3_DIBLA, tr|A0A3P6T0E6|A0A3P6T0E6_DIBLA, tr|A0A3P6T3I2|A0A3P6T3I2_DIBLA, tr|A0A3P6TTK5|A0A3P6TTK5_DIBLA, tr|A0A3P6V2X3|A0A3P6V2X3_DIBLA, tr|A0A3P7KYL0|A0A3P7KYL0_DIBLA, tr|A0A3P7KZS8|A0A3P7KZS8_DIBLA, tr|A0A3P7L562|A0A3P7L562_DIBLA, tr|A0A3P7LCY8|A0A3P7LCY8_DIBLA, tr|A0A3P7LIU6|A0A3P7LIU6_DIBLA, tr|A0A3P7LS40|A…		tr|W6U6U9|W6U6U9_ECHGR, tr|W6U815|W6U815_ECHGR, tr|W6U840|W6U840_ECHGR, tr|W6U8A1|W6U8A1_ECHGR, tr|W6U8E4|W6U8E4_ECHGR, tr|W6UAE0|W6UAE0_ECHGR, tr|W6UM25|W6UM25_ECHGR, tr|W6UVC8|W6UVC8_ECHGR	tr|A0A068Y9W7|A0A068Y9W7_ECHMU, tr|A0A068YGA5|A0A068YGA5_ECHMU, tr|A0A068YJC2|A0A068YJC2_ECHMU, tr|A0A087VX41|A0A087VX41_ECHMU	tr|A0A0R3S9B9|A0A0R3S9B9_HYMDI, tr|A0A0R3SBW3|A0A0R3SBW3_HYMDI, tr|A0A0R3SGW3|A0A0R3SGW3_HYMDI, tr|A0A158QFG9|A0A158QFG9_HYMDI, tr|A0A3P6XY30|A0A3P6XY30_HYMDI, tr|A0A3P6ZC44|A0A3P6ZC44_HYMDI, tr|A0A3P6ZV14|A0A3P6ZV14_HYMDI, tr|A0A3P7A2V2|A0A3P7A2V2_HYMDI, tr|A0A3P7B8U7|A0A3P7B8U7_HYMDI, tr|A0A3P7BH06|A0A3P7BH06_HYMDI	tr|A0A0R3WR09|A0A0R3WR09_HYDTA, tr|A0A0R3WUG0|A0A0R3WUG0_HYDTA, tr|A0A0R3WVG6|A0A0R3WVG6_HYDTA, tr|A0A0R3WWW2|A0A0R3WWW2_HYDTA, tr|A0A0R3X4Q1|A0A0R3X4Q1_HYDTA, tr|A0A158RDP8|A0A158RDP8_HYDTA, tr|A0A158RE89|A0A158RE89_HYDTA, tr|A0A158REJ9|A0A158REJ9_HYDTA, tr|A0A158RFA3|A0A158RFA3_HYDTA, tr|A0A3P7EXW4|A0A3P7EXW4_HYDTA, tr|A0A3P7FRH2|A0A3P7FRH2_HYDTA	tr|A0A0R3U1W9|A0A0R3U1W9_MESCO, tr|A0A0R3UHP0|A0A0R3UHP0_MESCO, tr|A0A0R3UKS6|A0A0R3UKS6_MESCO, tr|A0A158QS67|A0A158QS67_MESCO	tr|A0A0R3T0Z6|A0A0R3T0Z6_RODNA, tr|A0A0R3T5A6|A0A0R3T5A6_RODNA, tr|A0A0R3T7X7|A0A0R3T7X7_RODNA, tr|A0A0R3T945|A0A0R3T945_RODNA, tr|A0A0R3TCI6|A0A0R3TCI6_RODNA, tr|A0A0R3TEM0|A0A0R3TEM0_RODNA, tr|A0A0R3TH41|A0A0R3TH41_RODNA, tr|A0A0R3TVM7|A0A0R3TVM7_RODNA, tr|A0A0R3TXV7|A0A0R3TXV7_RODNA, tr|A0A158QH36|A0A158QH36_RODNA, tr|A0A158QHH5|A0A158QHH5_RODNA, tr|A0A158QHJ9|A0A158QHJ9_RODNA, tr|A0A158QIW7|A…	tr|A0A183SAP9|A0A183SAP9_SCHSO, tr|A0A183SDQ5|A0A183SDQ5_SCHSO, tr|A0A183SL81|A0A183SL81_SCHSO, tr|A0A183SMN2|A0A183SMN2_SCHSO, tr|A0A183SN69|A0A183SN69_SCHSO, tr|A0A183SRT8|A0A183SRT8_SCHSO, tr|A0A183STF0|A0A183STF0_SCHSO, tr|A0A183TRK1|A0A183TRK1_SCHSO, tr|A0A3P7CGF8|A0A3P7CGF8_SCHSO, tr|A0A3P7DGK0|A0A3P7DGK0_SCHSO	tr|A0A0R3W789|A0A0R3W789_TAEAS, tr|A0A158R6L5|A0A158R6L5_TAEAS, tr|A0A158R6L6|A0A158R6L6_TAEAS, tr|A0A158R8U7|A0A158R8U7_TAEAS, tr|A0A158R8Y9|A0A158R8Y9_TAEAS, tr|A0A158R8Z0|A0A158R8Z0_TAEAS	Tnyl_g08195_i1, Tnyl_g08195_i10, Tnyl_g08195_i2, Tnyl_g08195_i3, Tnyl_g08195_i4, Tnyl_g08195_i5, Tnyl_g08195_i6, Tnyl_g08195_i7, Tnyl_g08195_i8, Tnyl_g08195_i9	g2194.t1, g4967.t1, g5943.t1, g5943.t2, g5943.t3, g9452.t1, g9452.t2, g9452.t3	MSTRG.11311.1.p1, MSTRG.2558.1.p1, MSTRG.5883.1.p1, MSTRG.5883.2.p1, MSTRG.7027.1.p1
OG0000050	tr|A0A0K3ASH0|A0A0K3ASH0_CAEEL, tr|A0A0K3AT19|A0A0K3AT19_CAEEL, tr|A0A0K3AT59|A0A0K3AT59_CAEEL, tr|A0A0K3AVB7|A0A0K3AVB7_CAEEL, tr|A0A0K3AVP7|A0A0K3AVP7_CAEEL, tr|A0A0M6VD42|A0A0M6VD42_CAEEL, tr|A0A0M7REP9|A0A0M7REP9_CAEEL, tr|A0A486WVJ6|A0A486WVJ6_CAEEL, tr|A0A5S9MM66|A0A5S9MM66_CAEEL, tr|A5JYW5|A5JYW5_CAEEL, tr|A9UJP3|A9UJP3_CAEEL, tr|B1Q278|B1Q278_CAEEL, tr|D0VWP6|D0VWP6_CAEEL, tr|G3MU49|G3MU4…
OG0000051		tr|A0A3P6TG46|A0A3P6TG46_DIBLA, tr|A0A3P7N7T5|A0A3P7N7T5_DIBLA, tr|A0A3P7NN43|A0A3P7NN43_DIBLA, tr|A0A3P7NNE4|A0A3P7NNE4_DIBLA, tr|A0A3P7NTP4|A0A3P7NTP4_DIBLA, tr|A0A3P7NXT7|A0A3P7NXT7_DIBLA, tr|A0A3P7RN92|A0A3P7RN92_DIBLA								tr|A0A183S745|A0A183S745_SCHSO, tr|A0A183S7B5|A0A183S7B5_SCHSO, tr|A0A183S7S3|A0A183S7S3_SCHSO, tr|A0A183S845|A0A183S845_SCHSO, tr|A0A183S8W2|A0A183S8W2_SCHSO, tr|A0A183SA96|A0A183SA96_SCHSO, tr|A0A183SBG1|A0A183SBG1_SCHSO, tr|A0A183SCD2|A0A183SCD2_SCHSO, tr|A0A183SCV5|A0A183SCV5_SCHSO, tr|A0A183SD07|A0A183SD07_SCHSO, tr|A0A183SDV8|A0A183SDV8_SCHSO, tr|A0A183SEH8|A0A183SEH8_SCHSO, tr|A0A183SEI0|A…
OG0000052		tr|A0A3P7L4W7|A0A3P7L4W7_DIBLA, tr|A0A3P7LMM2|A0A3P7LMM2_DIBLA, tr|A0A3P7LN13|A0A3P7LN13_DIBLA, tr|A0A3P7LRZ5|A0A3P7LRZ5_DIBLA, tr|A0A3P7LYW0|A0A3P7LYW0_DIBLA, tr|A0A3P7M5S9|A0A3P7M5S9_DIBLA, tr|A0A3P7MW17|A0A3P7MW17_DIBLA, tr|A0A3P7NXF2|A0A3P7NXF2_DIBLA, tr|A0A3P7PWH7|A0A3P7PWH7_DIBLA	tr|A0A915ESW9|A0A915ESW9_9CEST, tr|A0A915EUN4|A0A915EUN4_9CEST, tr|A0A915EYX1|A0A915EYX1_9CEST	tr|U6J4Q1|U6J4Q1_ECHGR, tr|U6JAD4|U6JAD4_ECHGR, tr|W6UE07|W6UE07_ECHGR, tr|W6UE45|W6UE45_ECHGR, tr|W6UHM8|W6UHM8_ECHGR, tr|W6UL86|W6UL86_ECHGR, tr|W6UZD5|W6UZD5_ECHGR, tr|W6UZW5|W6UZW5_ECHGR, tr|W6VCD7|W6VCD7_ECHGR	tr|A0A068XU03|A0A068XU03_ECHMU, tr|A0A068XY28|A0A068XY28_ECHMU, tr|A0A068Y1R7|A0A068Y1R7_ECHMU, tr|A0A068Y485|A0A068Y485_ECHMU, tr|A0A068YGB9|A0A068YGB9_ECHMU, tr|A0A068YIU7|A0A068YIU7_ECHMU, tr|A0A087VXL2|A0A087VXL2_ECHMU, tr|A0A087VYJ3|A0A087VYJ3_ECHMU, tr|A0A087VYX0|A0A087VYX0_ECHMU, tr|A0A087W208|A0A087W208_ECHMU, tr|A0A087W219|A0A087W219_ECHMU	tr|A0A0R3S9N3|A0A0R3S9N3_HYMDI, tr|A0A0R3SDN6|A0A0R3SDN6_HYMDI, tr|A0A0R3SDZ0|A0A0R3SDZ0_HYMDI, tr|A0A0R3SJ28|A0A0R3SJ28_HYMDI, tr|A0A0R3SLP8|A0A0R3SLP8_HYMDI, tr|A0A0R3SW96|A0A0R3SW96_HYMDI, tr|A0A0R3SXE9|A0A0R3SXE9_HYMDI, tr|A0A3P6ZQP8|A0A3P6ZQP8_HYMDI	tr|A0A0R3WK46|A0A0R3WK46_HYDTA, tr|A0A0R3WUR3|A0A0R3WUR3_HYDTA, tr|A0A0R3WVD7|A0A0R3WVD7_HYDTA, tr|A0A0R3WWW4|A0A0R3WWW4_HYDTA, tr|A0A0R3WYI3|A0A0R3WYI3_HYDTA, tr|A0A0R3WZM8|A0A0R3WZM8_HYDTA, tr|A0A0R3WZM9|A0A0R3WZM9_HYDTA, tr|A0A0R3WZW7|A0A0R3WZW7_HYDTA, tr|A0A0R3WZW8|A0A0R3WZW8_HYDTA, tr|A0A0R3X3E4|A0A0R3X3E4_HYDTA, tr|A0A0R3X7Z1|A0A0R3X7Z1_HYDTA, tr|A0A3P7EZ86|A0A3P7EZ86_HYDTA	tr|A0A0R3U1K3|A0A0R3U1K3_MESCO, tr|A0A0R3U5J7|A0A0R3U5J7_MESCO, tr|A0A0R3U7C1|A0A0R3U7C1_MESCO, tr|A0A0R3UCP0|A0A0R3UCP0_MESCO, tr|A0A0R3UGG9|A0A0R3UGG9_MESCO, tr|A0A0R3UHF2|A0A0R3UHF2_MESCO, tr|A0A0R3UHY7|A0A0R3UHY7_MESCO, tr|A0A0R3UHY8|A0A0R3UHY8_MESCO, tr|A0A0R3UM24|A0A0R3UM24_MESCO, tr|A0A158QUJ6|A0A158QUJ6_MESCO, tr|A0A3P6GBR9|A0A3P6GBR9_MESCO	tr|A0A0R3T1P6|A0A0R3T1P6_RODNA, tr|A0A0R3T356|A0A0R3T356_RODNA, tr|A0A0R3T3E4|A0A0R3T3E4_RODNA, tr|A0A0R3TDS4|A0A0R3TDS4_RODNA, tr|A0A0R3TDS5|A0A0R3TDS5_RODNA, tr|A0A0R3TRC2|A0A0R3TRC2_RODNA, tr|A0A0R3TRS5|A0A0R3TRS5_RODNA, tr|A0A0R3TRS6|A0A0R3TRS6_RODNA	tr|A0A183S7H6|A0A183S7H6_SCHSO, tr|A0A183S7H8|A0A183S7H8_SCHSO, tr|A0A183S8Z3|A0A183S8Z3_SCHSO, tr|A0A183SDB5|A0A183SDB5_SCHSO, tr|A0A183SEB9|A0A183SEB9_SCHSO, tr|A0A183SQB4|A0A183SQB4_SCHSO, tr|A0A183TIZ4|A0A183TIZ4_SCHSO, tr|A0A183TJU9|A0A183TJU9_SCHSO, tr|A0A183TSD7|A0A183TSD7_SCHSO, tr|A0A3P7CIW9|A0A3P7CIW9_SCHSO	tr|A0A0R3VT47|A0A0R3VT47_TAEAS, tr|A0A0R3VTH3|A0A0R3VTH3_TAEAS, tr|A0A0R3VV64|A0A0R3VV64_TAEAS, tr|A0A0R3VX84|A0A0R3VX84_TAEAS, tr|A0A0R3VXR0|A0A0R3VXR0_TAEAS, tr|A0A0R3W0N7|A0A0R3W0N7_TAEAS, tr|A0A0R3W5Q8|A0A0R3W5Q8_TAEAS, tr|A0A0R3W5V7|A0A0R3W5V7_TAEAS, tr|A0A0R3W6Z3|A0A0R3W6Z3_TAEAS, tr|A0A0R3W6Z4|A0A0R3W6Z4_TAEAS, tr|A0A0R3WEZ4|A0A0R3WEZ4_TAEAS	Tnyl_g13302_i1, Tnyl_g13302_i2	g2628.t1, g3187.t1, g3187.t2, g4200.t1, g516.t1, g6104.t1, g6133.t1, g6134.t1, g684.t1, g685.t1, g755.t1	MSTRG.3749.1.p1, MSTRG.3749.2.p1, MSTRG.3890.1.p1, MSTRG.4982.1.p1, MSTRG.4982.2.p1, MSTRG.4982.2.p5, MSTRG.4982.2.p9, MSTRG.4982.3.p1, MSTRG.4982.3.p2, MSTRG.4982.4.p1, MSTRG.4982.4.p5, MSTRG.4982.5.p1, MSTRG.591.1.p1, MSTRG.591.2.p1, MSTRG.591.3.p1, MSTRG.7206.2.p2, MSTRG.7243.1.p1, MSTRG.780.1.p1, MSTRG.780.1.p2, MSTRG.780.2.p1, MSTRG.780.2.p2, MSTRG.780.3.p1, MSTRG.780.4.p1
OG0000053		tr|A0A3P6NWQ8|A0A3P6NWQ8_DIBLA, tr|A0A3P7L3Z8|A0A3P7L3Z8_DIBLA, tr|A0A3P7MQ41|A0A3P7MQ41_DIBLA, tr|A0A3P7NNC9|A0A3P7NNC9_DIBLA, tr|A0A3P7NZD2|A0A3P7NZD2_DIBLA, tr|A0A3P7P4A9|A0A3P7P4A9_DIBLA		tr|W6VCE4|W6VCE4_ECHGR	tr|A0A068Y9B5|A0A068Y9B5_ECHMU	tr|A0A0R3SFP8|A0A0R3SFP8_HYMDI	tr|A0A0R3WVK8|A0A0R3WVK8_HYDTA, tr|A0A0R3WWB6|A0A0R3WWB6_HYDTA	tr|A0A0R3U6Y0|A0A0R3U6Y0_MESCO	tr|A0A0R3TNK4|A0A0R3TNK4_RODNA	tr|A0A183S7K8|A0A183S7K8_SCHSO, tr|A0A183S7M8|A0A183S7M8_SCHSO, tr|A0A183S8S3|A0A183S8S3_SCHSO, tr|A0A183S9A9|A0A183S9A9_SCHSO, tr|A0A183S9G5|A0A183S9G5_SCHSO, tr|A0A183SA05|A0A183SA05_SCHSO, tr|A0A183SAB8|A0A183SAB8_SCHSO, tr|A0A183SAM8|A0A183SAM8_SCHSO, tr|A0A183SAX2|A0A183SAX2_SCHSO, tr|A0A183SB47|A0A183SB47_SCHSO, tr|A0A183SBD1|A0A183SBD1_SCHSO, tr|A0A183SBK9|A0A183SBK9_SCHSO, tr|A0A183SC29|A…	tr|A0A0R3W1G7|A0A0R3W1G7_TAEAS		g6126.t1	MSTRG.7235.1.p1
OG0000054		tr|A0A3P6PHV9|A0A3P6PHV9_DIBLA, tr|A0A3P6PIE2|A0A3P6PIE2_DIBLA, tr|A0A3P6PKM7|A0A3P6PKM7_DIBLA, tr|A0A3P6Q5U6|A0A3P6Q5U6_DIBLA, tr|A0A3P6QES9|A0A3P6QES9_DIBLA, tr|A0A3P6S1V9|A0A3P6S1V9_DIBLA, tr|A0A3P6SKF3|A0A3P6SKF3_DIBLA, tr|A0A3P6U778|A0A3P6U778_DIBLA, tr|A0A3P6V2G9|A0A3P6V2G9_DIBLA, tr|A0A3P6V3Y2|A0A3P6V3Y2_DIBLA, tr|A0A3P7LHN9|A0A3P7LHN9_DIBLA, tr|A0A3P7LP35|A0A3P7LP35_DIBLA, tr|A0A3P7LRT0|A…		tr|W6ULK4|W6ULK4_ECHGR, tr|W6UX20|W6UX20_ECHGR	tr|A0A068Y018|A0A068Y018_ECHMU, tr|A0A068YP28|A0A068YP28_ECHMU	tr|A0A158QCE7|A0A158QCE7_HYMDI, tr|A0A158QEC2|A0A158QEC2_HYMDI, tr|A0A158QEU4|A0A158QEU4_HYMDI	tr|A0A0R3XBT6|A0A0R3XBT6_HYDTA, tr|A0A0R3XCU6|A0A0R3XCU6_HYDTA, tr|A0A0R3XDN7|A0A0R3XDN7_HYDTA, tr|A0A3P7ELC7|A0A3P7ELC7_HYDTA, tr|A0A3P7FC08|A0A3P7FC08_HYDTA, tr|A0A3P7G803|A0A3P7G803_HYDTA, tr|A0A3P7GYM1|A0A3P7GYM1_HYDTA	tr|A0A0R3U5F0|A0A0R3U5F0_MESCO, tr|A0A0R3U6N8|A0A0R3U6N8_MESCO, tr|A0A0R3UEF7|A0A0R3UEF7_MESCO, tr|A0A0R3UR48|A0A0R3UR48_MESCO, tr|A0A3P6GWQ9|A0A3P6GWQ9_MESCO	tr|A0A0R3T4A4|A0A0R3T4A4_RODNA, tr|A0A0R3T6U8|A0A0R3T6U8_RODNA, tr|A0A0R3T899|A0A0R3T899_RODNA, tr|A0A0R3TAC8|A0A0R3TAC8_RODNA, tr|A0A0R3TEY7|A0A0R3TEY7_RODNA, tr|A0A0R3TG37|A0A0R3TG37_RODNA, tr|A0A0R3TTP6|A0A0R3TTP6_RODNA, tr|A0A0R3TW78|A0A0R3TW78_RODNA, tr|A0A0R3U062|A0A0R3U062_RODNA, tr|A0A3P7U6S9|A0A3P7U6S9_RODNA, tr|A0A3P7VAX8|A0A3P7VAX8_RODNA	tr|A0A183S9F3|A0A183S9F3_SCHSO, tr|A0A183SAA2|A0A183SAA2_SCHSO, tr|A0A183SAQ7|A0A183SAQ7_SCHSO, tr|A0A183SAV0|A0A183SAV0_SCHSO, tr|A0A183SK50|A0A183SK50_SCHSO, tr|A0A183STS2|A0A183STS2_SCHSO, tr|A0A183T887|A0A183T887_SCHSO, tr|A0A183TEI5|A0A183TEI5_SCHSO, tr|A0A183TEI6|A0A183TEI6_SCHSO, tr|A0A183TLE8|A0A183TLE8_SCHSO, tr|A0A183TMH5|A0A183TMH5_SCHSO, tr|A0A183TUB5|A0A183TUB5_SCHSO, tr|A0A183TUD0|A…	tr|A0A0R3VZQ5|A0A0R3VZQ5_TAEAS, tr|A0A0R3W016|A0A0R3W016_TAEAS, tr|A0A0R3W052|A0A0R3W052_TAEAS, tr|A0A0R3W5L5|A0A0R3W5L5_TAEAS, tr|A0A3P6NJ58|A0A3P6NJ58_TAEAS		g12800.t1, g12800.t10, g12800.t11, g12800.t12, g12800.t13, g12800.t14, g12800.t15, g12800.t16, g12800.t17, g12800.t18, g12800.t19, g12800.t2, g12800.t3, g12800.t4, g12800.t5, g12800.t6, g12800.t7, g12800.t8, g12800.t9, g3291.t1, g5544.t1, g6106.t1, g6108.t1, g6798.t1, g6799.t1, g868.t1, g868.t2	MSTRG.3888.1.p1, MSTRG.3888.2.p1, MSTRG.3888.2.p3, MSTRG.3888.3.p1, MSTRG.3888.3.p2, MSTRG.3888.4.p1, MSTRG.3888.5.p1, MSTRG.3888.6.p1, MSTRG.6575.1.p1, MSTRG.6575.2.p1, MSTRG.7208.1.p2, MSTRG.7208.2.p1, MSTRG.7208.3.p1, MSTRG.7208.4.p1, MSTRG.7208.5.p1, MSTRG.7208.6.p1, MSTRG.7208.7.p1, MSTRG.7209.1.p1, MSTRG.8043.1.p1, MSTRG.8043.1.p2, MSTRG.8043.2.p1, MSTRG.8043.3.p1, MSTRG.8043.4.p1, MSTRG.80…
OG0000055				tr|U6JN00|U6JN00_ECHGR, tr|W6TZK8|W6TZK8_ECHGR, tr|W6U081|W6U081_ECHGR, tr|W6U727|W6U727_ECHGR, tr|W6UC39|W6UC39_ECHGR, tr|W6UIB1|W6UIB1_ECHGR, tr|W6UKF2|W6UKF2_ECHGR, tr|W6UMP0|W6UMP0_ECHGR, tr|W6UNM2|W6UNM2_ECHGR, tr|W6UNR2|W6UNR2_ECHGR, tr|W6UNZ8|W6UNZ8_ECHGR, tr|W6UQA2|W6UQA2_ECHGR, tr|W6UT40|W6UT40_ECHGR, tr|W6UT89|W6UT89_ECHGR, tr|W6UZS2|W6UZS2_ECHGR, tr|W6V1E2|W6V1E2_ECHGR, tr|W6V3M7|W6V3M…	tr|A0A068XTF1|A0A068XTF1_ECHMU, tr|A0A068XU94|A0A068XU94_ECHMU, tr|A0A068XUQ9|A0A068XUQ9_ECHMU, tr|A0A068XW24|A0A068XW24_ECHMU, tr|A0A068XYR3|A0A068XYR3_ECHMU, tr|A0A068XZA8|A0A068XZA8_ECHMU, tr|A0A068Y154|A0A068Y154_ECHMU, tr|A0A068Y1P2|A0A068Y1P2_ECHMU, tr|A0A068Y3V1|A0A068Y3V1_ECHMU, tr|A0A068Y3Y7|A0A068Y3Y7_ECHMU, tr|A0A068Y3Z1|A0A068Y3Z1_ECHMU, tr|A0A068Y438|A0A068Y438_ECHMU, tr|A0A068Y7J4|A…					tr|A0A183SQH2|A0A183SQH2_SCHSO	tr|A0A0R3VSI2|A0A0R3VSI2_TAEAS, tr|A0A0R3VSJ4|A0A0R3VSJ4_TAEAS, tr|A0A0R3VXC8|A0A0R3VXC8_TAEAS, tr|A0A0R3VY44|A0A0R3VY44_TAEAS, tr|A0A0R3VZ38|A0A0R3VZ38_TAEAS, tr|A0A0R3W086|A0A0R3W086_TAEAS, tr|A0A0R3W2S6|A0A0R3W2S6_TAEAS, tr|A0A0R3W5V5|A0A0R3W5V5_TAEAS, tr|A0A0R3W8D3|A0A0R3W8D3_TAEAS, tr|A0A0R3WA69|A0A0R3WA69_TAEAS, tr|A0A0R3WAJ6|A0A0R3WAJ6_TAEAS, tr|A0A0R3WB16|A0A0R3WB16_TAEAS, tr|A0A0R3WCD5|A…	Tnyl_g13553_i1, Tnyl_g17305_i1, Tnyl_g17305_i2, Tnyl_g17864_i1	g10041.t1, g10385.t1, g10490.t1, g10492.t1, g10523.t1, g10538.t1, g10540.t1, g10541.t1, g10542.t1, g10551.t1, g1091.t1, g11812.t1, g11815.t1, g12429.t1, g12430.t1, g12430.t2, g12456.t1, g12892.t1, g1412.t1, g2963.t1, g5594.t1, g6210.t1, g6756.t1, g6809.t1, g6914.t1, g7227.t1, g7228.t1, g7237.t1, g7240.t1, g7914.t1, g9679.t1	MSTRG.11736.1.p1, MSTRG.12482.1.p1, MSTRG.1251.1.p1, MSTRG.12668.2.p1, MSTRG.12668.3.p2, MSTRG.12668.4.p1, MSTRG.12668.5.p2, MSTRG.12668.6.p1, MSTRG.12668.8.p1, MSTRG.1292.1.p1, MSTRG.1292.1.p2, MSTRG.14104.1.p1, MSTRG.14554.1.p1, MSTRG.1660.1.p1, MSTRG.7804.1.p13, MSTRG.7993.1.p1, MSTRG.8057.2.p2, MSTRG.8194.1.p1
OG0000056	sp|Q9XX85|ST217_CAEEL, tr|A0A0K3AR48|A0A0K3AR48_CAEEL, tr|A0A0K3ARF6|A0A0K3ARF6_CAEEL, tr|A0A0K3AS96|A0A0K3AS96_CAEEL, tr|A0A0K3AV52|A0A0K3AV52_CAEEL, tr|A0A0M7RFG8|A0A0M7RFG8_CAEEL, tr|A0A131MB93|A0A131MB93_CAEEL, tr|A0A131MBL4|A0A131MBL4_CAEEL, tr|A0A164D3H4|A0A164D3H4_CAEEL, tr|A0A2C9C3M6|A0A2C9C3M6_CAEEL, tr|D3KZG5|D3KZG5_CAEEL, tr|E4MVC7|E4MVC7_CAEEL, tr|G4SBH9|G4SBH9_CAEEL, tr|G5ECX6|G5ECX6…
OG0000057	tr|O76385|O76385_CAEEL	tr|A0A3P6PTQ2|A0A3P6PTQ2_DIBLA, tr|A0A3P6QEC4|A0A3P6QEC4_DIBLA, tr|A0A3P6R7G5|A0A3P6R7G5_DIBLA, tr|A0A3P6S6W5|A0A3P6S6W5_DIBLA, tr|A0A3P6SD51|A0A3P6SD51_DIBLA, tr|A0A3P6TLY0|A0A3P6TLY0_DIBLA, tr|A0A3P6V1D8|A0A3P6V1D8_DIBLA, tr|A0A3P6V2G2|A0A3P6V2G2_DIBLA, tr|A0A3P7L3P6|A0A3P7L3P6_DIBLA, tr|A0A3P7LI71|A0A3P7LI71_DIBLA, tr|A0A3P7LIX4|A0A3P7LIX4_DIBLA, tr|A0A3P7LYD4|A0A3P7LYD4_DIBLA, tr|A0A3P7M0C9|A…	tr|A0A915ETA2|A0A915ETA2_9CEST	tr|W6U0P3|W6U0P3_ECHGR, tr|W6U3R5|W6U3R5_ECHGR, tr|W6U5G5|W6U5G5_ECHGR, tr|W6U877|W6U877_ECHGR, tr|W6U9H4|W6U9H4_ECHGR, tr|W6UGX4|W6UGX4_ECHGR, tr|W6UHB2|W6UHB2_ECHGR, tr|W6UPI5|W6UPI5_ECHGR, tr|W6URP8|W6URP8_ECHGR	tr|A0A068XW12|A0A068XW12_ECHMU, tr|A0A068Y1H4|A0A068Y1H4_ECHMU, tr|A0A068Y2P1|A0A068Y2P1_ECHMU, tr|A0A068Y3T2|A0A068Y3T2_ECHMU, tr|A0A068Y5A1|A0A068Y5A1_ECHMU, tr|A0A068Y5H1|A0A068Y5H1_ECHMU, tr|A0A068Y6G4|A0A068Y6G4_ECHMU, tr|A0A068Y9M4|A0A068Y9M4_ECHMU, tr|A0A068Y9X3|A0A068Y9X3_ECHMU, tr|A0A068YKF0|A0A068YKF0_ECHMU, tr|A0A087VZ06|A0A087VZ06_ECHMU, tr|A0A0S4MN49|A0A0S4MN49_ECHMU	tr|A0A0R3SB16|A0A0R3SB16_HYMDI, tr|A0A0R3SCA2|A0A0R3SCA2_HYMDI, tr|A0A0R3SEM4|A0A0R3SEM4_HYMDI, tr|A0A0R3SEM5|A0A0R3SEM5_HYMDI, tr|A0A0R3SGE3|A0A0R3SGE3_HYMDI, tr|A0A0R3SHP4|A0A0R3SHP4_HYMDI, tr|A0A0R3SV30|A0A0R3SV30_HYMDI, tr|A0A0R3SV31|A0A0R3SV31_HYMDI, tr|A0A0R3SW32|A0A0R3SW32_HYMDI, tr|A0A3P6Y021|A0A3P6Y021_HYMDI	tr|A0A0R3WLC6|A0A0R3WLC6_HYDTA, tr|A0A0R3WLC7|A0A0R3WLC7_HYDTA, tr|A0A0R3WPW5|A0A0R3WPW5_HYDTA, tr|A0A0R3WQD0|A0A0R3WQD0_HYDTA, tr|A0A0R3X1V5|A0A0R3X1V5_HYDTA, tr|A0A0R3X584|A0A0R3X584_HYDTA, tr|A0A0R3XBS2|A0A0R3XBS2_HYDTA, tr|A0A3P7HSA7|A0A3P7HSA7_HYDTA	tr|A0A0R3U8S2|A0A0R3U8S2_MESCO, tr|A0A0R3UL52|A0A0R3UL52_MESCO, tr|A0A158QUB8|A0A158QUB8_MESCO, tr|A0A158QUZ2|A0A158QUZ2_MESCO	tr|A0A0R3T160|A0A0R3T160_RODNA, tr|A0A0R3TEF6|A0A0R3TEF6_RODNA, tr|A0A0R3TG20|A0A0R3TG20_RODNA, tr|A0A0R3TH93|A0A0R3TH93_RODNA, tr|A0A0R3THW1|A0A0R3THW1_RODNA, tr|A0A0R3TME4|A0A0R3TME4_RODNA, tr|A0A0R3U0S3|A0A0R3U0S3_RODNA, tr|A0A158QJG2|A0A158QJG2_RODNA, tr|A0A3P7SQ20|A0A3P7SQ20_RODNA, tr|A0A3P7VCN8|A0A3P7VCN8_RODNA	tr|A0A183SLY5|A0A183SLY5_SCHSO, tr|A0A183SPL5|A0A183SPL5_SCHSO, tr|A0A183SPL6|A0A183SPL6_SCHSO, tr|A0A183SPY9|A0A183SPY9_SCHSO, tr|A0A183SX07|A0A183SX07_SCHSO, tr|A0A183SXT5|A0A183SXT5_SCHSO, tr|A0A183T443|A0A183T443_SCHSO, tr|A0A183TJW1|A0A183TJW1_SCHSO, tr|A0A183TLD3|A0A183TLD3_SCHSO, tr|A0A183TLT1|A0A183TLT1_SCHSO, tr|A0A183TS03|A0A183TS03_SCHSO, tr|A0A3P7CD85|A0A3P7CD85_SCHSO	tr|A0A0R3VW43|A0A0R3VW43_TAEAS, tr|A0A0R3VWN3|A0A0R3VWN3_TAEAS, tr|A0A0R3VXW9|A0A0R3VXW9_TAEAS, tr|A0A0R3WFL6|A0A0R3WFL6_TAEAS, tr|A0A0R3WGW1|A0A0R3WGW1_TAEAS, tr|A0A158R9C5|A0A158R9C5_TAEAS, tr|A0A158RA05|A0A158RA05_TAEAS, tr|A0A3P6P4M5|A0A3P6P4M5_TAEAS, tr|A0A3P6PZX5|A0A3P6PZX5_TAEAS, tr|A0A3P6QAJ7|A0A3P6QAJ7_TAEAS, tr|A0A3P6QX77|A0A3P6QX77_TAEAS	Tnyl_g11890_i3	g1895.t1, g7571.t1, g7571.t2, g7572.t1, g7572.t2, g8309.t1, g8433.t1	MSTRG.10032.1.p1, MSTRG.10032.2.p1, MSTRG.10032.3.p2, MSTRG.10032.4.p2, MSTRG.2198.1.p1, MSTRG.2198.2.p1, MSTRG.9004.1.p1, MSTRG.9004.2.p1, MSTRG.9004.3.p1, MSTRG.9005.1.p1, MSTRG.9884.1.p1
OG0000058	sp|Q22141|PGAP2_CAEEL	tr|A0A3P6PHM8|A0A3P6PHM8_DIBLA, tr|A0A3P6SWP1|A0A3P6SWP1_DIBLA, tr|A0A3P6U267|A0A3P6U267_DIBLA, tr|A0A3P6UY45|A0A3P6UY45_DIBLA, tr|A0A3P7KW97|A0A3P7KW97_DIBLA, tr|A0A3P7LB77|A0A3P7LB77_DIBLA, tr|A0A3P7LF04|A0A3P7LF04_DIBLA, tr|A0A3P7LIS7|A0A3P7LIS7_DIBLA, tr|A0A3P7LLR6|A0A3P7LLR6_DIBLA, tr|A0A3P7LNJ3|A0A3P7LNJ3_DIBLA, tr|A0A3P7LYR4|A0A3P7LYR4_DIBLA, tr|A0A3P7MV73|A0A3P7MV73_DIBLA, tr|A0A3P7N0S5|A…		tr|W6UMM4|W6UMM4_ECHGR, tr|W6UYT7|W6UYT7_ECHGR	tr|A0A068Y7Q2|A0A068Y7Q2_ECHMU, tr|A0A068YFU3|A0A068YFU3_ECHMU	tr|A0A0R3SGP4|A0A0R3SGP4_HYMDI	tr|A0A0R3X4U2|A0A0R3X4U2_HYDTA		tr|A0A0R3T8B0|A0A0R3T8B0_RODNA	tr|A0A183S7D2|A0A183S7D2_SCHSO, tr|A0A183S802|A0A183S802_SCHSO, tr|A0A183S823|A0A183S823_SCHSO, tr|A0A183S8E5|A0A183S8E5_SCHSO, tr|A0A183S8I6|A0A183S8I6_SCHSO, tr|A0A183S8L5|A0A183S8L5_SCHSO, tr|A0A183S915|A0A183S915_SCHSO, tr|A0A183S935|A0A183S935_SCHSO, tr|A0A183S9Q6|A0A183S9Q6_SCHSO, tr|A0A183S9X1|A0A183S9X1_SCHSO, tr|A0A183SAC2|A0A183SAC2_SCHSO, tr|A0A183SAH9|A0A183SAH9_SCHSO, tr|A0A183SB63|A…	tr|A0A0R3W6F7|A0A0R3W6F7_TAEAS, tr|A0A0R3W852|A0A0R3W852_TAEAS	Tnyl_g02377_i1, Tnyl_g02377_i2, Tnyl_g04753_i1, Tnyl_g04753_i2	g1548.t1, g1548.t2	MSTRG.6013.5.p14
OG0000059	tr|Q9U237|Q9U237_CAEEL	tr|A0A3P6PMF8|A0A3P6PMF8_DIBLA, tr|A0A3P6QMD6|A0A3P6QMD6_DIBLA, tr|A0A3P6QN50|A0A3P6QN50_DIBLA, tr|A0A3P6QVX5|A0A3P6QVX5_DIBLA, tr|A0A3P6RH70|A0A3P6RH70_DIBLA, tr|A0A3P6RK86|A0A3P6RK86_DIBLA, tr|A0A3P6SBM5|A0A3P6SBM5_DIBLA, tr|A0A3P6SDD0|A0A3P6SDD0_DIBLA, tr|A0A3P6SFR9|A0A3P6SFR9_DIBLA, tr|A0A3P6T6M1|A0A3P6T6M1_DIBLA, tr|A0A3P6TCZ6|A0A3P6TCZ6_DIBLA, tr|A0A3P6TE44|A0A3P6TE44_DIBLA, tr|A0A3P6TY58|A…		tr|W6U3U6|W6U3U6_ECHGR, tr|W6UJJ3|W6UJJ3_ECHGR, tr|W6UTM6|W6UTM6_ECHGR	tr|A0A068Y301|A0A068Y301_ECHMU, tr|A0A068Y9Z6|A0A068Y9Z6_ECHMU, tr|A0A068YAX2|A0A068YAX2_ECHMU, tr|A0A068YGL7|A0A068YGL7_ECHMU	tr|A0A0R3SAQ5|A0A0R3SAQ5_HYMDI, tr|A0A0R3SC72|A0A0R3SC72_HYMDI, tr|A0A0R3SFZ1|A0A0R3SFZ1_HYMDI, tr|A0A0R3SLF7|A0A0R3SLF7_HYMDI	tr|A0A0R3X1K8|A0A0R3X1K8_HYDTA, tr|A0A0R3X455|A0A0R3X455_HYDTA, tr|A0A0R3XD96|A0A0R3XD96_HYDTA, tr|A0A0R3XDD2|A0A0R3XDD2_HYDTA	tr|A0A0R3U155|A0A0R3U155_MESCO, tr|A0A0R3U5B8|A0A0R3U5B8_MESCO, tr|A0A0R3U608|A0A0R3U608_MESCO	tr|A0A0R3T694|A0A0R3T694_RODNA, tr|A0A0R3T948|A0A0R3T948_RODNA, tr|A0A0R3TSG5|A0A0R3TSG5_RODNA, tr|A0A3P7SYI8|A0A3P7SYI8_RODNA	tr|A0A183S889|A0A183S889_SCHSO, tr|A0A183S9A0|A0A183S9A0_SCHSO, tr|A0A183S9T3|A0A183S9T3_SCHSO, tr|A0A183SAB5|A0A183SAB5_SCHSO, tr|A0A183SDV1|A0A183SDV1_SCHSO, tr|A0A183SEK2|A0A183SEK2_SCHSO, tr|A0A183SHY5|A0A183SHY5_SCHSO, tr|A0A183SJN9|A0A183SJN9_SCHSO, tr|A0A183SKA1|A0A183SKA1_SCHSO, tr|A0A183SKN7|A0A183SKN7_SCHSO, tr|A0A183SLJ9|A0A183SLJ9_SCHSO, tr|A0A183SQF8|A0A183SQF8_SCHSO, tr|A0A183SQK8|A…	tr|A0A0R3VVL4|A0A0R3VVL4_TAEAS, tr|A0A0R3VY77|A0A0R3VY77_TAEAS, tr|A0A0R3WE26|A0A0R3WE26_TAEAS, tr|A0A158R8J4|A0A158R8J4_TAEAS	Tnyl_g02535_i1, Tnyl_g02535_i2, Tnyl_g02535_i3, Tnyl_g02535_i4, Tnyl_g02535_i5, Tnyl_g02535_i6, Tnyl_g02535_i7	g5908.t1, g8871.t1, g8871.t2	MSTRG.10562.1.p1, MSTRG.10562.2.p1, MSTRG.4475.1.p1, MSTRG.4476.1.p1, MSTRG.7000.1.p1
OG0000060	sp|Q09297|NDX6_CAEEL	tr|A0A3P6RGM2|A0A3P6RGM2_DIBLA, tr|A0A3P6SE34|A0A3P6SE34_DIBLA, tr|A0A3P6V0W9|A0A3P6V0W9_DIBLA, tr|A0A3P7L623|A0A3P7L623_DIBLA, tr|A0A3P7LCT7|A0A3P7LCT7_DIBLA, tr|A0A3P7LGD7|A0A3P7LGD7_DIBLA, tr|A0A3P7LVV3|A0A3P7LVV3_DIBLA, tr|A0A3P7M104|A0A3P7M104_DIBLA, tr|A0A3P7M147|A0A3P7M147_DIBLA, tr|A0A3P7MG72|A0A3P7MG72_DIBLA, tr|A0A3P7NLE3|A0A3P7NLE3_DIBLA, tr|A0A3P7NUR4|A0A3P7NUR4_DIBLA, tr|A0A3P7NWE8|A…	tr|A0A915EXM0|A0A915EXM0_9CEST, tr|A0A915EZ00|A0A915EZ00_9CEST	tr|W6UN62|W6UN62_ECHGR, tr|W6UVV9|W6UVV9_ECHGR, tr|W6VAI5|W6VAI5_ECHGR	tr|A0A068XTH4|A0A068XTH4_ECHMU, tr|A0A068YEY0|A0A068YEY0_ECHMU, tr|A0A068YIN2|A0A068YIN2_ECHMU	tr|A0A0R3SC04|A0A0R3SC04_HYMDI, tr|A0A0R3SJK2|A0A0R3SJK2_HYMDI, tr|A0A0R3SL13|A0A0R3SL13_HYMDI, tr|A0A0R3SL38|A0A0R3SL38_HYMDI, tr|A0A0R3SMD1|A0A0R3SMD1_HYMDI, tr|A0A0R3SMY8|A0A0R3SMY8_HYMDI, tr|A0A0R3SN84|A0A0R3SN84_HYMDI, tr|A0A0R3SNH7|A0A0R3SNH7_HYMDI, tr|A0A0R3SVX7|A0A0R3SVX7_HYMDI, tr|A0A0R3SYN4|A0A0R3SYN4_HYMDI, tr|A0A0R3SZ25|A0A0R3SZ25_HYMDI, tr|A0A158QDE5|A0A158QDE5_HYMDI, tr|A0A3P6YXV5|A…	tr|A0A0R3WNS6|A0A0R3WNS6_HYDTA, tr|A0A0R3WNV4|A0A0R3WNV4_HYDTA, tr|A0A0R3WRJ5|A0A0R3WRJ5_HYDTA, tr|A0A0R3WSF4|A0A0R3WSF4_HYDTA, tr|A0A0R3WTL5|A0A0R3WTL5_HYDTA, tr|A0A0R3WTY1|A0A0R3WTY1_HYDTA, tr|A0A0R3WUB1|A0A0R3WUB1_HYDTA, tr|A0A0R3X497|A0A0R3X497_HYDTA, tr|A0A3P7F536|A0A3P7F536_HYDTA, tr|A0A3P7HDQ4|A0A3P7HDQ4_HYDTA	tr|A0A0R3UG89|A0A0R3UG89_MESCO, tr|A0A0R3UN18|A0A0R3UN18_MESCO, tr|A0A158QTF1|A0A158QTF1_MESCO, tr|A0A158QW35|A0A158QW35_MESCO, tr|A0A3P6HSP9|A0A3P6HSP9_MESCO	tr|A0A0R3T7I5|A0A0R3T7I5_RODNA, tr|A0A0R3TCH7|A0A0R3TCH7_RODNA, tr|A0A0R3TG83|A0A0R3TG83_RODNA, tr|A0A0R3TGI1|A0A0R3TGI1_RODNA, tr|A0A0R3TSG3|A0A0R3TSG3_RODNA, tr|A0A0R3TSX3|A0A0R3TSX3_RODNA, tr|A0A0R3TVK0|A0A0R3TVK0_RODNA, tr|A0A0R3TVR7|A0A0R3TVR7_RODNA, tr|A0A0R3TXW4|A0A0R3TXW4_RODNA, tr|A0A0R3TYJ1|A0A0R3TYJ1_RODNA, tr|A0A158QHA1|A0A158QHA1_RODNA, tr|A0A3P7S2B9|A0A3P7S2B9_RODNA, tr|A0A3P7T326|A…	tr|A0A183SDT3|A0A183SDT3_SCHSO, tr|A0A183SQ21|A0A183SQ21_SCHSO, tr|A0A183SSG5|A0A183SSG5_SCHSO, tr|A0A183SSG6|A0A183SSG6_SCHSO, tr|A0A183TAI2|A0A183TAI2_SCHSO, tr|A0A183TEV4|A0A183TEV4_SCHSO, tr|A0A183TF31|A0A183TF31_SCHSO, tr|A0A183TJ08|A0A183TJ08_SCHSO, tr|A0A3P7B7U6|A0A3P7B7U6_SCHSO, tr|A0A3P7C6S6|A0A3P7C6S6_SCHSO, tr|A0A3P7C8W0|A0A3P7C8W0_SCHSO, tr|A0A3P7CTL7|A0A3P7CTL7_SCHSO	tr|A0A0R3WDL8|A0A0R3WDL8_TAEAS, tr|A0A0R3WEK4|A0A0R3WEK4_TAEAS, tr|A0A158R8S3|A0A158R8S3_TAEAS, tr|A0A158RAE1|A0A158RAE1_TAEAS, tr|A0A158RAG0|A0A158RAG0_TAEAS	Tnyl_g10153_i1, Tnyl_g10153_i2	g1499.t1, g1499.t2, g7206.t1, g7206.t2, g7206.t3, g7206.t4, g7206.t5, g9758.t1, g9758.t2	MSTRG.11662.1.p1, MSTRG.11662.2.p1, MSTRG.1761.1.p1, MSTRG.1762.1.p1, MSTRG.8577.1.p1, MSTRG.8577.10.p1, MSTRG.8577.11.p1, MSTRG.8577.12.p1, MSTRG.8577.13.p1, MSTRG.8577.14.p1, MSTRG.8577.15.p1, MSTRG.8577.16.p1, MSTRG.8577.17.p1, MSTRG.8577.2.p10, MSTRG.8577.4.p1, MSTRG.8577.4.p2, MSTRG.8577.5.p11, MSTRG.8577.6.p1, MSTRG.8577.7.p1, MSTRG.8577.8.p10, MSTRG.8577.9.p1
OG0000061		tr|A0A3P6PT36|A0A3P6PT36_DIBLA, tr|A0A3P6SZ48|A0A3P6SZ48_DIBLA, tr|A0A3P6TBE2|A0A3P6TBE2_DIBLA, tr|A0A3P6TLE3|A0A3P6TLE3_DIBLA, tr|A0A3P6UAB9|A0A3P6UAB9_DIBLA, tr|A0A3P7LDZ3|A0A3P7LDZ3_DIBLA, tr|A0A3P7LHC3|A0A3P7LHC3_DIBLA, tr|A0A3P7M533|A0A3P7M533_DIBLA, tr|A0A3P7MFU5|A0A3P7MFU5_DIBLA, tr|A0A3P7NQU1|A0A3P7NQU1_DIBLA, tr|A0A3P7P1L1|A0A3P7P1L1_DIBLA		tr|U6JE59|U6JE59_ECHGR, tr|W6TZ79|W6TZ79_ECHGR, tr|W6TZE5|W6TZE5_ECHGR, tr|W6TZG0|W6TZG0_ECHGR, tr|W6U1N0|W6U1N0_ECHGR, tr|W6U1U1|W6U1U1_ECHGR, tr|W6UFU3|W6UFU3_ECHGR, tr|W6UJC1|W6UJC1_ECHGR, tr|W6UKA8|W6UKA8_ECHGR, tr|W6UKJ2|W6UKJ2_ECHGR, tr|W6ULA5|W6ULA5_ECHGR, tr|W6UNM6|W6UNM6_ECHGR, tr|W6UTA2|W6UTA2_ECHGR, tr|W6UZ55|W6UZ55_ECHGR, tr|W6V5K6|W6V5K6_ECHGR	tr|A0A068XVS2|A0A068XVS2_ECHMU, tr|A0A068XVS5|A0A068XVS5_ECHMU, tr|A0A068XVT1|A0A068XVT1_ECHMU, tr|A0A068XW58|A0A068XW58_ECHMU, tr|A0A068XW63|A0A068XW63_ECHMU, tr|A0A068XW66|A0A068XW66_ECHMU, tr|A0A068Y051|A0A068Y051_ECHMU, tr|A0A068Y056|A0A068Y056_ECHMU, tr|A0A068Y0B3|A0A068Y0B3_ECHMU, tr|A0A068Y232|A0A068Y232_ECHMU, tr|A0A068Y237|A0A068Y237_ECHMU, tr|A0A068Y240|A0A068Y240_ECHMU, tr|A0A068Y280|A…	tr|A0A0R3S7V0|A0A0R3S7V0_HYMDI, tr|A0A0R3S7V1|A0A0R3S7V1_HYMDI, tr|A0A0R3S7V2|A0A0R3S7V2_HYMDI, tr|A0A0R3SUZ0|A0A0R3SUZ0_HYMDI	tr|A0A0R3WJ55|A0A0R3WJ55_HYDTA, tr|A0A0R3WLV0|A0A0R3WLV0_HYDTA, tr|A0A0R3WT55|A0A0R3WT55_HYDTA, tr|A0A0R3WVW1|A0A0R3WVW1_HYDTA, tr|A0A0R3WY77|A0A0R3WY77_HYDTA, tr|A0A0R3X7Y7|A0A0R3X7Y7_HYDTA, tr|A0A0R3X913|A0A0R3X913_HYDTA, tr|A0A0R3XAU5|A0A0R3XAU5_HYDTA, tr|A0A0R3XBF8|A0A0R3XBF8_HYDTA, tr|A0A0R3XCC1|A0A0R3XCC1_HYDTA	tr|A0A0R3UP57|A0A0R3UP57_MESCO	tr|A0A0R3TAE0|A0A0R3TAE0_RODNA, tr|A0A0R3TE68|A0A0R3TE68_RODNA, tr|A0A0R3TUM5|A0A0R3TUM5_RODNA, tr|A0A158QJ12|A0A158QJ12_RODNA, tr|A0A3P7STW1|A0A3P7STW1_RODNA	tr|A0A183S9W8|A0A183S9W8_SCHSO, tr|A0A183THJ8|A0A183THJ8_SCHSO, tr|A0A183TN53|A0A183TN53_SCHSO, tr|A0A3P7D9R6|A0A3P7D9R6_SCHSO	tr|A0A0R3VTD2|A0A0R3VTD2_TAEAS, tr|A0A0R3VTD3|A0A0R3VTD3_TAEAS, tr|A0A0R3VTD4|A0A0R3VTD4_TAEAS, tr|A0A0R3VTD5|A0A0R3VTD5_TAEAS, tr|A0A0R3VTD7|A0A0R3VTD7_TAEAS, tr|A0A0R3VXK3|A0A0R3VXK3_TAEAS, tr|A0A0R3VXX4|A0A0R3VXX4_TAEAS, tr|A0A0R3W1Z1|A0A0R3W1Z1_TAEAS, tr|A0A0R3W1Z2|A0A0R3W1Z2_TAEAS, tr|A0A0R3W6T3|A0A0R3W6T3_TAEAS, tr|A0A0R3WEF4|A0A0R3WEF4_TAEAS, tr|A0A158R6L9|A0A158R6L9_TAEAS, tr|A0A158R7F9|A…		g10721.t1, g10721.t2, g10722.t1, g7772.t1, g7777.t1, g7778.t1, g7779.t1, g7780.t1, g7781.t1, g7782.t1, g7783.t1, g7783.t2, g7783.t3, g7784.t1, g8549.t1	MSTRG.10158.1.p1, MSTRG.10158.1.p2, MSTRG.12935.1.p1, MSTRG.12935.2.p1, MSTRG.12937.1.p1, MSTRG.12937.2.p1, MSTRG.9242.1.p1, MSTRG.9242.2.p1, MSTRG.9245.2.p11, MSTRG.9246.1.p1, MSTRG.9246.2.p1, MSTRG.9246.3.p1, MSTRG.9246.4.p1, MSTRG.9247.1.p1, MSTRG.9251.1.p1, MSTRG.9252.1.p1, MSTRG.9252.2.p1, MSTRG.9254.1.p1, MSTRG.9260.1.p1, MSTRG.9260.1.p2, MSTRG.9260.2.p1, MSTRG.9260.3.p1, MSTRG.9260.4.p1, M…
OG0000062	tr|A0A2C9C2X2|A0A2C9C2X2_CAEEL, tr|A0A2C9C325|A0A2C9C325_CAEEL, tr|A0A2C9C354|A0A2C9C354_CAEEL, tr|A0A2C9C370|A0A2C9C370_CAEEL, tr|A0A2C9C384|A0A2C9C384_CAEEL, tr|A0A2C9C388|A0A2C9C388_CAEEL, tr|A0A2C9C390|A0A2C9C390_CAEEL, tr|A0A2C9C3E8|A0A2C9C3E8_CAEEL, tr|A0A2C9C3F1|A0A2C9C3F1_CAEEL, tr|A0A2C9C3G1|A0A2C9C3G1_CAEEL, tr|A0A2C9C3I4|A0A2C9C3I4_CAEEL, tr|A0A2C9C3P6|A0A2C9C3P6_CAEEL, tr|B7WN66|B7WN6…	tr|A0A3P6P7H8|A0A3P6P7H8_DIBLA, tr|A0A3P6Q5G0|A0A3P6Q5G0_DIBLA, tr|A0A3P7KV74|A0A3P7KV74_DIBLA, tr|A0A3P7LG40|A0A3P7LG40_DIBLA, tr|A0A3P7LK40|A0A3P7LK40_DIBLA, tr|A0A3P7LT57|A0A3P7LT57_DIBLA, tr|A0A3P7LTF3|A0A3P7LTF3_DIBLA, tr|A0A3P7LUG3|A0A3P7LUG3_DIBLA, tr|A0A3P7MM65|A0A3P7MM65_DIBLA, tr|A0A3P7NR39|A0A3P7NR39_DIBLA, tr|A0A3P7P8J6|A0A3P7P8J6_DIBLA, tr|A0A3P7R0X9|A0A3P7R0X9_DIBLA	tr|A0A915EYX6|A0A915EYX6_9CEST	tr|W6U4N9|W6U4N9_ECHGR, tr|W6U6W0|W6U6W0_ECHGR, tr|W6UCU7|W6UCU7_ECHGR	tr|A0A068Y0W3|A0A068Y0W3_ECHMU, tr|A0A068Y4L9|A0A068Y4L9_ECHMU	tr|A0A0R3SG00|A0A0R3SG00_HYMDI, tr|A0A0R3SMV8|A0A0R3SMV8_HYMDI, tr|A0A0R3SPX7|A0A0R3SPX7_HYMDI, tr|A0A158QG84|A0A158QG84_HYMDI	tr|A0A0R3WSI5|A0A0R3WSI5_HYDTA, tr|A0A0R3WVY2|A0A0R3WVY2_HYDTA, tr|A0A0R3XDG3|A0A0R3XDG3_HYDTA, tr|A0A3P7G6U0|A0A3P7G6U0_HYDTA	tr|A0A0R3UJQ6|A0A0R3UJQ6_MESCO	tr|A0A0R3TGG5|A0A0R3TGG5_RODNA, tr|A0A0R3TGG6|A0A0R3TGG6_RODNA, tr|A0A0R3TIH8|A0A0R3TIH8_RODNA, tr|A0A0R3TP59|A0A0R3TP59_RODNA, tr|A0A0R3TRT7|A0A0R3TRT7_RODNA, tr|A0A0R3TWA4|A0A0R3TWA4_RODNA, tr|A0A158QIV9|A0A158QIV9_RODNA, tr|A0A3P7S732|A0A3P7S732_RODNA, tr|A0A3P7TA15|A0A3P7TA15_RODNA	tr|A0A183S925|A0A183S925_SCHSO, tr|A0A183SPW0|A0A183SPW0_SCHSO, tr|A0A183SPW1|A0A183SPW1_SCHSO, tr|A0A183TKH0|A0A183TKH0_SCHSO, tr|A0A183TKH1|A0A183TKH1_SCHSO, tr|A0A3P7E2Z7|A0A3P7E2Z7_SCHSO	tr|A0A0R3VYI1|A0A0R3VYI1_TAEAS, tr|A0A0R3VZ63|A0A0R3VZ63_TAEAS, tr|A0A0R3VZ66|A0A0R3VZ66_TAEAS, tr|A0A0R3VZ67|A0A0R3VZ67_TAEAS, tr|A0A0R3VZF4|A0A0R3VZF4_TAEAS, tr|A0A0R3VZQ6|A0A0R3VZQ6_TAEAS, tr|A0A0R3VZS1|A0A0R3VZS1_TAEAS, tr|A0A0R3VZX0|A0A0R3VZX0_TAEAS, tr|A0A0R3VZY9|A0A0R3VZY9_TAEAS, tr|A0A0R3W0B5|A0A0R3W0B5_TAEAS, tr|A0A0R3W0L2|A0A0R3W0L2_TAEAS, tr|A0A0R3WD36|A0A0R3WD36_TAEAS, tr|A0A0R3WFR9|A…	Tnyl_g02228_i1, Tnyl_g02228_i10, Tnyl_g02228_i11, Tnyl_g02228_i12, Tnyl_g02228_i13, Tnyl_g02228_i14, Tnyl_g02228_i15, Tnyl_g02228_i16, Tnyl_g02228_i17, Tnyl_g02228_i18, Tnyl_g02228_i19, Tnyl_g02228_i2, Tnyl_g02228_i20, Tnyl_g02228_i21, Tnyl_g02228_i22, Tnyl_g02228_i23, Tnyl_g02228_i24, Tnyl_g02228_i25, Tnyl_g02228_i26, Tnyl_g02228_i27, Tnyl_g02228_i28, Tnyl_g02228_i29, Tnyl_g02228_i3, Tnyl_g02228…	g3360.t1, g3360.t2, g3360.t3, g3360.t4	MSTRG.3959.1.p1, MSTRG.3961.1.p1
OG0000063	tr|A9Z1L1|A9Z1L1_CAEEL, tr|G5EBT3|G5EBT3_CAEEL, tr|G5ECY2|G5ECY2_CAEEL, tr|G5EE40|G5EE40_CAEEL, tr|G5EFH4|G5EFH4_CAEEL, tr|O17365|O17365_CAEEL, tr|Q19651|Q19651_CAEEL, tr|Q6QUQ5|Q6QUQ5_CAEEL, tr|Q6QUQ6|Q6QUQ6_CAEEL	tr|A0A3P6TD36|A0A3P6TD36_DIBLA, tr|A0A3P7LEE3|A0A3P7LEE3_DIBLA, tr|A0A3P7N637|A0A3P7N637_DIBLA, tr|A0A3P7NLA3|A0A3P7NLA3_DIBLA, tr|A0A3P7PB18|A0A3P7PB18_DIBLA, tr|A0A3P7PQQ5|A0A3P7PQQ5_DIBLA, tr|A0A3P7PYN4|A0A3P7PYN4_DIBLA	tr|A0A915EXI3|A0A915EXI3_9CEST, tr|A0A915EZM0|A0A915EZM0_9CEST	tr|W6UGX5|W6UGX5_ECHGR, tr|W6V6R7|W6V6R7_ECHGR, tr|W6VA91|W6VA91_ECHGR	tr|A0A068XUR3|A0A068XUR3_ECHMU, tr|A0A068Y1K4|A0A068Y1K4_ECHMU, tr|A0A068Y801|A0A068Y801_ECHMU	tr|A0A0R3SGP9|A0A0R3SGP9_HYMDI, tr|A0A0R3SQH5|A0A0R3SQH5_HYMDI, tr|A0A0R3SR96|A0A0R3SR96_HYMDI, tr|A0A3P6ZQ26|A0A3P6ZQ26_HYMDI	tr|A0A0R3WTT6|A0A0R3WTT6_HYDTA, tr|A0A0R3WW23|A0A0R3WW23_HYDTA, tr|A0A0R3XDA8|A0A0R3XDA8_HYDTA, tr|A0A3P7EXA0|A0A3P7EXA0_HYDTA, tr|A0A3P7FIV0|A0A3P7FIV0_HYDTA, tr|A0A3P7G5F0|A0A3P7G5F0_HYDTA	tr|A0A0R3U1E8|A0A0R3U1E8_MESCO, tr|A0A0R3U1N1|A0A0R3U1N1_MESCO, tr|A0A0R3UD02|A0A0R3UD02_MESCO	tr|A0A0R3T456|A0A0R3T456_RODNA, tr|A0A0R3T4S9|A0A0R3T4S9_RODNA, tr|A0A0R3TBV8|A0A0R3TBV8_RODNA, tr|A0A0R3TEG3|A0A0R3TEG3_RODNA, tr|A0A0R3TG22|A0A0R3TG22_RODNA, tr|A0A0R3TGL9|A0A0R3TGL9_RODNA, tr|A0A0R3TGM0|A0A0R3TGM0_RODNA, tr|A0A0R3TIU9|A0A0R3TIU9_RODNA, tr|A0A0R3TYR2|A0A0R3TYR2_RODNA, tr|A0A0R3TYR4|A0A0R3TYR4_RODNA, tr|A0A0R3TYR5|A0A0R3TYR5_RODNA	tr|A0A183S8F3|A0A183S8F3_SCHSO, tr|A0A183SCK8|A0A183SCK8_SCHSO, tr|A0A183SJA5|A0A183SJA5_SCHSO, tr|A0A183SY66|A0A183SY66_SCHSO, tr|A0A183T136|A0A183T136_SCHSO, tr|A0A183TCE6|A0A183TCE6_SCHSO, tr|A0A183TPV7|A0A183TPV7_SCHSO, tr|A0A183TR66|A0A183TR66_SCHSO, tr|A0A183TSA4|A0A183TSA4_SCHSO, tr|A0A183TSA5|A0A183TSA5_SCHSO, tr|A0A183TTK0|A0A183TTK0_SCHSO, tr|A0A183TTQ5|A0A183TTQ5_SCHSO, tr|A0A3P7C331|A…	tr|A0A0R3VXS5|A0A0R3VXS5_TAEAS, tr|A0A0R3VYC9|A0A0R3VYC9_TAEAS, tr|A0A0R3W2Y5|A0A0R3W2Y5_TAEAS, tr|A0A3P6Q306|A0A3P6Q306_TAEAS	Tnyl_g06299_i1, Tnyl_g06299_i10, Tnyl_g06299_i11, Tnyl_g06299_i12, Tnyl_g06299_i13, Tnyl_g06299_i14, Tnyl_g06299_i15, Tnyl_g06299_i16, Tnyl_g06299_i17, Tnyl_g06299_i18, Tnyl_g06299_i19, Tnyl_g06299_i2, Tnyl_g06299_i20, Tnyl_g06299_i21, Tnyl_g06299_i22, Tnyl_g06299_i23, Tnyl_g06299_i24, Tnyl_g06299_i25, Tnyl_g06299_i26, Tnyl_g06299_i27, Tnyl_g06299_i4, Tnyl_g06299_i5, Tnyl_g06299_i6, Tnyl_g06299_i…	g1025.t1, g1025.t2, g7678.t1, g9897.t1, g9898.t1	MSTRG.1178.1.p1, MSTRG.11841.1.p1, MSTRG.11845.1.p1, MSTRG.11845.2.p1, MSTRG.9140.1.p1
OG0000064		tr|A0A3P6TD54|A0A3P6TD54_DIBLA, tr|A0A3P6TQK8|A0A3P6TQK8_DIBLA, tr|A0A3P6UQ47|A0A3P6UQ47_DIBLA, tr|A0A3P6UXS5|A0A3P6UXS5_DIBLA, tr|A0A3P7L852|A0A3P7L852_DIBLA, tr|A0A3P7N6E3|A0A3P7N6E3_DIBLA, tr|A0A3P7NIC5|A0A3P7NIC5_DIBLA, tr|A0A3P7NM19|A0A3P7NM19_DIBLA, tr|A0A3P7NMQ1|A0A3P7NMQ1_DIBLA, tr|A0A3P7NQC3|A0A3P7NQC3_DIBLA, tr|A0A3P7P3X6|A0A3P7P3X6_DIBLA, tr|A0A3P7P9A3|A0A3P7P9A3_DIBLA, tr|A0A3P7Q269|A…		tr|W6UFQ4|W6UFQ4_ECHGR, tr|W6UFX0|W6UFX0_ECHGR, tr|W6UH64|W6UH64_ECHGR, tr|W6UND7|W6UND7_ECHGR, tr|W6V2Z2|W6V2Z2_ECHGR	tr|A0A068XYU6|A0A068XYU6_ECHMU, tr|A0A068Y5B9|A0A068Y5B9_ECHMU, tr|A0A068YB80|A0A068YB80_ECHMU, tr|A0A068YBJ7|A0A068YBJ7_ECHMU	tr|A0A0R3SC48|A0A0R3SC48_HYMDI, tr|A0A0R3SCX5|A0A0R3SCX5_HYMDI	tr|A0A0R3X246|A0A0R3X246_HYDTA, tr|A0A0R3X247|A0A0R3X247_HYDTA, tr|A0A0R3X250|A0A0R3X250_HYDTA, tr|A0A158RDT2|A0A158RDT2_HYDTA	tr|A0A0R3UJ14|A0A0R3UJ14_MESCO, tr|A0A0R3UKF5|A0A0R3UKF5_MESCO, tr|A0A3P6H9W6|A0A3P6H9W6_MESCO	tr|A0A0R3T0G9|A0A0R3T0G9_RODNA, tr|A0A0R3T5E8|A0A0R3T5E8_RODNA	tr|A0A183S8B7|A0A183S8B7_SCHSO, tr|A0A183S8L0|A0A183S8L0_SCHSO, tr|A0A183S8L1|A0A183S8L1_SCHSO, tr|A0A183SAA8|A0A183SAA8_SCHSO, tr|A0A183SAS7|A0A183SAS7_SCHSO, tr|A0A183SBD8|A0A183SBD8_SCHSO, tr|A0A183SBE6|A0A183SBE6_SCHSO, tr|A0A183SBI7|A0A183SBI7_SCHSO, tr|A0A183SBK3|A0A183SBK3_SCHSO, tr|A0A183SBT0|A0A183SBT0_SCHSO, tr|A0A183SBU0|A0A183SBU0_SCHSO, tr|A0A183SBY8|A0A183SBY8_SCHSO, tr|A0A183SBZ7|A…	tr|A0A0R3W4V8|A0A0R3W4V8_TAEAS, tr|A0A0R3W4W4|A0A0R3W4W4_TAEAS, tr|A0A0R3W8L3|A0A0R3W8L3_TAEAS	Tnyl_g10079_i1, Tnyl_g10079_i2	g3095.t1, g7308.t1	MSTRG.3622.1.p1, MSTRG.8677.2.p2, MSTRG.8678.1.p1, MSTRG.8679.1.p1
OG0000065	sp|G5ED00|ZIG8_CAEEL	tr|A0A3P6NT65|A0A3P6NT65_DIBLA	tr|A0A915F099|A0A915F099_9CEST	tr|W6UNH8|W6UNH8_ECHGR, tr|W6UPH5|W6UPH5_ECHGR	tr|A0A068XXX1|A0A068XXX1_ECHMU, tr|A0A068Y2M6|A0A068Y2M6_ECHMU, tr|A0A068Y9Y2|A0A068Y9Y2_ECHMU		tr|A0A0R3X0E0|A0A0R3X0E0_HYDTA	tr|A0A0R3U3G6|A0A0R3U3G6_MESCO	tr|A0A0R3TSE1|A0A0R3TSE1_RODNA, tr|A0A158QGS9|A0A158QGS9_RODNA, tr|A0A158QI02|A0A158QI02_RODNA		tr|A0A158R7R8|A0A158R7R8_TAEAS	Tnyl_g00131_i1, Tnyl_g00131_i2, Tnyl_g00131_i3, Tnyl_g00672_i1, Tnyl_g00672_i2, Tnyl_g00672_i3, Tnyl_g00697_i1, Tnyl_g00697_i2, Tnyl_g00704_i1, Tnyl_g00704_i2, Tnyl_g01449_i1, Tnyl_g01449_i2, Tnyl_g01449_i3, Tnyl_g01449_i4, Tnyl_g01449_i5, Tnyl_g01449_i6, Tnyl_g01449_i7, Tnyl_g01450_i1, Tnyl_g01450_i2, Tnyl_g01450_i3, Tnyl_g01458_i1, Tnyl_g01458_i2, Tnyl_g01458_i3, Tnyl_g03215_i1, Tnyl_g03215_i2,…	g3235.t1, g8315.t1, g9096.t1	MSTRG.10860.1.p1, MSTRG.3818.1.p1
OG0000066			tr|A0A915EVL0|A0A915EVL0_9CEST, tr|A0A915EW06|A0A915EW06_9CEST, tr|A0A915EWE0|A0A915EWE0_9CEST, tr|A0A915EWM2|A0A915EWM2_9CEST, tr|A0A915EXJ8|A0A915EXJ8_9CEST	tr|W6TYQ6|W6TYQ6_ECHGR, tr|W6TZB6|W6TZB6_ECHGR, tr|W6TZI0|W6TZI0_ECHGR, tr|W6TZL7|W6TZL7_ECHGR, tr|W6U043|W6U043_ECHGR, tr|W6U0D6|W6U0D6_ECHGR, tr|W6U0Y5|W6U0Y5_ECHGR, tr|W6U118|W6U118_ECHGR, tr|W6U1B1|W6U1B1_ECHGR, tr|W6U6B2|W6U6B2_ECHGR, tr|W6U6C5|W6U6C5_ECHGR, tr|W6U6P0|W6U6P0_ECHGR, tr|W6U767|W6U767_ECHGR, tr|W6U8U0|W6U8U0_ECHGR, tr|W6U8Y9|W6U8Y9_ECHGR, tr|W6U9I6|W6U9I6_ECHGR, tr|W6UAA7|W6UAA…	tr|A0A068XT93|A0A068XT93_ECHMU, tr|A0A068XZ44|A0A068XZ44_ECHMU, tr|A0A068XZA5|A0A068XZA5_ECHMU, tr|A0A068XZK5|A0A068XZK5_ECHMU, tr|A0A068Y045|A0A068Y045_ECHMU, tr|A0A068Y054|A0A068Y054_ECHMU, tr|A0A068Y0K9|A0A068Y0K9_ECHMU, tr|A0A068Y0Y0|A0A068Y0Y0_ECHMU, tr|A0A068Y176|A0A068Y176_ECHMU, tr|A0A068Y299|A0A068Y299_ECHMU, tr|A0A068Y525|A0A068Y525_ECHMU, tr|A0A068Y6D3|A0A068Y6D3_ECHMU, tr|A0A068Y6Y9|A…	tr|A0A0R3S8C7|A0A0R3S8C7_HYMDI, tr|A0A0R3SKF4|A0A0R3SKF4_HYMDI, tr|A0A0R3SLL4|A0A0R3SLL4_HYMDI, tr|A0A0R3SM67|A0A0R3SM67_HYMDI, tr|A0A0R3SP20|A0A0R3SP20_HYMDI, tr|A0A0R3SP67|A0A0R3SP67_HYMDI, tr|A0A0R3SY80|A0A0R3SY80_HYMDI, tr|A0A0R3SYR2|A0A0R3SYR2_HYMDI, tr|A0A0R3SYR4|A0A0R3SYR4_HYMDI, tr|A0A0R3SZA7|A0A0R3SZA7_HYMDI, tr|A0A0R3SZC2|A0A0R3SZC2_HYMDI, tr|A0A0R3SZQ9|A0A0R3SZQ9_HYMDI, tr|A0A3P6Z900|A…	tr|A0A0R3WTX7|A0A0R3WTX7_HYDTA, tr|A0A0R3WUQ4|A0A0R3WUQ4_HYDTA, tr|A0A0R3WWT2|A0A0R3WWT2_HYDTA, tr|A0A0R3WYU9|A0A0R3WYU9_HYDTA, tr|A0A0R3WZ57|A0A0R3WZ57_HYDTA, tr|A0A0R3X885|A0A0R3X885_HYDTA, tr|A0A0R3XAB7|A0A0R3XAB7_HYDTA, tr|A0A158REX9|A0A158REX9_HYDTA, tr|A0A3P7FI12|A0A3P7FI12_HYDTA, tr|A0A3P7G6T7|A0A3P7G6T7_HYDTA, tr|A0A3P7GQV3|A0A3P7GQV3_HYDTA		tr|A0A0R3T3C6|A0A0R3T3C6_RODNA, tr|A0A0R3TA89|A0A0R3TA89_RODNA, tr|A0A0R3TC70|A0A0R3TC70_RODNA, tr|A0A0R3TCH3|A0A0R3TCH3_RODNA, tr|A0A0R3TVW7|A0A0R3TVW7_RODNA, tr|A0A0R3TWH0|A0A0R3TWH0_RODNA, tr|A0A158QIK4|A0A158QIK4_RODNA		tr|A0A0R3VV21|A0A0R3VV21_TAEAS, tr|A0A0R3VWL0|A0A0R3VWL0_TAEAS, tr|A0A0R3VWR4|A0A0R3VWR4_TAEAS, tr|A0A0R3W1N8|A0A0R3W1N8_TAEAS, tr|A0A0R3WCY9|A0A0R3WCY9_TAEAS, tr|A0A0R3WDE5|A0A0R3WDE5_TAEAS, tr|A0A0R3WEJ5|A0A0R3WEJ5_TAEAS, tr|A0A0R3WGE0|A0A0R3WGE0_TAEAS, tr|A0A3P6NRK4|A0A3P6NRK4_TAEAS, tr|A0A3P6QDV0|A0A3P6QDV0_TAEAS, tr|A0A3P6RBP1|A0A3P6RBP1_TAEAS		g11910.t1, g12365.t1, g12577.t1, g12577.t2, g12577.t3, g2511.t1, g2511.t2, g3152.t1	MSTRG.2931.4.p16, MSTRG.2931.5.p12, MSTRG.2931.7.p1, MSTRG.2931.8.p11, MSTRG.3692.1.p1, MSTRG.3692.2.p1, MSTRG.3692.3.p1, MSTRG.3692.4.p1, MSTRG.3692.5.p1, MSTRG.3692.6.p1, MSTRG.3692.7.p1, MSTRG.3692.7.p2, MSTRG.3692.8.p1
OG0000067	sp|G5EE06|FUTD_CAEEL, sp|G5EEE1|FUTE_CAEEL, tr|G5EEL7|G5EEL7_CAEEL	tr|A0A3P6PVD9|A0A3P6PVD9_DIBLA, tr|A0A3P6T3M6|A0A3P6T3M6_DIBLA, tr|A0A3P6U691|A0A3P6U691_DIBLA, tr|A0A3P7KXP6|A0A3P7KXP6_DIBLA, tr|A0A3P7KYG0|A0A3P7KYG0_DIBLA, tr|A0A3P7L4G4|A0A3P7L4G4_DIBLA, tr|A0A3P7LCG8|A0A3P7LCG8_DIBLA, tr|A0A3P7LIB6|A0A3P7LIB6_DIBLA, tr|A0A3P7LN24|A0A3P7LN24_DIBLA, tr|A0A3P7LNA4|A0A3P7LNA4_DIBLA, tr|A0A3P7LPL8|A0A3P7LPL8_DIBLA, tr|A0A3P7LRT7|A0A3P7LRT7_DIBLA, tr|A0A3P7LTV3|A…	tr|A0A915EVM1|A0A915EVM1_9CEST, tr|A0A915EWB4|A0A915EWB4_9CEST	tr|W6TZ71|W6TZ71_ECHGR, tr|W6TZI3|W6TZI3_ECHGR, tr|W6U3M1|W6U3M1_ECHGR, tr|W6U6R7|W6U6R7_ECHGR, tr|W6U8B7|W6U8B7_ECHGR, tr|W6UAY8|W6UAY8_ECHGR, tr|W6UBQ9|W6UBQ9_ECHGR, tr|W6UDN9|W6UDN9_ECHGR, tr|W6UL52|W6UL52_ECHGR, tr|W6UNS8|W6UNS8_ECHGR, tr|W6URV0|W6URV0_ECHGR, tr|W6UYA9|W6UYA9_ECHGR	tr|A0A068XX33|A0A068XX33_ECHMU, tr|A0A068Y2D7|A0A068Y2D7_ECHMU, tr|A0A068Y379|A0A068Y379_ECHMU, tr|A0A068YJA6|A0A068YJA6_ECHMU, tr|A0A068YM58|A0A068YM58_ECHMU, tr|A0A087VZM9|A0A087VZM9_ECHMU, tr|A0A087VZS8|A0A087VZS8_ECHMU, tr|A0A087W0B9|A0A087W0B9_ECHMU	tr|A0A0R3SMI8|A0A0R3SMI8_HYMDI, tr|A0A0R3SP32|A0A0R3SP32_HYMDI, tr|A0A158QBM1|A0A158QBM1_HYMDI	tr|A0A0R3XBD2|A0A0R3XBD2_HYDTA, tr|A0A158RF85|A0A158RF85_HYDTA, tr|A0A3P7GK65|A0A3P7GK65_HYDTA	tr|A0A0R3U8H8|A0A0R3U8H8_MESCO, tr|A0A0R3UA38|A0A0R3UA38_MESCO, tr|A0A0R3UBF9|A0A0R3UBF9_MESCO, tr|A0A0R3UBG0|A0A0R3UBG0_MESCO, tr|A0A0R3UJM1|A0A0R3UJM1_MESCO, tr|A0A0R3ULC7|A0A0R3ULC7_MESCO, tr|A0A0R3UMN7|A0A0R3UMN7_MESCO, tr|A0A0R3URF6|A0A0R3URF6_MESCO, tr|A0A0R3URM2|A0A0R3URM2_MESCO, tr|A0A3P6HT93|A0A3P6HT93_MESCO	tr|A0A0R3TBF3|A0A0R3TBF3_RODNA, tr|A0A0R3TBF4|A0A0R3TBF4_RODNA, tr|A0A0R3TCU3|A0A0R3TCU3_RODNA, tr|A0A0R3TSS4|A0A0R3TSS4_RODNA, tr|A0A0R3TSS5|A0A0R3TSS5_RODNA, tr|A0A3P7S0Y1|A0A3P7S0Y1_RODNA, tr|A0A3P7U645|A0A3P7U645_RODNA	tr|A0A183SF68|A0A183SF68_SCHSO, tr|A0A183SXD2|A0A183SXD2_SCHSO, tr|A0A183T5A7|A0A183T5A7_SCHSO, tr|A0A183T5Q1|A0A183T5Q1_SCHSO, tr|A0A3P7EKV0|A0A3P7EKV0_SCHSO	tr|A0A0R3VY73|A0A0R3VY73_TAEAS, tr|A0A0R3VYJ1|A0A0R3VYJ1_TAEAS, tr|A0A0R3VYM2|A0A0R3VYM2_TAEAS, tr|A0A0R3VZ84|A0A0R3VZ84_TAEAS, tr|A0A0R3VZY3|A0A0R3VZY3_TAEAS, tr|A0A0R3W9B6|A0A0R3W9B6_TAEAS, tr|A0A0R3WFQ5|A0A0R3WFQ5_TAEAS, tr|A0A0R3WFZ8|A0A0R3WFZ8_TAEAS, tr|A0A158R9J0|A0A158R9J0_TAEAS, tr|A0A3P6NFE1|A0A3P6NFE1_TAEAS	Tnyl_g11138_i1, Tnyl_g11138_i2, Tnyl_g16306_i1, Tnyl_g16306_i2, Tnyl_g16306_i3, Tnyl_g16306_i4, Tnyl_g16306_i5, Tnyl_g16622_i1, Tnyl_g16622_i2, Tnyl_g16622_i3	g10080.t1, g10081.t1, g1771.t1, g1772.t1, g1772.t2, g8212.t1, g8212.t2, g849.t1, g849.t2	MSTRG.12092.1.p1, MSTRG.12092.2.p1, MSTRG.12092.3.p1, MSTRG.12093.1.p1, MSTRG.2055.1.p1, MSTRG.967.1.p1, MSTRG.967.2.p1, MSTRG.967.3.p1, MSTRG.967.4.p1, MSTRG.9754.1.p1, MSTRG.9754.2.p1, MSTRG.9754.3.p1, MSTRG.9754.4.p1, MSTRG.9754.5.p2, MSTRG.9754.6.p1
OG0000068	sp|P38433|ACE1_CAEEL, sp|Q07085|EST2_CAEEL, tr|A0A1C3NSL8|A0A1C3NSL8_CAEEL, tr|G5EDN1|G5EDN1_CAEEL, tr|G5EDV9|G5EDV9_CAEEL, tr|O02147|O02147_CAEEL, tr|O16490|O16490_CAEEL, tr|O16497|O16497_CAEEL, tr|Q21266|Q21266_CAEEL, tr|Q22008|Q22008_CAEEL, tr|Q23008|Q23008_CAEEL, tr|Q23009|Q23009_CAEEL, tr|Q23010|Q23010_CAEEL, tr|Q86S38|Q86S38_CAEEL, tr|Q95YC3|Q95YC3_CAEEL, tr|Q95YC4|Q95YC4_CAEEL, tr|Q9U295|Q…	tr|A0A3P6PBT3|A0A3P6PBT3_DIBLA, tr|A0A3P6Q652|A0A3P6Q652_DIBLA, tr|A0A3P6RQ83|A0A3P6RQ83_DIBLA, tr|A0A3P6TB68|A0A3P6TB68_DIBLA, tr|A0A3P6TNI5|A0A3P6TNI5_DIBLA, tr|A0A3P6UXM9|A0A3P6UXM9_DIBLA, tr|A0A3P7LDR3|A0A3P7LDR3_DIBLA, tr|A0A3P7LLP9|A0A3P7LLP9_DIBLA, tr|A0A3P7LZQ6|A0A3P7LZQ6_DIBLA, tr|A0A3P7M3B9|A0A3P7M3B9_DIBLA, tr|A0A3P7MBK0|A0A3P7MBK0_DIBLA, tr|A0A3P7N321|A0A3P7N321_DIBLA, tr|A0A3P7NAD7|A…		tr|U6JKM7|U6JKM7_ECHGR, tr|W6U8P0|W6U8P0_ECHGR, tr|W6UGL0|W6UGL0_ECHGR, tr|W6UHU3|W6UHU3_ECHGR	tr|A0A068XT36|A0A068XT36_ECHMU, tr|A0A068Y5F4|A0A068Y5F4_ECHMU, tr|A0A068YES8|A0A068YES8_ECHMU	tr|A0A0R3S7M9|A0A0R3S7M9_HYMDI, tr|A0A0R3SL39|A0A0R3SL39_HYMDI, tr|A0A158QD76|A0A158QD76_HYMDI, tr|A0A158QEV8|A0A158QEV8_HYMDI	tr|A0A0R3WNX5|A0A0R3WNX5_HYDTA, tr|A0A158RD89|A0A158RD89_HYDTA, tr|A0A158REE4|A0A158REE4_HYDTA	tr|A0A0R3U7N3|A0A0R3U7N3_MESCO, tr|A0A0R3U8K4|A0A0R3U8K4_MESCO, tr|A0A0R3U8K5|A0A0R3U8K5_MESCO, tr|A0A0R3UBD1|A0A0R3UBD1_MESCO, tr|A0A0R3UCF1|A0A0R3UCF1_MESCO, tr|A0A0R3UCH6|A0A0R3UCH6_MESCO, tr|A0A0R3UD53|A0A0R3UD53_MESCO, tr|A0A0R3UKX7|A0A0R3UKX7_MESCO, tr|A0A0R3UQR8|A0A0R3UQR8_MESCO, tr|A0A0R3UQR9|A0A0R3UQR9_MESCO, tr|A0A0R3URU8|A0A0R3URU8_MESCO, tr|A0A158QSZ2|A0A158QSZ2_MESCO	tr|A0A0R3TFE4|A0A0R3TFE4_RODNA, tr|A0A0R3TG88|A0A0R3TG88_RODNA, tr|A0A0R3TH07|A0A0R3TH07_RODNA, tr|A0A0R3THS8|A0A0R3THS8_RODNA, tr|A0A0R3TIK2|A0A0R3TIK2_RODNA, tr|A0A0R3TLZ3|A0A0R3TLZ3_RODNA, tr|A0A3P7RN64|A0A3P7RN64_RODNA, tr|A0A3P7V1D4|A0A3P7V1D4_RODNA	tr|A0A183SDA4|A0A183SDA4_SCHSO, tr|A0A183SDA5|A0A183SDA5_SCHSO, tr|A0A183SQE2|A0A183SQE2_SCHSO, tr|A0A3P7C968|A0A3P7C968_SCHSO	tr|A0A0R3W037|A0A0R3W037_TAEAS, tr|A0A0R3W4N6|A0A0R3W4N6_TAEAS, tr|A0A0R3WDW8|A0A0R3WDW8_TAEAS, tr|A0A0R3WH81|A0A0R3WH81_TAEAS, tr|A0A0R3WHE7|A0A0R3WHE7_TAEAS	Carboxylesterase_type_B_Tnyl_g01863_i1, Carboxylesterase_type_B_Tnyl_g13197_i1, Carboxylesterase_type_B_Tnyl_g19147_i1, Carboxylesterase_type_B_Tnyl_g19148_i1, Tnyl_g01863_i2, Tnyl_g01863_i3, Tnyl_g13197_i2, Tnyl_g19147_i2, Tnyl_g19147_i3, Tnyl_g19147_i4, Tnyl_g19147_i5, Tnyl_g19147_i6, Tnyl_g19147_i7, Tnyl_g19147_i8, Tnyl_g19148_i2, Tnyl_g19148_i3, Tnyl_g19148_i4, Tnyl_g19148_i5, Tnyl_g19148_i6,…	g6672.t1, g7112.t1, g7112.t2, g7645.t1	MSTRG.7893.1.p1, MSTRG.8442.1.p1, MSTRG.8442.2.p1, MSTRG.9105.1.p1, MSTRG.9105.2.p1, MSTRG.9105.3.p1, MSTRG.9105.4.p1, MSTRG.9105.5.p1, MSTRG.9105.6.p1, MSTRG.9105.7.p1
OG0000069	tr|Q9TYQ6|Q9TYQ6_CAEEL	tr|A0A3P7PJK2|A0A3P7PJK2_DIBLA		tr|W6TZW4|W6TZW4_ECHGR, tr|W6U074|W6U074_ECHGR, tr|W6U6W8|W6U6W8_ECHGR, tr|W6U7S3|W6U7S3_ECHGR, tr|W6U829|W6U829_ECHGR, tr|W6U896|W6U896_ECHGR, tr|W6U8J5|W6U8J5_ECHGR, tr|W6U9V7|W6U9V7_ECHGR, tr|W6U9W8|W6U9W8_ECHGR, tr|W6UFQ6|W6UFQ6_ECHGR, tr|W6ULL9|W6ULL9_ECHGR, tr|W6UY70|W6UY70_ECHGR	tr|A0A068XUY0|A0A068XUY0_ECHMU, tr|A0A068XZC1|A0A068XZC1_ECHMU, tr|A0A068XZC8|A0A068XZC8_ECHMU, tr|A0A068Y3B0|A0A068Y3B0_ECHMU, tr|A0A068Y693|A0A068Y693_ECHMU, tr|A0A068Y6A4|A0A068Y6A4_ECHMU, tr|A0A068Y6J7|A0A068Y6J7_ECHMU, tr|A0A068Y8J5|A0A068Y8J5_ECHMU, tr|A0A077RD11|A0A077RD11_ECHMU	tr|A0A0R3S7N7|A0A0R3S7N7_HYMDI, tr|A0A0R3S9G2|A0A0R3S9G2_HYMDI, tr|A0A0R3S9G3|A0A0R3S9G3_HYMDI, tr|A0A0R3SDP3|A0A0R3SDP3_HYMDI, tr|A0A0R3SG68|A0A0R3SG68_HYMDI, tr|A0A0R3SGF8|A0A0R3SGF8_HYMDI, tr|A0A0R3SHF4|A0A0R3SHF4_HYMDI, tr|A0A0R3SHM6|A0A0R3SHM6_HYMDI, tr|A0A0R3SKF0|A0A0R3SKF0_HYMDI, tr|A0A0R3SL75|A0A0R3SL75_HYMDI, tr|A0A0R3SMB8|A0A0R3SMB8_HYMDI, tr|A0A0R3SMQ1|A0A0R3SMQ1_HYMDI, tr|A0A0R3SNC1|A…	tr|A0A0R3WLT0|A0A0R3WLT0_HYDTA, tr|A0A0R3WRA3|A0A0R3WRA3_HYDTA, tr|A0A0R3WTJ4|A0A0R3WTJ4_HYDTA, tr|A0A0R3WTQ9|A0A0R3WTQ9_HYDTA, tr|A0A0R3WUH1|A0A0R3WUH1_HYDTA, tr|A0A0R3WV76|A0A0R3WV76_HYDTA, tr|A0A0R3X8U6|A0A0R3X8U6_HYDTA, tr|A0A0R3XBC7|A0A0R3XBC7_HYDTA, tr|A0A0R3XBW7|A0A0R3XBW7_HYDTA, tr|A0A0R3XCJ4|A0A0R3XCJ4_HYDTA, tr|A0A0R3XDE1|A0A0R3XDE1_HYDTA, tr|A0A0R3XDK7|A0A0R3XDK7_HYDTA, tr|A0A0R3XDN8|A…		tr|A0A0R3T224|A0A0R3T224_RODNA, tr|A0A0R3T2A5|A0A0R3T2A5_RODNA, tr|A0A0R3T2A6|A0A0R3T2A6_RODNA, tr|A0A0R3T2Q1|A0A0R3T2Q1_RODNA, tr|A0A0R3T4W2|A0A0R3T4W2_RODNA, tr|A0A0R3T5W9|A0A0R3T5W9_RODNA, tr|A0A0R3T9Z6|A0A0R3T9Z6_RODNA, tr|A0A0R3TB82|A0A0R3TB82_RODNA, tr|A0A0R3TBB1|A0A0R3TBB1_RODNA, tr|A0A0R3TD13|A0A0R3TD13_RODNA, tr|A0A0R3TD47|A0A0R3TD47_RODNA, tr|A0A0R3TDC0|A0A0R3TDC0_RODNA, tr|A0A0R3TDV9|A…		tr|A0A0R3VUH9|A0A0R3VUH9_TAEAS, tr|A0A0R3VUQ6|A0A0R3VUQ6_TAEAS, tr|A0A0R3VYE2|A0A0R3VYE2_TAEAS, tr|A0A0R3VZC3|A0A0R3VZC3_TAEAS	Ankyrin_Tnyl_g07041_i1, Ankyrin_Tnyl_g10800_i1, Tnyl_g10800_i2, Tnyl_g10800_i3	g534.t1, g534.t2, g534.t3
OG0000070		tr|A0A3P6PXX5|A0A3P6PXX5_DIBLA, tr|A0A3P6Q1S3|A0A3P6Q1S3_DIBLA, tr|A0A3P6Q1Y6|A0A3P6Q1Y6_DIBLA, tr|A0A3P6QEU6|A0A3P6QEU6_DIBLA, tr|A0A3P6QF70|A0A3P6QF70_DIBLA, tr|A0A3P6RME3|A0A3P6RME3_DIBLA, tr|A0A3P6S9L9|A0A3P6S9L9_DIBLA, tr|A0A3P6SBM7|A0A3P6SBM7_DIBLA, tr|A0A3P6SVA4|A0A3P6SVA4_DIBLA, tr|A0A3P6U4Y6|A0A3P6U4Y6_DIBLA, tr|A0A3P6VFK2|A0A3P6VFK2_DIBLA, tr|A0A3P7KZL9|A0A3P7KZL9_DIBLA, tr|A0A3P7L3S3|A…	tr|A0A915ETP1|A0A915ETP1_9CEST	tr|W6U0V6|W6U0V6_ECHGR, tr|W6U1J6|W6U1J6_ECHGR, tr|W6U3N6|W6U3N6_ECHGR, tr|W6UUM8|W6UUM8_ECHGR	tr|A0A068Y0F3|A0A068Y0F3_ECHMU, tr|A0A068Y146|A0A068Y146_ECHMU, tr|A0A068Y3R3|A0A068Y3R3_ECHMU, tr|A0A068Y7G6|A0A068Y7G6_ECHMU, tr|A0A068YBV3|A0A068YBV3_ECHMU, tr|A0A068YJ08|A0A068YJ08_ECHMU, tr|A0A0S4MJT5|A0A0S4MJT5_ECHMU, tr|U6I2A2|U6I2A2_ECHMU	tr|A0A0R3SQ96|A0A0R3SQ96_HYMDI, tr|A0A0R3SV50|A0A0R3SV50_HYMDI, tr|A0A0R3SZ43|A0A0R3SZ43_HYMDI, tr|A0A0R3SZ44|A0A0R3SZ44_HYMDI, tr|A0A0R3SZ87|A0A0R3SZ87_HYMDI, tr|A0A0R3SZD4|A0A0R3SZD4_HYMDI	tr|A0A0R3WU05|A0A0R3WU05_HYDTA, tr|A0A0R3WVT5|A0A0R3WVT5_HYDTA, tr|A0A0R3X4L6|A0A0R3X4L6_HYDTA	tr|A0A0R3U317|A0A0R3U317_MESCO, tr|A0A0R3UH26|A0A0R3UH26_MESCO	tr|A0A0R3T0N6|A0A0R3T0N6_RODNA, tr|A0A0R3TA85|A0A0R3TA85_RODNA, tr|A0A0R3TDR8|A0A0R3TDR8_RODNA, tr|A0A0R3TE10|A0A0R3TE10_RODNA, tr|A0A0R3TER3|A0A0R3TER3_RODNA, tr|A0A0R3TGF2|A0A0R3TGF2_RODNA, tr|A0A0R3TWC5|A0A0R3TWC5_RODNA, tr|A0A0R3U049|A0A0R3U049_RODNA	tr|A0A183TA49|A0A183TA49_SCHSO, tr|A0A183TA50|A0A183TA50_SCHSO, tr|A0A183TKL4|A0A183TKL4_SCHSO, tr|A0A3P7ELJ2|A0A3P7ELJ2_SCHSO	tr|A0A0R3VZ48|A0A0R3VZ48_TAEAS, tr|A0A0R3WAZ1|A0A0R3WAZ1_TAEAS, tr|A0A0R3WF60|A0A0R3WF60_TAEAS, tr|A0A3P6Q1P8|A0A3P6Q1P8_TAEAS		g10095.t1, g10096.t1, g10097.t1, g11061.t1, g11076.t1, g11316.t1, g11640.t1, g11653.t1, g11764.t1, g11877.t1, g11877.t2, g12329.t1, g12329.t2, g12390.t1, g12409.t1, g12410.t1, g12658.t1, g12806.t1, g12833.t1, g12971.t1, g388.t1, g389.t1, g389.t2, g390.t1, g391.t1, g5627.t1, g5627.t2, g5796.t1, g5796.t2, g7995.t1, g7996.t1, g7998.t1	MSTRG.14116.1.p14, MSTRG.14381.1.p1, MSTRG.429.2.p1, MSTRG.430.1.p1, MSTRG.430.2.p1, MSTRG.6674.1.p1, MSTRG.9505.1.p1, MSTRG.9506.1.p1, MSTRG.9507.1.p2
OG0000071	sp|Q9TW65|DMD_CAEEL, tr|V6CIR0|V6CIR0_CAEEL, tr|V6CJD7|V6CJD7_CAEEL, tr|V6CJE3|V6CJE3_CAEEL, tr|V6CKJ6|V6CKJ6_CAEEL, tr|V6CL65|V6CL65_CAEEL, tr|V6CLR8|V6CLR8_CAEEL, tr|V6CLV8|V6CLV8_CAEEL, tr|V6CLW7|V6CLW7_CAEEL	tr|A0A3P6T5J3|A0A3P6T5J3_DIBLA, tr|A0A3P7L3T4|A0A3P7L3T4_DIBLA, tr|A0A3P7LA62|A0A3P7LA62_DIBLA, tr|A0A3P7LE07|A0A3P7LE07_DIBLA, tr|A0A3P7LVP9|A0A3P7LVP9_DIBLA, tr|A0A3P7LYF5|A0A3P7LYF5_DIBLA, tr|A0A3P7LYS8|A0A3P7LYS8_DIBLA, tr|A0A3P7LZX0|A0A3P7LZX0_DIBLA, tr|A0A3P7MUC6|A0A3P7MUC6_DIBLA, tr|A0A3P7N3D1|A0A3P7N3D1_DIBLA, tr|A0A3P7NIM5|A0A3P7NIM5_DIBLA, tr|A0A3P7NUI7|A0A3P7NUI7_DIBLA, tr|A0A3P7NV46|A…		tr|W6UA73|W6UA73_ECHGR, tr|W6UBK8|W6UBK8_ECHGR, tr|W6UWS6|W6UWS6_ECHGR	tr|A0A087VXD5|A0A087VXD5_ECHMU	tr|A0A0R3SF74|A0A0R3SF74_HYMDI, tr|A0A0R3SG52|A0A0R3SG52_HYMDI, tr|A0A0R3SJH5|A0A0R3SJH5_HYMDI, tr|A0A0R3SYF0|A0A0R3SYF0_HYMDI, tr|A0A158QDL5|A0A158QDL5_HYMDI, tr|A0A3P6Y024|A0A3P6Y024_HYMDI, tr|A0A3P6ZUE5|A0A3P6ZUE5_HYMDI	tr|A0A0R3WJN6|A0A0R3WJN6_HYDTA, tr|A0A0R3WLU6|A0A0R3WLU6_HYDTA, tr|A0A0R3WLU7|A0A0R3WLU7_HYDTA, tr|A0A0R3WN92|A0A0R3WN92_HYDTA, tr|A0A0R3WNM3|A0A0R3WNM3_HYDTA, tr|A0A0R3WY68|A0A0R3WY68_HYDTA, tr|A0A0R3WYU6|A0A0R3WYU6_HYDTA, tr|A0A0R3WYZ4|A0A0R3WYZ4_HYDTA	tr|A0A158QW59|A0A158QW59_MESCO, tr|A0A3P6H436|A0A3P6H436_MESCO	tr|A0A0R3TEK0|A0A0R3TEK0_RODNA, tr|A0A0R3TNV8|A0A0R3TNV8_RODNA, tr|A0A0R3TS91|A0A0R3TS91_RODNA, tr|A0A0R3TSM2|A0A0R3TSM2_RODNA, tr|A0A0R3TSM3|A0A0R3TSM3_RODNA, tr|A0A158QI48|A0A158QI48_RODNA	tr|A0A183SKY9|A0A183SKY9_SCHSO, tr|A0A183SQX6|A0A183SQX6_SCHSO, tr|A0A183SQX7|A0A183SQX7_SCHSO, tr|A0A183SWQ9|A0A183SWQ9_SCHSO, tr|A0A183T7D6|A0A183T7D6_SCHSO, tr|A0A3P7CQA4|A0A3P7CQA4_SCHSO	tr|A0A3P6QSC0|A0A3P6QSC0_TAEAS	Tnyl_g09672_i1, Tnyl_g09672_i10, Tnyl_g09672_i11, Tnyl_g09672_i12, Tnyl_g09672_i13, Tnyl_g09672_i14, Tnyl_g09672_i15, Tnyl_g09672_i16, Tnyl_g09672_i17, Tnyl_g09672_i18, Tnyl_g09672_i19, Tnyl_g09672_i2, Tnyl_g09672_i20, Tnyl_g09672_i21, Tnyl_g09672_i22, Tnyl_g09672_i23, Tnyl_g09672_i24, Tnyl_g09672_i25, Tnyl_g09672_i26, Tnyl_g09672_i27, Tnyl_g09672_i28, Tnyl_g09672_i29, Tnyl_g09672_i3, Tnyl_g09672…	g9256.t1, g9256.t2	MSTRG.11077.1.p1, MSTRG.11077.2.p1, MSTRG.11077.2.p2, MSTRG.11077.3.p1, MSTRG.11077.3.p2, MSTRG.11077.3.p5, MSTRG.11077.4.p1, MSTRG.11078.1.p1, MSTRG.11079.1.p1, MSTRG.11079.2.p1, MSTRG.11080.1.p1, MSTRG.11080.2.p1, MSTRG.11080.3.p16
OG0000072												Tnyl_g02198_i1, Tnyl_g02198_i10, Tnyl_g02198_i11, Tnyl_g02198_i12, Tnyl_g02198_i13, Tnyl_g02198_i14, Tnyl_g02198_i15, Tnyl_g02198_i2, Tnyl_g02198_i3, Tnyl_g02198_i4, Tnyl_g02198_i5, Tnyl_g02198_i6, Tnyl_g02198_i7, Tnyl_g02198_i8, Tnyl_g02198_i9, Tnyl_g06623_i1, Tnyl_g06623_i10, Tnyl_g06623_i2, Tnyl_g06623_i3, Tnyl_g06623_i4, Tnyl_g06623_i5, Tnyl_g06623_i6, Tnyl_g06623_i7, Tnyl_g06623_i8, Tnyl_g06…
OG0000073		tr|A0A3P6PKR8|A0A3P6PKR8_DIBLA, tr|A0A3P6T857|A0A3P6T857_DIBLA, tr|A0A3P6TLS3|A0A3P6TLS3_DIBLA, tr|A0A3P7LDN9|A0A3P7LDN9_DIBLA, tr|A0A3P7LFY2|A0A3P7LFY2_DIBLA, tr|A0A3P7LGX1|A0A3P7LGX1_DIBLA, tr|A0A3P7LQK8|A0A3P7LQK8_DIBLA, tr|A0A3P7LVU2|A0A3P7LVU2_DIBLA, tr|A0A3P7M1S9|A0A3P7M1S9_DIBLA, tr|A0A3P7MG68|A0A3P7MG68_DIBLA, tr|A0A3P7NGT0|A0A3P7NGT0_DIBLA, tr|A0A3P7P4M7|A0A3P7P4M7_DIBLA, tr|A0A3P7QF15|A…	tr|A0A915EU89|A0A915EU89_9CEST, tr|A0A915EYR0|A0A915EYR0_9CEST	tr|U6J7N9|U6J7N9_ECHGR, tr|W6U862|W6U862_ECHGR, tr|W6UCU8|W6UCU8_ECHGR, tr|W6UFZ3|W6UFZ3_ECHGR, tr|W6UH73|W6UH73_ECHGR, tr|W6UKF0|W6UKF0_ECHGR, tr|W6V316|W6V316_ECHGR	tr|A0A068XZ82|A0A068XZ82_ECHMU, tr|A0A068Y2M9|A0A068Y2M9_ECHMU, tr|A0A068Y2N3|A0A068Y2N3_ECHMU, tr|A0A068Y511|A0A068Y511_ECHMU, tr|A0A068Y5A2|A0A068Y5A2_ECHMU, tr|A0A068Y618|A0A068Y618_ECHMU, tr|A0A068Y655|A0A068Y655_ECHMU	tr|A0A0R3S870|A0A0R3S870_HYMDI, tr|A0A0R3S871|A0A0R3S871_HYMDI, tr|A0A0R3SJD4|A0A0R3SJD4_HYMDI, tr|A0A0R3SMX1|A0A0R3SMX1_HYMDI, tr|A0A0R3STQ0|A0A0R3STQ0_HYMDI, tr|A0A0R3STQ1|A0A0R3STQ1_HYMDI, tr|A0A0R3STQ2|A0A0R3STQ2_HYMDI, tr|A0A158QFF6|A0A158QFF6_HYMDI, tr|A0A3P7A5D4|A0A3P7A5D4_HYMDI	tr|A0A0R3WK62|A0A0R3WK62_HYDTA, tr|A0A0R3WQ28|A0A0R3WQ28_HYDTA, tr|A0A0R3X1Z9|A0A0R3X1Z9_HYDTA, tr|A0A158REG6|A0A158REG6_HYDTA	tr|A0A0R3U5Y2|A0A0R3U5Y2_MESCO, tr|A0A0R3U728|A0A0R3U728_MESCO, tr|A0A0R3UPZ1|A0A0R3UPZ1_MESCO, tr|A0A0R3UPZ2|A0A0R3UPZ2_MESCO, tr|A0A0R3UQ89|A0A0R3UQ89_MESCO, tr|A0A0R3UQU6|A0A0R3UQU6_MESCO	tr|A0A0R3T4X0|A0A0R3T4X0_RODNA, tr|A0A0R3T597|A0A0R3T597_RODNA, tr|A0A0R3TCE7|A0A0R3TCE7_RODNA, tr|A0A0R3TDP9|A0A0R3TDP9_RODNA, tr|A0A0R3TIM3|A0A0R3TIM3_RODNA, tr|A0A0R3TMP7|A0A0R3TMP7_RODNA, tr|A0A158QH21|A0A158QH21_RODNA	tr|A0A183S717|A0A183S717_SCHSO, tr|A0A183S729|A0A183S729_SCHSO, tr|A0A183SJ34|A0A183SJ34_SCHSO, tr|A0A183TCW2|A0A183TCW2_SCHSO, tr|A0A183TIJ5|A0A183TIJ5_SCHSO, tr|A0A183TNL4|A0A183TNL4_SCHSO, tr|A0A3P7EZN5|A0A3P7EZN5_SCHSO	tr|A0A0R3W2L2|A0A0R3W2L2_TAEAS, tr|A0A0R3W3W7|A0A0R3W3W7_TAEAS, tr|A0A0R3W590|A0A0R3W590_TAEAS, tr|A0A0R3W591|A0A0R3W591_TAEAS, tr|A0A0R3W593|A0A0R3W593_TAEAS		g2397.t1, g2397.t2, g2400.t1, g2400.t2, g2402.t1, g2403.t1, g2404.t1, g2406.t1, g2407.t1, g4417.t1, g4418.t1, g7014.t1, g7014.t2, g7014.t3	MSTRG.2791.1.p1, MSTRG.2793.2.p2, MSTRG.2793.3.p2, MSTRG.2795.1.p1, MSTRG.2795.1.p14, MSTRG.2795.1.p2, MSTRG.2795.1.p23, MSTRG.2795.2.p1, MSTRG.2795.2.p2, MSTRG.2795.2.p26, MSTRG.2795.2.p5, MSTRG.2795.3.p1, MSTRG.2795.4.p1, MSTRG.2795.4.p2, MSTRG.2795.5.p1, MSTRG.2795.5.p3, MSTRG.2795.6.p2, MSTRG.2795.7.p2, MSTRG.2795.9.p5, MSTRG.2795.9.p8, MSTRG.2797.1.p2, MSTRG.2797.2.p1, MSTRG.2797.2.p2, MSTRG…
OG0000074		tr|A0A3P6QKG7|A0A3P6QKG7_DIBLA, tr|A0A3P6QKS7|A0A3P6QKS7_DIBLA, tr|A0A3P6QPZ7|A0A3P6QPZ7_DIBLA, tr|A0A3P6R4U3|A0A3P6R4U3_DIBLA, tr|A0A3P6U1C2|A0A3P6U1C2_DIBLA, tr|A0A3P7LIK0|A0A3P7LIK0_DIBLA, tr|A0A3P7LQQ8|A0A3P7LQQ8_DIBLA, tr|A0A3P7LZF5|A0A3P7LZF5_DIBLA, tr|A0A3P7MHI2|A0A3P7MHI2_DIBLA, tr|A0A3P7NFJ8|A0A3P7NFJ8_DIBLA, tr|A0A3P7NQF0|A0A3P7NQF0_DIBLA, tr|A0A3P7PCX4|A0A3P7PCX4_DIBLA, tr|A0A3P7RX67|A…	tr|A0A915F065|A0A915F065_9CEST	tr|U6IYY3|U6IYY3_ECHGR, tr|W6TYM3|W6TYM3_ECHGR, tr|W6TZT9|W6TZT9_ECHGR, tr|W6U019|W6U019_ECHGR, tr|W6U143|W6U143_ECHGR, tr|W6U2D3|W6U2D3_ECHGR, tr|W6U2P5|W6U2P5_ECHGR, tr|W6U7K9|W6U7K9_ECHGR, tr|W6U8M1|W6U8M1_ECHGR, tr|W6UP80|W6UP80_ECHGR, tr|W6UQ57|W6UQ57_ECHGR, tr|W6US91|W6US91_ECHGR, tr|W6USU3|W6USU3_ECHGR, tr|W6V335|W6V335_ECHGR	tr|A0A068Y6D8|A0A068Y6D8_ECHMU, tr|A0A068YB70|A0A068YB70_ECHMU, tr|A0A068YFE5|A0A068YFE5_ECHMU, tr|A0A087VXI1|A0A087VXI1_ECHMU, tr|A0A087VXP2|A0A087VXP2_ECHMU, tr|A0A087VXQ0|A0A087VXQ0_ECHMU, tr|A0A087VXS2|A0A087VXS2_ECHMU, tr|A0A087VXW0|A0A087VXW0_ECHMU, tr|A0A087VXY1|A0A087VXY1_ECHMU, tr|A0A087VY20|A0A087VY20_ECHMU, tr|A0A0S4MI23|A0A0S4MI23_ECHMU, tr|A0A0S4MIQ6|A0A0S4MIQ6_ECHMU, tr|A0A0S4MJ48|A…	tr|A0A0R3SIG8|A0A0R3SIG8_HYMDI, tr|A0A0R3SMZ0|A0A0R3SMZ0_HYMDI, tr|A0A0R3SSE8|A0A0R3SSE8_HYMDI, tr|A0A0R3SSH1|A0A0R3SSH1_HYMDI, tr|A0A0R3SSH2|A0A0R3SSH2_HYMDI, tr|A0A0R3SVK3|A0A0R3SVK3_HYMDI, tr|A0A0R3SVS4|A0A0R3SVS4_HYMDI, tr|A0A0R3SXH1|A0A0R3SXH1_HYMDI	tr|A0A0R3WJU6|A0A0R3WJU6_HYDTA, tr|A0A0R3WM61|A0A0R3WM61_HYDTA, tr|A0A0R3WV72|A0A0R3WV72_HYDTA, tr|A0A0R3WXD7|A0A0R3WXD7_HYDTA, tr|A0A0R3X501|A0A0R3X501_HYDTA, tr|A0A0R3X6P5|A0A0R3X6P5_HYDTA, tr|A0A0R3X7J3|A0A0R3X7J3_HYDTA, tr|A0A0R3XAL8|A0A0R3XAL8_HYDTA, tr|A0A0R3XDC8|A0A0R3XDC8_HYDTA	tr|A0A0R3U425|A0A0R3U425_MESCO, tr|A0A0R3UAM9|A0A0R3UAM9_MESCO, tr|A0A0R3UJG2|A0A0R3UJG2_MESCO, tr|A0A0R3UJG3|A0A0R3UJG3_MESCO	tr|A0A0R3TA20|A0A0R3TA20_RODNA, tr|A0A0R3TD01|A0A0R3TD01_RODNA, tr|A0A0R3TG69|A0A0R3TG69_RODNA, tr|A0A0R3TPT5|A0A0R3TPT5_RODNA, tr|A0A0R3TSA1|A0A0R3TSA1_RODNA, tr|A0A0R3TSC8|A0A0R3TSC8_RODNA, tr|A0A0R3TSC9|A0A0R3TSC9_RODNA, tr|A0A0R3U0Q2|A0A0R3U0Q2_RODNA, tr|A0A3P7S1J6|A0A3P7S1J6_RODNA	tr|A0A183S731|A0A183S731_SCHSO, tr|A0A183S732|A0A183S732_SCHSO, tr|A0A183SFI9|A0A183SFI9_SCHSO, tr|A0A183SJR2|A0A183SJR2_SCHSO, tr|A0A183SJR3|A0A183SJR3_SCHSO, tr|A0A183SLV1|A0A183SLV1_SCHSO, tr|A0A183SNM4|A0A183SNM4_SCHSO, tr|A0A183SUR5|A0A183SUR5_SCHSO, tr|A0A183SV74|A0A183SV74_SCHSO, tr|A0A183SX43|A0A183SX43_SCHSO, tr|A0A183TG43|A0A183TG43_SCHSO, tr|A0A183TG44|A0A183TG44_SCHSO, tr|A0A183TG45|A…	tr|A0A0R3VX13|A0A0R3VX13_TAEAS, tr|A0A0R3VXB8|A0A0R3VXB8_TAEAS, tr|A0A0R3VXN5|A0A0R3VXN5_TAEAS, tr|A0A0R3VYV2|A0A0R3VYV2_TAEAS, tr|A0A0R3VZC2|A0A0R3VZC2_TAEAS, tr|A0A0R3VZF2|A0A0R3VZF2_TAEAS, tr|A0A0R3W0C1|A0A0R3W0C1_TAEAS, tr|A0A0R3W2W5|A0A0R3W2W5_TAEAS, tr|A0A0R3W7T7|A0A0R3W7T7_TAEAS, tr|A0A0R3WFG2|A0A0R3WFG2_TAEAS, tr|A0A0R3WFG3|A0A0R3WFG3_TAEAS, tr|A0A0R3WFU6|A0A0R3WFU6_TAEAS, tr|A0A0R3WFU7|A…		g2000.t1, g5002.t1, g5064.t1, g5834.t1, g9263.t1	MSTRG.6002.1.p1, MSTRG.6926.1.p1
OG0000075		tr|A0A3P7LMD3|A0A3P7LMD3_DIBLA, tr|A0A3P7N2X2|A0A3P7N2X2_DIBLA, tr|A0A3P7P1V0|A0A3P7P1V0_DIBLA, tr|A0A3P7P438|A0A3P7P438_DIBLA, tr|A0A3P7P561|A0A3P7P561_DIBLA	tr|A0A915F025|A0A915F025_9CEST	tr|W6VAF7|W6VAF7_ECHGR	tr|A0A068YES9|A0A068YES9_ECHMU	tr|A0A0R3SZR7|A0A0R3SZR7_HYMDI, tr|A0A158QD59|A0A158QD59_HYMDI	tr|A0A3P7EFW4|A0A3P7EFW4_HYDTA	tr|A0A158QSU7|A0A158QSU7_MESCO	tr|A0A0R3T0K5|A0A0R3T0K5_RODNA, tr|A0A0R3T292|A0A0R3T292_RODNA, tr|A0A0R3T3J7|A0A0R3T3J7_RODNA, tr|A0A0R3T3M1|A0A0R3T3M1_RODNA, tr|A0A0R3T4Q0|A0A0R3T4Q0_RODNA, tr|A0A0R3T522|A0A0R3T522_RODNA, tr|A0A0R3T572|A0A0R3T572_RODNA, tr|A0A0R3T580|A0A0R3T580_RODNA, tr|A0A0R3T746|A0A0R3T746_RODNA, tr|A0A0R3T7F4|A0A0R3T7F4_RODNA, tr|A0A0R3T7G2|A0A0R3T7G2_RODNA, tr|A0A0R3T7K9|A0A0R3T7K9_RODNA, tr|A0A0R3T7R0|A…	tr|A0A183T885|A0A183T885_SCHSO, tr|A0A3P7D991|A0A3P7D991_SCHSO	tr|A0A0R3W142|A0A0R3W142_TAEAS	Tnyl_g03325_i1	g1686.t1	MSTRG.1965.1.p1, MSTRG.1965.2.p1, MSTRG.1965.2.p3, MSTRG.1965.3.p1, MSTRG.1965.4.p2, MSTRG.1965.4.p3, MSTRG.1965.4.p4, MSTRG.1965.5.p3, MSTRG.1965.6.p1
OG0000076		tr|A0A3P6PIG9|A0A3P6PIG9_DIBLA, tr|A0A3P6RF03|A0A3P6RF03_DIBLA, tr|A0A3P7LI66|A0A3P7LI66_DIBLA, tr|A0A3P7LML0|A0A3P7LML0_DIBLA, tr|A0A3P7P198|A0A3P7P198_DIBLA, tr|A0A3P7PAX5|A0A3P7PAX5_DIBLA								tr|A0A183S7Y1|A0A183S7Y1_SCHSO, tr|A0A183S854|A0A183S854_SCHSO, tr|A0A183S866|A0A183S866_SCHSO, tr|A0A183SAD4|A0A183SAD4_SCHSO, tr|A0A183SAW7|A0A183SAW7_SCHSO, tr|A0A183SBN7|A0A183SBN7_SCHSO, tr|A0A183SC31|A0A183SC31_SCHSO, tr|A0A183SDM6|A0A183SDM6_SCHSO, tr|A0A183SED1|A0A183SED1_SCHSO, tr|A0A183SEP0|A0A183SEP0_SCHSO, tr|A0A183SEQ6|A0A183SEQ6_SCHSO, tr|A0A183SFF4|A0A183SFF4_SCHSO, tr|A0A183SGV4|A…			g12815.t1
OG0000077	tr|Q18724|Q18724_CAEEL	tr|A0A3P6SW21|A0A3P6SW21_DIBLA, tr|A0A3P7KW91|A0A3P7KW91_DIBLA, tr|A0A3P7L8R3|A0A3P7L8R3_DIBLA, tr|A0A3P7LWM9|A0A3P7LWM9_DIBLA, tr|A0A3P7Q5V5|A0A3P7Q5V5_DIBLA		tr|W6U4U7|W6U4U7_ECHGR, tr|W6U4Z4|W6U4Z4_ECHGR, tr|W6U6H9|W6U6H9_ECHGR, tr|W6U729|W6U729_ECHGR, tr|W6U7M6|W6U7M6_ECHGR, tr|W6U8I8|W6U8I8_ECHGR, tr|W6UCZ5|W6UCZ5_ECHGR, tr|W6UCZ8|W6UCZ8_ECHGR, tr|W6UD04|W6UD04_ECHGR, tr|W6UFD7|W6UFD7_ECHGR, tr|W6UFR1|W6UFR1_ECHGR, tr|W6UFZ7|W6UFZ7_ECHGR, tr|W6UGY3|W6UGY3_ECHGR, tr|W6UL61|W6UL61_ECHGR, tr|W6UU26|W6UU26_ECHGR, tr|W6UUU5|W6UUU5_ECHGR	tr|A0A068XT51|A0A068XT51_ECHMU, tr|A0A068XTI4|A0A068XTI4_ECHMU, tr|A0A068XZM0|A0A068XZM0_ECHMU, tr|A0A068XZM2|A0A068XZM2_ECHMU, tr|A0A068Y0B8|A0A068Y0B8_ECHMU, tr|A0A068Y3N3|A0A068Y3N3_ECHMU, tr|A0A068Y9V8|A0A068Y9V8_ECHMU, tr|A0A068YCE8|A0A068YCE8_ECHMU, tr|A0A087VXG2|A0A087VXG2_ECHMU, tr|A0A087VXQ8|A0A087VXQ8_ECHMU, tr|A0A087W0P5|A0A087W0P5_ECHMU	tr|A0A0R3SXF5|A0A0R3SXF5_HYMDI, tr|A0A158QCL7|A0A158QCL7_HYMDI, tr|A0A158QD03|A0A158QD03_HYMDI	tr|A0A0R3WLX5|A0A0R3WLX5_HYDTA, tr|A0A0R3WT71|A0A0R3WT71_HYDTA, tr|A0A0R3WX37|A0A0R3WX37_HYDTA, tr|A0A0R3X5J8|A0A0R3X5J8_HYDTA, tr|A0A0R3X6N8|A0A0R3X6N8_HYDTA, tr|A0A0R3XAK3|A0A0R3XAK3_HYDTA, tr|A0A0R3XBB5|A0A0R3XBB5_HYDTA, tr|A0A0R3XCQ1|A0A0R3XCQ1_HYDTA, tr|A0A158RDT0|A0A158RDT0_HYDTA, tr|A0A3P7F6F0|A0A3P7F6F0_HYDTA, tr|A0A3P7GRM7|A0A3P7GRM7_HYDTA, tr|A0A3P7GS26|A0A3P7GS26_HYDTA	tr|A0A0R3UFU5|A0A0R3UFU5_MESCO, tr|A0A0R3UKR0|A0A0R3UKR0_MESCO, tr|A0A0R3UQ17|A0A0R3UQ17_MESCO, tr|A0A158QUE9|A0A158QUE9_MESCO	tr|A0A0R3TEA2|A0A0R3TEA2_RODNA, tr|A0A0R3TJ12|A0A0R3TJ12_RODNA, tr|A0A0R3TM94|A0A0R3TM94_RODNA, tr|A0A0R3TRU9|A0A0R3TRU9_RODNA, tr|A0A0R3TV95|A0A0R3TV95_RODNA, tr|A0A3P7V0K2|A0A3P7V0K2_RODNA	tr|A0A183SB58|A0A183SB58_SCHSO, tr|A0A183SVU4|A0A183SVU4_SCHSO, tr|A0A183SXT3|A0A183SXT3_SCHSO, tr|A0A183TJY9|A0A183TJY9_SCHSO	tr|A0A0R3VVF6|A0A0R3VVF6_TAEAS, tr|A0A0R3VVL8|A0A0R3VVL8_TAEAS, tr|A0A0R3VWS3|A0A0R3VWS3_TAEAS, tr|A0A0R3VXU4|A0A0R3VXU4_TAEAS, tr|A0A0R3VY45|A0A0R3VY45_TAEAS, tr|A0A0R3VYG0|A0A0R3VYG0_TAEAS, tr|A0A0R3VZF5|A0A0R3VZF5_TAEAS, tr|A0A0R3VZW9|A0A0R3VZW9_TAEAS, tr|A0A0R3W2M5|A0A0R3W2M5_TAEAS, tr|A0A0R3W2R3|A0A0R3W2R3_TAEAS, tr|A0A0R3WAL0|A0A0R3WAL0_TAEAS, tr|A0A0R3WDZ1|A0A0R3WDZ1_TAEAS, tr|A0A0R3WE44|A…	Tnyl_g10694_i1, Tnyl_g10694_i2, Tnyl_g10694_i3, Tnyl_g10694_i4, Tnyl_g10694_i5, Tnyl_g10694_i6, Tnyl_g10694_i7, Tnyl_g10694_i8, Tnyl_g15119_i1, Tnyl_g15119_i2	g2823.t1, g5445.t1, g8617.t1, g8617.t2, g9078.t1	MSTRG.10249.1.p1, MSTRG.10249.2.p1, MSTRG.10249.3.p1, MSTRG.10249.4.p1, MSTRG.10249.5.p1, MSTRG.10249.5.p2, MSTRG.10249.6.p1, MSTRG.10249.7.p1, MSTRG.10249.8.p1, MSTRG.10837.1.p1, MSTRG.10837.2.p1, MSTRG.3308.1.p1, MSTRG.3308.1.p2, MSTRG.3308.2.p1
OG0000078												Tnyl_g01565_i1, Tnyl_g01565_i2, Tnyl_g01565_i3, Tnyl_g01565_i4, Tnyl_g01565_i5, Tnyl_g02985_i1, Tnyl_g02985_i2, Tnyl_g03007_i1, Tnyl_g03875_i1, Tnyl_g03887_i1, Tnyl_g04848_i1, Tnyl_g04916_i1, Tnyl_g05010_i1, Tnyl_g05413_i1, Tnyl_g05413_i2, Tnyl_g05422_i1, Tnyl_g05432_i1, Tnyl_g05437_i1, Tnyl_g05507_i1, Tnyl_g05507_i2, Tnyl_g05507_i3, Tnyl_g05520_i1, Tnyl_g05667_i1, Tnyl_g06131_i1, Tnyl_g06144_i1,…
OG0000079	tr|G4RWX0|G4RWX0_CAEEL, tr|O62466|O62466_CAEEL, tr|Q18177|Q18177_CAEEL, tr|Q20707|Q20707_CAEEL, tr|Q9XVI4|Q9XVI4_CAEEL	tr|A0A3P6NZH8|A0A3P6NZH8_DIBLA, tr|A0A3P6PMM4|A0A3P6PMM4_DIBLA, tr|A0A3P6T081|A0A3P6T081_DIBLA, tr|A0A3P6T586|A0A3P6T586_DIBLA, tr|A0A3P7LD44|A0A3P7LD44_DIBLA, tr|A0A3P7LGP6|A0A3P7LGP6_DIBLA, tr|A0A3P7LGT4|A0A3P7LGT4_DIBLA, tr|A0A3P7LZ78|A0A3P7LZ78_DIBLA, tr|A0A3P7NL23|A0A3P7NL23_DIBLA	tr|A0A915EWP6|A0A915EWP6_9CEST, tr|A0A915EZ54|A0A915EZ54_9CEST	tr|U6J3W8|U6J3W8_ECHGR, tr|U6J887|U6J887_ECHGR, tr|W6UN67|W6UN67_ECHGR, tr|W6USC3|W6USC3_ECHGR, tr|W6UU51|W6UU51_ECHGR, tr|W6VBH1|W6VBH1_ECHGR	tr|A0A068YCC1|A0A068YCC1_ECHMU, tr|A0A068YGS2|A0A068YGS2_ECHMU, tr|A0A068YHU6|A0A068YHU6_ECHMU, tr|A0A068YJS4|A0A068YJS4_ECHMU, tr|A0A077RH77|A0A077RH77_ECHMU, tr|B6VFH4|B6VFH4_ECHMU, tr|B6VFH6|B6VFH6_ECHMU, tr|B6VFH7|B6VFH7_ECHMU, tr|U6I058|U6I058_ECHMU, tr|U6I232|U6I232_ECHMU	tr|A0A0R3SAL0|A0A0R3SAL0_HYMDI, tr|A0A0R3SDC8|A0A0R3SDC8_HYMDI, tr|A0A0R3SFT1|A0A0R3SFT1_HYMDI, tr|A0A0R3SG66|A0A0R3SG66_HYMDI, tr|A0A0R3SKE8|A0A0R3SKE8_HYMDI, tr|A0A0R3SSY1|A0A0R3SSY1_HYMDI, tr|A0A0R3SXR1|A0A0R3SXR1_HYMDI, tr|A0A158QF71|A0A158QF71_HYMDI	tr|A0A0R3WL72|A0A0R3WL72_HYDTA, tr|A0A0R3WMK5|A0A0R3WMK5_HYDTA, tr|A0A0R3WRF4|A0A0R3WRF4_HYDTA, tr|A0A0R3WX89|A0A0R3WX89_HYDTA, tr|A0A0R3X7T2|A0A0R3X7T2_HYDTA, tr|A0A3P7E874|A0A3P7E874_HYDTA	tr|A0A0R3U7Z6|A0A0R3U7Z6_MESCO, tr|A0A0R3U9V5|A0A0R3U9V5_MESCO, tr|A0A0R3UAT6|A0A0R3UAT6_MESCO, tr|A0A0R3UE43|A0A0R3UE43_MESCO, tr|A0A0R3UE44|A0A0R3UE44_MESCO, tr|A0A0R3UE80|A0A0R3UE80_MESCO, tr|A0A0R3UNG5|A0A0R3UNG5_MESCO, tr|A0A0R3UQG8|A0A0R3UQG8_MESCO, tr|A0A158QTG2|A0A158QTG2_MESCO, tr|A0A3P6HRR1|A0A3P6HRR1_MESCO, tr|A0A3P6HRX0|A0A3P6HRX0_MESCO	tr|A0A0R3T0R5|A0A0R3T0R5_RODNA, tr|A0A0R3T426|A0A0R3T426_RODNA, tr|A0A0R3T427|A0A0R3T427_RODNA, tr|A0A0R3T616|A0A0R3T616_RODNA, tr|A0A0R3T617|A0A0R3T617_RODNA, tr|A0A0R3T707|A0A0R3T707_RODNA, tr|A0A0R3T708|A0A0R3T708_RODNA, tr|A0A0R3T9C9|A0A0R3T9C9_RODNA, tr|A0A0R3TBB7|A0A0R3TBB7_RODNA, tr|A0A0R3TGC3|A0A0R3TGC3_RODNA, tr|A0A0R3TQF7|A0A0R3TQF7_RODNA, tr|A0A0R3TUE6|A0A0R3TUE6_RODNA, tr|A0A0R3TYT9|A…	tr|A0A183SKI8|A0A183SKI8_SCHSO, tr|A0A3P7DJM0|A0A3P7DJM0_SCHSO, tr|A0A3P7EUE9|A0A3P7EUE9_SCHSO	tr|A0A0R3VUB8|A0A0R3VUB8_TAEAS, tr|A0A0R3VUB9|A0A0R3VUB9_TAEAS, tr|A0A0R3VWQ7|A0A0R3VWQ7_TAEAS, tr|A0A0R3VY35|A0A0R3VY35_TAEAS, tr|A0A0R3W967|A0A0R3W967_TAEAS, tr|A0A0R3WAY1|A0A0R3WAY1_TAEAS, tr|A0A0R3WAY2|A0A0R3WAY2_TAEAS	Tnyl_g13290_i1, Tnyl_g13290_i2, Tnyl_g13290_i3, Tnyl_g13290_i4, Tnyl_g13290_i5, Tnyl_g13296_i1, Tnyl_g13296_i2, Tnyl_g13296_i3, Tnyl_g13296_i4	g2098.t1, g2098.t2, g2098.t3, g355.t1, g356.t1, g7085.t1, g7092.t1, g7093.t1, g7094.t1, g9209.t1	MSTRG.11019.1.p1, MSTRG.2433.1.p1, MSTRG.387.1.p1, MSTRG.8420.1.p1, MSTRG.8420.2.p1, MSTRG.8421.1.p1, MSTRG.8421.1.p2
OG0000080	tr|G5EDI8|G5EDI8_CAEEL, tr|V6CIX1|V6CIX1_CAEEL	tr|A0A3P6P639|A0A3P6P639_DIBLA, tr|A0A3P6Q2S3|A0A3P6Q2S3_DIBLA, tr|A0A3P6Q3N2|A0A3P6Q3N2_DIBLA, tr|A0A3P6QDX1|A0A3P6QDX1_DIBLA, tr|A0A3P6QF92|A0A3P6QF92_DIBLA, tr|A0A3P6QK73|A0A3P6QK73_DIBLA, tr|A0A3P6R6C7|A0A3P6R6C7_DIBLA, tr|A0A3P6TMD3|A0A3P6TMD3_DIBLA, tr|A0A3P7LFE4|A0A3P7LFE4_DIBLA, tr|A0A3P7LJM5|A0A3P7LJM5_DIBLA, tr|A0A3P7LRY3|A0A3P7LRY3_DIBLA, tr|A0A3P7LU33|A0A3P7LU33_DIBLA, tr|A0A3P7LUA2|A…	tr|A0A915EUH5|A0A915EUH5_9CEST, tr|A0A915EV00|A0A915EV00_9CEST	tr|W6U223|W6U223_ECHGR, tr|W6U3K7|W6U3K7_ECHGR, tr|W6U5B7|W6U5B7_ECHGR, tr|W6UPW6|W6UPW6_ECHGR	tr|A0A087VWL2|A0A087VWL2_ECHMU, tr|A0A087VWP0|A0A087VWP0_ECHMU, tr|A0A087VWS7|A0A087VWS7_ECHMU, tr|A0A087W0D0|A0A087W0D0_ECHMU, tr|A0A087W0J7|A0A087W0J7_ECHMU	tr|A0A0R3SJ70|A0A0R3SJ70_HYMDI, tr|A0A0R3SJR9|A0A0R3SJR9_HYMDI, tr|A0A0R3SQ09|A0A0R3SQ09_HYMDI, tr|A0A158QFF1|A0A158QFF1_HYMDI	tr|A0A0R3WNY1|A0A0R3WNY1_HYDTA, tr|A0A0R3WTH8|A0A0R3WTH8_HYDTA, tr|A0A0R3WW22|A0A0R3WW22_HYDTA, tr|A0A0R3WW25|A0A0R3WW25_HYDTA, tr|A0A0R3WWY7|A0A0R3WWY7_HYDTA, tr|A0A0R3WX43|A0A0R3WX43_HYDTA, tr|A0A0R3WYQ7|A0A0R3WYQ7_HYDTA, tr|A0A0R3XA60|A0A0R3XA60_HYDTA, tr|A0A0R3XA61|A0A0R3XA61_HYDTA, tr|A0A0R3XBY2|A0A0R3XBY2_HYDTA, tr|A0A0R3XC08|A0A0R3XC08_HYDTA, tr|A0A0R3XCS8|A0A0R3XCS8_HYDTA, tr|A0A0R3XDD6|A…	tr|A0A0R3UN73|A0A0R3UN73_MESCO, tr|A0A158QVY6|A0A158QVY6_MESCO	tr|A0A0R3T2V3|A0A0R3T2V3_RODNA, tr|A0A0R3T587|A0A0R3T587_RODNA, tr|A0A0R3TJ85|A0A0R3TJ85_RODNA, tr|A0A0R3TLN7|A0A0R3TLN7_RODNA, tr|A0A0R3TY58|A0A0R3TY58_RODNA, tr|A0A0R3TYB9|A0A0R3TYB9_RODNA	tr|A0A183SBE0|A0A183SBE0_SCHSO, tr|A0A183SCM6|A0A183SCM6_SCHSO, tr|A0A183STL6|A0A183STL6_SCHSO, tr|A0A183STL8|A0A183STL8_SCHSO, tr|A0A183TC33|A0A183TC33_SCHSO, tr|A0A183TE53|A0A183TE53_SCHSO, tr|A0A183TES0|A0A183TES0_SCHSO, tr|A0A183TSP9|A0A183TSP9_SCHSO, tr|A0A183TTT2|A0A183TTT2_SCHSO	tr|A0A0R3VUI9|A0A0R3VUI9_TAEAS, tr|A0A0R3VVV3|A0A0R3VVV3_TAEAS, tr|A0A0R3VY58|A0A0R3VY58_TAEAS, tr|A0A0R3VZH8|A0A0R3VZH8_TAEAS, tr|A0A0R3WBH3|A0A0R3WBH3_TAEAS, tr|A0A3P6PEM8|A0A3P6PEM8_TAEAS, tr|A0A3P6Q282|A0A3P6Q282_TAEAS	Dcr-2_Tnyl_g16436_i3, Tnyl_g16436_i1, Tnyl_g16436_i2, Tnyl_g16436_i4	g10082.t1, g10504.t1, g1951.t1, g6738.t1, g6738.t2	MSTRG.12096.1.p1, MSTRG.12096.2.p1, MSTRG.12096.2.p2, MSTRG.12096.2.p8, MSTRG.12096.3.p1, MSTRG.12096.4.p1, MSTRG.12096.4.p2, MSTRG.12097.1.p1, MSTRG.12098.1.p1, MSTRG.12099.1.p2, MSTRG.12099.1.p4, MSTRG.12100.1.p5, MSTRG.12100.1.p6, MSTRG.12100.1.p7, MSTRG.12614.1.p1, MSTRG.12614.2.p1, MSTRG.2262.1.p1, MSTRG.7972.1.p1
OG0000081		tr|A0A3P6P4M6|A0A3P6P4M6_DIBLA, tr|A0A3P6QG98|A0A3P6QG98_DIBLA, tr|A0A3P6TBJ7|A0A3P6TBJ7_DIBLA, tr|A0A3P6UXC2|A0A3P6UXC2_DIBLA, tr|A0A3P7KVS5|A0A3P7KVS5_DIBLA, tr|A0A3P7LFB7|A0A3P7LFB7_DIBLA, tr|A0A3P7LIZ9|A0A3P7LIZ9_DIBLA, tr|A0A3P7LLU8|A0A3P7LLU8_DIBLA, tr|A0A3P7LNV7|A0A3P7LNV7_DIBLA, tr|A0A3P7LU62|A0A3P7LU62_DIBLA, tr|A0A3P7LVT1|A0A3P7LVT1_DIBLA, tr|A0A3P7M064|A0A3P7M064_DIBLA, tr|A0A3P7M0R9|A…								tr|A0A183S7S0|A0A183S7S0_SCHSO, tr|A0A183S7Z8|A0A183S7Z8_SCHSO, tr|A0A183S8J3|A0A183S8J3_SCHSO, tr|A0A183S8W7|A0A183S8W7_SCHSO, tr|A0A183S9B4|A0A183S9B4_SCHSO, tr|A0A183SAM9|A0A183SAM9_SCHSO, tr|A0A183SAU7|A0A183SAU7_SCHSO, tr|A0A183SAW9|A0A183SAW9_SCHSO, tr|A0A183SBM3|A0A183SBM3_SCHSO, tr|A0A183SBR2|A0A183SBR2_SCHSO, tr|A0A183SBT4|A0A183SBT4_SCHSO, tr|A0A183SBT9|A0A183SBT9_SCHSO, tr|A0A183SBZ8|A…		Tnyl_g03148_i1
OG0000082	sp|Q4TT88|PSA_CAEEL	tr|A0A3P6QL80|A0A3P6QL80_DIBLA, tr|A0A3P6SL00|A0A3P6SL00_DIBLA, tr|A0A3P7LC70|A0A3P7LC70_DIBLA, tr|A0A3P7LPU2|A0A3P7LPU2_DIBLA, tr|A0A3P7LXW9|A0A3P7LXW9_DIBLA, tr|A0A3P7M962|A0A3P7M962_DIBLA, tr|A0A3P7MML0|A0A3P7MML0_DIBLA, tr|A0A3P7MVA4|A0A3P7MVA4_DIBLA, tr|A0A3P7MZD0|A0A3P7MZD0_DIBLA, tr|A0A3P7NEK9|A0A3P7NEK9_DIBLA, tr|A0A3P7NII1|A0A3P7NII1_DIBLA, tr|A0A3P7NIL9|A0A3P7NIL9_DIBLA, tr|A0A3P7NT03|A…	tr|A0A915ESX6|A0A915ESX6_9CEST, tr|A0A915EXG6|A0A915EXG6_9CEST	tr|W6U017|W6U017_ECHGR, tr|W6U0A1|W6U0A1_ECHGR, tr|W6U1W0|W6U1W0_ECHGR, tr|W6U9G7|W6U9G7_ECHGR, tr|W6UW20|W6UW20_ECHGR	tr|A0A068XUZ8|A0A068XUZ8_ECHMU, tr|A0A068XVT8|A0A068XVT8_ECHMU, tr|A0A068Y019|A0A068Y019_ECHMU, tr|A0A068Y204|A0A068Y204_ECHMU, tr|A0A068Y2V6|A0A068Y2V6_ECHMU, tr|A0A068YET6|A0A068YET6_ECHMU, tr|A0A068YFD9|A0A068YFD9_ECHMU	tr|A0A0R3SLA4|A0A0R3SLA4_HYMDI, tr|A0A0R3SM88|A0A0R3SM88_HYMDI, tr|A0A0R3SND3|A0A0R3SND3_HYMDI, tr|A0A0R3SNN7|A0A0R3SNN7_HYMDI, tr|A0A158QF58|A0A158QF58_HYMDI, tr|A0A3P6ZRD2|A0A3P6ZRD2_HYMDI	tr|A0A0R3WR10|A0A0R3WR10_HYDTA, tr|A0A0R3WUW5|A0A0R3WUW5_HYDTA, tr|A0A0R3WVN7|A0A0R3WVN7_HYDTA, tr|A0A0R3WVR8|A0A0R3WVR8_HYDTA, tr|A0A0R3WWX4|A0A0R3WWX4_HYDTA, tr|A0A0R3X539|A0A0R3X539_HYDTA, tr|A0A0R3X8M9|A0A0R3X8M9_HYDTA, tr|A0A0R3XB03|A0A0R3XB03_HYDTA, tr|A0A0R3XD77|A0A0R3XD77_HYDTA, tr|A0A0R3XDA6|A0A0R3XDA6_HYDTA, tr|A0A3P7EZV6|A0A3P7EZV6_HYDTA, tr|A0A3P7FGN5|A0A3P7FGN5_HYDTA, tr|A0A3P7GUX4|A…	tr|A0A0R3U6R0|A0A0R3U6R0_MESCO, tr|A0A0R3UJT7|A0A0R3UJT7_MESCO	tr|A0A0R3TC65|A0A0R3TC65_RODNA, tr|A0A0R3TCV6|A0A0R3TCV6_RODNA, tr|A0A0R3TEW9|A0A0R3TEW9_RODNA, tr|A0A0R3TGI8|A0A0R3TGI8_RODNA, tr|A0A0R3TRF8|A0A0R3TRF8_RODNA, tr|A0A0R3TYC3|A0A0R3TYC3_RODNA, tr|A0A3P7VNG5|A0A3P7VNG5_RODNA	tr|A0A183SBW6|A0A183SBW6_SCHSO, tr|A0A183T2N4|A0A183T2N4_SCHSO, tr|A0A183T3X5|A0A183T3X5_SCHSO, tr|A0A183TCJ1|A0A183TCJ1_SCHSO, tr|A0A183TNW1|A0A183TNW1_SCHSO, tr|A0A3P7DIM6|A0A3P7DIM6_SCHSO	tr|A0A0R3VVV6|A0A0R3VVV6_TAEAS, tr|A0A0R3VX08|A0A0R3VX08_TAEAS, tr|A0A0R3VXN0|A0A0R3VXN0_TAEAS, tr|A0A0R3VXW0|A0A0R3VXW0_TAEAS, tr|A0A0R3VY23|A0A0R3VY23_TAEAS, tr|A0A0R3VYW5|A0A0R3VYW5_TAEAS, tr|A0A0R3W0L3|A0A0R3W0L3_TAEAS, tr|A0A0R3WEQ6|A0A0R3WEQ6_TAEAS, tr|A0A0R3WFU5|A0A0R3WFU5_TAEAS, tr|A0A0R3WG00|A0A0R3WG00_TAEAS, tr|A0A0R3WG01|A0A0R3WG01_TAEAS, tr|A0A0R3WG02|A0A0R3WG02_TAEAS, tr|A0A0R3WG24|A…	Peptidase_M1_membrane_alanine_aminopeptidase_N-terminal_Tnyl_g18600_i1, Tnyl_g04771_i6, Tnyl_g18600_i2, Tnyl_g18600_i3, Tnyl_g18600_i4, Tnyl_g18600_i5	g9857.t1, g9857.t2	MSTRG.11786.1.p1, MSTRG.11786.2.p1, MSTRG.9231.1.p1, MSTRG.9232.1.p2, MSTRG.9233.1.p1, MSTRG.9234.1.p2, MSTRG.9235.1.p2
OG0000083	sp|Q19200|STO1_CAEEL, sp|Q21190|UNC1_CAEEL, sp|Q22165|STO4_CAEEL, sp|Q27433|MEC2_CAEEL, tr|A0A3B1DQJ7|A0A3B1DQJ7_CAEEL, tr|A0A3B1DQN5|A0A3B1DQN5_CAEEL, tr|A0A3B1DR76|A0A3B1DR76_CAEEL, tr|A0A3B1DVR7|A0A3B1DVR7_CAEEL, tr|A0A3B1DVV1|A0A3B1DVV1_CAEEL, tr|A0A3B1E057|A0A3B1E057_CAEEL, tr|A0A3B1E3V6|A0A3B1E3V6_CAEEL, tr|A0A3B1E3Y0|A0A3B1E3Y0_CAEEL, tr|A0A3B1E520|A0A3B1E520_CAEEL, tr|A0A3B1E532|A0A3B1E53…	tr|A0A3P6SG83|A0A3P6SG83_DIBLA, tr|A0A3P6TDS1|A0A3P6TDS1_DIBLA, tr|A0A3P6TXT6|A0A3P6TXT6_DIBLA, tr|A0A3P7L7T9|A0A3P7L7T9_DIBLA, tr|A0A3P7LG13|A0A3P7LG13_DIBLA, tr|A0A3P7NZR3|A0A3P7NZR3_DIBLA		tr|W6U5J3|W6U5J3_ECHGR, tr|W6UFI6|W6UFI6_ECHGR, tr|W6UIX8|W6UIX8_ECHGR, tr|W6UPH8|W6UPH8_ECHGR, tr|W6URQ5|W6URQ5_ECHGR, tr|W6UT67|W6UT67_ECHGR, tr|W6UW63|W6UW63_ECHGR	tr|A0A068XWD3|A0A068XWD3_ECHMU, tr|A0A068XXW8|A0A068XXW8_ECHMU, tr|A0A068Y2Z5|A0A068Y2Z5_ECHMU, tr|A0A068Y711|A0A068Y711_ECHMU, tr|A0A068Y9Y8|A0A068Y9Y8_ECHMU, tr|A0A087W0X2|A0A087W0X2_ECHMU	tr|A0A0R3SDX6|A0A0R3SDX6_HYMDI, tr|A0A0R3SIJ9|A0A0R3SIJ9_HYMDI, tr|A0A0R3SW14|A0A0R3SW14_HYMDI, tr|A0A158QC46|A0A158QC46_HYMDI, tr|A0A158QCH5|A0A158QCH5_HYMDI, tr|A0A158QCW8|A0A158QCW8_HYMDI, tr|A0A3P6YET9|A0A3P6YET9_HYMDI	tr|A0A0R3WN68|A0A0R3WN68_HYDTA, tr|A0A0R3WSY7|A0A0R3WSY7_HYDTA, tr|A0A0R3WYN8|A0A0R3WYN8_HYDTA, tr|A0A0R3XC57|A0A0R3XC57_HYDTA, tr|A0A0R3XCC2|A0A0R3XCC2_HYDTA, tr|A0A3P7ES50|A0A3P7ES50_HYDTA, tr|A0A3P7FBU7|A0A3P7FBU7_HYDTA	tr|A0A0R3U8B4|A0A0R3U8B4_MESCO, tr|A0A0R3U9A6|A0A0R3U9A6_MESCO, tr|A0A0R3UJ02|A0A0R3UJ02_MESCO, tr|A0A0R3UK83|A0A0R3UK83_MESCO, tr|A0A0R3UKH7|A0A0R3UKH7_MESCO, tr|A0A0R3UNY4|A0A0R3UNY4_MESCO, tr|A0A0R3UQF0|A0A0R3UQF0_MESCO	tr|A0A0R3T1C5|A0A0R3T1C5_RODNA, tr|A0A0R3T3Z0|A0A0R3T3Z0_RODNA, tr|A0A0R3TEU7|A0A0R3TEU7_RODNA, tr|A0A0R3TRJ6|A0A0R3TRJ6_RODNA, tr|A0A0R3TRY3|A0A0R3TRY3_RODNA, tr|A0A0R3TSU3|A0A0R3TSU3_RODNA, tr|A0A0R3TUV0|A0A0R3TUV0_RODNA, tr|A0A0R3TYW5|A0A0R3TYW5_RODNA	tr|A0A0V0JBD2|A0A0V0JBD2_SCHSO, tr|A0A183SBD5|A0A183SBD5_SCHSO, tr|A0A183SF79|A0A183SF79_SCHSO, tr|A0A183T0C7|A0A183T0C7_SCHSO, tr|A0A183TFS7|A0A183TFS7_SCHSO, tr|A0A183TKD6|A0A183TKD6_SCHSO	tr|A0A0R3VUL1|A0A0R3VUL1_TAEAS, tr|A0A0R3VUT8|A0A0R3VUT8_TAEAS, tr|A0A0R3VV45|A0A0R3VV45_TAEAS, tr|A0A0R3W101|A0A0R3W101_TAEAS, tr|A0A0R3W102|A0A0R3W102_TAEAS, tr|A0A0R3W1Q4|A0A0R3W1Q4_TAEAS, tr|A0A0R3WAK1|A0A0R3WAK1_TAEAS		g4383.t1, g4688.t1, g4688.t2, g4689.t1, g4689.t2, g6393.t1, g6777.t1, g8582.t1	MSTRG.10206.1.p1, MSTRG.5177.1.p1, MSTRG.5177.2.p1, MSTRG.5177.3.p1, MSTRG.5541.1.p1, MSTRG.5541.2.p1, MSTRG.7600.1.p1, MSTRG.8019.1.p1, MSTRG.8019.1.p2, MSTRG.8019.2.p1
OG0000084	tr|Q9BKU9|Q9BKU9_CAEEL	tr|A0A3P6TD93|A0A3P6TD93_DIBLA, tr|A0A3P7M8A8|A0A3P7M8A8_DIBLA, tr|A0A3P7MFI3|A0A3P7MFI3_DIBLA, tr|A0A3P7N840|A0A3P7N840_DIBLA, tr|A0A3P7NKD1|A0A3P7NKD1_DIBLA, tr|A0A3P7R2J3|A0A3P7R2J3_DIBLA	tr|A0A915F012|A0A915F012_9CEST	tr|W6U2Y0|W6U2Y0_ECHGR	tr|A0A068YFG9|A0A068YFG9_ECHMU, tr|A0A068YML9|A0A068YML9_ECHMU	tr|A0A0R3S8Z2|A0A0R3S8Z2_HYMDI, tr|A0A3P6XTB4|A0A3P6XTB4_HYMDI	tr|A0A0R3WKE9|A0A0R3WKE9_HYDTA, tr|A0A0R3WTM1|A0A0R3WTM1_HYDTA	tr|A0A0R3UM63|A0A0R3UM63_MESCO, tr|A0A0R3UR84|A0A0R3UR84_MESCO	tr|A0A3P7VDK2|A0A3P7VDK2_RODNA	tr|A0A183S765|A0A183S765_SCHSO, tr|A0A183S7I1|A0A183S7I1_SCHSO, tr|A0A183S8N0|A0A183S8N0_SCHSO, tr|A0A183S8X0|A0A183S8X0_SCHSO, tr|A0A183S8Y7|A0A183S8Y7_SCHSO, tr|A0A183SAE7|A0A183SAE7_SCHSO, tr|A0A183SBK5|A0A183SBK5_SCHSO, tr|A0A183SBL6|A0A183SBL6_SCHSO, tr|A0A183SBT8|A0A183SBT8_SCHSO, tr|A0A183SBU6|A0A183SBU6_SCHSO, tr|A0A183SBV5|A0A183SBV5_SCHSO, tr|A0A183SCM7|A0A183SCM7_SCHSO, tr|A0A183SCQ3|A…	tr|A0A0R3WAV6|A0A0R3WAV6_TAEAS	Tnyl_g12513_i1, Tnyl_g12513_i2, Tnyl_g12513_i3, Tnyl_g12513_i4, Tnyl_g12513_i5	g3738.t1, g3739.t1, g3739.t2
OG0000085		tr|A0A3P6PKH4|A0A3P6PKH4_DIBLA, tr|A0A3P6Q5Z8|A0A3P6Q5Z8_DIBLA, tr|A0A3P6UC33|A0A3P6UC33_DIBLA, tr|A0A3P7KZN4|A0A3P7KZN4_DIBLA, tr|A0A3P7LFZ4|A0A3P7LFZ4_DIBLA, tr|A0A3P7LKH6|A0A3P7LKH6_DIBLA, tr|A0A3P7LM50|A0A3P7LM50_DIBLA, tr|A0A3P7LRB3|A0A3P7LRB3_DIBLA, tr|A0A3P7M423|A0A3P7M423_DIBLA, tr|A0A3P7M463|A0A3P7M463_DIBLA, tr|A0A3P7NR70|A0A3P7NR70_DIBLA, tr|A0A3P7NXU0|A0A3P7NXU0_DIBLA, tr|A0A3P7PN24|A…		tr|W6UDK4|W6UDK4_ECHGR	tr|A0A068YDS8|A0A068YDS8_ECHMU	tr|A0A0R3SIE6|A0A0R3SIE6_HYMDI, tr|A0A0R3SIE7|A0A0R3SIE7_HYMDI, tr|A0A158QCF4|A0A158QCF4_HYMDI, tr|A0A158QGE3|A0A158QGE3_HYMDI	tr|A0A158RDC4|A0A158RDC4_HYDTA	tr|A0A158QUB2|A0A158QUB2_MESCO	tr|A0A0R3T327|A0A0R3T327_RODNA, tr|A0A0R3T328|A0A0R3T328_RODNA, tr|A0A158QGY0|A0A158QGY0_RODNA	tr|A0A183S7F6|A0A183S7F6_SCHSO, tr|A0A183S7X0|A0A183S7X0_SCHSO, tr|A0A183S881|A0A183S881_SCHSO, tr|A0A183S8D9|A0A183S8D9_SCHSO, tr|A0A183SCR1|A0A183SCR1_SCHSO, tr|A0A183SCY6|A0A183SCY6_SCHSO, tr|A0A183SDB9|A0A183SDB9_SCHSO, tr|A0A183SFE2|A0A183SFE2_SCHSO, tr|A0A183SFG9|A0A183SFG9_SCHSO, tr|A0A183SFJ3|A0A183SFJ3_SCHSO, tr|A0A183SFQ8|A0A183SFQ8_SCHSO, tr|A0A183SI90|A0A183SI90_SCHSO, tr|A0A183SIJ0|A…	tr|A0A158R7S4|A0A158R7S4_TAEAS		g3484.t1	MSTRG.4102.1.p1, MSTRG.4103.1.p1
OG0000086	tr|A0A0K3ARA3|A0A0K3ARA3_CAEEL, tr|A0A0K3ARV6|A0A0K3ARV6_CAEEL, tr|A0A0K3AUV8|A0A0K3AUV8_CAEEL, tr|A0A0K3AX69|A0A0K3AX69_CAEEL	tr|A0A3P6NZE4|A0A3P6NZE4_DIBLA, tr|A0A3P6PSX8|A0A3P6PSX8_DIBLA, tr|A0A3P6Q7Y7|A0A3P6Q7Y7_DIBLA, tr|A0A3P6QAV7|A0A3P6QAV7_DIBLA, tr|A0A3P6QBS7|A0A3P6QBS7_DIBLA, tr|A0A3P6RE40|A0A3P6RE40_DIBLA, tr|A0A3P6RMM8|A0A3P6RMM8_DIBLA, tr|A0A3P7LFG3|A0A3P7LFG3_DIBLA, tr|A0A3P7NYW7|A0A3P7NYW7_DIBLA, tr|A0A3P7RY31|A0A3P7RY31_DIBLA		tr|W6U065|W6U065_ECHGR, tr|W6U0D9|W6U0D9_ECHGR, tr|W6U2U3|W6U2U3_ECHGR	tr|A0A068Y5J4|A0A068Y5J4_ECHMU, tr|A0A068Y853|A0A068Y853_ECHMU, tr|A0A068Y8G6|A0A068Y8G6_ECHMU, tr|A0A0S4MJ88|A0A0S4MJ88_ECHMU	tr|A0A0R3S7W6|A0A0R3S7W6_HYMDI	tr|A0A0R3WSL1|A0A0R3WSL1_HYDTA, tr|A0A0R3WX56|A0A0R3WX56_HYDTA, tr|A0A0R3WXR5|A0A0R3WXR5_HYDTA, tr|A0A3P7EUB4|A0A3P7EUB4_HYDTA, tr|A0A3P7FDK4|A0A3P7FDK4_HYDTA, tr|A0A3P7FUM4|A0A3P7FUM4_HYDTA, tr|A0A3P7GK23|A0A3P7GK23_HYDTA, tr|A0A3P7GSG8|A0A3P7GSG8_HYDTA, tr|A0A3P7GU45|A0A3P7GU45_HYDTA	tr|A0A0R3U6F6|A0A0R3U6F6_MESCO, tr|A0A0R3U6F8|A0A0R3U6F8_MESCO, tr|A0A0R3UCS7|A0A0R3UCS7_MESCO, tr|A0A0R3UK56|A0A0R3UK56_MESCO, tr|A0A0R3UQT2|A0A0R3UQT2_MESCO, tr|A0A3P6GNC6|A0A3P6GNC6_MESCO, tr|A0A3P6GR16|A0A3P6GR16_MESCO, tr|A0A3P6HSG4|A0A3P6HSG4_MESCO	tr|A0A0R3TA34|A0A0R3TA34_RODNA, tr|A0A0R3TIL6|A0A0R3TIL6_RODNA, tr|A0A0R3TM05|A0A0R3TM05_RODNA, tr|A0A0R3TWC3|A0A0R3TWC3_RODNA	tr|A0A3P7D4G9|A0A3P7D4G9_SCHSO	tr|A0A0R3VZ19|A0A0R3VZ19_TAEAS, tr|A0A3P6NMT2|A0A3P6NMT2_TAEAS, tr|A0A3P6NYL2|A0A3P6NYL2_TAEAS, tr|A0A3P6Q6G4|A0A3P6Q6G4_TAEAS	Tnyl_g11890_i2	g12995.t1, g5646.t1, g5646.t2, g5646.t3, g5646.t4, g8231.t1, g8231.t2, g8231.t3, g8231.t4, g8231.t5	MSTRG.6709.1.p1, MSTRG.6709.1.p7, MSTRG.6709.10.p1, MSTRG.6709.11.p1, MSTRG.6709.12.p1, MSTRG.6709.13.p1, MSTRG.6709.14.p1, MSTRG.6709.14.p4, MSTRG.6709.15.p1, MSTRG.6709.15.p3, MSTRG.6709.2.p1, MSTRG.6709.2.p7, MSTRG.6709.3.p1, MSTRG.6709.4.p1, MSTRG.6709.5.p1, MSTRG.6709.5.p5, MSTRG.6709.6.p1, MSTRG.6709.7.p1, MSTRG.6709.7.p32, MSTRG.6709.8.p1, MSTRG.6709.8.p6, MSTRG.6709.9.p1, MSTRG.6709.9.p23…
OG0000087	tr|H2KYZ6|H2KYZ6_CAEEL, tr|Q95Q79|Q95Q79_CAEEL	tr|A0A3P6TM02|A0A3P6TM02_DIBLA, tr|A0A3P6U4I7|A0A3P6U4I7_DIBLA, tr|A0A3P7L346|A0A3P7L346_DIBLA, tr|A0A3P7NVS0|A0A3P7NVS0_DIBLA, tr|A0A3P7NWW4|A0A3P7NWW4_DIBLA	tr|A0A915EVU0|A0A915EVU0_9CEST, tr|A0A915EX69|A0A915EX69_9CEST, tr|A0A915EYP3|A0A915EYP3_9CEST	tr|W6U7B3|W6U7B3_ECHGR, tr|W6U7H1|W6U7H1_ECHGR, tr|W6U9G8|W6U9G8_ECHGR, tr|W6UQI1|W6UQI1_ECHGR, tr|W6UUP5|W6UUP5_ECHGR, tr|W6UVH8|W6UVH8_ECHGR, tr|W6V8Y0|W6V8Y0_ECHGR	tr|A0A068Y1N2|A0A068Y1N2_ECHMU, tr|A0A068YEX0|A0A068YEX0_ECHMU, tr|A0A068YG04|A0A068YG04_ECHMU	tr|A0A0R3SEC8|A0A0R3SEC8_HYMDI, tr|A0A0R3SUL8|A0A0R3SUL8_HYMDI, tr|A0A158QCL3|A0A158QCL3_HYMDI, tr|A0A3P6Y0A7|A0A3P6Y0A7_HYMDI	tr|A0A0R3WPE3|A0A0R3WPE3_HYDTA, tr|A0A0R3WVL9|A0A0R3WVL9_HYDTA, tr|A0A0R3X6Q5|A0A0R3X6Q5_HYDTA, tr|A0A0R3XAR0|A0A0R3XAR0_HYDTA, tr|A0A0R3XCD9|A0A0R3XCD9_HYDTA	tr|A0A0R3U2V5|A0A0R3U2V5_MESCO, tr|A0A0R3U9A0|A0A0R3U9A0_MESCO, tr|A0A0R3UAF8|A0A0R3UAF8_MESCO, tr|A0A0R3UBD0|A0A0R3UBD0_MESCO, tr|A0A158QVK8|A0A158QVK8_MESCO	tr|A0A0R3SZZ6|A0A0R3SZZ6_RODNA, tr|A0A0R3T3R3|A0A0R3T3R3_RODNA, tr|A0A0R3TDQ8|A0A0R3TDQ8_RODNA, tr|A0A0R3TRP3|A0A0R3TRP3_RODNA, tr|A0A0R3TUR8|A0A0R3TUR8_RODNA, tr|A0A158QJE4|A0A158QJE4_RODNA	tr|A0A183SJT1|A0A183SJT1_SCHSO, tr|A0A183SXF5|A0A183SXF5_SCHSO, tr|A0A3P7CF66|A0A3P7CF66_SCHSO, tr|A0A3P7EUW1|A0A3P7EUW1_SCHSO	tr|A0A0R3VVJ7|A0A0R3VVJ7_TAEAS, tr|A0A0R3VYQ7|A0A0R3VYQ7_TAEAS, tr|A0A0R3W8Q1|A0A0R3W8Q1_TAEAS, tr|A0A158R9N3|A0A158R9N3_TAEAS, tr|A0A3P6PVL6|A0A3P6PVL6_TAEAS	Tnyl_g07299_i1, Tnyl_g07299_i2, Tnyl_g07299_i3, Tnyl_g07299_i4, Tnyl_g07299_i5, Tnyl_g07299_i6, Tnyl_g07299_i7, Tnyl_g07299_i8, Tnyl_g07299_i9	g163.t1, g7726.t1, g7734.t1, g7734.t2, g7734.t3, g9246.t1	MSTRG.11065.1.p1, MSTRG.11065.2.p1, MSTRG.187.1.p1, MSTRG.187.10.p1, MSTRG.187.10.p3, MSTRG.187.11.p1, MSTRG.187.12.p1, MSTRG.187.13.p1, MSTRG.187.13.p3, MSTRG.187.2.p1, MSTRG.187.3.p1, MSTRG.187.3.p3, MSTRG.187.4.p1, MSTRG.187.4.p3, MSTRG.187.5.p1, MSTRG.187.5.p2, MSTRG.187.6.p1, MSTRG.187.6.p2, MSTRG.187.7.p1, MSTRG.187.7.p2, MSTRG.187.8.p1, MSTRG.187.8.p2, MSTRG.187.9.p1, MSTRG.187.9.p3, MSTRG…
OG0000088		tr|A0A3P6PNM5|A0A3P6PNM5_DIBLA, tr|A0A3P6QQK5|A0A3P6QQK5_DIBLA, tr|A0A3P7L5Z0|A0A3P7L5Z0_DIBLA, tr|A0A3P7L8J0|A0A3P7L8J0_DIBLA, tr|A0A3P7LAC5|A0A3P7LAC5_DIBLA, tr|A0A3P7LGK2|A0A3P7LGK2_DIBLA, tr|A0A3P7LH04|A0A3P7LH04_DIBLA, tr|A0A3P7LI81|A0A3P7LI81_DIBLA, tr|A0A3P7LN32|A0A3P7LN32_DIBLA, tr|A0A3P7LS97|A0A3P7LS97_DIBLA, tr|A0A3P7LW61|A0A3P7LW61_DIBLA, tr|A0A3P7P3L7|A0A3P7P3L7_DIBLA, tr|A0A3P7P4Q9|A…		tr|U6J5U2|U6J5U2_ECHGR, tr|U6J7W8|U6J7W8_ECHGR, tr|W6UQM2|W6UQM2_ECHGR, tr|W6UZ37|W6UZ37_ECHGR, tr|W6UZX2|W6UZX2_ECHGR, tr|W6VAZ7|W6VAZ7_ECHGR	tr|A0A068XYH9|A0A068XYH9_ECHMU, tr|A0A068Y322|A0A068Y322_ECHMU, tr|A0A068Y5E5|A0A068Y5E5_ECHMU, tr|A0A068Y5I2|A0A068Y5I2_ECHMU, tr|A0A068Y5M3|A0A068Y5M3_ECHMU, tr|A0A068Y5R4|A0A068Y5R4_ECHMU, tr|A0A068Y653|A0A068Y653_ECHMU	tr|A0A0R3SDX8|A0A0R3SDX8_HYMDI, tr|A0A0R3SDX9|A0A0R3SDX9_HYMDI, tr|A0A0R3SL08|A0A0R3SL08_HYMDI, tr|A0A0R3SQQ1|A0A0R3SQQ1_HYMDI, tr|A0A0R3SQQ9|A0A0R3SQQ9_HYMDI, tr|A0A0R3SQR0|A0A0R3SQR0_HYMDI, tr|A0A0R3SUL6|A0A0R3SUL6_HYMDI, tr|A0A0R3SYC8|A0A0R3SYC8_HYMDI, tr|A0A158QEH7|A0A158QEH7_HYMDI	tr|A0A0R3WSV6|A0A0R3WSV6_HYDTA, tr|A0A0R3WTW8|A0A0R3WTW8_HYDTA, tr|A0A0R3X1Y3|A0A0R3X1Y3_HYDTA, tr|A0A0R3X1Y4|A0A0R3X1Y4_HYDTA, tr|A0A0R3X1Y5|A0A0R3X1Y5_HYDTA, tr|A0A3P7H8W6|A0A3P7H8W6_HYDTA	tr|A0A0R3U208|A0A0R3U208_MESCO, tr|A0A0R3U2F2|A0A0R3U2F2_MESCO, tr|A0A0R3U311|A0A0R3U311_MESCO, tr|A0A0R3U407|A0A0R3U407_MESCO, tr|A0A0R3UD84|A0A0R3UD84_MESCO, tr|A0A3P6I1Q2|A0A3P6I1Q2_MESCO	tr|A0A0R3TB15|A0A0R3TB15_RODNA, tr|A0A0R3TDI6|A0A0R3TDI6_RODNA, tr|A0A0R3TJ56|A0A0R3TJ56_RODNA, tr|A0A0R3TQ37|A0A0R3TQ37_RODNA, tr|A0A0R3TUL5|A0A0R3TUL5_RODNA, tr|A0A0R3TW16|A0A0R3TW16_RODNA, tr|A0A0R3TXA6|A0A0R3TXA6_RODNA, tr|A0A3P7RSE0|A0A3P7RSE0_RODNA	tr|A0A183SF96|A0A183SF96_SCHSO, tr|A0A183SF97|A0A183SF97_SCHSO, tr|A0A183SFK5|A0A183SFK5_SCHSO, tr|A0A183SFK6|A0A183SFK6_SCHSO, tr|A0A183SR79|A0A183SR79_SCHSO, tr|A0A183SZY9|A0A183SZY9_SCHSO, tr|A0A183T7A2|A0A183T7A2_SCHSO, tr|A0A183TBA4|A0A183TBA4_SCHSO, tr|A0A183TKK4|A0A183TKK4_SCHSO, tr|A0A183TQZ4|A0A183TQZ4_SCHSO, tr|A0A183TQZ5|A0A183TQZ5_SCHSO, tr|A0A3P7DP13|A0A3P7DP13_SCHSO, tr|A0A3P7F107|A…	tr|A0A0R3W1R1|A0A0R3W1R1_TAEAS, tr|A0A0R3W3H0|A0A0R3W3H0_TAEAS, tr|A0A0R3W3H1|A0A0R3W3H1_TAEAS, tr|A0A0R3W3H2|A0A0R3W3H2_TAEAS, tr|A0A0R3W3H3|A0A0R3W3H3_TAEAS, tr|A0A0R3W8L9|A0A0R3W8L9_TAEAS, tr|A0A0R3WA67|A0A0R3WA67_TAEAS		g10128.t1, g10130.t1, g10131.t1, g10132.t1, g10136.t1, g10137.t1, g10138.t1, g3154.t1, g4992.t1, g4993.t1, g8608.t1, g8609.t1	MSTRG.10241.1.p1, MSTRG.10242.1.p1, MSTRG.12151.1.p2, MSTRG.12151.2.p1, MSTRG.12153.1.p1, MSTRG.12153.2.p3, MSTRG.12154.2.p1, MSTRG.12157.1.p1, MSTRG.12158.1.p1, MSTRG.12159.1.p1, MSTRG.3694.1.p2, MSTRG.3694.1.p8, MSTRG.3694.2.p2, MSTRG.5912.1.p1, MSTRG.5913.1.p1
OG0000089		tr|A0A3P6Q4E2|A0A3P6Q4E2_DIBLA, tr|A0A3P6Q5P0|A0A3P6Q5P0_DIBLA, tr|A0A3P6QUB9|A0A3P6QUB9_DIBLA, tr|A0A3P6TW80|A0A3P6TW80_DIBLA, tr|A0A3P7LCP2|A0A3P7LCP2_DIBLA, tr|A0A3P7LEB7|A0A3P7LEB7_DIBLA, tr|A0A3P7LEC1|A0A3P7LEC1_DIBLA, tr|A0A3P7LEJ4|A0A3P7LEJ4_DIBLA, tr|A0A3P7LGD5|A0A3P7LGD5_DIBLA, tr|A0A3P7LQN8|A0A3P7LQN8_DIBLA, tr|A0A3P7LS99|A0A3P7LS99_DIBLA, tr|A0A3P7LSP9|A0A3P7LSP9_DIBLA, tr|A0A3P7LU36|A…				tr|A0A0R3S7L7|A0A0R3S7L7_HYMDI, tr|A0A0R3S841|A0A0R3S841_HYMDI, tr|A0A0R3S8R6|A0A0R3S8R6_HYMDI, tr|A0A0R3S9M4|A0A0R3S9M4_HYMDI, tr|A0A0R3SAJ6|A0A0R3SAJ6_HYMDI, tr|A0A0R3SBB5|A0A0R3SBB5_HYMDI, tr|A0A0R3SC71|A0A0R3SC71_HYMDI, tr|A0A0R3SCD4|A0A0R3SCD4_HYMDI, tr|A0A0R3SEX4|A0A0R3SEX4_HYMDI, tr|A0A0R3SEY1|A0A0R3SEY1_HYMDI, tr|A0A0R3SF20|A0A0R3SF20_HYMDI, tr|A0A0R3SFA9|A0A0R3SFA9_HYMDI, tr|A0A0R3SFS7|A…		tr|A0A0R3U8P9|A0A0R3U8P9_MESCO, tr|A0A0R3UDQ5|A0A0R3UDQ5_MESCO, tr|A0A0R3UK58|A0A0R3UK58_MESCO		tr|A0A183S758|A0A183S758_SCHSO, tr|A0A183SDQ4|A0A183SDQ4_SCHSO, tr|A0A183SE61|A0A183SE61_SCHSO, tr|A0A183SEL9|A0A183SEL9_SCHSO, tr|A0A183SFW2|A0A183SFW2_SCHSO, tr|A0A183SG21|A0A183SG21_SCHSO, tr|A0A183SIJ6|A0A183SIJ6_SCHSO, tr|A0A183SIU6|A0A183SIU6_SCHSO, tr|A0A183SS66|A0A183SS66_SCHSO, tr|A0A183SY95|A0A183SY95_SCHSO, tr|A0A183SZR3|A0A183SZR3_SCHSO, tr|A0A183T6M2|A0A183T6M2_SCHSO, tr|A0A183T7U5|A…			g8210.t1, g8706.t1	MSTRG.5595.1.p10, MSTRG.5597.2.p4
OG0000090	sp|P39055|DYN1_CAEEL	tr|A0A3P6Q098|A0A3P6Q098_DIBLA, tr|A0A3P7L725|A0A3P7L725_DIBLA, tr|A0A3P7LLX1|A0A3P7LLX1_DIBLA, tr|A0A3P7LS59|A0A3P7LS59_DIBLA, tr|A0A3P7LY90|A0A3P7LY90_DIBLA, tr|A0A3P7QKC0|A0A3P7QKC0_DIBLA		tr|W6U5W8|W6U5W8_ECHGR, tr|W6UCL4|W6UCL4_ECHGR	tr|A0A068Y9F2|A0A068Y9F2_ECHMU, tr|A0A087VYT3|A0A087VYT3_ECHMU	tr|A0A0R3SFV2|A0A0R3SFV2_HYMDI, tr|A0A158QF95|A0A158QF95_HYMDI, tr|A0A3P6YWR9|A0A3P6YWR9_HYMDI, tr|A0A3P6ZL20|A0A3P6ZL20_HYMDI, tr|A0A3P6ZZI8|A0A3P6ZZI8_HYMDI	tr|A0A0R3WIM3|A0A0R3WIM3_HYDTA, tr|A0A0R3WJQ5|A0A0R3WJQ5_HYDTA	tr|A0A0R3U3A9|A0A0R3U3A9_MESCO, tr|A0A158QW13|A0A158QW13_MESCO, tr|A0A3P6HAN4|A0A3P6HAN4_MESCO	tr|A0A0R3T2Y7|A0A0R3T2Y7_RODNA, tr|A0A0R3TA45|A0A0R3TA45_RODNA, tr|A0A0R3TGE1|A0A0R3TGE1_RODNA, tr|A0A0R3TSC2|A0A0R3TSC2_RODNA, tr|A0A0R3TUJ8|A0A0R3TUJ8_RODNA, tr|A0A0R3TVT0|A0A0R3TVT0_RODNA, tr|A0A0R3TVY8|A0A0R3TVY8_RODNA, tr|A0A0R3TWN3|A0A0R3TWN3_RODNA	tr|A0A183SFU2|A0A183SFU2_SCHSO, tr|A0A183T4Q8|A0A183T4Q8_SCHSO, tr|A0A3P7CXC5|A0A3P7CXC5_SCHSO	tr|A0A158R883|A0A158R883_TAEAS, tr|A0A158R941|A0A158R941_TAEAS	Tnyl_g08660_i1, Tnyl_g08660_i11, Tnyl_g08660_i12, Tnyl_g08660_i13, Tnyl_g08660_i14, Tnyl_g08660_i15, Tnyl_g08660_i16, Tnyl_g08660_i17, Tnyl_g08660_i18, Tnyl_g08660_i19, Tnyl_g08660_i2, Tnyl_g08660_i20, Tnyl_g08660_i21, Tnyl_g08660_i22, Tnyl_g08660_i23, Tnyl_g08660_i24, Tnyl_g08660_i25, Tnyl_g08660_i26, Tnyl_g08660_i27, Tnyl_g08660_i28, Tnyl_g08660_i29, Tnyl_g08660_i3, Tnyl_g08660_i30, Tnyl_g08660…	g3550.t1, g3550.t10, g3550.t11, g3550.t12, g3550.t13, g3550.t14, g3550.t15, g3550.t16, g3550.t17, g3550.t2, g3550.t3, g3550.t4, g3550.t5, g3550.t6, g3550.t7, g3550.t8, g3550.t9, g7926.t1, g7926.t2, g7926.t3	MSTRG.4169.1.p1, MSTRG.4169.2.p1, MSTRG.4169.3.p1, MSTRG.4169.4.p1, MSTRG.4169.5.p1, MSTRG.4169.6.p1, MSTRG.4169.7.p1, MSTRG.4169.8.p1, MSTRG.9446.1.p1, MSTRG.9446.1.p2, MSTRG.9446.2.p1, MSTRG.9446.3.p1
OG0000091		tr|A0A3P7LPN4|A0A3P7LPN4_DIBLA, tr|A0A3P7NYC7|A0A3P7NYC7_DIBLA				tr|A0A0R3SM81|A0A0R3SM81_HYMDI				tr|A0A183S705|A0A183S705_SCHSO, tr|A0A183S7P6|A0A183S7P6_SCHSO, tr|A0A183S7R3|A0A183S7R3_SCHSO, tr|A0A183S7Z2|A0A183S7Z2_SCHSO, tr|A0A183S852|A0A183S852_SCHSO, tr|A0A183S8M3|A0A183S8M3_SCHSO, tr|A0A183S9T1|A0A183S9T1_SCHSO, tr|A0A183SAU9|A0A183SAU9_SCHSO, tr|A0A183SB25|A0A183SB25_SCHSO, tr|A0A183SB26|A0A183SB26_SCHSO, tr|A0A183SCQ6|A0A183SCQ6_SCHSO, tr|A0A183SD77|A0A183SD77_SCHSO, tr|A0A183SD96|A…		Tnyl_g12953_i1	g5027.t1
OG0000092		tr|A0A3P6QFQ7|A0A3P6QFQ7_DIBLA, tr|A0A3P6R8T8|A0A3P6R8T8_DIBLA, tr|A0A3P7LZ38|A0A3P7LZ38_DIBLA, tr|A0A3P7NFJ1|A0A3P7NFJ1_DIBLA, tr|A0A3P7NL55|A0A3P7NL55_DIBLA, tr|A0A3P7QEZ3|A0A3P7QEZ3_DIBLA, tr|A0A3P7R0M7|A0A3P7R0M7_DIBLA		tr|U6ITN7|U6ITN7_ECHGR, tr|U6ITU2|U6ITU2_ECHGR, tr|W6UCW6|W6UCW6_ECHGR, tr|W6UE51|W6UE51_ECHGR, tr|W6UGQ3|W6UGQ3_ECHGR, tr|W6UK77|W6UK77_ECHGR, tr|W6ULV2|W6ULV2_ECHGR, tr|W6UZQ2|W6UZQ2_ECHGR, tr|W6VAL5|W6VAL5_ECHGR	tr|A0A068Y587|A0A068Y587_ECHMU, tr|A0A068Y5G0|A0A068Y5G0_ECHMU, tr|A0A068Y9X4|A0A068Y9X4_ECHMU, tr|A0A068YCI6|A0A068YCI6_ECHMU, tr|A0A068YCU1|A0A068YCU1_ECHMU, tr|A0A0S4MI94|A0A0S4MI94_ECHMU, tr|A0A0S4MJ26|A0A0S4MJ26_ECHMU, tr|A0A0S4MJK9|A0A0S4MJK9_ECHMU, tr|A0A0S4MJW1|A0A0S4MJW1_ECHMU, tr|A0A0S4MK90|A0A0S4MK90_ECHMU, tr|U6HVU4|U6HVU4_ECHMU	tr|A0A0R3S8K4|A0A0R3S8K4_HYMDI, tr|A0A0R3SUR1|A0A0R3SUR1_HYMDI, tr|A0A0R3SVF3|A0A0R3SVF3_HYMDI	tr|A0A0R3WIQ1|A0A0R3WIQ1_HYDTA, tr|A0A0R3WIT9|A0A0R3WIT9_HYDTA, tr|A0A0R3WK99|A0A0R3WK99_HYDTA, tr|A0A0R3WQ53|A0A0R3WQ53_HYDTA	tr|A0A0R3UD37|A0A0R3UD37_MESCO, tr|A0A0R3UPP2|A0A0R3UPP2_MESCO, tr|A0A158QTG8|A0A158QTG8_MESCO, tr|A0A3P6H8Y9|A0A3P6H8Y9_MESCO	tr|A0A0R3T3Z2|A0A0R3T3Z2_RODNA, tr|A0A0R3T715|A0A0R3T715_RODNA, tr|A0A0R3TBY8|A0A0R3TBY8_RODNA, tr|A0A0R3TCU5|A0A0R3TCU5_RODNA, tr|A0A0R3TEE8|A0A0R3TEE8_RODNA, tr|A0A0R3TS07|A0A0R3TS07_RODNA, tr|A0A0R3U103|A0A0R3U103_RODNA, tr|A0A3P7SXK7|A0A3P7SXK7_RODNA	tr|A0A183TDM0|A0A183TDM0_SCHSO, tr|A0A183TH56|A0A183TH56_SCHSO, tr|A0A183TK69|A0A183TK69_SCHSO, tr|A0A183TKP2|A0A183TKP2_SCHSO	tr|A0A0R3VW75|A0A0R3VW75_TAEAS, tr|A0A0R3VWT5|A0A0R3VWT5_TAEAS, tr|A0A0R3VYZ2|A0A0R3VYZ2_TAEAS, tr|A0A0R3W0E3|A0A0R3W0E3_TAEAS, tr|A0A0R3W9X2|A0A0R3W9X2_TAEAS, tr|A0A158R8W8|A0A158R8W8_TAEAS	Tnyl_g02909_i1, Tnyl_g02909_i2, Tnyl_g02909_i3, Tnyl_g02909_i4, Tnyl_g10077_i1, Tnyl_g10077_i2, Tnyl_g10077_i3	g10878.t1, g11383.t1, g11459.t1, g11459.t2, g11556.t1, g11556.t2, g12204.t1, g12204.t2, g12549.t1, g12549.t2, g12549.t3, g13027.t1, g6846.t1, g6847.t1, g9959.t1	MSTRG.11930.1.p1, MSTRG.11930.1.p2, MSTRG.11930.2.p1, MSTRG.11930.2.p4, MSTRG.11930.3.p1, MSTRG.11930.4.p1, MSTRG.11930.4.p2, MSTRG.11930.4.p5, MSTRG.11930.5.p1, MSTRG.11930.5.p3, MSTRG.11930.6.p1, MSTRG.11930.6.p3, MSTRG.13180.1.p1, MSTRG.13180.2.p1, MSTRG.1379.1.p1, MSTRG.14245.1.p1, MSTRG.14245.2.p1, MSTRG.14245.2.p2, MSTRG.8108.1.p18, MSTRG.8108.1.p4, MSTRG.8108.2.p2, MSTRG.8108.4.p2, MSTRG.8…
OG0000093	sp|O16956|LIPL3_CAEEL, sp|O61866|LIPL5_CAEEL, sp|Q93789|LIPL1_CAEEL, sp|Q94252|LIPL4_CAEEL, tr|E2S7J2|E2S7J2_CAEEL, tr|O17766|O17766_CAEEL, tr|Q20449|Q20449_CAEEL, tr|Q9U276|Q9U276_CAEEL	tr|A0A3P6V9Y7|A0A3P6V9Y7_DIBLA, tr|A0A3P7LHE6|A0A3P7LHE6_DIBLA, tr|A0A3P7P8G7|A0A3P7P8G7_DIBLA		tr|W6U7N2|W6U7N2_ECHGR, tr|W6UVM3|W6UVM3_ECHGR	tr|U6HMV9|U6HMV9_ECHMU	tr|A0A0R3SPM7|A0A0R3SPM7_HYMDI	tr|A0A0R3XC06|A0A0R3XC06_HYDTA	tr|A0A0R3U291|A0A0R3U291_MESCO	tr|A0A0R3TKZ7|A0A0R3TKZ7_RODNA	tr|A0A183T3G1|A0A183T3G1_SCHSO, tr|A0A183TAW4|A0A183TAW4_SCHSO, tr|A0A183TAW6|A0A183TAW6_SCHSO	tr|A0A0R3W7S5|A0A0R3W7S5_TAEAS, tr|A0A3P6QTZ1|A0A3P6QTZ1_TAEAS	Tnyl_g02071_i1, Tnyl_g02071_i2, Tnyl_g02071_i3, Tnyl_g02071_i5, Tnyl_g02071_i6, Tnyl_g02072_i2, Tnyl_g02072_i3, Tnyl_g02072_i4, Tnyl_g02072_i5, Tnyl_g02072_i6, Tnyl_g02072_i7, Tnyl_g02072_i8, Tnyl_g02072_i9, Tnyl_g02089_i2, Tnyl_g02089_i3, Tnyl_g02186_i2, Tnyl_g02186_i3, Tnyl_g02186_i4, Tnyl_g04296_i1, Tnyl_g04296_i10, Tnyl_g04296_i11, Tnyl_g04296_i12, Tnyl_g04296_i13, Tnyl_g04296_i14, Tnyl_g0429…	g5949.t1, g5949.t2, g8204.t1, g8204.t2, g8204.t3, g8204.t4, g8204.t5, g8204.t6, g8204.t7	MSTRG.7037.1.p1, MSTRG.9743.1.p1, MSTRG.9743.10.p1, MSTRG.9743.2.p1, MSTRG.9743.3.p1, MSTRG.9743.4.p1, MSTRG.9743.5.p1, MSTRG.9743.6.p1, MSTRG.9743.7.p1, MSTRG.9743.8.p1, MSTRG.9743.9.p1
OG0000094	sp|Q21890|YF64_CAEEL, tr|C6KRK8|C6KRK8_CAEEL, tr|C6KRK9|C6KRK9_CAEEL											Tnyl_g00875_i1, Tnyl_g00875_i2, Tnyl_g00964_i1, Tnyl_g01280_i1, Tnyl_g01564_i1, Tnyl_g01564_i2, Tnyl_g02316_i1, Tnyl_g02362_i1, Tnyl_g02670_i1, Tnyl_g02680_i1, Tnyl_g03002_i1, Tnyl_g03142_i1, Tnyl_g03142_i2, Tnyl_g03680_i1, Tnyl_g04351_i1, Tnyl_g04351_i2, Tnyl_g04961_i1, Tnyl_g05138_i1, Tnyl_g05462_i1, Tnyl_g05573_i1, Tnyl_g05724_i1, Tnyl_g06186_i1, Tnyl_g06186_i2, Tnyl_g06205_i1, Tnyl_g06205_i2,…
OG0000095		tr|A0A3P6Q165|A0A3P6Q165_DIBLA, tr|A0A3P6QDP2|A0A3P6QDP2_DIBLA, tr|A0A3P6QTP8|A0A3P6QTP8_DIBLA, tr|A0A3P6QUC9|A0A3P6QUC9_DIBLA, tr|A0A3P6R5X8|A0A3P6R5X8_DIBLA, tr|A0A3P6S2L3|A0A3P6S2L3_DIBLA, tr|A0A3P6UZC9|A0A3P6UZC9_DIBLA, tr|A0A3P7LBI8|A0A3P7LBI8_DIBLA, tr|A0A3P7LMR3|A0A3P7LMR3_DIBLA, tr|A0A3P7LQZ1|A0A3P7LQZ1_DIBLA, tr|A0A3P7MCI9|A0A3P7MCI9_DIBLA, tr|A0A3P7MLE8|A0A3P7MLE8_DIBLA, tr|A0A3P7MV38|A…	tr|A0A915EY49|A0A915EY49_9CEST, tr|A0A915F0L7|A0A915F0L7_9CEST	tr|W6UNG8|W6UNG8_ECHGR, tr|W6UPK2|W6UPK2_ECHGR, tr|W6UR62|W6UR62_ECHGR	tr|A0A068Y9L7|A0A068Y9L7_ECHMU, tr|A0A068Y9P0|A0A068Y9P0_ECHMU, tr|A0A068Y9W5|A0A068Y9W5_ECHMU	tr|A0A0R3SMN5|A0A0R3SMN5_HYMDI, tr|A0A0R3STT0|A0A0R3STT0_HYMDI, tr|A0A0R3SW72|A0A0R3SW72_HYMDI, tr|A0A0R3SWX8|A0A0R3SWX8_HYMDI, tr|A0A0R3SXX4|A0A0R3SXX4_HYMDI, tr|A0A0R3SY54|A0A0R3SY54_HYMDI, tr|A0A0R3SY84|A0A0R3SY84_HYMDI, tr|A0A0R3SY85|A0A0R3SY85_HYMDI, tr|A0A0R3SYB1|A0A0R3SYB1_HYMDI, tr|A0A0R3SYB2|A0A0R3SYB2_HYMDI, tr|A0A0R3SZ82|A0A0R3SZ82_HYMDI, tr|A0A0R3SZ88|A0A0R3SZ88_HYMDI, tr|A0A0R3SZK1|A…	tr|A0A0R3WQC2|A0A0R3WQC2_HYDTA, tr|A0A0R3WUI0|A0A0R3WUI0_HYDTA, tr|A0A0R3WYH8|A0A0R3WYH8_HYDTA, tr|A0A0R3XBA0|A0A0R3XBA0_HYDTA, tr|A0A0R3XC19|A0A0R3XC19_HYDTA, tr|A0A0R3XC34|A0A0R3XC34_HYDTA, tr|A0A3P7F674|A0A3P7F674_HYDTA	tr|A0A0R3U237|A0A0R3U237_MESCO, tr|A0A0R3UCM9|A0A0R3UCM9_MESCO, tr|A0A0R3UDP6|A0A0R3UDP6_MESCO, tr|A0A0R3UDR4|A0A0R3UDR4_MESCO, tr|A0A0R3UQX9|A0A0R3UQX9_MESCO, tr|A0A0R3URP6|A0A0R3URP6_MESCO, tr|A0A3P6HDD3|A0A3P6HDD3_MESCO	tr|A0A0R3T0A8|A0A0R3T0A8_RODNA, tr|A0A0R3T5V2|A0A0R3T5V2_RODNA, tr|A0A158QJA9|A0A158QJA9_RODNA	tr|A0A183SB52|A0A183SB52_SCHSO, tr|A0A183SI84|A0A183SI84_SCHSO, tr|A0A183SUV4|A0A183SUV4_SCHSO, tr|A0A183SUV5|A0A183SUV5_SCHSO, tr|A0A183TMV8|A0A183TMV8_SCHSO	tr|A0A0R3VTQ4|A0A0R3VTQ4_TAEAS, tr|A0A0R3VW14|A0A0R3VW14_TAEAS, tr|A0A0R3VYF9|A0A0R3VYF9_TAEAS, tr|A0A0R3VYP4|A0A0R3VYP4_TAEAS, tr|A0A0R3VYR6|A0A0R3VYR6_TAEAS, tr|A0A0R3VZZ0|A0A0R3VZZ0_TAEAS, tr|A0A0R3W3C7|A0A0R3W3C7_TAEAS, tr|A0A158R755|A0A158R755_TAEAS, tr|A0A3P6P7R2|A0A3P6P7R2_TAEAS	TEP_Tnyl_g14710_i1, Tnyl_g14710_i2, Tnyl_g14710_i3	g10869.t1, g11657.t1, g4628.t1, g7575.t1, g8065.t1	MSTRG.13172.1.p1, MSTRG.14386.1.p1, MSTRG.14386.2.p1, MSTRG.5482.1.p7, MSTRG.5485.1.p4, MSTRG.9010.1.p1, MSTRG.9585.1.p1
OG0000096		tr|A0A3P7R9N7|A0A3P7R9N7_DIBLA	tr|A0A915EZ20|A0A915EZ20_9CEST	tr|W6TZ75|W6TZ75_ECHGR, tr|W6U022|W6U022_ECHGR, tr|W6U9J1|W6U9J1_ECHGR, tr|W6UAW6|W6UAW6_ECHGR, tr|W6UFL1|W6UFL1_ECHGR, tr|W6UK14|W6UK14_ECHGR, tr|W6USZ3|W6USZ3_ECHGR, tr|W6UW17|W6UW17_ECHGR	tr|A0A068XT04|A0A068XT04_ECHMU, tr|A0A068XXE2|A0A068XXE2_ECHMU, tr|A0A068XZF2|A0A068XZF2_ECHMU, tr|A0A068Y3R9|A0A068Y3R9_ECHMU, tr|A0A068Y6J2|A0A068Y6J2_ECHMU, tr|A0A068Y856|A0A068Y856_ECHMU, tr|A0A068YB87|A0A068YB87_ECHMU, tr|A0A068YNY8|A0A068YNY8_ECHMU, tr|A0A0S4MI40|A0A0S4MI40_ECHMU	tr|A0A0R3SAC5|A0A0R3SAC5_HYMDI, tr|A0A0R3SAT0|A0A0R3SAT0_HYMDI, tr|A0A0R3SBJ0|A0A0R3SBJ0_HYMDI, tr|A0A0R3SDJ4|A0A0R3SDJ4_HYMDI, tr|A0A0R3SE56|A0A0R3SE56_HYMDI, tr|A0A0R3SGT2|A0A0R3SGT2_HYMDI, tr|A0A0R3SHV6|A0A0R3SHV6_HYMDI, tr|A0A0R3SIN4|A0A0R3SIN4_HYMDI, tr|A0A0R3SK51|A0A0R3SK51_HYMDI, tr|A0A0R3SLL7|A0A0R3SLL7_HYMDI, tr|A0A0R3SMT9|A0A0R3SMT9_HYMDI, tr|A0A0R3SN68|A0A0R3SN68_HYMDI, tr|A0A0R3SSC2|A…	tr|A0A0R3WSF6|A0A0R3WSF6_HYDTA, tr|A0A0R3WU03|A0A0R3WU03_HYDTA, tr|A0A0R3X265|A0A0R3X265_HYDTA, tr|A0A0R3XAD3|A0A0R3XAD3_HYDTA, tr|A0A3P7FCC5|A0A3P7FCC5_HYDTA	tr|A0A0R3U905|A0A0R3U905_MESCO	tr|A0A0R3T1R9|A0A0R3T1R9_RODNA, tr|A0A0R3T1U6|A0A0R3T1U6_RODNA, tr|A0A0R3T1V2|A0A0R3T1V2_RODNA, tr|A0A0R3TCD5|A0A0R3TCD5_RODNA, tr|A0A0R3TCI7|A0A0R3TCI7_RODNA, tr|A0A0R3TF40|A0A0R3TF40_RODNA, tr|A0A0R3TGG8|A0A0R3TGG8_RODNA, tr|A0A0R3THX4|A0A0R3THX4_RODNA, tr|A0A0R3TIB6|A0A0R3TIB6_RODNA, tr|A0A0R3TIK6|A0A0R3TIK6_RODNA, tr|A0A0R3TJ61|A0A0R3TJ61_RODNA, tr|A0A0R3TJP1|A0A0R3TJP1_RODNA, tr|A0A0R3TLC7|A…	tr|A0A3P7B3V1|A0A3P7B3V1_SCHSO	tr|A0A0R3VT37|A0A0R3VT37_TAEAS, tr|A0A0R3VV94|A0A0R3VV94_TAEAS, tr|A0A0R3VW90|A0A0R3VW90_TAEAS, tr|A0A0R3VWC7|A0A0R3VWC7_TAEAS, tr|A0A0R3VWL1|A0A0R3VWL1_TAEAS, tr|A0A0R3VY84|A0A0R3VY84_TAEAS, tr|A0A0R3W012|A0A0R3W012_TAEAS, tr|A0A0R3W2A8|A0A0R3W2A8_TAEAS, tr|A0A0R3W2A9|A0A0R3W2A9_TAEAS, tr|A0A0R3W635|A0A0R3W635_TAEAS, tr|A0A0R3WBC4|A0A0R3WBC4_TAEAS, tr|A0A0R3WE14|A0A0R3WE14_TAEAS, tr|A0A0R3WES0|A…		g10405.t1, g10406.t1, g10412.t1, g11472.t1, g11669.t1, g11810.t1, g12342.t1, g12760.t1, g13032.t1, g1465.t1, g4029.t1, g8578.t1	MSTRG.10198.1.p1, MSTRG.12502.1.p1, MSTRG.1718.1.p1, MSTRG.1718.2.p1
OG0000097		tr|A0A3P6P5W8|A0A3P6P5W8_DIBLA, tr|A0A3P6P8W5|A0A3P6P8W5_DIBLA, tr|A0A3P7L3K7|A0A3P7L3K7_DIBLA, tr|A0A3P7LFD6|A0A3P7LFD6_DIBLA, tr|A0A3P7LHE7|A0A3P7LHE7_DIBLA, tr|A0A3P7LPK8|A0A3P7LPK8_DIBLA, tr|A0A3P7LX37|A0A3P7LX37_DIBLA, tr|A0A3P7MCQ9|A0A3P7MCQ9_DIBLA, tr|A0A3P7N2Y4|A0A3P7N2Y4_DIBLA, tr|A0A3P7NAE8|A0A3P7NAE8_DIBLA, tr|A0A3P7NN31|A0A3P7NN31_DIBLA, tr|A0A3P7P2P6|A0A3P7P2P6_DIBLA, tr|A0A3P7PQG6|A…		tr|W6U5S9|W6U5S9_ECHGR, tr|W6U6T7|W6U6T7_ECHGR, tr|W6U713|W6U713_ECHGR, tr|W6U8V9|W6U8V9_ECHGR, tr|W6UFW9|W6UFW9_ECHGR, tr|W6UGB8|W6UGB8_ECHGR, tr|W6UL29|W6UL29_ECHGR, tr|W6V2E6|W6V2E6_ECHGR	tr|A0A068XVD7|A0A068XVD7_ECHMU, tr|A0A068XW44|A0A068XW44_ECHMU, tr|A0A068XW90|A0A068XW90_ECHMU, tr|A0A068XZP7|A0A068XZP7_ECHMU, tr|A0A068Y4T6|A0A068Y4T6_ECHMU, tr|A0A068Y5T3|A0A068Y5T3_ECHMU, tr|A0A068YI58|A0A068YI58_ECHMU, tr|A0A068YMU9|A0A068YMU9_ECHMU, tr|A0A0S4MIV9|A0A0S4MIV9_ECHMU	tr|A0A0R3S9A6|A0A0R3S9A6_HYMDI, tr|A0A0R3SE84|A0A0R3SE84_HYMDI, tr|A0A0R3SIX5|A0A0R3SIX5_HYMDI, tr|A0A0R3SUN5|A0A0R3SUN5_HYMDI	tr|A0A0R3WKN6|A0A0R3WKN6_HYDTA, tr|A0A0R3WL50|A0A0R3WL50_HYDTA, tr|A0A0R3WU30|A0A0R3WU30_HYDTA, tr|A0A0R3WWM3|A0A0R3WWM3_HYDTA, tr|A0A0R3X2P4|A0A0R3X2P4_HYDTA, tr|A0A0R3X4B4|A0A0R3X4B4_HYDTA, tr|A0A0R3XC63|A0A0R3XC63_HYDTA, tr|A0A158REH0|A0A158REH0_HYDTA, tr|A0A158RF29|A0A158RF29_HYDTA, tr|A0A3P7EI20|A0A3P7EI20_HYDTA	tr|A0A0R3U393|A0A0R3U393_MESCO, tr|A0A0R3UA18|A0A0R3UA18_MESCO, tr|A0A0R3UGD4|A0A0R3UGD4_MESCO, tr|A0A0R3UHU0|A0A0R3UHU0_MESCO, tr|A0A0R3UHU1|A0A0R3UHU1_MESCO, tr|A0A0R3UJ32|A0A0R3UJ32_MESCO, tr|A0A0R3UPE1|A0A0R3UPE1_MESCO, tr|A0A3P6HG01|A0A3P6HG01_MESCO	tr|A0A0R3T7P1|A0A0R3T7P1_RODNA, tr|A0A0R3TDI8|A0A0R3TDI8_RODNA, tr|A0A0R3TJB1|A0A0R3TJB1_RODNA, tr|A0A0R3TWS5|A0A0R3TWS5_RODNA	tr|A0A183SB84|A0A183SB84_SCHSO, tr|A0A183SF70|A0A183SF70_SCHSO, tr|A0A183SF71|A0A183SF71_SCHSO, tr|A0A183SNE2|A0A183SNE2_SCHSO, tr|A0A183SNH6|A0A183SNH6_SCHSO, tr|A0A183SP91|A0A183SP91_SCHSO, tr|A0A183SRR9|A0A183SRR9_SCHSO, tr|A0A183SS39|A0A183SS39_SCHSO, tr|A0A183T405|A0A183T405_SCHSO, tr|A0A183T7D5|A0A183T7D5_SCHSO, tr|A0A183TM71|A0A183TM71_SCHSO, tr|A0A3P7BU80|A0A3P7BU80_SCHSO	tr|A0A0R3VT59|A0A0R3VT59_TAEAS, tr|A0A0R3VVY9|A0A0R3VVY9_TAEAS, tr|A0A0R3W8K6|A0A0R3W8K6_TAEAS, tr|A0A0R3W9Z7|A0A0R3W9Z7_TAEAS, tr|A0A158R938|A0A158R938_TAEAS, tr|A0A3P6PKP5|A0A3P6PKP5_TAEAS, tr|A0A3P6PVF9|A0A3P6PVF9_TAEAS, tr|A0A3P6RSS9|A0A3P6RSS9_TAEAS, tr|A0A3P6RYZ2|A0A3P6RYZ2_TAEAS	Tnyl_g09958_i2	g2648.t1, g4134.t1, g4134.t2, g463.t1, g463.t2, g5867.t1, g5867.t2, g8489.t1, g9206.t1, g9977.t1	MSTRG.10102.1.p1, MSTRG.11015.1.p1, MSTRG.3101.1.p1, MSTRG.3101.2.p1, MSTRG.4907.1.p1, MSTRG.524.1.p2, MSTRG.524.2.p1, MSTRG.524.3.p1
OG0000098	tr|A0A2C9C357|A0A2C9C357_CAEEL, tr|Q9BIC0|Q9BIC0_CAEEL, tr|X5LPU4|X5LPU4_CAEEL, tr|X5LV54|X5LV54_CAEEL, tr|X5LX70|X5LX70_CAEEL, tr|X5M5P8|X5M5P8_CAEEL, tr|X5M5Q5|X5M5Q5_CAEEL, tr|X5M8U5|X5M8U5_CAEEL, tr|X5M8V1|X5M8V1_CAEEL	tr|A0A3P6U2K5|A0A3P6U2K5_DIBLA, tr|A0A3P7LA80|A0A3P7LA80_DIBLA, tr|A0A3P7LDK9|A0A3P7LDK9_DIBLA, tr|A0A3P7LIH4|A0A3P7LIH4_DIBLA, tr|A0A3P7LLH6|A0A3P7LLH6_DIBLA, tr|A0A3P7LZR0|A0A3P7LZR0_DIBLA, tr|A0A3P7M6A2|A0A3P7M6A2_DIBLA, tr|A0A3P7NUC1|A0A3P7NUC1_DIBLA		tr|W6UKW5|W6UKW5_ECHGR, tr|W6ULA9|W6ULA9_ECHGR	tr|A0A068Y229|A0A068Y229_ECHMU, tr|A0A068Y2N4|A0A068Y2N4_ECHMU, tr|A0A068YNS4|A0A068YNS4_ECHMU	tr|A0A0R3S8H0|A0A0R3S8H0_HYMDI, tr|A0A0R3SBL7|A0A0R3SBL7_HYMDI, tr|A0A0R3SIQ2|A0A0R3SIQ2_HYMDI, tr|A0A158QBS8|A0A158QBS8_HYMDI, tr|A0A158QBS9|A0A158QBS9_HYMDI, tr|A0A158QCP9|A0A158QCP9_HYMDI	tr|A0A0R3WJ57|A0A0R3WJ57_HYDTA, tr|A0A0R3WJ59|A0A0R3WJ59_HYDTA, tr|A0A0R3WUN1|A0A0R3WUN1_HYDTA, tr|A0A158RDY7|A0A158RDY7_HYDTA	tr|A0A0R3U1J4|A0A0R3U1J4_MESCO, tr|A0A0R3U1J5|A0A0R3U1J5_MESCO, tr|A0A0R3U887|A0A0R3U887_MESCO, tr|A0A158QS32|A0A158QS32_MESCO	tr|A0A0R3T5S6|A0A0R3T5S6_RODNA, tr|A0A0R3T8A5|A0A0R3T8A5_RODNA, tr|A0A0R3TFG9|A0A0R3TFG9_RODNA, tr|A0A0R3TKH7|A0A0R3TKH7_RODNA, tr|A0A0R3TRH1|A0A0R3TRH1_RODNA, tr|A0A0R3TRH2|A0A0R3TRH2_RODNA, tr|A0A0R3TU51|A0A0R3TU51_RODNA, tr|A0A158QJ69|A0A158QJ69_RODNA, tr|A0A158QJ77|A0A158QJ77_RODNA, tr|A0A3P7RU34|A0A3P7RU34_RODNA, tr|A0A3P7S5C6|A0A3P7S5C6_RODNA	tr|A0A183SJU8|A0A183SJU8_SCHSO, tr|A0A183SJU9|A0A183SJU9_SCHSO, tr|A0A183T9F7|A0A183T9F7_SCHSO, tr|A0A3P7D249|A0A3P7D249_SCHSO, tr|A0A3P7D407|A0A3P7D407_SCHSO, tr|A0A3P7DBW8|A0A3P7DBW8_SCHSO, tr|A0A3P7F5A2|A0A3P7F5A2_SCHSO	tr|A0A0R3VSU5|A0A0R3VSU5_TAEAS, tr|A0A0R3WCC7|A0A0R3WCC7_TAEAS, tr|A0A158R6H8|A0A158R6H8_TAEAS, tr|A0A3P6PJZ5|A0A3P6PJZ5_TAEAS	Tnyl_g01537_i1, Tnyl_g01537_i10, Tnyl_g01537_i11, Tnyl_g01537_i12, Tnyl_g01537_i13, Tnyl_g01537_i14, Tnyl_g01537_i15, Tnyl_g01537_i16, Tnyl_g01537_i17, Tnyl_g01537_i18, Tnyl_g01537_i19, Tnyl_g01537_i2, Tnyl_g01537_i20, Tnyl_g01537_i21, Tnyl_g01537_i3, Tnyl_g01537_i4, Tnyl_g01537_i5, Tnyl_g01537_i6, Tnyl_g01537_i7, Tnyl_g01537_i8, Tnyl_g01537_i9	g3870.t1, g3874.t1, g5280.t1, g5280.t2	MSTRG.4585.1.p1, MSTRG.4585.1.p3, MSTRG.4585.2.p1, MSTRG.4585.3.p1, MSTRG.4585.4.p1, MSTRG.4585.5.p1, MSTRG.4585.6.p1, MSTRG.4587.1.p1, MSTRG.4587.2.p1, MSTRG.4587.2.p2, MSTRG.4587.3.p1, MSTRG.4587.4.p2, MSTRG.6238.1.p1, MSTRG.6238.2.p1, MSTRG.6240.1.p1
OG0000099	sp|H2KYS3|DAF9_CAEEL, sp|O45364|C35D1_CAEEL, sp|P90771|C36A1_CAEEL, tr|A0A0K3AUW1|A0A0K3AUW1_CAEEL, tr|A0A0M7RF95|A0A0M7RF95_CAEEL, tr|A0A0M7RF98|A0A0M7RF98_CAEEL, tr|A0A0M9JJ78|A0A0M9JJ78_CAEEL, tr|A0A164D3C9|A0A164D3C9_CAEEL, tr|A0A168H3M4|A0A168H3M4_CAEEL, tr|A0A5E4M3J0|A0A5E4M3J0_CAEEL, tr|G5ECD0|G5ECD0_CAEEL, tr|G5ED86|G5ED86_CAEEL, tr|G5EE22|G5EE22_CAEEL, tr|H1ZUV4|H1ZUV4_CAEEL, tr|H2KY68|H…	tr|A0A3P7M3H5|A0A3P7M3H5_DIBLA			tr|A0A068Y7S8|A0A068Y7S8_ECHMU	tr|A0A0R3SGW4|A0A0R3SGW4_HYMDI, tr|A0A158QDC2|A0A158QDC2_HYMDI	tr|A0A0R3X3K1|A0A0R3X3K1_HYDTA	tr|A0A0R3U760|A0A0R3U760_MESCO, tr|A0A0R3U9U6|A0A0R3U9U6_MESCO, tr|A0A3P6GFM4|A0A3P6GFM4_MESCO, tr|A0A3P6I3Z9|A0A3P6I3Z9_MESCO	tr|A0A0R3TC95|A0A0R3TC95_RODNA, tr|A0A0R3TDK9|A0A0R3TDK9_RODNA, tr|A0A0R3TGK1|A0A0R3TGK1_RODNA, tr|A0A3P7SVG4|A0A3P7SVG4_RODNA	tr|A0A3P7EP84|A0A3P7EP84_SCHSO	tr|A0A158R6L1|A0A158R6L1_TAEAS	Cytochrome_P450_Tnyl_g06089_i1, Cytochrome_P450_Tnyl_g06090_i1, Cytochrome_P450_Tnyl_g13029_i2, Cytochrome_P450_Tnyl_g13030_i1, Cytochrome_P450_Tnyl_g13774_i1, Cytochrome_P450_Tnyl_g15600_i1, Cytochrome_P450_Tnyl_g15601_i1, Cytochrome_P450_Tnyl_g19193_i1, Tnyl_g06089_i2, Tnyl_g06089_i3, Tnyl_g13029_i1, Tnyl_g13029_i3, Tnyl_g13029_i4, Tnyl_g13030_i2, Tnyl_g13030_i3, Tnyl_g13774_i2, Tnyl_g13774_i3,…	g1649.t1	MSTRG.1918.1.p1, MSTRG.1918.2.p1
OG0000100		tr|A0A3P6P3F4|A0A3P6P3F4_DIBLA, tr|A0A3P6PK13|A0A3P6PK13_DIBLA, tr|A0A3P6PT99|A0A3P6PT99_DIBLA, tr|A0A3P6S772|A0A3P6S772_DIBLA, tr|A0A3P6S7I8|A0A3P6S7I8_DIBLA, tr|A0A3P6SVI3|A0A3P6SVI3_DIBLA, tr|A0A3P6SXT8|A0A3P6SXT8_DIBLA, tr|A0A3P7L303|A0A3P7L303_DIBLA, tr|A0A3P7L5T4|A0A3P7L5T4_DIBLA, tr|A0A3P7L7H4|A0A3P7L7H4_DIBLA, tr|A0A3P7LF85|A0A3P7LF85_DIBLA, tr|A0A3P7LK84|A0A3P7LK84_DIBLA, tr|A0A3P7LPX4|A…	tr|A0A915EXR5|A0A915EXR5_9CEST	tr|W6UG11|W6UG11_ECHGR, tr|W6UNP3|W6UNP3_ECHGR, tr|W6UPV4|W6UPV4_ECHGR	tr|A0A068XTG6|A0A068XTG6_ECHMU, tr|A0A087W125|A0A087W125_ECHMU, tr|A0A087W1K8|A0A087W1K8_ECHMU, tr|A0A087W1Q5|A0A087W1Q5_ECHMU	tr|A0A0R3SAI4|A0A0R3SAI4_HYMDI, tr|A0A0R3SMX5|A0A0R3SMX5_HYMDI, tr|A0A0R3SN28|A0A0R3SN28_HYMDI, tr|A0A0R3SNQ0|A0A0R3SNQ0_HYMDI, tr|A0A0R3SP54|A0A0R3SP54_HYMDI, tr|A0A0R3SZ03|A0A0R3SZ03_HYMDI, tr|A0A0R3SZ57|A0A0R3SZ57_HYMDI, tr|A0A0R3SZI6|A0A0R3SZI6_HYMDI, tr|A0A158QCG8|A0A158QCG8_HYMDI, tr|A0A158QFW9|A0A158QFW9_HYMDI, tr|A0A3P7BTW3|A0A3P7BTW3_HYMDI	tr|A0A0R3WQP4|A0A0R3WQP4_HYDTA, tr|A0A0R3WSW8|A0A0R3WSW8_HYDTA, tr|A0A0R3WUD0|A0A0R3WUD0_HYDTA, tr|A0A0R3WV80|A0A0R3WV80_HYDTA, tr|A0A0R3WWL1|A0A0R3WWL1_HYDTA, tr|A0A0R3WX03|A0A0R3WX03_HYDTA, tr|A0A0R3WXS8|A0A0R3WXS8_HYDTA, tr|A0A0R3WZ36|A0A0R3WZ36_HYDTA, tr|A0A0R3X997|A0A0R3X997_HYDTA, tr|A0A0R3XBF9|A0A0R3XBF9_HYDTA, tr|A0A0R3XBZ7|A0A0R3XBZ7_HYDTA, tr|A0A3P7FGT1|A0A3P7FGT1_HYDTA, tr|A0A3P7GSQ1|A…	tr|A0A0R3UE59|A0A0R3UE59_MESCO, tr|A0A0R3UE60|A0A0R3UE60_MESCO	tr|A0A0R3T267|A0A0R3T267_RODNA, tr|A0A0R3TCA2|A0A0R3TCA2_RODNA, tr|A0A0R3TD74|A0A0R3TD74_RODNA, tr|A0A0R3TGL3|A0A0R3TGL3_RODNA, tr|A0A0R3TGL8|A0A0R3TGL8_RODNA, tr|A0A0R3TGY2|A0A0R3TGY2_RODNA, tr|A0A0R3TI78|A0A0R3TI78_RODNA, tr|A0A0R3TNG2|A0A0R3TNG2_RODNA, tr|A0A0R3TNG3|A0A0R3TNG3_RODNA, tr|A0A0R3TR96|A0A0R3TR96_RODNA, tr|A0A0R3TXU1|A0A0R3TXU1_RODNA, tr|A0A0R3TXW6|A0A0R3TXW6_RODNA, tr|A0A158QI22|A…	tr|A0A183SE86|A0A183SE86_SCHSO, tr|A0A183SI44|A0A183SI44_SCHSO, tr|A0A183TBV6|A0A183TBV6_SCHSO, tr|A0A183TR29|A0A183TR29_SCHSO, tr|A0A3P7BPD4|A0A3P7BPD4_SCHSO, tr|A0A3P7BUK5|A0A3P7BUK5_SCHSO, tr|A0A3P7DRE4|A0A3P7DRE4_SCHSO, tr|A0A3P7F7E4|A0A3P7F7E4_SCHSO	tr|A0A0R3W8P7|A0A0R3W8P7_TAEAS, tr|A0A158R6N0|A0A158R6N0_TAEAS, tr|A0A158R966|A0A158R966_TAEAS		g11451.t1, g11451.t2, g4845.t1, g4845.t2, g4845.t3, g4845.t4, g6229.t1, g6237.t1, g6237.t2	MSTRG.14081.1.p1, MSTRG.5729.1.p1, MSTRG.5729.2.p1, MSTRG.7378.1.p1, MSTRG.7378.2.p1, MSTRG.7378.3.p1, MSTRG.7378.3.p2, MSTRG.7378.4.p1
OG0000101	sp|G5EFR6|MCA1_CAEEL, tr|Q9TYP9|Q9TYP9_CAEEL	tr|A0A3P6Q616|A0A3P6Q616_DIBLA, tr|A0A3P6SRW9|A0A3P6SRW9_DIBLA, tr|A0A3P6UQD1|A0A3P6UQD1_DIBLA, tr|A0A3P7L217|A0A3P7L217_DIBLA, tr|A0A3P7L9R2|A0A3P7L9R2_DIBLA, tr|A0A3P7LDF5|A0A3P7LDF5_DIBLA, tr|A0A3P7LHA1|A0A3P7LHA1_DIBLA, tr|A0A3P7LVQ5|A0A3P7LVQ5_DIBLA, tr|A0A3P7LWJ6|A0A3P7LWJ6_DIBLA, tr|A0A3P7LXN4|A0A3P7LXN4_DIBLA, tr|A0A3P7N0C1|A0A3P7N0C1_DIBLA, tr|A0A3P7P6F5|A0A3P7P6F5_DIBLA		tr|W6UH20|W6UH20_ECHGR, tr|W6ULV1|W6ULV1_ECHGR, tr|W6VDW7|W6VDW7_ECHGR	tr|A0A068XUQ1|A0A068XUQ1_ECHMU, tr|A0A068YDN3|A0A068YDN3_ECHMU, tr|A0A068YEA1|A0A068YEA1_ECHMU	tr|A0A0R3SB79|A0A0R3SB79_HYMDI, tr|A0A158QCM2|A0A158QCM2_HYMDI, tr|A0A158QCM3|A0A158QCM3_HYMDI, tr|A0A158QD43|A0A158QD43_HYMDI, tr|A0A158QED6|A0A158QED6_HYMDI, tr|A0A3P7AAY7|A0A3P7AAY7_HYMDI	tr|A0A0R3X868|A0A0R3X868_HYDTA, tr|A0A158RE72|A0A158RE72_HYDTA, tr|A0A158REY4|A0A158REY4_HYDTA, tr|A0A158RF99|A0A158RF99_HYDTA, tr|A0A3P7GMB3|A0A3P7GMB3_HYDTA	tr|A0A0R3U9L2|A0A0R3U9L2_MESCO, tr|A0A158QS25|A0A158QS25_MESCO, tr|A0A158QSK9|A0A158QSK9_MESCO, tr|A0A158QUJ0|A0A158QUJ0_MESCO, tr|A0A3P6GEI9|A0A3P6GEI9_MESCO, tr|A0A3P6HXC7|A0A3P6HXC7_MESCO	tr|A0A0R3T4C8|A0A0R3T4C8_RODNA, tr|A0A0R3T4I8|A0A0R3T4I8_RODNA, tr|A0A0R3T4N9|A0A0R3T4N9_RODNA, tr|A0A0R3TSN5|A0A0R3TSN5_RODNA, tr|A0A0R3TSN6|A0A0R3TSN6_RODNA, tr|A0A0R3TT31|A0A0R3TT31_RODNA, tr|A0A0R3TX92|A0A0R3TX92_RODNA, tr|A0A0R3TYE5|A0A0R3TYE5_RODNA, tr|A0A3P7S116|A0A3P7S116_RODNA, tr|A0A3P7T2S5|A0A3P7T2S5_RODNA	tr|A0A183T9S2|A0A183T9S2_SCHSO, tr|A0A183TH13|A0A183TH13_SCHSO, tr|A0A183TJN0|A0A183TJN0_SCHSO, tr|A0A3P7C9V7|A0A3P7C9V7_SCHSO, tr|A0A3P7CH62|A0A3P7CH62_SCHSO, tr|A0A3P7CT21|A0A3P7CT21_SCHSO	tr|A0A0R3VVE6|A0A0R3VVE6_TAEAS, tr|A0A158R6W7|A0A158R6W7_TAEAS, tr|A0A158R7D9|A0A158R7D9_TAEAS, tr|A0A158R9P6|A0A158R9P6_TAEAS	Tnyl_g05503_i1, Tnyl_g05503_i10, Tnyl_g05503_i11, Tnyl_g05503_i12, Tnyl_g05503_i13, Tnyl_g05503_i14, Tnyl_g05503_i15, Tnyl_g05503_i16, Tnyl_g05503_i17, Tnyl_g05503_i18, Tnyl_g05503_i2, Tnyl_g05503_i3, Tnyl_g05503_i4, Tnyl_g05503_i5, Tnyl_g05503_i6, Tnyl_g05503_i7, Tnyl_g05503_i8, Tnyl_g05503_i9	g2333.t1, g3982.t1, g3982.t2, g3982.t3, g902.t1, g902.t2	MSTRG.1029.1.p1, MSTRG.1029.2.p1, MSTRG.1029.3.p1, MSTRG.2727.1.p1, MSTRG.2727.2.p1, MSTRG.2727.3.p1, MSTRG.2727.4.p1, MSTRG.2727.4.p9, MSTRG.2727.5.p1, MSTRG.2727.5.p4, MSTRG.2727.5.p7, MSTRG.2727.6.p1, MSTRG.2727.6.p5, MSTRG.4718.1.p1, MSTRG.4718.2.p1, MSTRG.4718.4.p1
OG0000102	tr|D5MCS1|D5MCS1_CAEEL, tr|G5EEK0|G5EEK0_CAEEL, tr|H2FLH4|H2FLH4_CAEEL, tr|Q18352|Q18352_CAEEL, tr|Q18469|Q18469_CAEEL	tr|A0A3P6QRZ2|A0A3P6QRZ2_DIBLA, tr|A0A3P7KXC2|A0A3P7KXC2_DIBLA, tr|A0A3P7KXQ6|A0A3P7KXQ6_DIBLA, tr|A0A3P7LH06|A0A3P7LH06_DIBLA, tr|A0A3P7M0N6|A0A3P7M0N6_DIBLA		tr|U6JCB9|U6JCB9_ECHGR, tr|W6UH43|W6UH43_ECHGR, tr|W6UII7|W6UII7_ECHGR, tr|W6UIK9|W6UIK9_ECHGR, tr|W6V482|W6V482_ECHGR	tr|A0A087VYR1|A0A087VYR1_ECHMU, tr|A0A087VYR7|A0A087VYR7_ECHMU, tr|A0A087VZ32|A0A087VZ32_ECHMU, tr|A0A087VZ91|A0A087VZ91_ECHMU	tr|A0A0R3SU26|A0A0R3SU26_HYMDI, tr|A0A0R3SU27|A0A0R3SU27_HYMDI, tr|A0A0R3SYU4|A0A0R3SYU4_HYMDI, tr|A0A158QFJ8|A0A158QFJ8_HYMDI, tr|A0A3P7A714|A0A3P7A714_HYMDI	tr|A0A0R3WL64|A0A0R3WL64_HYDTA, tr|A0A0R3WL65|A0A0R3WL65_HYDTA, tr|A0A0R3X677|A0A0R3X677_HYDTA, tr|A0A0R3X680|A0A0R3X680_HYDTA, tr|A0A0R3X681|A0A0R3X681_HYDTA	tr|A0A0R3U8A2|A0A0R3U8A2_MESCO, tr|A0A0R3UQH2|A0A0R3UQH2_MESCO, tr|A0A3P6HTN0|A0A3P6HTN0_MESCO	tr|A0A0R3T1K3|A0A0R3T1K3_RODNA, tr|A0A0R3T1K4|A0A0R3T1K4_RODNA, tr|A0A0R3T565|A0A0R3T565_RODNA, tr|A0A0R3TAM4|A0A0R3TAM4_RODNA, tr|A0A0R3TAY0|A0A0R3TAY0_RODNA, tr|A0A0R3TY10|A0A0R3TY10_RODNA, tr|A0A158QIH0|A0A158QIH0_RODNA	tr|A0A183SKA0|A0A183SKA0_SCHSO, tr|A0A183SKA5|A0A183SKA5_SCHSO, tr|A0A183SVN8|A0A183SVN8_SCHSO, tr|A0A183T3T7|A0A183T3T7_SCHSO, tr|A0A183T6G8|A0A183T6G8_SCHSO, tr|A0A183T7P4|A0A183T7P4_SCHSO, tr|A0A183TKH2|A0A183TKH2_SCHSO, tr|A0A3P7CIR1|A0A3P7CIR1_SCHSO	tr|A0A0R3W485|A0A0R3W485_TAEAS, tr|A0A0R3W486|A0A0R3W486_TAEAS, tr|A0A0R3W487|A0A0R3W487_TAEAS, tr|A0A0R3W491|A0A0R3W491_TAEAS, tr|A0A158R838|A0A158R838_TAEAS	Tnyl_g02280_i1, Tnyl_g02280_i2, Tnyl_g02280_i3, Tnyl_g02280_i4, Tnyl_g02280_i5, Tnyl_g02280_i6, Tnyl_g02280_i7, Tnyl_g06656_i1, Tnyl_g06656_i2, Tnyl_g07705_i1, Tnyl_g07705_i2, Tnyl_g07705_i3, Tnyl_g07705_i4, Tnyl_g07705_i5, Tnyl_g07705_i6, Tnyl_g07705_i7, Tnyl_g07706_i1, Tnyl_g07706_i2, Tnyl_g07706_i3, Tnyl_g07706_i4, Tnyl_g16693_i1, Tnyl_g16693_i2, Tnyl_g16693_i3, Tnyl_g16693_i4, Tnyl_g16693_i5,…	g10996.t1, g6261.t1, g6261.t2, g6261.t3, g6262.t1, g7243.t1, g7244.t1, g7245.t1	MSTRG.13407.1.p1, MSTRG.13407.2.p1, MSTRG.7418.1.p1, MSTRG.7418.2.p1, MSTRG.7419.1.p1, MSTRG.8618.1.p1, MSTRG.8619.1.p1
OG0000103	tr|Q8T7Z2|Q8T7Z2_CAEEL											Tnyl_g00538_i1, Tnyl_g00539_i1, Tnyl_g00539_i10, Tnyl_g00539_i11, Tnyl_g00539_i12, Tnyl_g00539_i13, Tnyl_g00539_i14, Tnyl_g00539_i15, Tnyl_g00539_i16, Tnyl_g00539_i17, Tnyl_g00539_i18, Tnyl_g00539_i19, Tnyl_g00539_i2, Tnyl_g00539_i20, Tnyl_g00539_i21, Tnyl_g00539_i22, Tnyl_g00539_i23, Tnyl_g00539_i24, Tnyl_g00539_i25, Tnyl_g00539_i26, Tnyl_g00539_i27, Tnyl_g00539_i28, Tnyl_g00539_i29, Tnyl_g00539…
OG0000104	tr|A0A163VU50|A0A163VU50_CAEEL, tr|F5GUI2|F5GUI2_CAEEL, tr|G5EBP3|G5EBP3_CAEEL, tr|G5EBR2|G5EBR2_CAEEL, tr|H2L050|H2L050_CAEEL, tr|J7SA46|J7SA46_CAEEL, tr|J7SF85|J7SF85_CAEEL, tr|O01447|O01447_CAEEL, tr|O01450|O01450_CAEEL, tr|O01451|O01451_CAEEL, tr|O16197|O16197_CAEEL, tr|O16397|O16397_CAEEL, tr|O16451|O16451_CAEEL, tr|O16472|O16472_CAEEL, tr|O16539|O16539_CAEEL, tr|O16608|O16608_CAEEL, tr|O167…
OG0000105	sp|O02626|MADD_CAEEL	tr|A0A3P6PGW3|A0A3P6PGW3_DIBLA, tr|A0A3P6QGR0|A0A3P6QGR0_DIBLA, tr|A0A3P6T2M4|A0A3P6T2M4_DIBLA, tr|A0A3P7LDG9|A0A3P7LDG9_DIBLA, tr|A0A3P7LHS7|A0A3P7LHS7_DIBLA, tr|A0A3P7LU47|A0A3P7LU47_DIBLA, tr|A0A3P7M9Q4|A0A3P7M9Q4_DIBLA, tr|A0A3P7MZZ5|A0A3P7MZZ5_DIBLA	tr|A0A915EZQ0|A0A915EZQ0_9CEST	tr|W6UKK3|W6UKK3_ECHGR, tr|W6UL16|W6UL16_ECHGR, tr|W6UM61|W6UM61_ECHGR, tr|W6UTC0|W6UTC0_ECHGR	tr|A0A068XY95|A0A068XY95_ECHMU, tr|A0A068YK58|A0A068YK58_ECHMU	tr|A0A0R3SDC4|A0A0R3SDC4_HYMDI, tr|A0A0R3SLT3|A0A0R3SLT3_HYMDI, tr|A0A158QCY7|A0A158QCY7_HYMDI, tr|A0A158QG97|A0A158QG97_HYMDI, tr|A0A3P6WGK6|A0A3P6WGK6_HYMDI, tr|A0A3P7BEK8|A0A3P7BEK8_HYMDI	tr|A0A0R3WP99|A0A0R3WP99_HYDTA, tr|A0A0R3WUU5|A0A0R3WUU5_HYDTA, tr|A0A0R3WXA8|A0A0R3WXA8_HYDTA, tr|A0A0R3XAG0|A0A0R3XAG0_HYDTA, tr|A0A0R3XBA8|A0A0R3XBA8_HYDTA, tr|A0A158RDF0|A0A158RDF0_HYDTA, tr|A0A3P7FR71|A0A3P7FR71_HYDTA	tr|A0A3P6H3K9|A0A3P6H3K9_MESCO, tr|A0A3P6HGB9|A0A3P6HGB9_MESCO, tr|A0A3P6HH27|A0A3P6HH27_MESCO	tr|A0A0R3T2Y8|A0A0R3T2Y8_RODNA, tr|A0A0R3TKI5|A0A0R3TKI5_RODNA, tr|A0A158QJ04|A0A158QJ04_RODNA, tr|A0A3P7SL78|A0A3P7SL78_RODNA, tr|A0A3P7V3N7|A0A3P7V3N7_RODNA	tr|A0A183SGD7|A0A183SGD7_SCHSO, tr|A0A183SGD8|A0A183SGD8_SCHSO, tr|A0A183SWK3|A0A183SWK3_SCHSO, tr|A0A183T7N8|A0A183T7N8_SCHSO, tr|A0A183T7N9|A0A183T7N9_SCHSO, tr|A0A183TPK0|A0A183TPK0_SCHSO, tr|A0A3P7CSQ4|A0A3P7CSQ4_SCHSO	tr|A0A158R6S4|A0A158R6S4_TAEAS, tr|A0A158RA58|A0A158RA58_TAEAS	Tnyl_g15289_i1, Tnyl_g15289_i10, Tnyl_g15289_i11, Tnyl_g15289_i12, Tnyl_g15289_i13, Tnyl_g15289_i14, Tnyl_g15289_i15, Tnyl_g15289_i16, Tnyl_g15289_i17, Tnyl_g15289_i18, Tnyl_g15289_i19, Tnyl_g15289_i2, Tnyl_g15289_i20, Tnyl_g15289_i21, Tnyl_g15289_i22, Tnyl_g15289_i23, Tnyl_g15289_i24, Tnyl_g15289_i25, Tnyl_g15289_i3, Tnyl_g15289_i4, Tnyl_g15289_i5, Tnyl_g15289_i6, Tnyl_g15289_i7, Tnyl_g15289_i8,…	g1045.t1, g1045.t2, g1045.t3, g1045.t4, g1045.t5, g1045.t6, g1045.t7, g2268.t1, g2268.t2	MSTRG.1200.1.p1, MSTRG.1200.2.p1, MSTRG.1200.3.p1, MSTRG.1200.4.p1, MSTRG.1200.5.p1, MSTRG.1200.5.p2, MSTRG.1200.6.p12, MSTRG.1200.8.p1, MSTRG.2649.1.p1, MSTRG.2649.2.p1, MSTRG.2649.3.p1, MSTRG.2649.3.p2, MSTRG.2649.4.p1, MSTRG.2649.5.p2, MSTRG.2649.6.p1
OG0000106	tr|A0A1X7RBN3|A0A1X7RBN3_CAEEL, tr|G5EDC0|G5EDC0_CAEEL, tr|O17905|O17905_CAEEL	tr|A0A3P6RH58|A0A3P6RH58_DIBLA, tr|A0A3P7KYR9|A0A3P7KYR9_DIBLA, tr|A0A3P7LG98|A0A3P7LG98_DIBLA, tr|A0A3P7LK93|A0A3P7LK93_DIBLA, tr|A0A3P7LTT8|A0A3P7LTT8_DIBLA, tr|A0A3P7LU14|A0A3P7LU14_DIBLA, tr|A0A3P7NRR5|A0A3P7NRR5_DIBLA, tr|A0A3P7PC24|A0A3P7PC24_DIBLA, tr|A0A3P7QB11|A0A3P7QB11_DIBLA	tr|A0A915EZX9|A0A915EZX9_9CEST	tr|W6U537|W6U537_ECHGR, tr|W6UKH3|W6UKH3_ECHGR, tr|W6US74|W6US74_ECHGR, tr|W6UUX0|W6UUX0_ECHGR, tr|W6VE47|W6VE47_ECHGR	tr|A0A068Y5U2|A0A068Y5U2_ECHMU, tr|A0A068YBG4|A0A068YBG4_ECHMU, tr|A0A068YF13|A0A068YF13_ECHMU	tr|A0A0R3SH39|A0A0R3SH39_HYMDI, tr|A0A0R3SH63|A0A0R3SH63_HYMDI, tr|A0A0R3SVE6|A0A0R3SVE6_HYMDI, tr|A0A158QC69|A0A158QC69_HYMDI, tr|A0A158QFV0|A0A158QFV0_HYMDI, tr|A0A3P6ZI04|A0A3P6ZI04_HYMDI, tr|A0A3P7A4M5|A0A3P7A4M5_HYMDI	tr|A0A0R3WHZ7|A0A0R3WHZ7_HYDTA, tr|A0A0R3WQF7|A0A0R3WQF7_HYDTA, tr|A0A0R3WVW4|A0A0R3WVW4_HYDTA, tr|A0A0R3WZT3|A0A0R3WZT3_HYDTA, tr|A0A0R3X8D2|A0A0R3X8D2_HYDTA, tr|A0A158RDX1|A0A158RDX1_HYDTA	tr|A0A158QS65|A0A158QS65_MESCO, tr|A0A158QSN8|A0A158QSN8_MESCO, tr|A0A158QVL0|A0A158QVL0_MESCO	tr|A0A0R3T6A5|A0A0R3T6A5_RODNA, tr|A0A0R3T8L4|A0A0R3T8L4_RODNA, tr|A0A0R3T9S1|A0A0R3T9S1_RODNA, tr|A0A0R3TD18|A0A0R3TD18_RODNA, tr|A0A0R3TQF6|A0A0R3TQF6_RODNA, tr|A0A0R3TVD4|A0A0R3TVD4_RODNA, tr|A0A158QIC2|A0A158QIC2_RODNA, tr|A0A3P7S2Z3|A0A3P7S2Z3_RODNA, tr|A0A3P7SDZ9|A0A3P7SDZ9_RODNA, tr|A0A3P7T176|A0A3P7T176_RODNA, tr|A0A3P7VD92|A0A3P7VD92_RODNA	tr|A0A183SB69|A0A183SB69_SCHSO, tr|A0A183SR68|A0A183SR68_SCHSO, tr|A0A183TB89|A0A183TB89_SCHSO, tr|A0A183THS2|A0A183THS2_SCHSO, tr|A0A183TN71|A0A183TN71_SCHSO, tr|A0A183TN95|A0A183TN95_SCHSO, tr|A0A3P7CP63|A0A3P7CP63_SCHSO, tr|A0A3P7CUC6|A0A3P7CUC6_SCHSO	tr|A0A0R3W917|A0A0R3W917_TAEAS, tr|A0A0R3W918|A0A0R3W918_TAEAS, tr|A0A158R8Z3|A0A158R8Z3_TAEAS, tr|A0A158R9A1|A0A158R9A1_TAEAS, tr|A0A158R9F5|A0A158R9F5_TAEAS, tr|A0A3P6PNB2|A0A3P6PNB2_TAEAS, tr|A0A3P6PXQ9|A0A3P6PXQ9_TAEAS	Tnyl_g10239_i1, Tnyl_g10239_i2, Tnyl_g10240_i2, Tnyl_g10240_i3, Tnyl_g10240_i5, Tnyl_g10240_i6	g1438.t1, g1438.t2, g1438.t3, g1438.t4, g5656.t1, g7168.t1, g7168.t2, g7168.t3, g7168.t4, g7168.t5, g7168.t6	MSTRG.1687.1.p1, MSTRG.1687.2.p1, MSTRG.1687.3.p1, MSTRG.1687.3.p2, MSTRG.1687.4.p1, MSTRG.1687.5.p1, MSTRG.1687.5.p2, MSTRG.1687.6.p1, MSTRG.6719.1.p1, MSTRG.6719.2.p1, MSTRG.6719.3.p2, MSTRG.8509.1.p1, MSTRG.8509.2.p1, MSTRG.8509.3.p1, MSTRG.8509.4.p1
OG0000107	tr|Q9XWL0|Q9XWL0_CAEEL	tr|A0A3P6PIY8|A0A3P6PIY8_DIBLA, tr|A0A3P6QFY1|A0A3P6QFY1_DIBLA, tr|A0A3P7L6E2|A0A3P7L6E2_DIBLA, tr|A0A3P7M044|A0A3P7M044_DIBLA, tr|A0A3P7MWI8|A0A3P7MWI8_DIBLA, tr|A0A3P7NUV1|A0A3P7NUV1_DIBLA, tr|A0A3P7NV82|A0A3P7NV82_DIBLA, tr|A0A3P7P8N7|A0A3P7P8N7_DIBLA		tr|W6U137|W6U137_ECHGR, tr|W6U8G8|W6U8G8_ECHGR, tr|W6UCT7|W6UCT7_ECHGR, tr|W6USE7|W6USE7_ECHGR	tr|A0A068XWE1|A0A068XWE1_ECHMU, tr|A0A068Y3M7|A0A068Y3M7_ECHMU, tr|A0A068Y636|A0A068Y636_ECHMU, tr|A0A087VWU4|A0A087VWU4_ECHMU, tr|A0A087VX38|A0A087VX38_ECHMU, tr|U6HB71|U6HB71_ECHMU	tr|A0A158QDD6|A0A158QDD6_HYMDI	tr|A0A0R3WNU3|A0A0R3WNU3_HYDTA, tr|A0A0R3WWT8|A0A0R3WWT8_HYDTA, tr|A0A0R3WYM4|A0A0R3WYM4_HYDTA, tr|A0A0R3X6Z2|A0A0R3X6Z2_HYDTA, tr|A0A0R3X6Z3|A0A0R3X6Z3_HYDTA, tr|A0A0R3X6Z4|A0A0R3X6Z4_HYDTA, tr|A0A0R3X7K6|A0A0R3X7K6_HYDTA, tr|A0A0R3XB28|A0A0R3XB28_HYDTA, tr|A0A3P7GQ93|A0A3P7GQ93_HYDTA	tr|A0A0R3U328|A0A0R3U328_MESCO, tr|A0A0R3U9X2|A0A0R3U9X2_MESCO, tr|A0A0R3UI12|A0A0R3UI12_MESCO, tr|A0A0R3UI13|A0A0R3UI13_MESCO	tr|A0A158QGL0|A0A158QGL0_RODNA	tr|A0A183S9G6|A0A183S9G6_SCHSO, tr|A0A183SBN2|A0A183SBN2_SCHSO, tr|A0A183SC68|A0A183SC68_SCHSO, tr|A0A183SCB6|A0A183SCB6_SCHSO, tr|A0A183SDX9|A0A183SDX9_SCHSO, tr|A0A183SI29|A0A183SI29_SCHSO, tr|A0A183SJ55|A0A183SJ55_SCHSO, tr|A0A183SJS2|A0A183SJS2_SCHSO, tr|A0A183SNJ2|A0A183SNJ2_SCHSO, tr|A0A183SNJ4|A0A183SNJ4_SCHSO, tr|A0A183SPG2|A0A183SPG2_SCHSO, tr|A0A183SPT2|A0A183SPT2_SCHSO, tr|A0A183SRR5|A…	tr|A0A0R3VZP0|A0A0R3VZP0_TAEAS, tr|A0A0R3VZR5|A0A0R3VZR5_TAEAS, tr|A0A0R3W0E4|A0A0R3W0E4_TAEAS, tr|A0A0R3W0I6|A0A0R3W0I6_TAEAS, tr|A0A0R3WBJ1|A0A0R3WBJ1_TAEAS, tr|A0A0R3WEU7|A0A0R3WEU7_TAEAS, tr|A0A0R3WGZ9|A0A0R3WGZ9_TAEAS, tr|A0A0R3WH41|A0A0R3WH41_TAEAS, tr|A0A0R3WHF4|A0A0R3WHF4_TAEAS		g8465.t1	MSTRG.10077.1.p1
OG0000108	sp|P54245|LGC4_CAEEL, sp|Q23022|ACH5_CAEEL, sp|Q9N587|ACH6_CAEEL, sp|Q9U298|ACH8_CAEEL, tr|A0A0K3ATC5|A0A0K3ATC5_CAEEL, tr|B3WFZ2|B3WFZ2_CAEEL, tr|G5EDF1|G5EDF1_CAEEL, tr|G5EGB5|G5EGB5_CAEEL, tr|P91197|P91197_CAEEL, tr|Q18556|Q18556_CAEEL, tr|Q23355|Q23355_CAEEL, tr|Q65XS8|Q65XS8_CAEEL, tr|Q93329|Q93329_CAEEL, tr|Q9N4M3|Q9N4M3_CAEEL	tr|A0A3P6QC08|A0A3P6QC08_DIBLA, tr|A0A3P6UZD4|A0A3P6UZD4_DIBLA, tr|A0A3P7LPH9|A0A3P7LPH9_DIBLA, tr|A0A3P7NPH1|A0A3P7NPH1_DIBLA	tr|A0A915EZA1|A0A915EZA1_9CEST	tr|W6UEP4|W6UEP4_ECHGR, tr|W6UN52|W6UN52_ECHGR, tr|W6UVU9|W6UVU9_ECHGR	tr|A0A068YBH0|A0A068YBH0_ECHMU, tr|A0A068YH90|A0A068YH90_ECHMU, tr|A0A068YIL3|A0A068YIL3_ECHMU	tr|A0A0R3SVC0|A0A0R3SVC0_HYMDI, tr|A0A3P6ZEL3|A0A3P6ZEL3_HYMDI	tr|A0A0R3WRT2|A0A0R3WRT2_HYDTA, tr|A0A0R3WUJ9|A0A0R3WUJ9_HYDTA, tr|A0A0R3WZ38|A0A0R3WZ38_HYDTA	tr|A0A0R3UQ15|A0A0R3UQ15_MESCO, tr|A0A3P6HQN7|A0A3P6HQN7_MESCO, tr|A0A3P6IAA0|A0A3P6IAA0_MESCO	tr|A0A0R3TP87|A0A0R3TP87_RODNA, tr|A0A0R3U0T0|A0A0R3U0T0_RODNA, tr|A0A3P7VKG6|A0A3P7VKG6_RODNA	tr|A0A183SML3|A0A183SML3_SCHSO, tr|A0A183T1V3|A0A183T1V3_SCHSO, tr|A0A3P7CBB1|A0A3P7CBB1_SCHSO	tr|A0A3P6QIC8|A0A3P6QIC8_TAEAS, tr|A0A3P6QZ77|A0A3P6QZ77_TAEAS	Tnyl_g00088_i1, Tnyl_g00088_i10, Tnyl_g00088_i11, Tnyl_g00088_i2, Tnyl_g00088_i3, Tnyl_g00088_i4, Tnyl_g00088_i5, Tnyl_g00088_i6, Tnyl_g00088_i7, Tnyl_g00088_i8, Tnyl_g00088_i9, Tnyl_g08781_i1, Tnyl_g08781_i2, Tnyl_g08781_i3, Tnyl_g08781_i4, Tnyl_g08781_i5, Tnyl_g10927_i1, Tnyl_g10927_i2, Tnyl_g10929_i1, Tnyl_g10931_i1, Tnyl_g10931_i2, Tnyl_g10931_i3, Tnyl_g14607_i1, Tnyl_g14607_i2, Tnyl_g14607_i…	g10210.t1, g10210.t2, g40.t1, g40.t2	MSTRG.12253.1.p1, MSTRG.44.1.p1, MSTRG.44.2.p1, MSTRG.44.2.p2, MSTRG.44.3.p1, MSTRG.44.3.p2, MSTRG.44.4.p1, MSTRG.44.5.p1, MSTRG.44.5.p2, MSTRG.44.5.p4, MSTRG.44.6.p1
OG0000109	tr|A0A238UKL7|A0A238UKL7_CAEEL, tr|G5EE82|G5EE82_CAEEL, tr|Q23501|Q23501_CAEEL, tr|Q3Y414|Q3Y414_CAEEL	tr|A0A3P6Q1L7|A0A3P6Q1L7_DIBLA, tr|A0A3P6QH67|A0A3P6QH67_DIBLA, tr|A0A3P6RAZ1|A0A3P6RAZ1_DIBLA, tr|A0A3P6UBX2|A0A3P6UBX2_DIBLA, tr|A0A3P7L3U1|A0A3P7L3U1_DIBLA, tr|A0A3P7L597|A0A3P7L597_DIBLA, tr|A0A3P7LAA2|A0A3P7LAA2_DIBLA, tr|A0A3P7LE78|A0A3P7LE78_DIBLA, tr|A0A3P7LZ44|A0A3P7LZ44_DIBLA, tr|A0A3P7M313|A0A3P7M313_DIBLA, tr|A0A3P7MDV7|A0A3P7MDV7_DIBLA, tr|A0A3P7MUR9|A0A3P7MUR9_DIBLA, tr|A0A3P7MXX9|A…		tr|U6J0S6|U6J0S6_ECHGR, tr|U6JIP9|U6JIP9_ECHGR, tr|W6ULA8|W6ULA8_ECHGR, tr|W6UUU4|W6UUU4_ECHGR	tr|A0A068YAR3|A0A068YAR3_ECHMU, tr|A0A068YF94|A0A068YF94_ECHMU, tr|A0A068YJ67|A0A068YJ67_ECHMU, tr|A0A068YL53|A0A068YL53_ECHMU	tr|A0A0R3SJ41|A0A0R3SJ41_HYMDI, tr|A0A0R3SKM4|A0A0R3SKM4_HYMDI, tr|A0A0R3SMP2|A0A0R3SMP2_HYMDI, tr|A0A0R3SMY5|A0A0R3SMY5_HYMDI, tr|A0A0R3SNM7|A0A0R3SNM7_HYMDI, tr|A0A0R3SR56|A0A0R3SR56_HYMDI, tr|A0A3P7BEW7|A0A3P7BEW7_HYMDI	tr|A0A0R3WUE9|A0A0R3WUE9_HYDTA, tr|A0A0R3X0N9|A0A0R3X0N9_HYDTA, tr|A0A0R3X2K8|A0A0R3X2K8_HYDTA	tr|A0A0R3U1B5|A0A0R3U1B5_MESCO, tr|A0A0R3U2R6|A0A0R3U2R6_MESCO, tr|A0A0R3U5L6|A0A0R3U5L6_MESCO, tr|A0A0R3U7S7|A0A0R3U7S7_MESCO	tr|A0A0R3T2M7|A0A0R3T2M7_RODNA, tr|A0A0R3T9H4|A0A0R3T9H4_RODNA, tr|A0A0R3TD21|A0A0R3TD21_RODNA, tr|A0A0R3TDS3|A0A0R3TDS3_RODNA, tr|A0A0R3TKC5|A0A0R3TKC5_RODNA, tr|A0A0R3TSY5|A0A0R3TSY5_RODNA, tr|A0A0R3TZS0|A0A0R3TZS0_RODNA, tr|A0A3P7U038|A0A3P7U038_RODNA	tr|A0A183SGW8|A0A183SGW8_SCHSO, tr|A0A183SGW9|A0A183SGW9_SCHSO, tr|A0A183SGX0|A0A183SGX0_SCHSO, tr|A0A183SHZ8|A0A183SHZ8_SCHSO, tr|A0A183SL86|A0A183SL86_SCHSO, tr|A0A183STF1|A0A183STF1_SCHSO, tr|A0A183TB43|A0A183TB43_SCHSO, tr|A0A183TB46|A0A183TB46_SCHSO	tr|A0A0R3VSG2|A0A0R3VSG2_TAEAS, tr|A0A0R3W3D1|A0A0R3W3D1_TAEAS, tr|A0A0R3W5V4|A0A0R3W5V4_TAEAS, tr|A0A0R3W8C1|A0A0R3W8C1_TAEAS	Tnyl_g07892_i1, Tnyl_g07892_i10, Tnyl_g07892_i2, Tnyl_g07892_i3, Tnyl_g07892_i4, Tnyl_g07892_i5, Tnyl_g07892_i6, Tnyl_g07892_i7, Tnyl_g07892_i8, Tnyl_g07892_i9, Tnyl_g11437_i1, Tnyl_g11437_i2	g10720.t1, g10723.t1, g10723.t2, g10724.t1, g10724.t2, g12672.t1, g316.t1, g544.t1, g545.t1, g6491.t1, g71.t1	MSTRG.12647.1.p1, MSTRG.12938.1.p1, MSTRG.2684.1.p2, MSTRG.2684.3.p1, MSTRG.7701.1.p1
OG0000110	tr|D3KFT5|D3KFT5_CAEEL, tr|G5EG13|G5EG13_CAEEL, tr|O17721|O17721_CAEEL, tr|P90778|P90778_CAEEL, tr|P90779|P90779_CAEEL, tr|P90780|P90780_CAEEL, tr|P90781|P90781_CAEEL, tr|Q09486|Q09486_CAEEL, tr|Q7KPV7|Q7KPV7_CAEEL, tr|Q93544|Q93544_CAEEL, tr|Q93545|Q93545_CAEEL	tr|A0A3P6QB90|A0A3P6QB90_DIBLA, tr|A0A3P7NMC4|A0A3P7NMC4_DIBLA, tr|A0A3P7NY08|A0A3P7NY08_DIBLA, tr|A0A3P7P9U0|A0A3P7P9U0_DIBLA	tr|A0A915ETB8|A0A915ETB8_9CEST, tr|A0A915EXH7|A0A915EXH7_9CEST, tr|A0A915EY17|A0A915EY17_9CEST, tr|A0A915F030|A0A915F030_9CEST	tr|U6JC76|U6JC76_ECHGR, tr|U6JIP2|U6JIP2_ECHGR, tr|W6UHY0|W6UHY0_ECHGR, tr|W6UIU8|W6UIU8_ECHGR, tr|W6UIZ6|W6UIZ6_ECHGR, tr|W6URR1|W6URR1_ECHGR, tr|W6URW9|W6URW9_ECHGR	tr|A0A087VYH2|A0A087VYH2_ECHMU, tr|A0A087VYI4|A0A087VYI4_ECHMU, tr|A0A087VYI8|A0A087VYI8_ECHMU, tr|A0A087VYS7|A0A087VYS7_ECHMU, tr|A0A087VYW0|A0A087VYW0_ECHMU, tr|A0A087VYW5|A0A087VYW5_ECHMU	tr|A0A0R3SHP6|A0A0R3SHP6_HYMDI, tr|A0A0R3SHP9|A0A0R3SHP9_HYMDI, tr|A0A0R3SKI5|A0A0R3SKI5_HYMDI, tr|A0A0R3SKI6|A0A0R3SKI6_HYMDI, tr|A0A0R3SKN0|A0A0R3SKN0_HYMDI, tr|A0A0R3SNY9|A0A0R3SNY9_HYMDI, tr|A0A0R3SS39|A0A0R3SS39_HYMDI	tr|A0A0R3WZW2|A0A0R3WZW2_HYDTA, tr|A0A0R3WZW3|A0A0R3WZW3_HYDTA, tr|A0A0R3X4P5|A0A0R3X4P5_HYDTA, tr|A0A3P7H8E3|A0A3P7H8E3_HYDTA	tr|A0A0R3UGH3|A0A0R3UGH3_MESCO, tr|A0A0R3UGH4|A0A0R3UGH4_MESCO	tr|A0A0R3TU60|A0A0R3TU60_RODNA, tr|A0A0R3TU62|A0A0R3TU62_RODNA, tr|A0A0R3TZB7|A0A0R3TZB7_RODNA, tr|A0A3P7T313|A0A3P7T313_RODNA	tr|A0A183SP63|A0A183SP63_SCHSO, tr|A0A183TFB8|A0A183TFB8_SCHSO, tr|A0A183TK55|A0A183TK55_SCHSO, tr|A0A3P7CXA4|A0A3P7CXA4_SCHSO	tr|A0A0R3VYS6|A0A0R3VYS6_TAEAS, tr|A0A0R3W0D1|A0A0R3W0D1_TAEAS, tr|A0A0R3W6Y8|A0A0R3W6Y8_TAEAS, tr|A0A0R3W6Y9|A0A0R3W6Y9_TAEAS, tr|A0A0R3WDC6|A0A0R3WDC6_TAEAS, tr|A0A0R3WDC7|A0A0R3WDC7_TAEAS, tr|A0A3P6QTT5|A0A3P6QTT5_TAEAS	Tnyl_g04128_i1, Tnyl_g04128_i2, Tnyl_g04129_i1, Tnyl_g04129_i2, Tnyl_g04129_i3, Tnyl_g04130_i1, Tnyl_g04130_i2, Tnyl_g16598_i1, Tnyl_g16598_i2, Tnyl_g16598_i3	g679.t1, g679.t2, g680.t1, g680.t2	MSTRG.773.1.p1, MSTRG.773.2.p1, MSTRG.775.1.p1, MSTRG.775.1.p8, MSTRG.775.2.p1, MSTRG.775.2.p12, MSTRG.775.3.p1, MSTRG.775.4.p1, MSTRG.775.5.p1, MSTRG.775.5.p6, MSTRG.775.5.p8, MSTRG.775.6.p1, MSTRG.775.6.p2, MSTRG.775.7.p1, MSTRG.775.7.p12, MSTRG.775.7.p4, MSTRG.775.8.p1, MSTRG.775.8.p3, MSTRG.775.8.p8
OG0000111	tr|D0IMZ5|D0IMZ5_CAEEL, tr|D0IMZ6|D0IMZ6_CAEEL, tr|D0IMZ7|D0IMZ7_CAEEL, tr|D0IMZ8|D0IMZ8_CAEEL, tr|Q9TYW4|Q9TYW4_CAEEL, tr|U4PB53|U4PB53_CAEEL, tr|U4PB58|U4PB58_CAEEL, tr|U4PBJ9|U4PBJ9_CAEEL, tr|U4PBK4|U4PBK4_CAEEL, tr|U4PEE3|U4PEE3_CAEEL, tr|U4PEE8|U4PEE8_CAEEL, tr|U4PEF1|U4PEF1_CAEEL, tr|U4PM01|U4PM01_CAEEL, tr|U4PM04|U4PM04_CAEEL, tr|U4PM09|U4PM09_CAEEL, tr|U4PR92|U4PR92_CAEEL, tr|U4PR97|U4PR9…	tr|A0A3P6T4X3|A0A3P6T4X3_DIBLA, tr|A0A3P6T8F2|A0A3P6T8F2_DIBLA, tr|A0A3P6TE75|A0A3P6TE75_DIBLA, tr|A0A3P6TRJ1|A0A3P6TRJ1_DIBLA, tr|A0A3P7KYJ2|A0A3P7KYJ2_DIBLA, tr|A0A3P7LH14|A0A3P7LH14_DIBLA, tr|A0A3P7LR40|A0A3P7LR40_DIBLA, tr|A0A3P7P3U6|A0A3P7P3U6_DIBLA, tr|A0A3P7PE78|A0A3P7PE78_DIBLA	tr|A0A915EZJ1|A0A915EZJ1_9CEST	tr|W6UGI7|W6UGI7_ECHGR, tr|W6UY59|W6UY59_ECHGR	tr|A0A068YBP2|A0A068YBP2_ECHMU, tr|A0A068YFL8|A0A068YFL8_ECHMU	tr|A0A0R3SDN8|A0A0R3SDN8_HYMDI, tr|A0A0R3SMR7|A0A0R3SMR7_HYMDI, tr|A0A158QBH1|A0A158QBH1_HYMDI, tr|A0A3P6YCE6|A0A3P6YCE6_HYMDI	tr|A0A158RDU5|A0A158RDU5_HYDTA, tr|A0A158RF10|A0A158RF10_HYDTA	tr|A0A0R3U4B5|A0A0R3U4B5_MESCO, tr|A0A0R3U5N8|A0A0R3U5N8_MESCO	tr|A0A0R3T4I0|A0A0R3T4I0_RODNA, tr|A0A0R3TDT5|A0A0R3TDT5_RODNA, tr|A0A0R3TI20|A0A0R3TI20_RODNA, tr|A0A0R3TWB6|A0A0R3TWB6_RODNA, tr|A0A0R3U0X8|A0A0R3U0X8_RODNA, tr|A0A158QGS2|A0A158QGS2_RODNA, tr|A0A3P7SHG9|A0A3P7SHG9_RODNA	tr|A0A183SD51|A0A183SD51_SCHSO, tr|A0A183TBU3|A0A183TBU3_SCHSO, tr|A0A183TGE9|A0A183TGE9_SCHSO, tr|A0A183TMJ7|A0A183TMJ7_SCHSO, tr|A0A183TQK5|A0A183TQK5_SCHSO, tr|A0A183TSE2|A0A183TSE2_SCHSO, tr|A0A3P7CE95|A0A3P7CE95_SCHSO, tr|A0A3P7EYD9|A0A3P7EYD9_SCHSO	tr|A0A158R7I3|A0A158R7I3_TAEAS, tr|A0A158R8C1|A0A158R8C1_TAEAS	Tnyl_g03338_i3, Tnyl_g12069_i1, Tnyl_g12069_i10, Tnyl_g12069_i11, Tnyl_g12069_i12, Tnyl_g12069_i13, Tnyl_g12069_i14, Tnyl_g12069_i15, Tnyl_g12069_i2, Tnyl_g12069_i3, Tnyl_g12069_i4, Tnyl_g12069_i5, Tnyl_g12069_i6, Tnyl_g12069_i7, Tnyl_g12069_i8, Tnyl_g12069_i9	g1337.t1, g1337.t2, g1337.t3, g9649.t1, g9649.t2, g9649.t3, g9649.t4, g9649.t5	MSTRG.11527.1.p1, MSTRG.11527.2.p1, MSTRG.11527.4.p1, MSTRG.11527.5.p1, MSTRG.11527.6.p1, MSTRG.1563.1.p1, MSTRG.1563.2.p1, MSTRG.1563.3.p2, MSTRG.1563.4.p1, MSTRG.1563.5.p1, MSTRG.1563.6.p1, MSTRG.1563.7.p1
OG0000112		tr|A0A3P6PEY4|A0A3P6PEY4_DIBLA, tr|A0A3P6PIJ3|A0A3P6PIJ3_DIBLA, tr|A0A3P6PLD6|A0A3P6PLD6_DIBLA, tr|A0A3P6Q9Q3|A0A3P6Q9Q3_DIBLA, tr|A0A3P6R3R5|A0A3P6R3R5_DIBLA, tr|A0A3P6SS07|A0A3P6SS07_DIBLA, tr|A0A3P6T778|A0A3P6T778_DIBLA, tr|A0A3P6U3R3|A0A3P6U3R3_DIBLA, tr|A0A3P6U8J4|A0A3P6U8J4_DIBLA, tr|A0A3P6UCL6|A0A3P6UCL6_DIBLA, tr|A0A3P7LBE6|A0A3P7LBE6_DIBLA, tr|A0A3P7LC36|A0A3P7LC36_DIBLA, tr|A0A3P7LE14|A…		tr|U6JP82|U6JP82_ECHGR	tr|A0A068YAM9|A0A068YAM9_ECHMU	tr|A0A0R3SST0|A0A0R3SST0_HYMDI	tr|A0A0R3XBM0|A0A0R3XBM0_HYDTA, tr|A0A0R3XBX5|A0A0R3XBX5_HYDTA	tr|A0A0R3U350|A0A0R3U350_MESCO	tr|A0A0R3TXU8|A0A0R3TXU8_RODNA	tr|A0A183S895|A0A183S895_SCHSO, tr|A0A183S8Y6|A0A183S8Y6_SCHSO, tr|A0A183SE03|A0A183SE03_SCHSO, tr|A0A183SJT8|A0A183SJT8_SCHSO, tr|A0A183SUV8|A0A183SUV8_SCHSO, tr|A0A183SWQ5|A0A183SWQ5_SCHSO, tr|A0A183SXT4|A0A183SXT4_SCHSO, tr|A0A183SZ64|A0A183SZ64_SCHSO, tr|A0A183SZL3|A0A183SZL3_SCHSO, tr|A0A183T003|A0A183T003_SCHSO, tr|A0A183T0L0|A0A183T0L0_SCHSO, tr|A0A183T1J6|A0A183T1J6_SCHSO, tr|A0A183T3D5|A…	tr|A0A0R3WB50|A0A0R3WB50_TAEAS	Tnyl_g11354_i1, Tnyl_g11354_i2, Tnyl_g11354_i3	g5156.t1, g5156.t2	MSTRG.6099.1.p1
OG0000113	sp|H2L045|TENSH_CAEEL	tr|A0A3P7NHA5|A0A3P7NHA5_DIBLA	tr|A0A915EWZ0|A0A915EWZ0_9CEST	tr|W6UP02|W6UP02_ECHGR	tr|A0A068XZS8|A0A068XZS8_ECHMU	tr|A0A158QD34|A0A158QD34_HYMDI	tr|A0A0R3WN32|A0A0R3WN32_HYDTA, tr|A0A0R3WT97|A0A0R3WT97_HYDTA, tr|A0A0R3XAL4|A0A0R3XAL4_HYDTA, tr|A0A3P7GTG3|A0A3P7GTG3_HYDTA	tr|A0A158QVT0|A0A158QVT0_MESCO	tr|A0A0R3T5M1|A0A0R3T5M1_RODNA, tr|A0A3P7SVU7|A0A3P7SVU7_RODNA		tr|A0A0R3VWQ6|A0A0R3VWQ6_TAEAS	Tnyl_g14562_i1, Tnyl_g14562_i10, Tnyl_g14562_i11, Tnyl_g14562_i12, Tnyl_g14562_i13, Tnyl_g14562_i14, Tnyl_g14562_i15, Tnyl_g14562_i16, Tnyl_g14562_i17, Tnyl_g14562_i18, Tnyl_g14562_i19, Tnyl_g14562_i2, Tnyl_g14562_i20, Tnyl_g14562_i21, Tnyl_g14562_i22, Tnyl_g14562_i23, Tnyl_g14562_i24, Tnyl_g14562_i3, Tnyl_g14562_i4, Tnyl_g14562_i5, Tnyl_g14562_i6, Tnyl_g14562_i7, Tnyl_g14562_i8, Tnyl_g14562_i9, …	g9248.t1, g9248.t10, g9248.t11, g9248.t12, g9248.t13, g9248.t14, g9248.t15, g9248.t16, g9248.t17, g9248.t18, g9248.t19, g9248.t2, g9248.t20, g9248.t21, g9248.t22, g9248.t23, g9248.t24, g9248.t25, g9248.t26, g9248.t27, g9248.t28, g9248.t29, g9248.t3, g9248.t4, g9248.t5, g9248.t6, g9248.t7, g9248.t8, g9248.t9	MSTRG.11066.1.p1, MSTRG.11066.10.p1, MSTRG.11066.11.p1, MSTRG.11066.12.p1, MSTRG.11066.13.p1, MSTRG.11066.14.p1, MSTRG.11066.15.p1, MSTRG.11066.16.p1, MSTRG.11066.17.p1, MSTRG.11066.18.p1, MSTRG.11066.19.p1, MSTRG.11066.2.p1, MSTRG.11066.20.p1, MSTRG.11066.3.p1, MSTRG.11066.4.p1, MSTRG.11066.6.p1, MSTRG.11066.6.p2, MSTRG.11066.6.p4, MSTRG.11066.7.p1, MSTRG.11066.7.p2, MSTRG.11066.8.p1, MSTRG.1106…
OG0000114	sp|P24348|LET23_CAEEL, tr|A0A0K3AX35|A0A0K3AX35_CAEEL, tr|B5BM27|B5BM27_CAEEL, tr|B5BM28|B5BM28_CAEEL	tr|A0A3P6SVK6|A0A3P6SVK6_DIBLA, tr|A0A3P7KVS0|A0A3P7KVS0_DIBLA, tr|A0A3P7KVU8|A0A3P7KVU8_DIBLA, tr|A0A3P7L967|A0A3P7L967_DIBLA, tr|A0A3P7M188|A0A3P7M188_DIBLA, tr|A0A3P7MWB2|A0A3P7MWB2_DIBLA, tr|A0A3P7MYX6|A0A3P7MYX6_DIBLA, tr|A0A3P7N1D3|A0A3P7N1D3_DIBLA, tr|A0A3P7N800|A0A3P7N800_DIBLA, tr|A0A3P7NHH9|A0A3P7NHH9_DIBLA, tr|A0A3P7NRL3|A0A3P7NRL3_DIBLA, tr|A0A3P7PX28|A0A3P7PX28_DIBLA, tr|A0A3P7RCN2|A…		tr|W6UBQ1|W6UBQ1_ECHGR, tr|W6UE61|W6UE61_ECHGR, tr|W6UFN2|W6UFN2_ECHGR, tr|W6UIN2|W6UIN2_ECHGR, tr|W6UL39|W6UL39_ECHGR	tr|A0A068YB41|A0A068YB41_ECHMU, tr|A0A087VXU7|A0A087VXU7_ECHMU, tr|A0A0S4MP42|A0A0S4MP42_ECHMU	tr|A0A0R3SJQ2|A0A0R3SJQ2_HYMDI, tr|A0A0R3SKJ1|A0A0R3SKJ1_HYMDI, tr|A0A0R3SMV6|A0A0R3SMV6_HYMDI, tr|A0A0R3SYR8|A0A0R3SYR8_HYMDI, tr|A0A158QCA5|A0A158QCA5_HYMDI, tr|A0A158QES8|A0A158QES8_HYMDI	tr|A0A0R3WHX6|A0A0R3WHX6_HYDTA, tr|A0A0R3WHX7|A0A0R3WHX7_HYDTA, tr|A0A0R3WJZ6|A0A0R3WJZ6_HYDTA, tr|A0A0R3WQU4|A0A0R3WQU4_HYDTA, tr|A0A0R3WS88|A0A0R3WS88_HYDTA, tr|A0A0R3WTL0|A0A0R3WTL0_HYDTA, tr|A0A158REV6|A0A158REV6_HYDTA	tr|A0A0R3U6Z1|A0A0R3U6Z1_MESCO, tr|A0A158QU50|A0A158QU50_MESCO, tr|A0A158QUC8|A0A158QUC8_MESCO	tr|A0A0R3T3P1|A0A0R3T3P1_RODNA, tr|A0A0R3T4R0|A0A0R3T4R0_RODNA, tr|A0A0R3TBM1|A0A0R3TBM1_RODNA, tr|A0A158QGH7|A0A158QGH7_RODNA, tr|A0A158QH81|A0A158QH81_RODNA, tr|A0A3P7RRN1|A0A3P7RRN1_RODNA	tr|A0A183SFI8|A0A183SFI8_SCHSO, tr|A0A183SFJ0|A0A183SFJ0_SCHSO, tr|A0A183SK22|A0A183SK22_SCHSO, tr|A0A183SQ01|A0A183SQ01_SCHSO, tr|A0A3P7CMS8|A0A3P7CMS8_SCHSO, tr|A0A3P7CMY7|A0A3P7CMY7_SCHSO, tr|A0A3P7DNB6|A0A3P7DNB6_SCHSO	tr|A0A0R3W2H1|A0A0R3W2H1_TAEAS, tr|A0A0R3WD76|A0A0R3WD76_TAEAS, tr|A0A158R9E3|A0A158R9E3_TAEAS, tr|A0A158RA94|A0A158RA94_TAEAS	Tnyl_g10763_i1, Tnyl_g10763_i2, Tnyl_g10763_i3	g181.t1, g4617.t1, g5910.t1, g5910.t2, g5910.t3, g8727.t1	MSTRG.10392.1.p1, MSTRG.10392.2.p1, MSTRG.10392.3.p1, MSTRG.5472.1.p1, MSTRG.5472.2.p1, MSTRG.6998.1.p3, MSTRG.6998.2.p4, MSTRG.6998.2.p7, MSTRG.7002.1.p1, MSTRG.7002.2.p3, MSTRG.7002.2.p4, MSTRG.7002.3.p1, MSTRG.7002.3.p4, MSTRG.7002.3.p5, MSTRG.7002.3.p6, MSTRG.7002.4.p2, MSTRG.7002.4.p4, MSTRG.7002.4.p5, MSTRG.7002.4.p6, MSTRG.7002.5.p4, MSTRG.7002.5.p5, MSTRG.7002.5.p6, MSTRG.7002.6.p1, MSTRG…
OG0000115	tr|U4PB89|U4PB89_CAEEL, tr|U4PB94|U4PB94_CAEEL, tr|U4PBM1|U4PBM1_CAEEL, tr|U4PEG5|U4PEG5_CAEEL, tr|U4PEG9|U4PEG9_CAEEL, tr|U4PM26|U4PM26_CAEEL, tr|U4PRB3|U4PRB3_CAEEL, tr|U4PRB8|U4PRB8_CAEEL	tr|A0A3P6Q805|A0A3P6Q805_DIBLA, tr|A0A3P7LRH9|A0A3P7LRH9_DIBLA, tr|A0A3P7RJX7|A0A3P7RJX7_DIBLA		tr|W6UG70|W6UG70_ECHGR	tr|A0A068XVF0|A0A068XVF0_ECHMU	tr|A0A0R3S8E7|A0A0R3S8E7_HYMDI, tr|A0A0R3S8F9|A0A0R3S8F9_HYMDI, tr|A0A0R3S9X1|A0A0R3S9X1_HYMDI, tr|A0A0R3SAX6|A0A0R3SAX6_HYMDI, tr|A0A0R3SAX7|A0A0R3SAX7_HYMDI, tr|A0A0R3SB62|A0A0R3SB62_HYMDI, tr|A0A0R3SBB4|A0A0R3SBB4_HYMDI, tr|A0A0R3SDA1|A0A0R3SDA1_HYMDI, tr|A0A0R3SDF6|A0A0R3SDF6_HYMDI, tr|A0A0R3SET2|A0A0R3SET2_HYMDI, tr|A0A0R3SFA8|A0A0R3SFA8_HYMDI, tr|A0A0R3SFS8|A0A0R3SFS8_HYMDI, tr|A0A0R3SFT5|A…	tr|A0A0R3WSB7|A0A0R3WSB7_HYDTA, tr|A0A0R3WU46|A0A0R3WU46_HYDTA, tr|A0A0R3WWP9|A0A0R3WWP9_HYDTA, tr|A0A0R3WX91|A0A0R3WX91_HYDTA, tr|A0A0R3X926|A0A0R3X926_HYDTA, tr|A0A0R3XBA3|A0A0R3XBA3_HYDTA	tr|A0A0R3UMJ1|A0A0R3UMJ1_MESCO	tr|A0A0R3T205|A0A0R3T205_RODNA, tr|A0A0R3TE97|A0A0R3TE97_RODNA, tr|A0A0R3U0Z8|A0A0R3U0Z8_RODNA, tr|A0A3P7SLG0|A0A3P7SLG0_RODNA	tr|A0A183SWS3|A0A183SWS3_SCHSO, tr|A0A183T2S9|A0A183T2S9_SCHSO, tr|A0A183T4Q6|A0A183T4Q6_SCHSO, tr|A0A183TSJ2|A0A183TSJ2_SCHSO	tr|A0A158R8X6|A0A158R8X6_TAEAS	Tnyl_g18618_i1, Tnyl_g18618_i10, Tnyl_g18618_i11, Tnyl_g18618_i12, Tnyl_g18618_i2, Tnyl_g18618_i3, Tnyl_g18618_i4, Tnyl_g18618_i5, Tnyl_g18618_i6, Tnyl_g18618_i7, Tnyl_g18618_i8, Tnyl_g18618_i9	g10900.t1	MSTRG.13213.1.p1
OG0000116		tr|A0A3P7NPY3|A0A3P7NPY3_DIBLA						tr|A0A158QSQ3|A0A158QSQ3_MESCO	tr|A0A0R3T2T3|A0A0R3T2T3_RODNA, tr|A0A0R3TKD7|A0A0R3TKD7_RODNA, tr|A0A0R3TKD8|A0A0R3TKD8_RODNA, tr|A0A0R3TYM0|A0A0R3TYM0_RODNA, tr|A0A3P7T1K5|A0A3P7T1K5_RODNA	tr|A0A183T4R6|A0A183T4R6_SCHSO			g10299.t1, g10300.t1, g10301.t1, g10301.t2, g10786.t1, g10786.t2, g10786.t3, g10786.t4, g10786.t5	MSTRG.12374.1.p1, MSTRG.12374.1.p2, MSTRG.12374.10.p1, MSTRG.12374.11.p1, MSTRG.12374.12.p1, MSTRG.12374.13.p1, MSTRG.12374.14.p1, MSTRG.12374.14.p2, MSTRG.12374.15.p1, MSTRG.12374.15.p3, MSTRG.12374.16.p2, MSTRG.12374.17.p1, MSTRG.12374.17.p2, MSTRG.12374.18.p1, MSTRG.12374.18.p2, MSTRG.12374.18.p4, MSTRG.12374.19.p1, MSTRG.12374.19.p3, MSTRG.12374.19.p4, MSTRG.12374.19.p5, MSTRG.12374.2.p2, MST…
OG0000117													g10205.t1, g10216.t1, g10217.t1, g10218.t1, g10219.t1, g10319.t1, g10322.t1, g10467.t1, g10468.t1, g10469.t1, g10493.t1, g10668.t1, g10701.t2, g10766.t1, g10766.t2, g10885.t1, g10956.t1, g11059.t1, g11091.t1, g11091.t2, g11190.t1, g11231.t1, g11235.t1, g11272.t1, g11273.t1, g11285.t1, g11342.t1, g11375.t1, g11390.t1, g11443.t1, g11446.t1, g11494.t1, g11508.t1, g11508.t2, g11512.t1, g11518.t1, g11…	MSTRG.12237.3.p1, MSTRG.12419.1.p1, MSTRG.13001.2.p1, MSTRG.13001.4.p1, MSTRG.13732.1.p1, MSTRG.14295.2.p1, MSTRG.14297.1.p1, MSTRG.14317.3.p1, MSTRG.14947.1.p1, MSTRG.15045.1.p1
OG0000118	tr|O45712|O45712_CAEEL, tr|O45713|O45713_CAEEL	tr|A0A3P6NUC2|A0A3P6NUC2_DIBLA, tr|A0A3P6PIQ6|A0A3P6PIQ6_DIBLA, tr|A0A3P6QKW1|A0A3P6QKW1_DIBLA, tr|A0A3P6QWK6|A0A3P6QWK6_DIBLA, tr|A0A3P6QY77|A0A3P6QY77_DIBLA, tr|A0A3P6RH95|A0A3P6RH95_DIBLA, tr|A0A3P6RXJ1|A0A3P6RXJ1_DIBLA, tr|A0A3P6S7C7|A0A3P6S7C7_DIBLA, tr|A0A3P6SLA6|A0A3P6SLA6_DIBLA, tr|A0A3P6SQV8|A0A3P6SQV8_DIBLA, tr|A0A3P6U2I9|A0A3P6U2I9_DIBLA, tr|A0A3P7KZT5|A0A3P7KZT5_DIBLA, tr|A0A3P7LEA0|A…		tr|W6V9B7|W6V9B7_ECHGR				tr|A0A0R3UG49|A0A0R3UG49_MESCO, tr|A0A3P6HGI6|A0A3P6HGI6_MESCO		tr|A0A183SAS5|A0A183SAS5_SCHSO, tr|A0A183THF8|A0A183THF8_SCHSO, tr|A0A183TU57|A0A183TU57_SCHSO, tr|A0A3P7BQ93|A0A3P7BQ93_SCHSO, tr|A0A3P7CV97|A0A3P7CV97_SCHSO, tr|A0A3P7CYJ8|A0A3P7CYJ8_SCHSO		Tnyl_g11832_i1	g10737.t1, g7491.t1, g7492.t1, g7492.t2	MSTRG.11535.1.p2, MSTRG.11535.1.p3, MSTRG.11536.1.p1, MSTRG.11538.1.p1, MSTRG.11538.1.p16, MSTRG.11538.1.p4, MSTRG.12949.1.p2, MSTRG.12950.1.p1, MSTRG.8909.1.p1, MSTRG.8909.2.p1, MSTRG.8909.3.p2, MSTRG.8909.4.p1, MSTRG.8910.1.p1, MSTRG.8910.1.p2, MSTRG.8910.1.p4, MSTRG.8910.2.p1, MSTRG.8910.3.p1, MSTRG.8910.3.p2, MSTRG.8910.4.p1, MSTRG.8910.5.p1, MSTRG.8910.6.p1, MSTRG.8910.7.p1, MSTRG.8910.8.p3
OG0000119	sp|Q95V25|SLO1_CAEEL, tr|H7BRC9|H7BRC9_CAEEL, tr|H7BRM4|H7BRM4_CAEEL, tr|H7BRM5|H7BRM5_CAEEL, tr|H7BRM7|H7BRM7_CAEEL, tr|H8ESD6|H8ESD6_CAEEL, tr|H8ESD8|H8ESD8_CAEEL, tr|H8ESE2|H8ESE2_CAEEL, tr|H8ESE3|H8ESE3_CAEEL, tr|H8ESE4|H8ESE4_CAEEL, tr|H8ESE5|H8ESE5_CAEEL	tr|A0A3P6SNR7|A0A3P6SNR7_DIBLA, tr|A0A3P7KY03|A0A3P7KY03_DIBLA, tr|A0A3P7LGR4|A0A3P7LGR4_DIBLA, tr|A0A3P7LST0|A0A3P7LST0_DIBLA, tr|A0A3P7M4W3|A0A3P7M4W3_DIBLA, tr|A0A3P7MEE3|A0A3P7MEE3_DIBLA, tr|A0A3P7MZ70|A0A3P7MZ70_DIBLA		tr|W6U9N4|W6U9N4_ECHGR, tr|W6UB01|W6UB01_ECHGR, tr|W6UBH7|W6UBH7_ECHGR, tr|W6UKW1|W6UKW1_ECHGR	tr|A0A068YK66|A0A068YK66_ECHMU, tr|A0A087VZ28|A0A087VZ28_ECHMU	tr|A0A0R3SEL5|A0A0R3SEL5_HYMDI, tr|A0A0R3SI40|A0A0R3SI40_HYMDI, tr|A0A158QFA1|A0A158QFA1_HYMDI	tr|A0A0R3WRR7|A0A0R3WRR7_HYDTA, tr|A0A0R3WV56|A0A0R3WV56_HYDTA, tr|A0A0R3XBL9|A0A0R3XBL9_HYDTA, tr|A0A158RDY8|A0A158RDY8_HYDTA	tr|A0A0R3U687|A0A0R3U687_MESCO, tr|A0A0R3U888|A0A0R3U888_MESCO, tr|A0A0R3UBU6|A0A0R3UBU6_MESCO, tr|A0A3P6GTI8|A0A3P6GTI8_MESCO	tr|A0A0R3TKG5|A0A0R3TKG5_RODNA, tr|A0A0R3TKG6|A0A0R3TKG6_RODNA, tr|A0A0R3TWU5|A0A0R3TWU5_RODNA, tr|A0A0R3TZ69|A0A0R3TZ69_RODNA	tr|A0A183SKP5|A0A183SKP5_SCHSO, tr|A0A183SKP6|A0A183SKP6_SCHSO, tr|A0A183T372|A0A183T372_SCHSO	tr|A0A0R3VWA3|A0A0R3VWA3_TAEAS, tr|A0A158R715|A0A158R715_TAEAS	Tnyl_g06360_i1, Tnyl_g06360_i10, Tnyl_g06360_i11, Tnyl_g06360_i12, Tnyl_g06360_i13, Tnyl_g06360_i14, Tnyl_g06360_i15, Tnyl_g06360_i16, Tnyl_g06360_i17, Tnyl_g06360_i18, Tnyl_g06360_i19, Tnyl_g06360_i2, Tnyl_g06360_i20, Tnyl_g06360_i21, Tnyl_g06360_i22, Tnyl_g06360_i23, Tnyl_g06360_i24, Tnyl_g06360_i25, Tnyl_g06360_i26, Tnyl_g06360_i27, Tnyl_g06360_i28, Tnyl_g06360_i29, Tnyl_g06360_i3, Tnyl_g06360…	g5282.t1, g7839.t1	MSTRG.6241.1.p1, MSTRG.9334.1.p1
OG0000120	tr|Q17860|Q17860_CAEEL, tr|Q58AU4|Q58AU4_CAEEL, tr|Q58AU5|Q58AU5_CAEEL, tr|Q58AU6|Q58AU6_CAEEL, tr|Q7JNZ1|Q7JNZ1_CAEEL	tr|A0A3P7LF39|A0A3P7LF39_DIBLA, tr|A0A3P7LJ30|A0A3P7LJ30_DIBLA, tr|A0A3P7LKI7|A0A3P7LKI7_DIBLA, tr|A0A3P7MK27|A0A3P7MK27_DIBLA, tr|A0A3P7NJX3|A0A3P7NJX3_DIBLA, tr|A0A3P7NPV5|A0A3P7NPV5_DIBLA, tr|A0A3P7P363|A0A3P7P363_DIBLA, tr|A0A3P7Q3H0|A0A3P7Q3H0_DIBLA		tr|W6USM4|W6USM4_ECHGR, tr|W6VBU3|W6VBU3_ECHGR	tr|A0A068YC64|A0A068YC64_ECHMU, tr|A0A068YG84|A0A068YG84_ECHMU	tr|A0A0R3SBW0|A0A0R3SBW0_HYMDI, tr|A0A158QBZ6|A0A158QBZ6_HYMDI, tr|A0A3P6W606|A0A3P6W606_HYMDI	tr|A0A0R3WLV2|A0A0R3WLV2_HYDTA, tr|A0A0R3WM90|A0A0R3WM90_HYDTA, tr|A0A0R3X5G8|A0A0R3X5G8_HYDTA, tr|A0A158RE46|A0A158RE46_HYDTA	tr|A0A0R3U2Q5|A0A0R3U2Q5_MESCO, tr|A0A0R3UC37|A0A0R3UC37_MESCO, tr|A0A158QVV3|A0A158QVV3_MESCO	tr|A0A0R3T3X9|A0A0R3T3X9_RODNA, tr|A0A0R3T665|A0A0R3T665_RODNA, tr|A0A0R3TC17|A0A0R3TC17_RODNA, tr|A0A0R3TXI7|A0A0R3TXI7_RODNA, tr|A0A158QHM5|A0A158QHM5_RODNA	tr|A0A183SG06|A0A183SG06_SCHSO, tr|A0A183SSR2|A0A183SSR2_SCHSO, tr|A0A183T421|A0A183T421_SCHSO, tr|A0A183TBG9|A0A183TBG9_SCHSO	tr|A0A0R3VT04|A0A0R3VT04_TAEAS, tr|A0A158R7X4|A0A158R7X4_TAEAS	Tnyl_g14613_i1, Tnyl_g14613_i10, Tnyl_g14613_i11, Tnyl_g14613_i12, Tnyl_g14613_i13, Tnyl_g14613_i14, Tnyl_g14613_i15, Tnyl_g14613_i16, Tnyl_g14613_i17, Tnyl_g14613_i18, Tnyl_g14613_i19, Tnyl_g14613_i2, Tnyl_g14613_i20, Tnyl_g14613_i21, Tnyl_g14613_i22, Tnyl_g14613_i23, Tnyl_g14613_i24, Tnyl_g14613_i25, Tnyl_g14613_i26, Tnyl_g14613_i27, Tnyl_g14613_i28, Tnyl_g14613_i29, Tnyl_g14613_i3, Tnyl_g14613…	g2165.t1, g4337.t1, g4337.t2	MSTRG.2520.1.p1, MSTRG.2520.1.p2, MSTRG.2520.2.p1, MSTRG.2520.3.p1, MSTRG.2520.3.p2, MSTRG.2520.4.p1, MSTRG.2520.4.p2, MSTRG.2520.5.p1, MSTRG.2520.5.p2, MSTRG.2520.5.p3, MSTRG.2520.6.p1, MSTRG.2520.6.p2, MSTRG.2520.6.p3, MSTRG.5130.1.p1, MSTRG.5130.2.p1, MSTRG.5130.2.p2, MSTRG.5130.3.p1, MSTRG.5130.3.p2
OG0000121	tr|H2KY92|H2KY92_CAEEL, tr|H2KY93|H2KY93_CAEEL, tr|Q65ZK3|Q65ZK3_CAEEL	tr|A0A3P6QXH6|A0A3P6QXH6_DIBLA, tr|A0A3P6SM69|A0A3P6SM69_DIBLA, tr|A0A3P6TIK7|A0A3P6TIK7_DIBLA, tr|A0A3P6TLR1|A0A3P6TLR1_DIBLA, tr|A0A3P7L4L2|A0A3P7L4L2_DIBLA, tr|A0A3P7LBV8|A0A3P7LBV8_DIBLA, tr|A0A3P7LHN8|A0A3P7LHN8_DIBLA, tr|A0A3P7LKN4|A0A3P7LKN4_DIBLA, tr|A0A3P7LWY9|A0A3P7LWY9_DIBLA, tr|A0A3P7M3H3|A0A3P7M3H3_DIBLA, tr|A0A3P7M4K7|A0A3P7M4K7_DIBLA, tr|A0A3P7N954|A0A3P7N954_DIBLA, tr|A0A3P7NN19|A…		tr|W6ULH3|W6ULH3_ECHGR, tr|W6UXA2|W6UXA2_ECHGR	tr|A0A068Y2C0|A0A068Y2C0_ECHMU, tr|A0A068Y6X2|A0A068Y6X2_ECHMU, tr|A0A068Y9B3|A0A068Y9B3_ECHMU	tr|A0A0R3SGV3|A0A0R3SGV3_HYMDI, tr|A0A0R3SYG4|A0A0R3SYG4_HYMDI, tr|A0A3P6WF17|A0A3P6WF17_HYMDI, tr|A0A3P6ZIQ4|A0A3P6ZIQ4_HYMDI, tr|A0A3P7BBR2|A0A3P7BBR2_HYMDI	tr|A0A0R3WK65|A0A0R3WK65_HYDTA, tr|A0A0R3WWH6|A0A0R3WWH6_HYDTA, tr|A0A0R3WWT3|A0A0R3WWT3_HYDTA, tr|A0A0R3WZ35|A0A0R3WZ35_HYDTA, tr|A0A0R3XBC0|A0A0R3XBC0_HYDTA, tr|A0A0R3XD11|A0A0R3XD11_HYDTA, tr|A0A3P7FJP5|A0A3P7FJP5_HYDTA	tr|A0A158QUD1|A0A158QUD1_MESCO, tr|A0A158QVZ4|A0A158QVZ4_MESCO	tr|A0A0R3T1G9|A0A0R3T1G9_RODNA, tr|A0A0R3T575|A0A0R3T575_RODNA, tr|A0A0R3TBH2|A0A0R3TBH2_RODNA, tr|A0A0R3TIS7|A0A0R3TIS7_RODNA, tr|A0A0R3TST7|A0A0R3TST7_RODNA, tr|A0A0R3TY54|A0A0R3TY54_RODNA, tr|A0A3P7RNW9|A0A3P7RNW9_RODNA, tr|A0A3P7RYU1|A0A3P7RYU1_RODNA, tr|A0A3P7V8X3|A0A3P7V8X3_RODNA	tr|A0A183SMY0|A0A183SMY0_SCHSO, tr|A0A183SZV5|A0A183SZV5_SCHSO, tr|A0A183TED1|A0A183TED1_SCHSO, tr|A0A183TML9|A0A183TML9_SCHSO, tr|A0A183TNK8|A0A183TNK8_SCHSO, tr|A0A183TR08|A0A183TR08_SCHSO, tr|A0A3P7DGV2|A0A3P7DGV2_SCHSO, tr|A0A3P7F0C1|A0A3P7F0C1_SCHSO	tr|A0A0R3W2M3|A0A0R3W2M3_TAEAS, tr|A0A158R9P2|A0A158R9P2_TAEAS, tr|A0A3P6Q030|A0A3P6Q030_TAEAS	Tnyl_g08409_i1, Tnyl_g08409_i2, Tnyl_g15045_i1, Tnyl_g15045_i2, Tnyl_g15045_i3, Tnyl_g15045_i4, Tnyl_g15045_i5, Tnyl_g15045_i6, Tnyl_g15045_i7	g8057.t1, g8324.t1, g8324.t2, g8324.t3, g8324.t4, g8324.t5, g8324.t6, g8324.t7, g8324.t8, g8325.t1	MSTRG.9575.1.p1, MSTRG.9575.2.p1, MSTRG.9575.2.p6, MSTRG.9575.3.p1, MSTRG.9902.1.p1, MSTRG.9902.2.p1, MSTRG.9902.3.p1, MSTRG.9902.4.p1, MSTRG.9902.5.p1, MSTRG.9902.6.p2, MSTRG.9903.1.p1, MSTRG.9903.2.p1, MSTRG.9903.3.p1
OG0000122	tr|A0A078BQH5|A0A078BQH5_CAEEL, tr|A0A0M7REL6|A0A0M7REL6_CAEEL, tr|A0A2C9C3F3|A0A2C9C3F3_CAEEL, tr|A0A3P6MYB3|A0A3P6MYB3_CAEEL, tr|A0A3P6PAZ5|A0A3P6PAZ5_CAEEL, tr|A0T4F4|A0T4F4_CAEEL, tr|C6KRJ7|C6KRJ7_CAEEL, tr|D0FY29|D0FY29_CAEEL, tr|D5MCU5|D5MCU5_CAEEL, tr|D5MCU6|D5MCU6_CAEEL, tr|G3MU52|G3MU52_CAEEL, tr|G5EBP6|G5EBP6_CAEEL, tr|G5ECM8|G5ECM8_CAEEL, tr|G5EDV2|G5EDV2_CAEEL, tr|G5EG12|G5EG12_CAEEL,…
OG0000123		tr|A0A3P6T439|A0A3P6T439_DIBLA, tr|A0A3P6TYW7|A0A3P6TYW7_DIBLA, tr|A0A3P6UGI7|A0A3P6UGI7_DIBLA, tr|A0A3P6VCK5|A0A3P6VCK5_DIBLA, tr|A0A3P7KZI9|A0A3P7KZI9_DIBLA, tr|A0A3P7L0K8|A0A3P7L0K8_DIBLA, tr|A0A3P7LAB3|A0A3P7LAB3_DIBLA, tr|A0A3P7LEC5|A0A3P7LEC5_DIBLA, tr|A0A3P7LEI8|A0A3P7LEI8_DIBLA, tr|A0A3P7LR18|A0A3P7LR18_DIBLA, tr|A0A3P7LTA5|A0A3P7LTA5_DIBLA	tr|A0A915EWH6|A0A915EWH6_9CEST, tr|A0A915EX64|A0A915EX64_9CEST, tr|A0A915EXT8|A0A915EXT8_9CEST	tr|W6U184|W6U184_ECHGR, tr|W6U2U6|W6U2U6_ECHGR, tr|W6UUS3|W6UUS3_ECHGR, tr|W6UXV1|W6UXV1_ECHGR	tr|A0A068Y7V8|A0A068Y7V8_ECHMU, tr|A0A068Y9S4|A0A068Y9S4_ECHMU, tr|A0A068YAK2|A0A068YAK2_ECHMU, tr|A0A068YE13|A0A068YE13_ECHMU, tr|A0A068YEV0|A0A068YEV0_ECHMU, tr|A0A068YGR4|A0A068YGR4_ECHMU, tr|A0A068YKG4|A0A068YKG4_ECHMU, tr|A0A0S4MJ52|A0A0S4MJ52_ECHMU, tr|A0A0S4MNG5|A0A0S4MNG5_ECHMU	tr|A0A0R3SVV1|A0A0R3SVV1_HYMDI, tr|A0A158QBU3|A0A158QBU3_HYMDI, tr|A0A158QBU4|A0A158QBU4_HYMDI, tr|A0A158QEC4|A0A158QEC4_HYMDI, tr|A0A158QEE7|A0A158QEE7_HYMDI, tr|A0A158QEE8|A0A158QEE8_HYMDI	tr|A0A0R3WRV1|A0A0R3WRV1_HYDTA, tr|A0A158RF23|A0A158RF23_HYDTA, tr|A0A3P7FB55|A0A3P7FB55_HYDTA	tr|A0A0R3UHS4|A0A0R3UHS4_MESCO, tr|A0A0R3UI97|A0A0R3UI97_MESCO, tr|A0A158QTL5|A0A158QTL5_MESCO, tr|A0A3P6GMT0|A0A3P6GMT0_MESCO, tr|A0A3P6H3J3|A0A3P6H3J3_MESCO	tr|A0A0R3T7S4|A0A0R3T7S4_RODNA, tr|A0A0R3TBF6|A0A0R3TBF6_RODNA, tr|A0A0R3TD51|A0A0R3TD51_RODNA, tr|A0A0R3TDN9|A0A0R3TDN9_RODNA, tr|A0A0R3TJG8|A0A0R3TJG8_RODNA, tr|A0A158QHD2|A0A158QHD2_RODNA, tr|A0A158QHF6|A0A158QHF6_RODNA, tr|A0A158QIK0|A0A158QIK0_RODNA	tr|A0A183T464|A0A183T464_SCHSO, tr|A0A3P7CXN4|A0A3P7CXN4_SCHSO, tr|A0A3P7DAF4|A0A3P7DAF4_SCHSO, tr|A0A3P7ECX9|A0A3P7ECX9_SCHSO	tr|A0A0R3W795|A0A0R3W795_TAEAS, tr|A0A0R3WA97|A0A0R3WA97_TAEAS, tr|A0A3P6Q7N6|A0A3P6Q7N6_TAEAS		g1987.t1, g3423.t1, g3424.t1, g3424.t2, g957.t1, g958.t1	MSTRG.1098.1.p1, MSTRG.1098.2.p1, MSTRG.1098.2.p2, MSTRG.1099.1.p1, MSTRG.1099.2.p3, MSTRG.1099.3.p1, MSTRG.1099.4.p1, MSTRG.1099.5.p3, MSTRG.2296.1.p1, MSTRG.2296.2.p1, MSTRG.2296.3.p1, MSTRG.2296.4.p1, MSTRG.2296.4.p3, MSTRG.2296.5.p1, MSTRG.2296.5.p3, MSTRG.2296.6.p1, MSTRG.4018.1.p1, MSTRG.4018.2.p2, MSTRG.4018.2.p5, MSTRG.4018.3.p1, MSTRG.4018.3.p2, MSTRG.4019.1.p1, MSTRG.4019.2.p2, MSTRG.40…
OG0000124		tr|A0A3P7LQ18|A0A3P7LQ18_DIBLA, tr|A0A3P7MDE0|A0A3P7MDE0_DIBLA, tr|A0A3P7NJF9|A0A3P7NJF9_DIBLA, tr|A0A3P7NME1|A0A3P7NME1_DIBLA, tr|A0A3P7P2W1|A0A3P7P2W1_DIBLA, tr|A0A3P7PAX9|A0A3P7PAX9_DIBLA, tr|A0A3P7Q7M2|A0A3P7Q7M2_DIBLA, tr|A0A3P7QDB5|A0A3P7QDB5_DIBLA		tr|U6JDC9|U6JDC9_ECHGR, tr|W6UE75|W6UE75_ECHGR, tr|W6UKD5|W6UKD5_ECHGR, tr|W6UQI5|W6UQI5_ECHGR, tr|W6UQU0|W6UQU0_ECHGR, tr|W6UUF8|W6UUF8_ECHGR, tr|W6UZM3|W6UZM3_ECHGR	tr|A0A068Y4K9|A0A068Y4K9_ECHMU, tr|A0A068Y5G4|A0A068Y5G4_ECHMU, tr|A0A068YDF5|A0A068YDF5_ECHMU, tr|A0A068YKX3|A0A068YKX3_ECHMU, tr|A0A087VXA5|A0A087VXA5_ECHMU, tr|A0A087VXH9|A0A087VXH9_ECHMU	tr|A0A0R3SMP1|A0A0R3SMP1_HYMDI, tr|A0A0R3SQQ3|A0A0R3SQQ3_HYMDI, tr|A0A0R3SUE4|A0A0R3SUE4_HYMDI, tr|A0A0R3SUE5|A0A0R3SUE5_HYMDI, tr|A0A0R3SXD2|A0A0R3SXD2_HYMDI, tr|A0A0R3SZ35|A0A0R3SZ35_HYMDI	tr|A0A0R3WKI8|A0A0R3WKI8_HYDTA, tr|A0A0R3WKP2|A0A0R3WKP2_HYDTA, tr|A0A0R3WMX5|A0A0R3WMX5_HYDTA, tr|A0A0R3WTK1|A0A0R3WTK1_HYDTA, tr|A0A0R3WZG2|A0A0R3WZG2_HYDTA, tr|A0A0R3X0A7|A0A0R3X0A7_HYDTA, tr|A0A158RDQ2|A0A158RDQ2_HYDTA	tr|A0A0R3U209|A0A0R3U209_MESCO, tr|A0A0R3U5W1|A0A0R3U5W1_MESCO, tr|A0A0R3U9X7|A0A0R3U9X7_MESCO, tr|A0A0R3UF26|A0A0R3UF26_MESCO, tr|A0A0R3UHP2|A0A0R3UHP2_MESCO, tr|A0A0R3UL16|A0A0R3UL16_MESCO	tr|A0A0R3T4V8|A0A0R3T4V8_RODNA, tr|A0A0R3T4W0|A0A0R3T4W0_RODNA, tr|A0A0R3TR83|A0A0R3TR83_RODNA, tr|A0A0R3TUD4|A0A0R3TUD4_RODNA, tr|A0A0R3TWE4|A0A0R3TWE4_RODNA, tr|A0A0R3TX50|A0A0R3TX50_RODNA, tr|A0A0R3TZ43|A0A0R3TZ43_RODNA	tr|A0A183SJ36|A0A183SJ36_SCHSO, tr|A0A183SJ38|A0A183SJ38_SCHSO, tr|A0A183T4V9|A0A183T4V9_SCHSO, tr|A0A183TII7|A0A183TII7_SCHSO, tr|A0A183TMK1|A0A183TMK1_SCHSO, tr|A0A183TT33|A0A183TT33_SCHSO, tr|A0A3P7DQ71|A0A3P7DQ71_SCHSO	tr|A0A0R3VUV5|A0A0R3VUV5_TAEAS, tr|A0A0R3VW79|A0A0R3VW79_TAEAS, tr|A0A0R3VWJ1|A0A0R3VWJ1_TAEAS, tr|A0A0R3VWJ2|A0A0R3VWJ2_TAEAS, tr|A0A0R3VWJ4|A0A0R3VWJ4_TAEAS, tr|A0A0R3W0S5|A0A0R3W0S5_TAEAS, tr|A0A0R3W7T0|A0A0R3W7T0_TAEAS	Tnyl_g05989_i1, Tnyl_g05989_i2, Tnyl_g05989_i3, Tnyl_g05989_i4	g2383.t1, g2385.t1, g4123.t1, g4649.t1, g4948.t1, g4950.t1, g716.t1, g7629.t1	MSTRG.2778.1.p1, MSTRG.2778.1.p22, MSTRG.2778.2.p1, MSTRG.2778.4.p1, MSTRG.2778.5.p1, MSTRG.2778.5.p13, MSTRG.2778.5.p5, MSTRG.2778.6.p1, MSTRG.2778.6.p6, MSTRG.4899.1.p1, MSTRG.5502.2.p2, MSTRG.5502.3.p1, MSTRG.5503.1.p1, MSTRG.5856.1.p1, MSTRG.5859.1.p1, MSTRG.810.1.p1, MSTRG.9073.1.p1
OG0000125												Tnyl_g00295_i1, Tnyl_g00295_i2, Tnyl_g00295_i3, Tnyl_g00295_i4, Tnyl_g00295_i5, Tnyl_g00295_i6, Tnyl_g00295_i7, Tnyl_g00295_i8, Tnyl_g00295_i9, Tnyl_g00296_i1, Tnyl_g00928_i1, Tnyl_g01125_i1, Tnyl_g01130_i1, Tnyl_g01132_i1, Tnyl_g01562_i1, Tnyl_g01717_i1, Tnyl_g03642_i1, Tnyl_g03642_i2, Tnyl_g03643_i1, Tnyl_g03643_i2, Tnyl_g03727_i1, Tnyl_g03727_i2, Tnyl_g03846_i1, Tnyl_g04137_i1, Tnyl_g04481_i1,…
OG0000126	tr|G5EE02|G5EE02_CAEEL, tr|Q8I6Y9|Q8I6Y9_CAEEL	tr|A0A3P6R5R8|A0A3P6R5R8_DIBLA, tr|A0A3P6SIR0|A0A3P6SIR0_DIBLA, tr|A0A3P6TG77|A0A3P6TG77_DIBLA, tr|A0A3P6TZ11|A0A3P6TZ11_DIBLA, tr|A0A3P6UT22|A0A3P6UT22_DIBLA, tr|A0A3P6VAD0|A0A3P6VAD0_DIBLA, tr|A0A3P7LBD7|A0A3P7LBD7_DIBLA, tr|A0A3P7LG89|A0A3P7LG89_DIBLA, tr|A0A3P7LT98|A0A3P7LT98_DIBLA, tr|A0A3P7LZ27|A0A3P7LZ27_DIBLA, tr|A0A3P7P062|A0A3P7P062_DIBLA, tr|A0A3P7P3F6|A0A3P7P3F6_DIBLA		tr|W6UAE5|W6UAE5_ECHGR, tr|W6UHE2|W6UHE2_ECHGR, tr|W6UNA8|W6UNA8_ECHGR, tr|W6UT88|W6UT88_ECHGR, tr|W6V818|W6V818_ECHGR	tr|A0A068XXQ6|A0A068XXQ6_ECHMU, tr|A0A068Y9H2|A0A068Y9H2_ECHMU, tr|A0A068YA68|A0A068YA68_ECHMU	tr|A0A0R3S8U1|A0A0R3S8U1_HYMDI, tr|A0A0R3SAD2|A0A0R3SAD2_HYMDI, tr|A0A0R3SRM0|A0A0R3SRM0_HYMDI, tr|A0A158QC83|A0A158QC83_HYMDI, tr|A0A158QER8|A0A158QER8_HYMDI, tr|A0A3P7BS83|A0A3P7BS83_HYMDI	tr|A0A0R3WN76|A0A0R3WN76_HYDTA, tr|A0A0R3WW97|A0A0R3WW97_HYDTA, tr|A0A158REN4|A0A158REN4_HYDTA, tr|A0A3P7EBK4|A0A3P7EBK4_HYDTA, tr|A0A3P7HL90|A0A3P7HL90_HYDTA	tr|A0A0R3ULW6|A0A0R3ULW6_MESCO, tr|A0A158QUN6|A0A158QUN6_MESCO, tr|A0A3P6GWP7|A0A3P6GWP7_MESCO	tr|A0A0R3T0Z7|A0A0R3T0Z7_RODNA, tr|A0A0R3T1Q2|A0A0R3T1Q2_RODNA, tr|A0A0R3T5C2|A0A0R3T5C2_RODNA, tr|A0A0R3T6N8|A0A0R3T6N8_RODNA, tr|A0A0R3T9Q5|A0A0R3T9Q5_RODNA, tr|A0A158QGY5|A0A158QGY5_RODNA, tr|A0A158QIR8|A0A158QIR8_RODNA, tr|A0A158QIW3|A0A158QIW3_RODNA, tr|A0A3P7UTS4|A0A3P7UTS4_RODNA	tr|A0A183S7K9|A0A183S7K9_SCHSO, tr|A0A183SG86|A0A183SG86_SCHSO, tr|A0A183SG87|A0A183SG87_SCHSO, tr|A0A183SMU8|A0A183SMU8_SCHSO, tr|A0A183SRH8|A0A183SRH8_SCHSO, tr|A0A183SZI1|A0A183SZI1_SCHSO, tr|A0A183TJQ2|A0A183TJQ2_SCHSO	tr|A0A0R3VSF3|A0A0R3VSF3_TAEAS, tr|A0A0R3VSF4|A0A0R3VSF4_TAEAS, tr|A0A0R3VUQ7|A0A0R3VUQ7_TAEAS, tr|A0A0R3WCW0|A0A0R3WCW0_TAEAS, tr|A0A158R6E2|A0A158R6E2_TAEAS, tr|A0A158R780|A0A158R780_TAEAS	Ankyrin_Tnyl_g02144_i4, Ankyrin_Tnyl_g18776_i3, Tnyl_g02144_i1, Tnyl_g02144_i2, Tnyl_g02144_i3, Tnyl_g02144_i5, Tnyl_g02144_i6, Tnyl_g02144_i7, Tnyl_g02144_i8, Tnyl_g18200_i1, Tnyl_g18776_i1, Tnyl_g18776_i2, Tnyl_g18776_i4, Tnyl_g18776_i5, Tnyl_g18776_i6, Tnyl_g18776_i7	g3122.t1, g3122.t2, g4088.t1, g4090.t1, g4091.t1, g5936.t1	MSTRG.3656.1.p1, MSTRG.4859.1.p1, MSTRG.4862.1.p1, MSTRG.4862.2.p1, MSTRG.7021.1.p1, MSTRG.7021.2.p1, MSTRG.7095.5.p1, MSTRG.7095.6.p1
OG0000127	sp|G5EBZ8|ARK1_CAEEL	tr|A0A3P6RX12|A0A3P6RX12_DIBLA, tr|A0A3P6SXW3|A0A3P6SXW3_DIBLA, tr|A0A3P7L816|A0A3P7L816_DIBLA, tr|A0A3P7LNJ9|A0A3P7LNJ9_DIBLA, tr|A0A3P7LPB8|A0A3P7LPB8_DIBLA, tr|A0A3P7LVE3|A0A3P7LVE3_DIBLA, tr|A0A3P7MGH8|A0A3P7MGH8_DIBLA, tr|A0A3P7NT85|A0A3P7NT85_DIBLA, tr|A0A3P7R593|A0A3P7R593_DIBLA, tr|A0A3P7RKS6|A0A3P7RKS6_DIBLA	tr|A0A915EXH3|A0A915EXH3_9CEST	tr|W6US00|W6US00_ECHGR, tr|W6UTQ0|W6UTQ0_ECHGR, tr|W6UZR0|W6UZR0_ECHGR	tr|A0A068XYQ7|A0A068XYQ7_ECHMU, tr|A0A068XZE1|A0A068XZE1_ECHMU, tr|A0A068Y391|A0A068Y391_ECHMU, tr|A0A068Y5M4|A0A068Y5M4_ECHMU, tr|A0A068Y5Z1|A0A068Y5Z1_ECHMU	tr|A0A0R3SIX4|A0A0R3SIX4_HYMDI, tr|A0A0R3SUD9|A0A0R3SUD9_HYMDI	tr|A0A0R3X0K1|A0A0R3X0K1_HYDTA, tr|A0A158RE52|A0A158RE52_HYDTA, tr|A0A158RE53|A0A158RE53_HYDTA	tr|A0A0R3UEB4|A0A0R3UEB4_MESCO, tr|A0A0R3UEB5|A0A0R3UEB5_MESCO, tr|A0A158QTU7|A0A158QTU7_MESCO	tr|A0A0R3TC12|A0A0R3TC12_RODNA, tr|A0A0R3TE49|A0A0R3TE49_RODNA, tr|A0A0R3TW67|A0A0R3TW67_RODNA, tr|A0A0R3TYN4|A0A0R3TYN4_RODNA	tr|A0A183S7Q6|A0A183S7Q6_SCHSO, tr|A0A183T6K1|A0A183T6K1_SCHSO, tr|A0A183TGX5|A0A183TGX5_SCHSO, tr|A0A3P7E6D6|A0A3P7E6D6_SCHSO, tr|A0A3P7EGM5|A0A3P7EGM5_SCHSO	tr|A0A0R3W4B1|A0A0R3W4B1_TAEAS, tr|A0A0R3W4B2|A0A0R3W4B2_TAEAS, tr|A0A0R3W4B3|A0A0R3W4B3_TAEAS	Tnyl_g01758_i1, Tnyl_g01758_i2, Tnyl_g01758_i3, Tnyl_g01758_i4, Tnyl_g01758_i5, Tnyl_g01758_i6, Tnyl_g01758_i7, Tnyl_g01758_i8, Tnyl_g01764_i1	g2487.t1, g2489.t1, g2489.t2, g2489.t3, g2489.t4, g2489.t5, g2489.t6, g4560.t1, g4561.t1, g4562.t1, g4562.t2	MSTRG.2900.1.p1, MSTRG.2902.1.p1, MSTRG.2902.2.p1, MSTRG.2902.3.p1, MSTRG.2902.4.p1, MSTRG.5404.10.p1, MSTRG.5404.10.p2, MSTRG.5404.11.p1, MSTRG.5404.12.p1, MSTRG.5404.13.p1, MSTRG.5404.13.p2, MSTRG.5404.2.p5, MSTRG.5404.3.p5, MSTRG.5404.7.p1, MSTRG.5404.7.p12, MSTRG.5404.7.p2, MSTRG.5404.7.p4, MSTRG.5404.7.p43, MSTRG.5404.8.p1, MSTRG.5404.8.p2, MSTRG.5404.8.p3, MSTRG.5404.8.p5, MSTRG.5404.8.p7, …
OG0000128	tr|A0A0K3AUD9|A0A0K3AUD9_CAEEL	tr|A0A3P6QLP5|A0A3P6QLP5_DIBLA, tr|A0A3P6TTN8|A0A3P6TTN8_DIBLA, tr|A0A3P6TU42|A0A3P6TU42_DIBLA, tr|A0A3P7LQG5|A0A3P7LQG5_DIBLA, tr|A0A3P7P4V9|A0A3P7P4V9_DIBLA, tr|A0A3P7P8B4|A0A3P7P8B4_DIBLA, tr|A0A3P7QK30|A0A3P7QK30_DIBLA, tr|A0A3P7RPG9|A0A3P7RPG9_DIBLA		tr|W6V2G8|W6V2G8_ECHGR	tr|A0A068XTY4|A0A068XTY4_ECHMU, tr|A0A087VYM6|A0A087VYM6_ECHMU	tr|A0A0R3SGM7|A0A0R3SGM7_HYMDI, tr|A0A0R3SKI4|A0A0R3SKI4_HYMDI, tr|A0A0R3SLW6|A0A0R3SLW6_HYMDI, tr|A0A0R3SP52|A0A0R3SP52_HYMDI, tr|A0A0R3SVR7|A0A0R3SVR7_HYMDI, tr|A0A158QDK7|A0A158QDK7_HYMDI, tr|A0A3P6YKR5|A0A3P6YKR5_HYMDI	tr|A0A0R3WPK6|A0A0R3WPK6_HYDTA, tr|A0A0R3WU41|A0A0R3WU41_HYDTA, tr|A0A0R3X7W4|A0A0R3X7W4_HYDTA, tr|A0A0R3XBM2|A0A0R3XBM2_HYDTA	tr|A0A158QTV6|A0A158QTV6_MESCO	tr|A0A0R3TJJ0|A0A0R3TJJ0_RODNA, tr|A0A158QGQ2|A0A158QGQ2_RODNA, tr|A0A3P7S692|A0A3P7S692_RODNA	tr|A0A183S8X9|A0A183S8X9_SCHSO, tr|A0A183SBC7|A0A183SBC7_SCHSO, tr|A0A183SBU4|A0A183SBU4_SCHSO, tr|A0A183SCI2|A0A183SCI2_SCHSO, tr|A0A183SCJ0|A0A183SCJ0_SCHSO, tr|A0A183SDC5|A0A183SDC5_SCHSO, tr|A0A183SDC6|A0A183SDC6_SCHSO, tr|A0A183SE06|A0A183SE06_SCHSO, tr|A0A183SGV9|A0A183SGV9_SCHSO, tr|A0A183SIN5|A0A183SIN5_SCHSO, tr|A0A183SJI3|A0A183SJI3_SCHSO, tr|A0A183SJZ4|A0A183SJZ4_SCHSO, tr|A0A183SK95|A…	tr|A0A0R3VS89|A0A0R3VS89_TAEAS, tr|A0A158R6X8|A0A158R6X8_TAEAS	Tnyl_g16872_i1	g1082.t1, g1082.t2, g1082.t3, g1082.t4, g1082.t5, g1082.t6, g3525.t1	MSTRG.1240.1.p1, MSTRG.1240.2.p1, MSTRG.1242.1.p1, MSTRG.1242.2.p1, MSTRG.4145.1.p18, MSTRG.4145.2.p4, MSTRG.4145.4.p1, MSTRG.4145.5.p1, MSTRG.4145.6.p3, MSTRG.4145.7.p2
OG0000129	tr|A0A131MD13|A0A131MD13_CAEEL, tr|A0A131MD67|A0A131MD67_CAEEL, tr|Q19760|Q19760_CAEEL	tr|A0A3P6RF74|A0A3P6RF74_DIBLA, tr|A0A3P6SBM3|A0A3P6SBM3_DIBLA, tr|A0A3P6TY52|A0A3P6TY52_DIBLA, tr|A0A3P7LDW4|A0A3P7LDW4_DIBLA, tr|A0A3P7LLD8|A0A3P7LLD8_DIBLA, tr|A0A3P7MA68|A0A3P7MA68_DIBLA, tr|A0A3P7MG60|A0A3P7MG60_DIBLA, tr|A0A3P7MYF2|A0A3P7MYF2_DIBLA, tr|A0A3P7N1Q5|A0A3P7N1Q5_DIBLA, tr|A0A3P7NMY7|A0A3P7NMY7_DIBLA, tr|A0A3P7NQR7|A0A3P7NQR7_DIBLA, tr|A0A3P7P5Q4|A0A3P7P5Q4_DIBLA, tr|A0A3P7QNV1|A…		tr|W6UHQ1|W6UHQ1_ECHGR, tr|W6UPY7|W6UPY7_ECHGR, tr|W6UST2|W6UST2_ECHGR, tr|W6V4D3|W6V4D3_ECHGR	tr|A0A068YEP3|A0A068YEP3_ECHMU, tr|A0A087VYV2|A0A087VYV2_ECHMU, tr|A0A087W0C3|A0A087W0C3_ECHMU, tr|A0A087W0T9|A0A087W0T9_ECHMU	tr|A0A0R3S8C9|A0A0R3S8C9_HYMDI, tr|A0A0R3SJH4|A0A0R3SJH4_HYMDI, tr|A0A0R3SJY3|A0A0R3SJY3_HYMDI, tr|A0A158QDE4|A0A158QDE4_HYMDI, tr|A0A3P6ZWD9|A0A3P6ZWD9_HYMDI	tr|A0A0R3WIW4|A0A0R3WIW4_HYDTA, tr|A0A0R3WM04|A0A0R3WM04_HYDTA, tr|A0A0R3WSE9|A0A0R3WSE9_HYDTA, tr|A0A0R3WV43|A0A0R3WV43_HYDTA, tr|A0A158RDZ8|A0A158RDZ8_HYDTA, tr|A0A3P7FDS6|A0A3P7FDS6_HYDTA	tr|A0A0R3UI68|A0A0R3UI68_MESCO, tr|A0A158QUX4|A0A158QUX4_MESCO, tr|A0A158QVE7|A0A158QVE7_MESCO	tr|A0A0R3T678|A0A0R3T678_RODNA, tr|A0A0R3TCW1|A0A0R3TCW1_RODNA, tr|A0A0R3TLN6|A0A0R3TLN6_RODNA, tr|A0A0R3TXA1|A0A0R3TXA1_RODNA, tr|A0A0R3TYT4|A0A0R3TYT4_RODNA, tr|A0A0R3TZQ3|A0A0R3TZQ3_RODNA, tr|A0A158QIR4|A0A158QIR4_RODNA	tr|A0A183SEW7|A0A183SEW7_SCHSO, tr|A0A183SEW9|A0A183SEW9_SCHSO, tr|A0A183SMQ4|A0A183SMQ4_SCHSO, tr|A0A183SQG2|A0A183SQG2_SCHSO, tr|A0A183SQG3|A0A183SQG3_SCHSO, tr|A0A183T774|A0A183T774_SCHSO, tr|A0A3P7D7M4|A0A3P7D7M4_SCHSO, tr|A0A3P7D8Y3|A0A3P7D8Y3_SCHSO, tr|A0A3P7EH89|A0A3P7EH89_SCHSO	tr|A0A0R3WCG2|A0A0R3WCG2_TAEAS, tr|A0A158R8H8|A0A158R8H8_TAEAS, tr|A0A158R969|A0A158R969_TAEAS		g602.t1, g602.t2, g603.t1, g6926.t1, g699.t1, g699.t2, g699.t3	MSTRG.689.1.p1, MSTRG.689.10.p1, MSTRG.689.2.p1, MSTRG.689.3.p1, MSTRG.689.4.p1, MSTRG.689.5.p1, MSTRG.689.6.p1, MSTRG.689.7.p1, MSTRG.689.8.p1, MSTRG.689.9.p1, MSTRG.689.9.p2, MSTRG.692.1.p1, MSTRG.692.2.p1, MSTRG.692.2.p2, MSTRG.692.3.p1, MSTRG.692.4.p1, MSTRG.692.4.p2, MSTRG.692.4.p3, MSTRG.794.1.p1, MSTRG.8207.1.p1, MSTRG.8207.2.p1, MSTRG.8207.3.p1
OG0000130	sp|O16796|NPL11_CAEEL, sp|O44857|NEPL2_CAEEL, sp|Q18673|NEPL1_CAEEL, sp|Q22523|NPL21_CAEEL, tr|A0A2C9C3G3|A0A2C9C3G3_CAEEL, tr|A0A486WVJ1|A0A486WVJ1_CAEEL, tr|A0A5S9MND8|A0A5S9MND8_CAEEL, tr|A0A5S9MNU9|A0A5S9MNU9_CAEEL, tr|J7S146|J7S146_CAEEL, tr|Q22763|Q22763_CAEEL, tr|Q23427|Q23427_CAEEL	tr|A0A3P6PD92|A0A3P6PD92_DIBLA, tr|A0A3P6UQB0|A0A3P6UQB0_DIBLA		tr|W6UKL2|W6UKL2_ECHGR	tr|A0A068XU17|A0A068XU17_ECHMU	tr|A0A0R3SZ92|A0A0R3SZ92_HYMDI, tr|A0A158QD81|A0A158QD81_HYMDI	tr|A0A0R3X9X1|A0A0R3X9X1_HYDTA, tr|A0A0R3XCP2|A0A0R3XCP2_HYDTA	tr|A0A158QUK5|A0A158QUK5_MESCO	tr|A0A0R3TZ03|A0A0R3TZ03_RODNA, tr|A0A158QJ62|A0A158QJ62_RODNA	tr|A0A183SZN9|A0A183SZN9_SCHSO, tr|A0A183TFW5|A0A183TFW5_SCHSO, tr|A0A3P7CUY3|A0A3P7CUY3_SCHSO	tr|A0A158RAE6|A0A158RAE6_TAEAS	Peptidase_M13_Tnyl_g00293_i2, Peptidase_M13_Tnyl_g00572_i1, Peptidase_M13_Tnyl_g02627_i1, Peptidase_M13_Tnyl_g06271_i4, Peptidase_M13_Tnyl_g10394_i1, Peptidase_M13_Tnyl_g18903_i5, Peptidase_M13_Tnyl_g18915_i2, Tnyl_g00293_i1, Tnyl_g00293_i3, Tnyl_g00293_i4, Tnyl_g00293_i5, Tnyl_g00293_i6, Tnyl_g00293_i7, Tnyl_g00293_i8, Tnyl_g00572_i2, Tnyl_g00572_i3, Tnyl_g00572_i4, Tnyl_g00572_i5, Tnyl_g00572_i…	g1052.t1, g1052.t2	MSTRG.1208.1.p1, MSTRG.1208.2.p1, MSTRG.1208.3.p1, MSTRG.1208.4.p1, MSTRG.1208.4.p2, MSTRG.1208.5.p1, MSTRG.1208.5.p2, MSTRG.1208.6.p1, MSTRG.1208.6.p2, MSTRG.1208.7.p1, MSTRG.1208.7.p2, MSTRG.1208.8.p1, MSTRG.1208.8.p2
OG0000131	sp|P34545|CBP1_CAEEL, tr|G5EBG3|G5EBG3_CAEEL, tr|Q7JMS5|Q7JMS5_CAEEL	tr|A0A3P6QEA8|A0A3P6QEA8_DIBLA, tr|A0A3P7LBN3|A0A3P7LBN3_DIBLA, tr|A0A3P7PWF5|A0A3P7PWF5_DIBLA	tr|A0A915EXC6|A0A915EXC6_9CEST	tr|W6UH02|W6UH02_ECHGR, tr|W6UXY4|W6UXY4_ECHGR	tr|A0A068YF92|A0A068YF92_ECHMU	tr|A0A0R3S7S2|A0A0R3S7S2_HYMDI, tr|A0A0R3SBT4|A0A0R3SBT4_HYMDI, tr|A0A0R3SQY9|A0A0R3SQY9_HYMDI, tr|A0A158QG41|A0A158QG41_HYMDI, tr|A0A3P6Y771|A0A3P6Y771_HYMDI	tr|A0A0R3WLQ9|A0A0R3WLQ9_HYDTA, tr|A0A0R3X8A1|A0A0R3X8A1_HYDTA	tr|A0A0R3U6V7|A0A0R3U6V7_MESCO, tr|A0A0R3UDQ2|A0A0R3UDQ2_MESCO, tr|A0A0R3UNJ6|A0A0R3UNJ6_MESCO	tr|A0A0R3TMZ8|A0A0R3TMZ8_RODNA, tr|A0A0R3TNC3|A0A0R3TNC3_RODNA, tr|A0A0R3TP69|A0A0R3TP69_RODNA, tr|A0A0R3TPP3|A0A0R3TPP3_RODNA, tr|A0A0R3TQC5|A0A0R3TQC5_RODNA, tr|A0A3P7VKH2|A0A3P7VKH2_RODNA	tr|A0A183SP25|A0A183SP25_SCHSO, tr|A0A183T5M7|A0A183T5M7_SCHSO	tr|A0A0R3WB33|A0A0R3WB33_TAEAS, tr|A0A0R3WC36|A0A0R3WC36_TAEAS	Tnyl_g02169_i1, Tnyl_g02169_i2, Tnyl_g02169_i3, Tnyl_g02169_i4, Tnyl_g02169_i5, Tnyl_g02169_i6, Tnyl_g02169_i7, Tnyl_g02170_i1, Tnyl_g02170_i10, Tnyl_g02170_i2, Tnyl_g02170_i3, Tnyl_g02170_i4, Tnyl_g02170_i5, Tnyl_g02170_i6, Tnyl_g02170_i7, Tnyl_g02170_i8, Tnyl_g02170_i9, Tnyl_g06642_i1, Tnyl_g07160_i1, Tnyl_g07163_i1, Tnyl_g11871_i1, Tnyl_g11871_i2, Tnyl_g11871_i3, Tnyl_g11871_i4, Tnyl_g11871_i5…	g10791.t1, g11048.t1, g11577.t1, g11633.t1, g11775.t1, g11834.t1, g12558.t1, g13043.t1, g2318.t1, g2318.t2, g2931.t1, g2931.t2, g8381.t1	MSTRG.11422.1.p1, MSTRG.12712.1.p5, MSTRG.13492.1.p1, MSTRG.13492.2.p1, MSTRG.14014.1.p1, MSTRG.14471.1.p1, MSTRG.14897.1.p1, MSTRG.2702.1.p1, MSTRG.3434.1.p1, MSTRG.3434.2.p1
OG0000132	tr|Q09657|Q09657_CAEEL, tr|Q18599|Q18599_CAEEL	tr|A0A3P6Q1P1|A0A3P6Q1P1_DIBLA, tr|A0A3P6QHP3|A0A3P6QHP3_DIBLA, tr|A0A3P6UAP2|A0A3P6UAP2_DIBLA, tr|A0A3P7LDT2|A0A3P7LDT2_DIBLA, tr|A0A3P7LXL4|A0A3P7LXL4_DIBLA, tr|A0A3P7M738|A0A3P7M738_DIBLA, tr|A0A3P7M788|A0A3P7M788_DIBLA, tr|A0A3P7MV98|A0A3P7MV98_DIBLA, tr|A0A3P7PKK8|A0A3P7PKK8_DIBLA, tr|A0A3P7PWQ0|A0A3P7PWQ0_DIBLA, tr|A0A3P7RFB5|A0A3P7RFB5_DIBLA		tr|U6JE41|U6JE41_ECHGR, tr|W6U576|W6U576_ECHGR, tr|W6U588|W6U588_ECHGR, tr|W6UJB6|W6UJB6_ECHGR, tr|W6V1W4|W6V1W4_ECHGR	tr|A0A068XTP3|A0A068XTP3_ECHMU, tr|A0A068XXP4|A0A068XXP4_ECHMU, tr|A0A068YM40|A0A068YM40_ECHMU, tr|A0A068YM46|A0A068YM46_ECHMU, tr|A0A087VYX2|A0A087VYX2_ECHMU, tr|A0A087W108|A0A087W108_ECHMU, tr|A0A087W156|A0A087W156_ECHMU	tr|A0A0R3S997|A0A0R3S997_HYMDI, tr|A0A0R3SFD3|A0A0R3SFD3_HYMDI, tr|A0A0R3SG13|A0A0R3SG13_HYMDI, tr|A0A0R3SH62|A0A0R3SH62_HYMDI, tr|A0A0R3SW22|A0A0R3SW22_HYMDI	tr|A0A0R3WHZ8|A0A0R3WHZ8_HYDTA, tr|A0A0R3WRE0|A0A0R3WRE0_HYDTA, tr|A0A0R3X971|A0A0R3X971_HYDTA, tr|A0A3P7FT36|A0A3P7FT36_HYDTA, tr|A0A3P7HH95|A0A3P7HH95_HYDTA	tr|A0A0R3U1L0|A0A0R3U1L0_MESCO, tr|A0A0R3U1L1|A0A0R3U1L1_MESCO, tr|A0A0R3UF15|A0A0R3UF15_MESCO, tr|A0A0R3UKI3|A0A0R3UKI3_MESCO	tr|A0A0R3TB94|A0A0R3TB94_RODNA, tr|A0A0R3TJ26|A0A0R3TJ26_RODNA, tr|A0A0R3TP20|A0A0R3TP20_RODNA, tr|A0A0R3TV63|A0A0R3TV63_RODNA, tr|A0A0R3TX98|A0A0R3TX98_RODNA	tr|A0A183SC10|A0A183SC10_SCHSO, tr|A0A183SI47|A0A183SI47_SCHSO, tr|A0A183T1I1|A0A183T1I1_SCHSO, tr|A0A183TJV6|A0A183TJV6_SCHSO, tr|A0A183TP61|A0A183TP61_SCHSO, tr|A0A183TQ50|A0A183TQ50_SCHSO, tr|A0A3P7CMS9|A0A3P7CMS9_SCHSO, tr|A0A3P7DWJ4|A0A3P7DWJ4_SCHSO, tr|A0A3P7EED8|A0A3P7EED8_SCHSO, tr|A0A3P7EX29|A0A3P7EX29_SCHSO	tr|A0A0R3VUL9|A0A0R3VUL9_TAEAS, tr|A0A0R3W9H1|A0A0R3W9H1_TAEAS, tr|A0A0R3W9M7|A0A0R3W9M7_TAEAS, tr|A0A0R3W9V8|A0A0R3W9V8_TAEAS, tr|A0A158R7K0|A0A158R7K0_TAEAS	Tnyl_g15314_i1, Tnyl_g15315_i1, Tnyl_g15315_i2, Tnyl_g15315_i3, Tnyl_g15315_i4	g7164.t1, g7164.t2, g7169.t1, g7169.t2, g7169.t3, g788.t1, g788.t2, g788.t3, g8146.t1, g8146.t2	MSTRG.7321.1.p1, MSTRG.7325.1.p2, MSTRG.8505.1.p1, MSTRG.8505.2.p1, MSTRG.8510.1.p1, MSTRG.8510.2.p1, MSTRG.901.1.p1, MSTRG.9670.1.p1, MSTRG.9670.2.p1, MSTRG.9670.3.p1, MSTRG.9670.4.p1, MSTRG.9670.5.p2
OG0000133	sp|Q10025|DEL10_CAEEL, tr|G3MU02|G3MU02_CAEEL, tr|G5EFH3|G5EFH3_CAEEL, tr|G5EGI5|G5EGI5_CAEEL, tr|O01664|O01664_CAEEL, tr|O45402|O45402_CAEEL, tr|P91100|P91100_CAEEL, tr|P91102|P91102_CAEEL, tr|P91103|P91103_CAEEL, tr|Q19777|Q19777_CAEEL, tr|Q22970|Q22970_CAEEL	tr|A0A3P6U232|A0A3P6U232_DIBLA, tr|A0A3P6V2X9|A0A3P6V2X9_DIBLA, tr|A0A3P7LI13|A0A3P7LI13_DIBLA	tr|A0A915EWD5|A0A915EWD5_9CEST, tr|A0A915EWU1|A0A915EWU1_9CEST	tr|U6JC63|U6JC63_ECHGR, tr|U6JLL3|U6JLL3_ECHGR, tr|W6TYL0|W6TYL0_ECHGR, tr|W6UBJ6|W6UBJ6_ECHGR, tr|W6UFG7|W6UFG7_ECHGR, tr|W6UN59|W6UN59_ECHGR	tr|A0A068XZW8|A0A068XZW8_ECHMU, tr|A0A068YBZ2|A0A068YBZ2_ECHMU, tr|A0A068YCL6|A0A068YCL6_ECHMU, tr|A0A087VWB8|A0A087VWB8_ECHMU, tr|A0A087VWH2|A0A087VWH2_ECHMU, tr|A0A087VYH5|A0A087VYH5_ECHMU, tr|A0A087W1V8|A0A087W1V8_ECHMU, tr|A0A087W228|A0A087W228_ECHMU	tr|A0A0R3SAE5|A0A0R3SAE5_HYMDI, tr|A0A0R3SH18|A0A0R3SH18_HYMDI, tr|A0A0R3SHU4|A0A0R3SHU4_HYMDI, tr|A0A0R3STS6|A0A0R3STS6_HYMDI, tr|A0A0R3SU47|A0A0R3SU47_HYMDI, tr|A0A0R3SVH1|A0A0R3SVH1_HYMDI, tr|A0A3P6Z4C1|A0A3P6Z4C1_HYMDI	tr|A0A0R3WK95|A0A0R3WK95_HYDTA, tr|A0A0R3WN07|A0A0R3WN07_HYDTA, tr|A0A0R3WN69|A0A0R3WN69_HYDTA, tr|A0A0R3WUP2|A0A0R3WUP2_HYDTA, tr|A0A0R3X1H7|A0A0R3X1H7_HYDTA, tr|A0A0R3X7B2|A0A0R3X7B2_HYDTA, tr|A0A0R3X9W6|A0A0R3X9W6_HYDTA, tr|A0A3P7ERG2|A0A3P7ERG2_HYDTA	tr|A0A0R3U2C4|A0A0R3U2C4_MESCO, tr|A0A0R3UEW8|A0A0R3UEW8_MESCO, tr|A0A0R3UJP0|A0A0R3UJP0_MESCO, tr|A0A158QSX4|A0A158QSX4_MESCO	tr|A0A0R3T201|A0A0R3T201_RODNA, tr|A0A0R3TA70|A0A0R3TA70_RODNA, tr|A0A0R3TA73|A0A0R3TA73_RODNA, tr|A0A0R3TD25|A0A0R3TD25_RODNA, tr|A0A0R3TFV6|A0A0R3TFV6_RODNA, tr|A0A0R3TLF4|A0A0R3TLF4_RODNA, tr|A0A0R3TYG5|A0A0R3TYG5_RODNA, tr|A0A0R3U0G4|A0A0R3U0G4_RODNA	tr|A0A183SD81|A0A183SD81_SCHSO, tr|A0A183TB06|A0A183TB06_SCHSO, tr|A0A183THX6|A0A183THX6_SCHSO	tr|A0A0R3VTE2|A0A0R3VTE2_TAEAS, tr|A0A0R3W5S0|A0A0R3W5S0_TAEAS, tr|A0A0R3W907|A0A0R3W907_TAEAS, tr|A0A0R3WAS3|A0A0R3WAS3_TAEAS, tr|A0A0R3WFJ5|A0A0R3WFJ5_TAEAS	TnylPPK1, TnylPPK2, TnylPPK28, TnylPPK3, TnylfragPPK16.1S, TnylfragPPK16.2S	g2638.t1, g2638.t2, g3779.t1, g3779.t2, g4711.t1, g4711.t2, g6789.t1, g8255.t1	MSTRG.3088.1.p1, MSTRG.4464.1.p1, MSTRG.5569.1.p1, MSTRG.5569.2.p1, MSTRG.8033.1.p1, MSTRG.9820.1.p1
OG0000134	tr|Q94221|Q94221_CAEEL	tr|A0A3P6QPX8|A0A3P6QPX8_DIBLA, tr|A0A3P6TML1|A0A3P6TML1_DIBLA, tr|A0A3P7M6F8|A0A3P7M6F8_DIBLA, tr|A0A3P7NZ29|A0A3P7NZ29_DIBLA, tr|A0A3P7P1S0|A0A3P7P1S0_DIBLA, tr|A0A3P7PAX3|A0A3P7PAX3_DIBLA, tr|A0A3P7PKU8|A0A3P7PKU8_DIBLA, tr|A0A3P7R6Z7|A0A3P7R6Z7_DIBLA		tr|W6UA82|W6UA82_ECHGR, tr|W6UD58|W6UD58_ECHGR	tr|A0A0S4MM04|A0A0S4MM04_ECHMU, tr|A0A0S4MMH7|A0A0S4MMH7_ECHMU, tr|A0A0S4MN31|A0A0S4MN31_ECHMU, tr|A0A0S4MQR3|A0A0S4MQR3_ECHMU	tr|A0A0R3S8M7|A0A0R3S8M7_HYMDI, tr|A0A0R3SAP9|A0A0R3SAP9_HYMDI, tr|A0A0R3SGE0|A0A0R3SGE0_HYMDI, tr|A0A0R3SHW1|A0A0R3SHW1_HYMDI, tr|A0A0R3SL97|A0A0R3SL97_HYMDI, tr|A0A0R3SLC2|A0A0R3SLC2_HYMDI, tr|A0A0R3SMA1|A0A0R3SMA1_HYMDI, tr|A0A0R3SMN8|A0A0R3SMN8_HYMDI, tr|A0A0R3SQC2|A0A0R3SQC2_HYMDI, tr|A0A0R3SR51|A0A0R3SR51_HYMDI, tr|A0A0R3SR52|A0A0R3SR52_HYMDI, tr|A0A0R3SR55|A0A0R3SR55_HYMDI, tr|A0A0R3SRR0|A…		tr|A0A0R3UC88|A0A0R3UC88_MESCO, tr|A0A0R3UD80|A0A0R3UD80_MESCO, tr|A0A0R3UK57|A0A0R3UK57_MESCO, tr|A0A0R3UMW3|A0A0R3UMW3_MESCO, tr|A0A0R3UN38|A0A0R3UN38_MESCO, tr|A0A0R3UQJ1|A0A0R3UQJ1_MESCO, tr|A0A0R3URB8|A0A0R3URB8_MESCO, tr|A0A0R3URP1|A0A0R3URP1_MESCO, tr|A0A3P6HS39|A0A3P6HS39_MESCO	tr|A0A0R3T2J7|A0A0R3T2J7_RODNA, tr|A0A0R3T5Q5|A0A0R3T5Q5_RODNA, tr|A0A0R3TGN9|A0A0R3TGN9_RODNA, tr|A0A0R3TMK0|A0A0R3TMK0_RODNA, tr|A0A0R3TUV4|A0A0R3TUV4_RODNA, tr|A0A0R3TWL8|A0A0R3TWL8_RODNA, tr|A0A0R3TYJ2|A0A0R3TYJ2_RODNA	tr|A0A183SA20|A0A183SA20_SCHSO, tr|A0A183SAN0|A0A183SAN0_SCHSO, tr|A0A183SB09|A0A183SB09_SCHSO, tr|A0A183SBN1|A0A183SBN1_SCHSO, tr|A0A183SFB3|A0A183SFB3_SCHSO, tr|A0A183SGN8|A0A183SGN8_SCHSO, tr|A0A183SPX1|A0A183SPX1_SCHSO, tr|A0A183STD5|A0A183STD5_SCHSO, tr|A0A183SV91|A0A183SV91_SCHSO, tr|A0A183SZP1|A0A183SZP1_SCHSO, tr|A0A183T1F8|A0A183T1F8_SCHSO, tr|A0A183T301|A0A183T301_SCHSO, tr|A0A183T334|A…	tr|A0A0R3VW17|A0A0R3VW17_TAEAS, tr|A0A0R3VYA5|A0A0R3VYA5_TAEAS, tr|A0A0R3W5V6|A0A0R3W5V6_TAEAS, tr|A0A0R3W6V6|A0A0R3W6V6_TAEAS, tr|A0A0R3WE57|A0A0R3WE57_TAEAS, tr|A0A0R3WGH3|A0A0R3WGH3_TAEAS, tr|A0A3P6P4A3|A0A3P6P4A3_TAEAS		g10753.t1, g11914.t1	MSTRG.9744.1.p7
OG0000135	tr|B7WNA0|B7WNA0_CAEEL, tr|D3YT36|D3YT36_CAEEL, tr|D3YT37|D3YT37_CAEEL, tr|O17835|O17835_CAEEL, tr|O17836|O17836_CAEEL, tr|Q23539|Q23539_CAEEL, tr|Q3S1I8|Q3S1I8_CAEEL, tr|Q7JL40|Q7JL40_CAEEL	tr|A0A3P6PXN0|A0A3P6PXN0_DIBLA, tr|A0A3P6UZB4|A0A3P6UZB4_DIBLA, tr|A0A3P7LJ26|A0A3P7LJ26_DIBLA, tr|A0A3P7P6J5|A0A3P7P6J5_DIBLA	tr|A0A915EV79|A0A915EV79_9CEST, tr|A0A915EWM6|A0A915EWM6_9CEST, tr|A0A915EZS1|A0A915EZS1_9CEST	tr|W6UGI2|W6UGI2_ECHGR, tr|W6UGY6|W6UGY6_ECHGR, tr|W6UI91|W6UI91_ECHGR, tr|W6UM60|W6UM60_ECHGR, tr|W6UR87|W6UR87_ECHGR, tr|W6USS2|W6USS2_ECHGR, tr|W6UUW1|W6UUW1_ECHGR	tr|A0A068YBN2|A0A068YBN2_ECHMU, tr|A0A068YEU5|A0A068YEU5_ECHMU, tr|A0A068YH36|A0A068YH36_ECHMU, tr|A0A068YJ54|A0A068YJ54_ECHMU, tr|A0A068YK29|A0A068YK29_ECHMU, tr|A0A068YLV8|A0A068YLV8_ECHMU	tr|A0A0R3SAZ6|A0A0R3SAZ6_HYMDI, tr|A0A0R3SD44|A0A0R3SD44_HYMDI, tr|A0A0R3SGD8|A0A0R3SGD8_HYMDI, tr|A0A0R3SIC3|A0A0R3SIC3_HYMDI, tr|A0A0R3SJE6|A0A0R3SJE6_HYMDI, tr|A0A0R3SLY3|A0A0R3SLY3_HYMDI, tr|A0A0R3SNF1|A0A0R3SNF1_HYMDI, tr|A0A3P7B8J2|A0A3P7B8J2_HYMDI	tr|A0A0R3WVI4|A0A0R3WVI4_HYDTA, tr|A0A0R3WX16|A0A0R3WX16_HYDTA, tr|A0A0R3WXR8|A0A0R3WXR8_HYDTA, tr|A0A0R3WZ89|A0A0R3WZ89_HYDTA, tr|A0A158RE76|A0A158RE76_HYDTA, tr|A0A3P7F1P5|A0A3P7F1P5_HYDTA, tr|A0A3P7G6P5|A0A3P7G6P5_HYDTA	tr|A0A0R3U339|A0A0R3U339_MESCO, tr|A0A0R3UGQ4|A0A0R3UGQ4_MESCO, tr|A0A158QT83|A0A158QT83_MESCO	tr|A0A0R3TEB4|A0A0R3TEB4_RODNA, tr|A0A0R3TET9|A0A0R3TET9_RODNA, tr|A0A0R3TQB7|A0A0R3TQB7_RODNA, tr|A0A0R3TXM3|A0A0R3TXM3_RODNA, tr|A0A0R3TY36|A0A0R3TY36_RODNA, tr|A0A0R3TYS9|A0A0R3TYS9_RODNA, tr|A0A3P7V858|A0A3P7V858_RODNA	tr|A0A183SA76|A0A183SA76_SCHSO, tr|A0A183T1H3|A0A183T1H3_SCHSO, tr|A0A183T3G7|A0A183T3G7_SCHSO, tr|A0A183T9T5|A0A183T9T5_SCHSO	tr|A0A0R3VT40|A0A0R3VT40_TAEAS, tr|A0A0R3VXU7|A0A0R3VXU7_TAEAS, tr|A0A0R3W804|A0A0R3W804_TAEAS, tr|A0A0R3W825|A0A0R3W825_TAEAS, tr|A0A158R7X0|A0A158R7X0_TAEAS	Tnyl_g18264_i1, Tnyl_g18264_i2, Tnyl_g18264_i3, Tnyl_g18264_i4, Tnyl_g18264_i5, Tnyl_g18264_i6	g126.t1, g3446.t1, g3446.t2, g3447.t1, g3447.t2, g7087.t1, g7498.t1, g7498.t2	MSTRG.136.1.p1, MSTRG.136.2.p1, MSTRG.136.3.p1, MSTRG.4053.1.p1, MSTRG.4055.1.p1, MSTRG.8410.1.p1, MSTRG.8921.1.p1, MSTRG.8921.2.p1
OG0000136	tr|U4PCA8|U4PCA8_CAEEL, tr|U4PS08|U4PS08_CAEEL	tr|A0A3P6PIG4|A0A3P6PIG4_DIBLA, tr|A0A3P6TVY4|A0A3P6TVY4_DIBLA, tr|A0A3P7KVV9|A0A3P7KVV9_DIBLA, tr|A0A3P7LBS7|A0A3P7LBS7_DIBLA, tr|A0A3P7LNG3|A0A3P7LNG3_DIBLA, tr|A0A3P7LXM8|A0A3P7LXM8_DIBLA, tr|A0A3P7N5D2|A0A3P7N5D2_DIBLA, tr|A0A3P7P545|A0A3P7P545_DIBLA	tr|A0A915EWK5|A0A915EWK5_9CEST	tr|W6UD87|W6UD87_ECHGR, tr|W6UD91|W6UD91_ECHGR, tr|W6UKR2|W6UKR2_ECHGR, tr|W6UZB6|W6UZB6_ECHGR, tr|W6V3R2|W6V3R2_ECHGR	tr|A0A068YB33|A0A068YB33_ECHMU, tr|A0A068YC24|A0A068YC24_ECHMU, tr|A0A068YC79|A0A068YC79_ECHMU, tr|A0A068YEN3|A0A068YEN3_ECHMU, tr|A0A068YKH3|A0A068YKH3_ECHMU	tr|A0A0R3SDZ6|A0A0R3SDZ6_HYMDI, tr|A0A0R3SFL3|A0A0R3SFL3_HYMDI, tr|A0A0R3SN52|A0A0R3SN52_HYMDI, tr|A0A0R3SYD0|A0A0R3SYD0_HYMDI, tr|A0A3P6ZAU2|A0A3P6ZAU2_HYMDI, tr|A0A3P6ZMB3|A0A3P6ZMB3_HYMDI	tr|A0A0R3WM10|A0A0R3WM10_HYDTA, tr|A0A0R3X2S9|A0A0R3X2S9_HYDTA, tr|A0A3P7H9M5|A0A3P7H9M5_HYDTA	tr|A0A0R3UAE6|A0A0R3UAE6_MESCO, tr|A0A158QTT2|A0A158QTT2_MESCO, tr|A0A158QU15|A0A158QU15_MESCO	tr|A0A0R3TAP2|A0A0R3TAP2_RODNA, tr|A0A0R3TC88|A0A0R3TC88_RODNA, tr|A0A0R3TH40|A0A0R3TH40_RODNA, tr|A0A0R3TT66|A0A0R3TT66_RODNA, tr|A0A0R3TZU9|A0A0R3TZU9_RODNA, tr|A0A0R3TZZ5|A0A0R3TZZ5_RODNA, tr|A0A158QIM0|A0A158QIM0_RODNA, tr|A0A3P7S5U3|A0A3P7S5U3_RODNA, tr|A0A3P7VUK1|A0A3P7VUK1_RODNA	tr|A0A183SHE2|A0A183SHE2_SCHSO, tr|A0A183T076|A0A183T076_SCHSO, tr|A0A183T3U6|A0A183T3U6_SCHSO, tr|A0A183T6I3|A0A183T6I3_SCHSO, tr|A0A3P7CNV4|A0A3P7CNV4_SCHSO	tr|A0A0R3VVQ9|A0A0R3VVQ9_TAEAS, tr|A0A0R3W3S6|A0A0R3W3S6_TAEAS, tr|A0A0R3W7V7|A0A0R3W7V7_TAEAS, tr|A0A0R3W7V8|A0A0R3W7V8_TAEAS, tr|A0A0R3W8Z8|A0A0R3W8Z8_TAEAS	Tnyl_g10452_i1, Tnyl_g10452_i2, Tnyl_g10452_i3, Tnyl_g10452_i4, Tnyl_g10452_i5, Tnyl_g10452_i6	g1.t1, g1.t2, g11901.t1, g11902.t1, g2066.t1, g2066.t2, g2066.t3, g7614.t1, g8267.t1, g8267.t2, g9008.t1, g9008.t2	MSTRG.1.1.p1, MSTRG.1.2.p2, MSTRG.1.3.p1, MSTRG.1.4.p1, MSTRG.1.5.p1, MSTRG.1.6.p1, MSTRG.10720.1.p1, MSTRG.10720.3.p1, MSTRG.10720.4.p1, MSTRG.2387.1.p1, MSTRG.2387.2.p1, MSTRG.9057.1.p1, MSTRG.9835.1.p1, MSTRG.9835.2.p1
OG0000137		tr|A0A3P7P8N4|A0A3P7P8N4_DIBLA	tr|A0A915EST9|A0A915EST9_9CEST	tr|W6UHN1|W6UHN1_ECHGR	tr|A0A068Y5V4|A0A068Y5V4_ECHMU	tr|A0A0R3S7X6|A0A0R3S7X6_HYMDI	tr|A0A0R3X802|A0A0R3X802_HYDTA	tr|A0A0R3ULX6|A0A0R3ULX6_MESCO	tr|A0A0R3TPL9|A0A0R3TPL9_RODNA	tr|A0A0X3NUB9|A0A0X3NUB9_SCHSO	tr|A0A0R3W0R3|A0A0R3W0R3_TAEAS		g10114.t1, g10390.t1, g10391.t1, g10392.t1, g10482.t1, g10482.t2, g10572.t1, g10883.t1, g10934.t1, g10935.t1, g10955.t1, g10965.t1, g10965.t2, g10966.t1, g10966.t2, g11093.t1, g11199.t1, g11225.t1, g11268.t1, g11270.t1, g11271.t1, g11442.t1, g11505.t1, g11505.t2, g11511.t1, g11519.t1, g11519.t2, g11520.t1, g11566.t1, g11609.t1, g11884.t1, g11937.t1, g11991.t1, g12100.t1, g12245.t1, g12285.t1, g12…	MSTRG.14170.1.p1, MSTRG.14190.1.p3, MSTRG.6537.1.p1, MSTRG.7616.1.p1, MSTRG.7617.1.p1, MSTRG.7617.2.p1, MSTRG.7618.1.p1, MSTRG.9434.1.p1, MSTRG.9853.1.p1
OG0000138	tr|A0A0K3AR90|A0A0K3AR90_CAEEL, tr|A0A0K3ATN9|A0A0K3ATN9_CAEEL, tr|A0A0K3AWL6|A0A0K3AWL6_CAEEL, tr|A8WFN4|A8WFN4_CAEEL, tr|G5EE26|G5EE26_CAEEL, tr|Q14DX2|Q14DX2_CAEEL, tr|Q49HI3|Q49HI3_CAEEL	tr|A0A3P7MTL7|A0A3P7MTL7_DIBLA, tr|A0A3P7ND61|A0A3P7ND61_DIBLA, tr|A0A3P7NRP5|A0A3P7NRP5_DIBLA, tr|A0A3P7NWA1|A0A3P7NWA1_DIBLA	tr|A0A915EXW7|A0A915EXW7_9CEST	tr|W6UNH6|W6UNH6_ECHGR, tr|W6UR79|W6UR79_ECHGR	tr|A0A068Y3B3|A0A068Y3B3_ECHMU	tr|A0A0R3S9I1|A0A0R3S9I1_HYMDI, tr|A0A0R3SHL3|A0A0R3SHL3_HYMDI, tr|A0A158QDD8|A0A158QDD8_HYMDI, tr|A0A158QDW1|A0A158QDW1_HYMDI	tr|A0A0R3WRF7|A0A0R3WRF7_HYDTA, tr|A0A0R3WSM6|A0A0R3WSM6_HYDTA, tr|A0A0R3WSW9|A0A0R3WSW9_HYDTA, tr|A0A0R3WX39|A0A0R3WX39_HYDTA, tr|A0A0R3WXD3|A0A0R3WXD3_HYDTA, tr|A0A0R3WYX3|A0A0R3WYX3_HYDTA, tr|A0A3P7G4N5|A0A3P7G4N5_HYDTA	tr|A0A0R3U8N4|A0A0R3U8N4_MESCO, tr|A0A158QSZ9|A0A158QSZ9_MESCO, tr|A0A3P6GDL4|A0A3P6GDL4_MESCO, tr|A0A3P6HPK7|A0A3P6HPK7_MESCO	tr|A0A0R3T656|A0A0R3T656_RODNA, tr|A0A0R3TC14|A0A0R3TC14_RODNA, tr|A0A0R3TGQ1|A0A0R3TGQ1_RODNA, tr|A0A158QJ96|A0A158QJ96_RODNA, tr|A0A3P7RRI0|A0A3P7RRI0_RODNA, tr|A0A3P7S1K7|A0A3P7S1K7_RODNA	tr|A0A183TLY1|A0A183TLY1_SCHSO, tr|A0A183TN92|A0A183TN92_SCHSO, tr|A0A3P7CTR5|A0A3P7CTR5_SCHSO, tr|A0A3P7DNN4|A0A3P7DNN4_SCHSO	tr|A0A0R3VYY8|A0A0R3VYY8_TAEAS, tr|A0A0R3WA65|A0A0R3WA65_TAEAS, tr|A0A0R3WA66|A0A0R3WA66_TAEAS, tr|A0A158R7N3|A0A158R7N3_TAEAS, tr|A0A3P6QJN7|A0A3P6QJN7_TAEAS	Tnyl_g16059_i1, Tnyl_g16059_i10, Tnyl_g16059_i11, Tnyl_g16059_i12, Tnyl_g16059_i13, Tnyl_g16059_i14, Tnyl_g16059_i15, Tnyl_g16059_i16, Tnyl_g16059_i17, Tnyl_g16059_i18, Tnyl_g16059_i19, Tnyl_g16059_i2, Tnyl_g16059_i20, Tnyl_g16059_i21, Tnyl_g16059_i22, Tnyl_g16059_i23, Tnyl_g16059_i3, Tnyl_g16059_i4, Tnyl_g16059_i5, Tnyl_g16059_i6, Tnyl_g16059_i7, Tnyl_g16059_i8, Tnyl_g16059_i9	g8344.t1, g8344.t2, g8344.t3, g8344.t4	MSTRG.3729.1.p1, MSTRG.3734.1.p1, MSTRG.3735.1.p1, MSTRG.9922.1.p1, MSTRG.9922.2.p1, MSTRG.9922.3.p1, MSTRG.9922.4.p1, MSTRG.9922.5.p1, MSTRG.9922.6.p1, MSTRG.9922.7.p1, MSTRG.9922.8.p1
OG0000139										tr|A0A183SIL4|A0A183SIL4_SCHSO		Broad-complex_Tnyl_g00777_i3, Broad-complex_Tnyl_g02883_i2, Broad-complex_Tnyl_g03099_i2, Broad-complex_Tnyl_g14558_i1, Broad-complex_Tnyl_g17773_i2, Tnyl_g00396_i1, Tnyl_g00396_i2, Tnyl_g00396_i3, Tnyl_g00777_i1, Tnyl_g00777_i2, Tnyl_g00777_i4, Tnyl_g00777_i5, Tnyl_g02883_i1, Tnyl_g02883_i10, Tnyl_g02883_i11, Tnyl_g02883_i12, Tnyl_g02883_i13, Tnyl_g02883_i14, Tnyl_g02883_i3, Tnyl_g02883_i4, Tnyl…
OG0000140		tr|A0A3P6SGU4|A0A3P6SGU4_DIBLA, tr|A0A3P7L0X2|A0A3P7L0X2_DIBLA, tr|A0A3P7L5D7|A0A3P7L5D7_DIBLA, tr|A0A3P7LGF3|A0A3P7LGF3_DIBLA, tr|A0A3P7LIF7|A0A3P7LIF7_DIBLA, tr|A0A3P7LIY8|A0A3P7LIY8_DIBLA, tr|A0A3P7LMA7|A0A3P7LMA7_DIBLA, tr|A0A3P7LUI5|A0A3P7LUI5_DIBLA, tr|A0A3P7MGF8|A0A3P7MGF8_DIBLA, tr|A0A3P7N6B7|A0A3P7N6B7_DIBLA, tr|A0A3P7PQ32|A0A3P7PQ32_DIBLA		tr|W6UDH0|W6UDH0_ECHGR, tr|W6VE08|W6VE08_ECHGR	tr|A0A068YD33|A0A068YD33_ECHMU, tr|A0A068YK93|A0A068YK93_ECHMU	tr|A0A0R3SBT6|A0A0R3SBT6_HYMDI, tr|A0A0R3SCU6|A0A0R3SCU6_HYMDI, tr|A0A0R3SGW0|A0A0R3SGW0_HYMDI, tr|A0A0R3SJX2|A0A0R3SJX2_HYMDI, tr|A0A0R3SVK1|A0A0R3SVK1_HYMDI, tr|A0A158QE54|A0A158QE54_HYMDI	tr|A0A0R3WQL0|A0A0R3WQL0_HYDTA, tr|A0A0R3WR76|A0A0R3WR76_HYDTA, tr|A0A0R3WZ24|A0A0R3WZ24_HYDTA, tr|A0A0R3X5U7|A0A0R3X5U7_HYDTA, tr|A0A0R3X7I1|A0A0R3X7I1_HYDTA, tr|A0A3P7F1P2|A0A3P7F1P2_HYDTA	tr|A0A0R3UG81|A0A0R3UG81_MESCO, tr|A0A158QU57|A0A158QU57_MESCO, tr|A0A158QUG7|A0A158QUG7_MESCO	tr|A0A0R3T600|A0A0R3T600_RODNA, tr|A0A0R3TB97|A0A0R3TB97_RODNA, tr|A0A0R3TGU3|A0A0R3TGU3_RODNA, tr|A0A0R3TNX3|A0A0R3TNX3_RODNA, tr|A0A0R3TUS6|A0A0R3TUS6_RODNA, tr|A0A0R3TXK2|A0A0R3TXK2_RODNA, tr|A0A158QIC1|A0A158QIC1_RODNA	tr|A0A183SVP7|A0A183SVP7_SCHSO, tr|A0A183T0T4|A0A183T0T4_SCHSO, tr|A0A183T7J6|A0A183T7J6_SCHSO, tr|A0A183THG5|A0A183THG5_SCHSO, tr|A0A3P7D530|A0A3P7D530_SCHSO, tr|A0A3P7D844|A0A3P7D844_SCHSO, tr|A0A3P7EL43|A0A3P7EL43_SCHSO	tr|A0A0R3W5X2|A0A0R3W5X2_TAEAS, tr|A0A158R8V7|A0A158R8V7_TAEAS	Tnyl_g18303_i1	g4814.t1, g4814.t10, g4814.t11, g4814.t12, g4814.t13, g4814.t14, g4814.t15, g4814.t16, g4814.t17, g4814.t18, g4814.t19, g4814.t2, g4814.t20, g4814.t3, g4814.t4, g4814.t5, g4814.t6, g4814.t7, g4814.t8, g4814.t9	MSTRG.5692.1.p1, MSTRG.5692.10.p1, MSTRG.5692.11.p1, MSTRG.5692.2.p1, MSTRG.5692.3.p1, MSTRG.5692.4.p1, MSTRG.5692.5.p1, MSTRG.5692.6.p1, MSTRG.5692.7.p1, MSTRG.5692.8.p1, MSTRG.5692.9.p1, MSTRG.8776.1.p1, MSTRG.8778.1.p1, MSTRG.8779.1.p1, MSTRG.8781.1.p1, MSTRG.8783.1.p3
OG0000141	tr|Q17540|Q17540_CAEEL, tr|Q22129|Q22129_CAEEL	tr|A0A3P6PLU6|A0A3P6PLU6_DIBLA, tr|A0A3P6V351|A0A3P6V351_DIBLA, tr|A0A3P7L4N7|A0A3P7L4N7_DIBLA, tr|A0A3P7L685|A0A3P7L685_DIBLA, tr|A0A3P7L791|A0A3P7L791_DIBLA, tr|A0A3P7LBM0|A0A3P7LBM0_DIBLA, tr|A0A3P7LKZ0|A0A3P7LKZ0_DIBLA, tr|A0A3P7LMJ1|A0A3P7LMJ1_DIBLA, tr|A0A3P7M2N7|A0A3P7M2N7_DIBLA, tr|A0A3P7MST3|A0A3P7MST3_DIBLA, tr|A0A3P7MUV0|A0A3P7MUV0_DIBLA, tr|A0A3P7NJN4|A0A3P7NJN4_DIBLA, tr|A0A3P7PH60|A…		tr|U6JLC6|U6JLC6_ECHGR, tr|W6U5J7|W6U5J7_ECHGR, tr|W6U7S6|W6U7S6_ECHGR	tr|A0A068YFN2|A0A068YFN2_ECHMU, tr|A0A068YFN7|A0A068YFN7_ECHMU, tr|A0A068YGB6|A0A068YGB6_ECHMU, tr|A0A068YK00|A0A068YK00_ECHMU, tr|A0A068YK02|A0A068YK02_ECHMU, tr|A0A068YN84|A0A068YN84_ECHMU, tr|A0A068YNL0|A0A068YNL0_ECHMU, tr|A0A068YNP0|A0A068YNP0_ECHMU	tr|A0A0R3SKR4|A0A0R3SKR4_HYMDI, tr|A0A0R3SL31|A0A0R3SL31_HYMDI, tr|A0A0R3SS89|A0A0R3SS89_HYMDI, tr|A0A0R3SSW1|A0A0R3SSW1_HYMDI, tr|A0A0R3SYS3|A0A0R3SYS3_HYMDI, tr|A0A0R3SZ63|A0A0R3SZ63_HYMDI, tr|A0A0R3SZP7|A0A0R3SZP7_HYMDI, tr|A0A0R3SZR8|A0A0R3SZR8_HYMDI	tr|A0A0R3WMM2|A0A0R3WMM2_HYDTA, tr|A0A0R3WP31|A0A0R3WP31_HYDTA, tr|A0A0R3WQY1|A0A0R3WQY1_HYDTA, tr|A0A0R3WR80|A0A0R3WR80_HYDTA, tr|A0A0R3WXZ0|A0A0R3WXZ0_HYDTA, tr|A0A0R3X8L3|A0A0R3X8L3_HYDTA, tr|A0A0R3X8L4|A0A0R3X8L4_HYDTA, tr|A0A0R3XCZ8|A0A0R3XCZ8_HYDTA	tr|A0A0R3UBX2|A0A0R3UBX2_MESCO, tr|A0A0R3UK60|A0A0R3UK60_MESCO, tr|A0A0R3UK61|A0A0R3UK61_MESCO, tr|A0A158QVH3|A0A158QVH3_MESCO, tr|A0A158QVH4|A0A158QVH4_MESCO	tr|A0A0R3T3K5|A0A0R3T3K5_RODNA, tr|A0A0R3TD30|A0A0R3TD30_RODNA, tr|A0A0R3TD31|A0A0R3TD31_RODNA, tr|A0A0R3TER2|A0A0R3TER2_RODNA, tr|A0A0R3TI17|A0A0R3TI17_RODNA, tr|A0A0R3TI18|A0A0R3TI18_RODNA, tr|A0A0R3TIQ2|A0A0R3TIQ2_RODNA, tr|A0A0R3TJ52|A0A0R3TJ52_RODNA, tr|A0A0R3TJ91|A0A0R3TJ91_RODNA, tr|A0A0R3TJ99|A0A0R3TJ99_RODNA, tr|A0A0R3TKW6|A0A0R3TKW6_RODNA, tr|A0A0R3TT26|A0A0R3TT26_RODNA	tr|A0A183SRA1|A0A183SRA1_SCHSO, tr|A0A183SUW0|A0A183SUW0_SCHSO, tr|A0A183SUW1|A0A183SUW1_SCHSO, tr|A0A183T4Z8|A0A183T4Z8_SCHSO	tr|A0A0R3VVI3|A0A0R3VVI3_TAEAS, tr|A0A0R3VXT5|A0A0R3VXT5_TAEAS, tr|A0A0R3VXT6|A0A0R3VXT6_TAEAS, tr|A0A0R3WEC7|A0A0R3WEC7_TAEAS, tr|A0A0R3WEC9|A0A0R3WEC9_TAEAS, tr|A0A3P6PQH4|A0A3P6PQH4_TAEAS	Tnyl_g12293_i1, Tnyl_g12293_i2, Tnyl_g12293_i3	g1170.t1, g9328.t1, g9385.t1, g9386.t1	MSTRG.11174.1.p1, MSTRG.11242.1.p1, MSTRG.11244.1.p1, MSTRG.1334.1.p1, MSTRG.1334.2.p1
OG0000142	tr|O61217|O61217_CAEEL, tr|U4PSA1|U4PSA1_CAEEL	tr|A0A3P7LW98|A0A3P7LW98_DIBLA, tr|A0A3P7ML34|A0A3P7ML34_DIBLA, tr|A0A3P7MUT0|A0A3P7MUT0_DIBLA, tr|A0A3P7NC17|A0A3P7NC17_DIBLA, tr|A0A3P7NPA4|A0A3P7NPA4_DIBLA, tr|A0A3P7P1K0|A0A3P7P1K0_DIBLA, tr|A0A3P7QWK2|A0A3P7QWK2_DIBLA, tr|A0A3P7RKV3|A0A3P7RKV3_DIBLA	tr|A0A915EXH8|A0A915EXH8_9CEST	tr|W6U8X8|W6U8X8_ECHGR, tr|W6U8Y0|W6U8Y0_ECHGR, tr|W6UF30|W6UF30_ECHGR, tr|W6UND0|W6UND0_ECHGR, tr|W6UPD9|W6UPD9_ECHGR, tr|W6UX55|W6UX55_ECHGR, tr|W6V973|W6V973_ECHGR	tr|A0A068Y2F6|A0A068Y2F6_ECHMU, tr|A0A068Y2G1|A0A068Y2G1_ECHMU, tr|A0A068Y6Q9|A0A068Y6Q9_ECHMU, tr|A0A068Y9F5|A0A068Y9F5_ECHMU, tr|A0A068Y9G1|A0A068Y9G1_ECHMU, tr|A0A068Y9N1|A0A068Y9N1_ECHMU, tr|A0A068YFB7|A0A068YFB7_ECHMU, tr|A0A0S4MMA5|A0A0S4MMA5_ECHMU	tr|A0A0R3SBP0|A0A0R3SBP0_HYMDI, tr|A0A0R3SEH8|A0A0R3SEH8_HYMDI, tr|A0A0R3SJR0|A0A0R3SJR0_HYMDI, tr|A0A0R3SJR1|A0A0R3SJR1_HYMDI, tr|A0A0R3SMU8|A0A0R3SMU8_HYMDI	tr|A0A0R3WMG8|A0A0R3WMG8_HYDTA, tr|A0A0R3X1U0|A0A0R3X1U0_HYDTA, tr|A0A0R3X1U1|A0A0R3X1U1_HYDTA, tr|A0A0R3X1U2|A0A0R3X1U2_HYDTA, tr|A0A0R3X8I3|A0A0R3X8I3_HYDTA, tr|A0A3P7HGQ2|A0A3P7HGQ2_HYDTA	tr|A0A0R3U516|A0A0R3U516_MESCO, tr|A0A0R3ULH8|A0A0R3ULH8_MESCO, tr|A0A0R3UN82|A0A0R3UN82_MESCO, tr|A0A0R3URJ0|A0A0R3URJ0_MESCO	tr|A0A0R3T9Y8|A0A0R3T9Y8_RODNA, tr|A0A0R3TBU8|A0A0R3TBU8_RODNA, tr|A0A0R3TFE0|A0A0R3TFE0_RODNA, tr|A0A0R3TMS9|A0A0R3TMS9_RODNA, tr|A0A158QIC5|A0A158QIC5_RODNA	tr|A0A183SC91|A0A183SC91_SCHSO, tr|A0A183SKF9|A0A183SKF9_SCHSO, tr|A0A183T031|A0A183T031_SCHSO, tr|A0A183T7S6|A0A183T7S6_SCHSO, tr|A0A183TD13|A0A183TD13_SCHSO, tr|A0A3P7E9K2|A0A3P7E9K2_SCHSO	tr|A0A0R3W388|A0A0R3W388_TAEAS, tr|A0A0R3W5N1|A0A0R3W5N1_TAEAS, tr|A0A0R3WB76|A0A0R3WB76_TAEAS, tr|A0A0R3WB77|A0A0R3WB77_TAEAS, tr|A0A0R3WGU5|A0A0R3WGU5_TAEAS, tr|A0A3P6PQS1|A0A3P6PQS1_TAEAS	Tnyl_g11318_i1, Tnyl_g11318_i2, Tnyl_g11318_i3, Tnyl_g11318_i4, Tnyl_g11318_i5, Tnyl_g11318_i6	g3816.t1, g8043.t1, g8044.t1, g8046.t1, g8047.t2, g8865.t1	MSTRG.10557.1.p2, MSTRG.10557.2.p2, MSTRG.10557.3.p1, MSTRG.10557.3.p3, MSTRG.10557.4.p3, MSTRG.10557.4.p5, MSTRG.4521.1.p1, MSTRG.4521.2.p1, MSTRG.4521.3.p1, MSTRG.9554.1.p1, MSTRG.9555.1.p1, MSTRG.9557.1.p1
OG0000143	tr|A0A131MBM4|A0A131MBM4_CAEEL, tr|A0A131MCH9|A0A131MCH9_CAEEL, tr|A0A131MD93|A0A131MD93_CAEEL, tr|G4SFC1|G4SFC1_CAEEL, tr|G5EDX5|G5EDX5_CAEEL, tr|O45067|O45067_CAEEL, tr|Q22976|Q22976_CAEEL, tr|Q22977|Q22977_CAEEL, tr|Q22980|Q22980_CAEEL, tr|Q95QL0|Q95QL0_CAEEL, tr|U4PBH5|U4PBH5_CAEEL, tr|U4PEQ1|U4PEQ1_CAEEL	tr|A0A3P6PEK4|A0A3P6PEK4_DIBLA, tr|A0A3P6PMG5|A0A3P6PMG5_DIBLA, tr|A0A3P6Q5Y6|A0A3P6Q5Y6_DIBLA, tr|A0A3P7PLH6|A0A3P7PLH6_DIBLA, tr|A0A3P7R481|A0A3P7R481_DIBLA	tr|A0A915ESP6|A0A915ESP6_9CEST	tr|W6U0L1|W6U0L1_ECHGR, tr|W6U0T6|W6U0T6_ECHGR, tr|W6U233|W6U233_ECHGR, tr|W6U5M7|W6U5M7_ECHGR, tr|W6UFK3|W6UFK3_ECHGR, tr|W6UNP8|W6UNP8_ECHGR	tr|A0A068Y027|A0A068Y027_ECHMU, tr|A0A068Y2W4|A0A068Y2W4_ECHMU, tr|A0A087VZW6|A0A087VZW6_ECHMU, tr|A0A0S4MM46|A0A0S4MM46_ECHMU	tr|A0A0R3S815|A0A0R3S815_HYMDI, tr|A0A0R3SBL9|A0A0R3SBL9_HYMDI, tr|A0A0R3SUE0|A0A0R3SUE0_HYMDI, tr|A0A3P7A1B9|A0A3P7A1B9_HYMDI	tr|A0A0R3XDK1|A0A0R3XDK1_HYDTA, tr|A0A158RFB0|A0A158RFB0_HYDTA	tr|A0A0R3U412|A0A0R3U412_MESCO, tr|A0A0R3U8X8|A0A0R3U8X8_MESCO, tr|A0A0R3UGC8|A0A0R3UGC8_MESCO, tr|A0A158QTM3|A0A158QTM3_MESCO	tr|A0A0R3TER0|A0A0R3TER0_RODNA, tr|A0A0R3U0K9|A0A0R3U0K9_RODNA, tr|A0A158QHX6|A0A158QHX6_RODNA, tr|A0A158QJ31|A0A158QJ31_RODNA	tr|A0A183SNK5|A0A183SNK5_SCHSO, tr|A0A3P7C1F5|A0A3P7C1F5_SCHSO	tr|A0A0R3VUH3|A0A0R3VUH3_TAEAS, tr|A0A0R3W011|A0A0R3W011_TAEAS, tr|A0A0R3WDL6|A0A0R3WDL6_TAEAS, tr|A0A0R3WFT2|A0A0R3WFT2_TAEAS, tr|A0A0R3WGU1|A0A0R3WGU1_TAEAS, tr|A0A158RAG8|A0A158RAG8_TAEAS, tr|A0A3P6NNG8|A0A3P6NNG8_TAEAS, tr|A0A3P6NQP3|A0A3P6NQP3_TAEAS, tr|A0A3P6P6C9|A0A3P6P6C9_TAEAS, tr|A0A3P6P6D9|A0A3P6P6D9_TAEAS, tr|A0A3P6QBS9|A0A3P6QBS9_TAEAS	Tnyl_g01491_i1, Tnyl_g01491_i2, Tnyl_g01491_i3, Tnyl_g01491_i4, Tnyl_g01491_i5, Tnyl_g01491_i6, Tnyl_g01491_i7, Tnyl_g01492_i1, Tnyl_g01492_i2, Tnyl_g01492_i3, Tnyl_g01492_i4, Tnyl_g01492_i5, Tnyl_g06748_i1, Tnyl_g06748_i2	g11119.t1, g11583.t1, g12312.t1, g7578.t1, g7578.t2, g9237.t1, g9237.t2	MSTRG.11056.1.p1, MSTRG.11056.2.p1, MSTRG.11056.3.p1, MSTRG.13605.1.p1, MSTRG.14285.1.p21, MSTRG.9011.1.p1
OG0000144		tr|A0A3P6QD60|A0A3P6QD60_DIBLA, tr|A0A3P6R1X0|A0A3P6R1X0_DIBLA, tr|A0A3P6SFK1|A0A3P6SFK1_DIBLA, tr|A0A3P6SRT2|A0A3P6SRT2_DIBLA, tr|A0A3P6SVL5|A0A3P6SVL5_DIBLA, tr|A0A3P6U117|A0A3P6U117_DIBLA, tr|A0A3P6UHX7|A0A3P6UHX7_DIBLA, tr|A0A3P7KZU3|A0A3P7KZU3_DIBLA, tr|A0A3P7L097|A0A3P7L097_DIBLA, tr|A0A3P7L101|A0A3P7L101_DIBLA, tr|A0A3P7L5B8|A0A3P7L5B8_DIBLA, tr|A0A3P7L9I0|A0A3P7L9I0_DIBLA, tr|A0A3P7LR68|A…	tr|A0A915EZ95|A0A915EZ95_9CEST	tr|U6JFW2|U6JFW2_ECHGR, tr|W6U9K4|W6U9K4_ECHGR, tr|W6UDF4|W6UDF4_ECHGR, tr|W6UEY6|W6UEY6_ECHGR	tr|A0A068XVZ4|A0A068XVZ4_ECHMU, tr|A0A068YCG1|A0A068YCG1_ECHMU, tr|A0A087VZR4|A0A087VZR4_ECHMU, tr|A0A087W0E3|A0A087W0E3_ECHMU, tr|A0A0S4MP10|A0A0S4MP10_ECHMU	tr|A0A0R3S8G9|A0A0R3S8G9_HYMDI, tr|A0A0R3SQ16|A0A0R3SQ16_HYMDI, tr|A0A0R3STV8|A0A0R3STV8_HYMDI, tr|A0A0R3SVA8|A0A0R3SVA8_HYMDI, tr|A0A3P6ZPC6|A0A3P6ZPC6_HYMDI	tr|A0A0R3WIK7|A0A0R3WIK7_HYDTA, tr|A0A0R3WJ99|A0A0R3WJ99_HYDTA, tr|A0A0R3WKM0|A0A0R3WKM0_HYDTA, tr|A0A0R3WMF1|A0A0R3WMF1_HYDTA, tr|A0A0R3WUB7|A0A0R3WUB7_HYDTA, tr|A0A0R3X3F7|A0A0R3X3F7_HYDTA, tr|A0A0R3X425|A0A0R3X425_HYDTA, tr|A0A0R3X4Z5|A0A0R3X4Z5_HYDTA, tr|A0A158REV0|A0A158REV0_HYDTA	tr|A0A0R3U4L2|A0A0R3U4L2_MESCO, tr|A0A0R3U4L3|A0A0R3U4L3_MESCO, tr|A0A0R3U7T3|A0A0R3U7T3_MESCO, tr|A0A0R3U9P8|A0A0R3U9P8_MESCO, tr|A0A0R3UAC6|A0A0R3UAC6_MESCO, tr|A0A0R3UCL4|A0A0R3UCL4_MESCO	tr|A0A0R3T5E0|A0A0R3T5E0_RODNA, tr|A0A0R3T9I2|A0A0R3T9I2_RODNA, tr|A0A0R3TDW5|A0A0R3TDW5_RODNA, tr|A0A0R3TMB9|A0A0R3TMB9_RODNA, tr|A0A0R3TXE5|A0A0R3TXE5_RODNA	tr|A0A183SMK5|A0A183SMK5_SCHSO, tr|A0A183SMK7|A0A183SMK7_SCHSO, tr|A0A183SVF0|A0A183SVF0_SCHSO, tr|A0A183SYL7|A0A183SYL7_SCHSO, tr|A0A183T1N3|A0A183T1N3_SCHSO, tr|A0A183TF14|A0A183TF14_SCHSO, tr|A0A183TLX2|A0A183TLX2_SCHSO	tr|A0A0R3VTU0|A0A0R3VTU0_TAEAS, tr|A0A0R3VVA0|A0A0R3VVA0_TAEAS, tr|A0A0R3W258|A0A0R3W258_TAEAS, tr|A0A0R3W2R0|A0A0R3W2R0_TAEAS, tr|A0A0R3W6P7|A0A0R3W6P7_TAEAS, tr|A0A0R3W796|A0A0R3W796_TAEAS, tr|A0A0R3W797|A0A0R3W797_TAEAS, tr|A0A0R3W8E8|A0A0R3W8E8_TAEAS		g2964.t1, g2965.t1, g3872.t1, g5334.t1, g6536.t1, g6637.t1, g7481.t1, g8469.t1	MSTRG.10082.1.p1, MSTRG.3473.1.p1, MSTRG.4586.1.p1, MSTRG.7743.1.p1, MSTRG.7845.1.p1
OG0000145		tr|A0A3P6PQ89|A0A3P6PQ89_DIBLA, tr|A0A3P6QQ29|A0A3P6QQ29_DIBLA, tr|A0A3P6R1J8|A0A3P6R1J8_DIBLA, tr|A0A3P6R3H5|A0A3P6R3H5_DIBLA, tr|A0A3P6R900|A0A3P6R900_DIBLA, tr|A0A3P6RH76|A0A3P6RH76_DIBLA, tr|A0A3P6RHT5|A0A3P6RHT5_DIBLA, tr|A0A3P6S7E8|A0A3P6S7E8_DIBLA, tr|A0A3P6T0A4|A0A3P6T0A4_DIBLA, tr|A0A3P6T354|A0A3P6T354_DIBLA, tr|A0A3P6TIE4|A0A3P6TIE4_DIBLA, tr|A0A3P6TK81|A0A3P6TK81_DIBLA, tr|A0A3P6TY33|A…		tr|W6U633|W6U633_ECHGR, tr|W6UD68|W6UD68_ECHGR	tr|A0A068YF22|A0A068YF22_ECHMU, tr|A0A087VYJ7|A0A087VYJ7_ECHMU	tr|A0A0R3S953|A0A0R3S953_HYMDI, tr|A0A0R3S957|A0A0R3S957_HYMDI, tr|A0A0R3SAY6|A0A0R3SAY6_HYMDI, tr|A0A0R3SAY7|A0A0R3SAY7_HYMDI, tr|A0A0R3SPH0|A0A0R3SPH0_HYMDI, tr|A0A0R3SRX0|A0A0R3SRX0_HYMDI	tr|A0A0R3WLE0|A0A0R3WLE0_HYDTA, tr|A0A0R3X894|A0A0R3X894_HYDTA	tr|A0A0R3UDD5|A0A0R3UDD5_MESCO, tr|A0A158QT96|A0A158QT96_MESCO, tr|A0A3P6H2I4|A0A3P6H2I4_MESCO	tr|A0A0R3T4G6|A0A0R3T4G6_RODNA, tr|A0A0R3TMJ7|A0A0R3TMJ7_RODNA, tr|A0A0R3TMJ9|A0A0R3TMJ9_RODNA, tr|A0A0R3TZA0|A0A0R3TZA0_RODNA	tr|A0A183SC53|A0A183SC53_SCHSO, tr|A0A183SF59|A0A183SF59_SCHSO, tr|A0A183SS42|A0A183SS42_SCHSO, tr|A0A183SUV0|A0A183SUV0_SCHSO, tr|A0A183T2L5|A0A183T2L5_SCHSO, tr|A0A183T8I2|A0A183T8I2_SCHSO, tr|A0A183T8I3|A0A183T8I3_SCHSO, tr|A0A183T8I5|A0A183T8I5_SCHSO, tr|A0A183TCP4|A0A183TCP4_SCHSO, tr|A0A183TCP5|A0A183TCP5_SCHSO, tr|A0A183TFF9|A0A183TFF9_SCHSO, tr|A0A183TJC2|A0A183TJC2_SCHSO, tr|A0A183TJV4|A…	tr|A0A0R3VXJ7|A0A0R3VXJ7_TAEAS, tr|A0A0R3W8D5|A0A0R3W8D5_TAEAS		g3553.t1, g7159.t1	MSTRG.4171.1.p1, MSTRG.8500.1.p1
OG0000146		tr|A0A3P7LCE4|A0A3P7LCE4_DIBLA, tr|A0A3P7NI37|A0A3P7NI37_DIBLA, tr|A0A3P7NI53|A0A3P7NI53_DIBLA, tr|A0A3P7PLA0|A0A3P7PLA0_DIBLA, tr|A0A3P7QL61|A0A3P7QL61_DIBLA, tr|A0A3P7R5M6|A0A3P7R5M6_DIBLA, tr|A0A3P7RSQ5|A0A3P7RSQ5_DIBLA								tr|A0A183S786|A0A183S786_SCHSO, tr|A0A183S8F6|A0A183S8F6_SCHSO, tr|A0A183S8W5|A0A183S8W5_SCHSO, tr|A0A183S962|A0A183S962_SCHSO, tr|A0A183S9E6|A0A183S9E6_SCHSO, tr|A0A183S9E7|A0A183S9E7_SCHSO, tr|A0A183S9J1|A0A183S9J1_SCHSO, tr|A0A183S9Z1|A0A183S9Z1_SCHSO, tr|A0A183SAZ6|A0A183SAZ6_SCHSO, tr|A0A183SBV2|A0A183SBV2_SCHSO, tr|A0A183SBW8|A0A183SBW8_SCHSO, tr|A0A183SCX7|A0A183SCX7_SCHSO, tr|A0A183SCX8|A…
OG0000147	tr|Q21234|Q21234_CAEEL	tr|A0A3P7LAI3|A0A3P7LAI3_DIBLA, tr|A0A3P7LNT3|A0A3P7LNT3_DIBLA, tr|A0A3P7LP11|A0A3P7LP11_DIBLA, tr|A0A3P7LR95|A0A3P7LR95_DIBLA, tr|A0A3P7MDU6|A0A3P7MDU6_DIBLA, tr|A0A3P7NH57|A0A3P7NH57_DIBLA, tr|A0A3P7NI36|A0A3P7NI36_DIBLA, tr|A0A3P7NV71|A0A3P7NV71_DIBLA, tr|A0A3P7NVR3|A0A3P7NVR3_DIBLA, tr|A0A3P7NX03|A0A3P7NX03_DIBLA, tr|A0A3P7PS83|A0A3P7PS83_DIBLA, tr|A0A3P7R7S6|A0A3P7R7S6_DIBLA, tr|A0A3P7RRL3|A…		tr|W6TZQ6|W6TZQ6_ECHGR, tr|W6U0E4|W6U0E4_ECHGR, tr|W6UB57|W6UB57_ECHGR, tr|W6UPH0|W6UPH0_ECHGR, tr|W6UUZ3|W6UUZ3_ECHGR	tr|A0A0S4MJL1|A0A0S4MJL1_ECHMU, tr|A0A0S4MKB9|A0A0S4MKB9_ECHMU, tr|A0A0S4MLY9|A0A0S4MLY9_ECHMU	tr|A0A0R3S845|A0A0R3S845_HYMDI, tr|A0A0R3SID7|A0A0R3SID7_HYMDI, tr|A0A0R3SNK7|A0A0R3SNK7_HYMDI, tr|A0A0R3SQJ8|A0A0R3SQJ8_HYMDI, tr|A0A0R3SQY4|A0A0R3SQY4_HYMDI, tr|A0A0R3SRJ8|A0A0R3SRJ8_HYMDI, tr|A0A0R3SRQ9|A0A0R3SRQ9_HYMDI, tr|A0A0R3SSA8|A0A0R3SSA8_HYMDI, tr|A0A0R3SVH2|A0A0R3SVH2_HYMDI, tr|A0A0R3SZ11|A0A0R3SZ11_HYMDI, tr|A0A0R3SZ48|A0A0R3SZ48_HYMDI		tr|A0A0R3URF5|A0A0R3URF5_MESCO	tr|A0A0R3T5F9|A0A0R3T5F9_RODNA, tr|A0A0R3TYB6|A0A0R3TYB6_RODNA, tr|A0A3P7SS94|A0A3P7SS94_RODNA	tr|A0A183SKH0|A0A183SKH0_SCHSO, tr|A0A183SN71|A0A183SN71_SCHSO, tr|A0A183T8Q1|A0A183T8Q1_SCHSO, tr|A0A183TL88|A0A183TL88_SCHSO, tr|A0A183TMY2|A0A183TMY2_SCHSO, tr|A0A183TN76|A0A183TN76_SCHSO, tr|A0A3P7C9K1|A0A3P7C9K1_SCHSO, tr|A0A3P7CQ61|A0A3P7CQ61_SCHSO, tr|A0A3P7DM31|A0A3P7DM31_SCHSO	tr|A0A0R3VVW1|A0A0R3VVW1_TAEAS, tr|A0A0R3VW35|A0A0R3VW35_TAEAS, tr|A0A0R3VYJ0|A0A0R3VYJ0_TAEAS, tr|A0A0R3W069|A0A0R3W069_TAEAS, tr|A0A0R3W1L3|A0A0R3W1L3_TAEAS, tr|A0A0R3W1Z8|A0A0R3W1Z8_TAEAS, tr|A0A0R3W2H3|A0A0R3W2H3_TAEAS, tr|A0A0R3W2K9|A0A0R3W2K9_TAEAS, tr|A0A0R3W3K6|A0A0R3W3K6_TAEAS, tr|A0A0R3W5Z0|A0A0R3W5Z0_TAEAS, tr|A0A0R3W8L1|A0A0R3W8L1_TAEAS, tr|A0A0R3W8L2|A0A0R3W8L2_TAEAS, tr|A0A0R3W8L5|A…		g12624.t1, g2716.t1, g8808.t1
OG0000148	sp|G5EBK1|PBO4_CAEEL, sp|O16452|NHX3_CAEEL, sp|P35449|NHX9_CAEEL, sp|Q8T5S1|NHX2_CAEEL, tr|G5EDH8|G5EDH8_CAEEL, tr|H2L039|H2L039_CAEEL, tr|Q9TZH0|Q9TZH0_CAEEL	tr|A0A3P6QFU3|A0A3P6QFU3_DIBLA, tr|A0A3P6QKB5|A0A3P6QKB5_DIBLA, tr|A0A3P6RPY0|A0A3P6RPY0_DIBLA, tr|A0A3P7LFI8|A0A3P7LFI8_DIBLA, tr|A0A3P7LRJ9|A0A3P7LRJ9_DIBLA, tr|A0A3P7LVX5|A0A3P7LVX5_DIBLA, tr|A0A3P7LYP7|A0A3P7LYP7_DIBLA, tr|A0A3P7NXJ2|A0A3P7NXJ2_DIBLA, tr|A0A3P7NY83|A0A3P7NY83_DIBLA, tr|A0A3P7P1S8|A0A3P7P1S8_DIBLA, tr|A0A3P7P254|A0A3P7P254_DIBLA, tr|A0A3P7QN14|A0A3P7QN14_DIBLA		tr|U6J901|U6J901_ECHGR, tr|U6J9G0|U6J9G0_ECHGR, tr|W6UD46|W6UD46_ECHGR, tr|W6UE41|W6UE41_ECHGR, tr|W6V035|W6V035_ECHGR	tr|A0A068YFQ4|A0A068YFQ4_ECHMU, tr|A0A068YMX0|A0A068YMX0_ECHMU, tr|A0A087VX59|A0A087VX59_ECHMU, tr|A0A087VXL8|A0A087VXL8_ECHMU	tr|A0A0R3SRN7|A0A0R3SRN7_HYMDI, tr|A0A0R3SRN8|A0A0R3SRN8_HYMDI, tr|A0A0R3SSP8|A0A0R3SSP8_HYMDI, tr|A0A0R3SV58|A0A0R3SV58_HYMDI, tr|A0A0R3SVB4|A0A0R3SVB4_HYMDI, tr|A0A0R3SW90|A0A0R3SW90_HYMDI	tr|A0A0R3WJ35|A0A0R3WJ35_HYDTA, tr|A0A0R3WPL8|A0A0R3WPL8_HYDTA, tr|A0A0R3WQY4|A0A0R3WQY4_HYDTA, tr|A0A0R3X9L4|A0A0R3X9L4_HYDTA, tr|A0A0R3XA95|A0A0R3XA95_HYDTA, tr|A0A3P7EX33|A0A3P7EX33_HYDTA	tr|A0A0R3UCF6|A0A0R3UCF6_MESCO, tr|A0A0R3UGS4|A0A0R3UGS4_MESCO, tr|A0A0R3UM19|A0A0R3UM19_MESCO, tr|A0A0R3UM20|A0A0R3UM20_MESCO, tr|A0A158QUM4|A0A158QUM4_MESCO	tr|A0A0R3T0R8|A0A0R3T0R8_RODNA, tr|A0A0R3T451|A0A0R3T451_RODNA, tr|A0A0R3T5C6|A0A0R3T5C6_RODNA, tr|A0A0R3TRV6|A0A0R3TRV6_RODNA, tr|A0A3P7RZH0|A0A3P7RZH0_RODNA	tr|A0A0X3P090|A0A0X3P090_SCHSO, tr|A0A183STX9|A0A183STX9_SCHSO, tr|A0A183TAI9|A0A183TAI9_SCHSO, tr|A0A183TAS1|A0A183TAS1_SCHSO, tr|A0A183TG57|A0A183TG57_SCHSO, tr|A0A183THE1|A0A183THE1_SCHSO, tr|A0A183TRD2|A0A183TRD2_SCHSO	tr|A0A0R3VSM6|A0A0R3VSM6_TAEAS, tr|A0A0R3VT51|A0A0R3VT51_TAEAS, tr|A0A0R3VT52|A0A0R3VT52_TAEAS, tr|A0A0R3VVA2|A0A0R3VVA2_TAEAS, tr|A0A0R3VVT1|A0A0R3VVT1_TAEAS, tr|A0A3P6PHR6|A0A3P6PHR6_TAEAS	Tnyl_g04016_i1, Tnyl_g04016_i10, Tnyl_g04016_i2, Tnyl_g04016_i3, Tnyl_g04016_i4, Tnyl_g04016_i5, Tnyl_g04016_i6, Tnyl_g04016_i7, Tnyl_g04016_i8, Tnyl_g04016_i9	g3181.t1, g3183.t1, g3799.t1, g9401.t1, g9402.t1	MSTRG.11257.1.p1, MSTRG.3739.1.p1, MSTRG.3740.1.p1
OG0000149	tr|P91866|P91866_CAEEL											FAS_Tnyl_g00974_i1, FAS_Tnyl_g01084_i1, FAS_Tnyl_g01085_i1, FAS_Tnyl_g01086_i1, FAS_Tnyl_g01087_i5, FAS_Tnyl_g01089_i1, FAS_Tnyl_g01100_i1, FAS_Tnyl_g01526_i1, FAS_Tnyl_g11103_i1, FAS_Tnyl_g11570_i1, FAS_Tnyl_g11571_i1, FAS_Tnyl_g17198_i1, FASg013_i1, FASg014_i1, Tnyl_g00974_i2, Tnyl_g01085_i2, Tnyl_g01086_i2, Tnyl_g01086_i3, Tnyl_g01086_i4, Tnyl_g01086_i5, Tnyl_g01086_i6, Tnyl_g01087_i1, Tnyl_g0…
OG0000150		tr|A0A3P6QJF1|A0A3P6QJF1_DIBLA, tr|A0A3P6SR59|A0A3P6SR59_DIBLA, tr|A0A3P6TSB1|A0A3P6TSB1_DIBLA, tr|A0A3P7LJA8|A0A3P7LJA8_DIBLA, tr|A0A3P7LM17|A0A3P7LM17_DIBLA, tr|A0A3P7N9X1|A0A3P7N9X1_DIBLA, tr|A0A3P7P165|A0A3P7P165_DIBLA, tr|A0A3P7P6M4|A0A3P7P6M4_DIBLA, tr|A0A3P7PCR0|A0A3P7PCR0_DIBLA, tr|A0A3P7PIU2|A0A3P7PIU2_DIBLA, tr|A0A3P7QBX4|A0A3P7QBX4_DIBLA		tr|W6UR21|W6UR21_ECHGR, tr|W6USD6|W6USD6_ECHGR, tr|W6UU43|W6UU43_ECHGR	tr|A0A068Y6V4|A0A068Y6V4_ECHMU, tr|A0A087VXM0|A0A087VXM0_ECHMU, tr|A0A087VXZ7|A0A087VXZ7_ECHMU	tr|A0A0R3SBW4|A0A0R3SBW4_HYMDI, tr|A0A0R3SE94|A0A0R3SE94_HYMDI, tr|A0A0R3SER8|A0A0R3SER8_HYMDI, tr|A0A0R3SER9|A0A0R3SER9_HYMDI, tr|A0A0R3SKV4|A0A0R3SKV4_HYMDI, tr|A0A0R3SS78|A0A0R3SS78_HYMDI, tr|A0A3P6ZAK4|A0A3P6ZAK4_HYMDI	tr|A0A0R3WS52|A0A0R3WS52_HYDTA, tr|A0A0R3WUY8|A0A0R3WUY8_HYDTA, tr|A0A0R3X4C0|A0A0R3X4C0_HYDTA, tr|A0A0R3X4C1|A0A0R3X4C1_HYDTA, tr|A0A0R3X9Z6|A0A0R3X9Z6_HYDTA, tr|A0A3P7GB92|A0A3P7GB92_HYDTA, tr|A0A3P7GLP7|A0A3P7GLP7_HYDTA	tr|A0A0R3UDH8|A0A0R3UDH8_MESCO, tr|A0A0R3UDJ4|A0A0R3UDJ4_MESCO, tr|A0A0R3UDK8|A0A0R3UDK8_MESCO, tr|A0A0R3UGK5|A0A0R3UGK5_MESCO, tr|A0A158QUJ9|A0A158QUJ9_MESCO, tr|A0A3P6HXT0|A0A3P6HXT0_MESCO, tr|A0A3P6HYF2|A0A3P6HYF2_MESCO	tr|A0A0R3T0F9|A0A0R3T0F9_RODNA, tr|A0A0R3TCZ1|A0A0R3TCZ1_RODNA, tr|A0A0R3TF14|A0A0R3TF14_RODNA, tr|A0A0R3TQG0|A0A0R3TQG0_RODNA, tr|A0A0R3TSN3|A0A0R3TSN3_RODNA, tr|A0A0R3TSN4|A0A0R3TSN4_RODNA, tr|A0A0R3TX45|A0A0R3TX45_RODNA	tr|A0A183SLI3|A0A183SLI3_SCHSO, tr|A0A183T4C8|A0A183T4C8_SCHSO, tr|A0A183THY2|A0A183THY2_SCHSO, tr|A0A183TJP6|A0A183TJP6_SCHSO, tr|A0A183TJR2|A0A183TJR2_SCHSO, tr|A0A183TP86|A0A183TP86_SCHSO, tr|A0A3P7EWL9|A0A3P7EWL9_SCHSO	tr|A0A0R3VVZ3|A0A0R3VVZ3_TAEAS, tr|A0A0R3VX12|A0A0R3VX12_TAEAS, tr|A0A0R3VZX9|A0A0R3VZX9_TAEAS, tr|A0A0R3W0C9|A0A0R3W0C9_TAEAS, tr|A0A0R3W7P9|A0A0R3W7P9_TAEAS, tr|A0A158R8Y3|A0A158R8Y3_TAEAS	Tnyl_g10913_i1, Tnyl_g10913_i2	g7064.t1, g7064.t2, g7064.t3, g7064.t4, g7066.t1, g7066.t2, g7066.t3, g8758.t1	MSTRG.10428.1.p1, MSTRG.10428.2.p1, MSTRG.10428.3.p1, MSTRG.10428.4.p1, MSTRG.8389.1.p1, MSTRG.8389.2.p1, MSTRG.8389.2.p2, MSTRG.8389.3.p1, MSTRG.8389.4.p1, MSTRG.8391.1.p1, MSTRG.8391.2.p1, MSTRG.8391.3.p1
OG0000151	sp|G5EFJ9|UN103_CAEEL, tr|A0A8D7ZEP4|A0A8D7ZEP4_CAEEL, tr|A0A8D7ZEU0|A0A8D7ZEU0_CAEEL, tr|A0A8D7ZEX1|A0A8D7ZEX1_CAEEL, tr|A0A8D7ZEY3|A0A8D7ZEY3_CAEEL, tr|A0A8D7ZF36|A0A8D7ZF36_CAEEL, tr|A0A8D7ZGA2|A0A8D7ZGA2_CAEEL, tr|A0A8D7ZGB1|A0A8D7ZGB1_CAEEL, tr|A0A8D7ZGL5|A0A8D7ZGL5_CAEEL, tr|A0A8D8EJ82|A0A8D8EJ82_CAEEL	tr|A0A3P6TU26|A0A3P6TU26_DIBLA				tr|A0A0R3SU21|A0A0R3SU21_HYMDI	tr|A0A0R3WS66|A0A0R3WS66_HYDTA, tr|A0A0R3WUS0|A0A0R3WUS0_HYDTA, tr|A0A0R3WYS3|A0A0R3WYS3_HYDTA		tr|A0A0R3TN95|A0A0R3TN95_RODNA	tr|A0A3P7DM14|A0A3P7DM14_SCHSO	tr|A0A0R3W4B6|A0A0R3W4B6_TAEAS	Tnyl_g10536_i1, Tnyl_g10536_i10, Tnyl_g10536_i11, Tnyl_g10536_i12, Tnyl_g10536_i13, Tnyl_g10536_i14, Tnyl_g10536_i15, Tnyl_g10536_i16, Tnyl_g10536_i17, Tnyl_g10536_i18, Tnyl_g10536_i19, Tnyl_g10536_i2, Tnyl_g10536_i20, Tnyl_g10536_i21, Tnyl_g10536_i22, Tnyl_g10536_i23, Tnyl_g10536_i24, Tnyl_g10536_i25, Tnyl_g10536_i26, Tnyl_g10536_i27, Tnyl_g10536_i28, Tnyl_g10536_i29, Tnyl_g10536_i3, Tnyl_g10536…	g2491.t3	MSTRG.2904.10.p10, MSTRG.2904.10.p3, MSTRG.2904.11.p2, MSTRG.2904.12.p14, MSTRG.2904.3.p11, MSTRG.2904.3.p3, MSTRG.2904.4.p18, MSTRG.2904.4.p7, MSTRG.2904.5.p17, MSTRG.2904.5.p6, MSTRG.2904.6.p3, MSTRG.2904.6.p7, MSTRG.2904.6.p8, MSTRG.2904.7.p10, MSTRG.2904.7.p3, MSTRG.2904.7.p7, MSTRG.2904.8.p4, MSTRG.2904.9.p18, MSTRG.2904.9.p5
OG0000152	sp|Q10916|ASM1_CAEEL, sp|Q9UAY4|ASM3_CAEEL, tr|G8JY85|G8JY85_CAEEL	tr|A0A3P6PF93|A0A3P6PF93_DIBLA, tr|A0A3P6U0V7|A0A3P6U0V7_DIBLA	tr|A0A915EVH2|A0A915EVH2_9CEST, tr|A0A915EXY3|A0A915EXY3_9CEST, tr|A0A915F0I3|A0A915F0I3_9CEST	tr|U6J8M9|U6J8M9_ECHGR, tr|W6U056|W6U056_ECHGR, tr|W6U059|W6U059_ECHGR, tr|W6U0D0|W6U0D0_ECHGR, tr|W6U1Q6|W6U1Q6_ECHGR, tr|W6U1Y9|W6U1Y9_ECHGR, tr|W6U212|W6U212_ECHGR, tr|W6U2X8|W6U2X8_ECHGR, tr|W6U307|W6U307_ECHGR, tr|W6UAJ6|W6UAJ6_ECHGR, tr|W6UM41|W6UM41_ECHGR	tr|A0A068YEW7|A0A068YEW7_ECHMU, tr|A0A068YEX3|A0A068YEX3_ECHMU, tr|A0A068YEX8|A0A068YEX8_ECHMU, tr|A0A068YJK1|A0A068YJK1_ECHMU, tr|A0A068YMD6|A0A068YMD6_ECHMU, tr|A0A068YME1|A0A068YME1_ECHMU, tr|A0A068YME7|A0A068YME7_ECHMU, tr|A0A068YMM3|A0A068YMM3_ECHMU, tr|A0A068YMM9|A0A068YMM9_ECHMU, tr|A0A068YMN3|A0A068YMN3_ECHMU	tr|A0A0R3S8Y9|A0A0R3S8Y9_HYMDI, tr|A0A0R3S8Z0|A0A0R3S8Z0_HYMDI, tr|A0A0R3SHR0|A0A0R3SHR0_HYMDI, tr|A0A3P6YRF9|A0A3P6YRF9_HYMDI	tr|A0A0R3WI47|A0A0R3WI47_HYDTA, tr|A0A0R3WMF6|A0A0R3WMF6_HYDTA, tr|A0A0R3WNT4|A0A0R3WNT4_HYDTA, tr|A0A0R3WPP5|A0A0R3WPP5_HYDTA, tr|A0A0R3WPV2|A0A0R3WPV2_HYDTA, tr|A0A0R3WRN4|A0A0R3WRN4_HYDTA, tr|A0A0R3X6G4|A0A0R3X6G4_HYDTA, tr|A0A3P7E7M3|A0A3P7E7M3_HYDTA, tr|A0A3P7EPM5|A0A3P7EPM5_HYDTA	tr|A0A0R3UM61|A0A0R3UM61_MESCO	tr|A0A0R3TKA2|A0A0R3TKA2_RODNA, tr|A0A0R3TKA3|A0A0R3TKA3_RODNA, tr|A0A158QHL1|A0A158QHL1_RODNA	tr|A0A3P7CC14|A0A3P7CC14_SCHSO	tr|A0A0R3VTV1|A0A0R3VTV1_TAEAS, tr|A0A0R3VUU2|A0A0R3VUU2_TAEAS, tr|A0A0R3VUU3|A0A0R3VUU3_TAEAS, tr|A0A0R3VWW9|A0A0R3VWW9_TAEAS, tr|A0A0R3WAV7|A0A0R3WAV7_TAEAS, tr|A0A0R3WAV8|A0A0R3WAV8_TAEAS, tr|A0A158RA68|A0A158RA68_TAEAS, tr|A0A3P6NVI5|A0A3P6NVI5_TAEAS		g3675.t1, g3675.t2, g3678.t1, g3678.t2, g3801.t1, g3803.t1, g3803.t2, g9395.t1, g9395.t2	MSTRG.11250.1.p1, MSTRG.11250.2.p1, MSTRG.11250.3.p1, MSTRG.11250.4.p1, MSTRG.11250.4.p2, MSTRG.11250.5.p1, MSTRG.11250.5.p2, MSTRG.11250.6.p1, MSTRG.11250.7.p1, MSTRG.11250.7.p2, MSTRG.11250.8.p1, MSTRG.11250.8.p2, MSTRG.4319.1.p1, MSTRG.4322.1.p1, MSTRG.4496.1.p1, MSTRG.4497.1.p1
OG0000153	sp|V6CLA2|HECD1_CAEEL, tr|V6CIS4|V6CIS4_CAEEL, tr|V6CIS8|V6CIS8_CAEEL, tr|V6CJX7|V6CJX7_CAEEL, tr|V6CL74|V6CL74_CAEEL, tr|V6CL75|V6CL75_CAEEL, tr|V6CLA7|V6CLA7_CAEEL, tr|V6CLC0|V6CLC0_CAEEL	tr|A0A3P6P4U1|A0A3P6P4U1_DIBLA, tr|A0A3P6QA78|A0A3P6QA78_DIBLA, tr|A0A3P6RBH2|A0A3P6RBH2_DIBLA, tr|A0A3P6TGM5|A0A3P6TGM5_DIBLA, tr|A0A3P7LAS9|A0A3P7LAS9_DIBLA, tr|A0A3P7LAT9|A0A3P7LAT9_DIBLA, tr|A0A3P7LED8|A0A3P7LED8_DIBLA, tr|A0A3P7LI30|A0A3P7LI30_DIBLA, tr|A0A3P7LYW6|A0A3P7LYW6_DIBLA, tr|A0A3P7MG55|A0A3P7MG55_DIBLA, tr|A0A3P7N653|A0A3P7N653_DIBLA, tr|A0A3P7NSN8|A0A3P7NSN8_DIBLA, tr|A0A3P7NUX4|A…	tr|A0A915F0H6|A0A915F0H6_9CEST	tr|W6U2Z1|W6U2Z1_ECHGR, tr|W6UPZ2|W6UPZ2_ECHGR, tr|W6VCV5|W6VCV5_ECHGR	tr|A0A068XZH0|A0A068XZH0_ECHMU, tr|A0A068YBA0|A0A068YBA0_ECHMU	tr|A0A0R3S9A3|A0A0R3S9A3_HYMDI, tr|A0A0R3SDI4|A0A0R3SDI4_HYMDI, tr|A0A0R3SFB4|A0A0R3SFB4_HYMDI, tr|A0A0R3SIA5|A0A0R3SIA5_HYMDI, tr|A0A0R3SLR4|A0A0R3SLR4_HYMDI, tr|A0A0R3SNI7|A0A0R3SNI7_HYMDI, tr|A0A0R3SNI8|A0A0R3SNI8_HYMDI, tr|A0A0R3SNR6|A0A0R3SNR6_HYMDI, tr|A0A0R3SWI2|A0A0R3SWI2_HYMDI, tr|A0A3P6WC15|A0A3P6WC15_HYMDI	tr|A0A0R3WS11|A0A0R3WS11_HYDTA, tr|A0A0R3WYJ3|A0A0R3WYJ3_HYDTA, tr|A0A0R3XAN9|A0A0R3XAN9_HYDTA, tr|A0A158REC5|A0A158REC5_HYDTA, tr|A0A3P7FMD4|A0A3P7FMD4_HYDTA	tr|A0A0R3ULD5|A0A0R3ULD5_MESCO, tr|A0A158QTU0|A0A158QTU0_MESCO	tr|A0A0R3T4I7|A0A0R3T4I7_RODNA, tr|A0A0R3TB32|A0A0R3TB32_RODNA, tr|A0A0R3TBG6|A0A0R3TBG6_RODNA, tr|A0A0R3TTT4|A0A0R3TTT4_RODNA, tr|A0A0R3TXZ5|A0A0R3TXZ5_RODNA, tr|A0A0R3TYH0|A0A0R3TYH0_RODNA, tr|A0A3P7T5N1|A0A3P7T5N1_RODNA	tr|A0A183SAH1|A0A183SAH1_SCHSO, tr|A0A183SMW3|A0A183SMW3_SCHSO, tr|A0A183SMW9|A0A183SMW9_SCHSO, tr|A0A183SNM9|A0A183SNM9_SCHSO, tr|A0A3P7CD32|A0A3P7CD32_SCHSO, tr|A0A3P7DSH4|A0A3P7DSH4_SCHSO	tr|A0A0R3WBT2|A0A0R3WBT2_TAEAS, tr|A0A158R9R2|A0A158R9R2_TAEAS	Ankyrin_Tnyl_g14535_i5, Tnyl_g14535_i1, Tnyl_g14535_i10, Tnyl_g14535_i2, Tnyl_g14535_i3, Tnyl_g14535_i4, Tnyl_g14535_i6, Tnyl_g14535_i7, Tnyl_g14535_i8, Tnyl_g14535_i9	g4446.t1, g815.t1, g815.t2, g8388.t1, g8388.t2	MSTRG.5258.1.p1, MSTRG.931.1.p1, MSTRG.932.1.p1, MSTRG.932.2.p1
OG0000154		tr|A0A3P7KV07|A0A3P7KV07_DIBLA, tr|A0A3P7NUB0|A0A3P7NUB0_DIBLA, tr|A0A3P7NUE0|A0A3P7NUE0_DIBLA	tr|A0A915EYT2|A0A915EYT2_9CEST, tr|A0A915F051|A0A915F051_9CEST	tr|W6U3Z7|W6U3Z7_ECHGR, tr|W6U9K2|W6U9K2_ECHGR, tr|W6UC23|W6UC23_ECHGR, tr|W6UGZ4|W6UGZ4_ECHGR, tr|W6UYI4|W6UYI4_ECHGR, tr|W6V2L9|W6V2L9_ECHGR	tr|A0A068Y0G4|A0A068Y0G4_ECHMU, tr|A0A068Y378|A0A068Y378_ECHMU, tr|A0A0S4MLW7|A0A0S4MLW7_ECHMU	tr|A0A0R3SSQ3|A0A0R3SSQ3_HYMDI, tr|A0A158QC00|A0A158QC00_HYMDI, tr|A0A3P6ZFH1|A0A3P6ZFH1_HYMDI	tr|A0A0R3WJU7|A0A0R3WJU7_HYDTA, tr|A0A0R3WN78|A0A0R3WN78_HYDTA, tr|A0A0R3WND0|A0A0R3WND0_HYDTA, tr|A0A0R3WPY7|A0A0R3WPY7_HYDTA, tr|A0A0R3WQF4|A0A0R3WQF4_HYDTA, tr|A0A0R3WRB1|A0A0R3WRB1_HYDTA, tr|A0A0R3WSV1|A0A0R3WSV1_HYDTA, tr|A0A0R3WTH7|A0A0R3WTH7_HYDTA, tr|A0A0R3WV48|A0A0R3WV48_HYDTA, tr|A0A0R3WVM3|A0A0R3WVM3_HYDTA, tr|A0A0R3WX44|A0A0R3WX44_HYDTA, tr|A0A0R3WXS4|A0A0R3WXS4_HYDTA, tr|A0A0R3WXS9|A…	tr|A0A0R3UCV2|A0A0R3UCV2_MESCO, tr|A0A0R3UDC2|A0A0R3UDC2_MESCO, tr|A0A0R3UFD9|A0A0R3UFD9_MESCO, tr|A0A0R3UR42|A0A0R3UR42_MESCO, tr|A0A0R3URA8|A0A0R3URA8_MESCO, tr|A0A0R3URG1|A0A0R3URG1_MESCO, tr|A0A0R3URH7|A0A0R3URH7_MESCO, tr|A0A158QSY0|A0A158QSY0_MESCO, tr|A0A158QVQ5|A0A158QVQ5_MESCO	tr|A0A0R3TPZ5|A0A0R3TPZ5_RODNA	tr|A0A183SP26|A0A183SP26_SCHSO, tr|A0A183T4U9|A0A183T4U9_SCHSO, tr|A0A183T539|A0A183T539_SCHSO, tr|A0A183TBW3|A0A183TBW3_SCHSO, tr|A0A183TI07|A0A183TI07_SCHSO, tr|A0A183TM18|A0A183TM18_SCHSO, tr|A0A183TSC2|A0A183TSC2_SCHSO, tr|A0A183TT97|A0A183TT97_SCHSO	tr|A0A0R3VX17|A0A0R3VX17_TAEAS, tr|A0A0R3VX70|A0A0R3VX70_TAEAS, tr|A0A0R3VY99|A0A0R3VY99_TAEAS, tr|A0A0R3VYI3|A0A0R3VYI3_TAEAS, tr|A0A0R3VYM7|A0A0R3VYM7_TAEAS, tr|A0A0R3VZH6|A0A0R3VZH6_TAEAS, tr|A0A0R3W062|A0A0R3W062_TAEAS, tr|A0A0R3WAV5|A0A0R3WAV5_TAEAS, tr|A0A0R3WEB8|A0A0R3WEB8_TAEAS, tr|A0A0R3WED3|A0A0R3WED3_TAEAS, tr|A0A0R3WEJ7|A0A0R3WEJ7_TAEAS, tr|A0A0R3WEN0|A0A0R3WEN0_TAEAS, tr|A0A0R3WFI4|A…
OG0000155		tr|A0A3P7L0R7|A0A3P7L0R7_DIBLA, tr|A0A3P7LFM3|A0A3P7LFM3_DIBLA, tr|A0A3P7NDB6|A0A3P7NDB6_DIBLA, tr|A0A3P7NIJ2|A0A3P7NIJ2_DIBLA								tr|A0A183S7W6|A0A183S7W6_SCHSO, tr|A0A183S816|A0A183S816_SCHSO, tr|A0A183S8I7|A0A183S8I7_SCHSO, tr|A0A183S921|A0A183S921_SCHSO, tr|A0A183S929|A0A183S929_SCHSO, tr|A0A183S9T2|A0A183S9T2_SCHSO, tr|A0A183SA15|A0A183SA15_SCHSO, tr|A0A183SAA6|A0A183SAA6_SCHSO, tr|A0A183SAC4|A0A183SAC4_SCHSO, tr|A0A183SAW4|A0A183SAW4_SCHSO, tr|A0A183SAY8|A0A183SAY8_SCHSO, tr|A0A183SBA6|A0A183SBA6_SCHSO, tr|A0A183SEN0|A…
OG0000156	tr|G3MVG9|G3MVG9_CAEEL, tr|Q18761|Q18761_CAEEL	tr|A0A3P6RD94|A0A3P6RD94_DIBLA, tr|A0A3P7LHN5|A0A3P7LHN5_DIBLA, tr|A0A3P7LIR7|A0A3P7LIR7_DIBLA, tr|A0A3P7LT17|A0A3P7LT17_DIBLA, tr|A0A3P7LZ07|A0A3P7LZ07_DIBLA, tr|A0A3P7NAY1|A0A3P7NAY1_DIBLA, tr|A0A3P7NKD8|A0A3P7NKD8_DIBLA	tr|A0A915EW94|A0A915EW94_9CEST, tr|A0A915EXC1|A0A915EXC1_9CEST	tr|C7SCV7|C7SCV7_ECHGR, tr|U6J993|U6J993_ECHGR, tr|U6JBF4|U6JBF4_ECHGR, tr|U6JFY2|U6JFY2_ECHGR, tr|U6JFY7|U6JFY7_ECHGR, tr|W6U6W9|W6U6W9_ECHGR, tr|W6UDK1|W6UDK1_ECHGR, tr|W6UIF9|W6UIF9_ECHGR, tr|W6USI7|W6USI7_ECHGR, tr|W6UWN9|W6UWN9_ECHGR	tr|A0A068Y7A8|A0A068Y7A8_ECHMU, tr|A0A068YFP6|A0A068YFP6_ECHMU, tr|A0A068YGC1|A0A068YGC1_ECHMU, tr|A0A068YGC3|A0A068YGC3_ECHMU, tr|A0A068YK06|A0A068YK06_ECHMU, tr|A0A068YN91|A0A068YN91_ECHMU, tr|A0A068YN95|A0A068YN95_ECHMU, tr|A0A068YNL9|A0A068YNL9_ECHMU, tr|A0A0S4MQ29|A0A0S4MQ29_ECHMU, tr|U6I3L7|U6I3L7_ECHMU	tr|A0A0R3SSW7|A0A0R3SSW7_HYMDI, tr|A0A0R3SX64|A0A0R3SX64_HYMDI	tr|A0A0R3WNK0|A0A0R3WNK0_HYDTA, tr|A0A0R3WTG4|A0A0R3WTG4_HYDTA, tr|A0A0R3WWN2|A0A0R3WWN2_HYDTA, tr|A0A0R3X360|A0A0R3X360_HYDTA, tr|A0A0R3X361|A0A0R3X361_HYDTA, tr|A0A0R3X362|A0A0R3X362_HYDTA, tr|A0A0R3X7D8|A0A0R3X7D8_HYDTA	tr|A0A0R3U5G4|A0A0R3U5G4_MESCO, tr|A0A0R3U6K2|A0A0R3U6K2_MESCO, tr|A0A0R3UBB4|A0A0R3UBB4_MESCO	tr|A0A0R3TEQ3|A0A0R3TEQ3_RODNA, tr|A0A0R3TRZ8|A0A0R3TRZ8_RODNA, tr|A0A0R3TX35|A0A0R3TX35_RODNA, tr|A0A3P7V2K0|A0A3P7V2K0_RODNA	tr|A0A183SHP3|A0A183SHP3_SCHSO, tr|A0A3P7C5T1|A0A3P7C5T1_SCHSO, tr|A0A3P7CGK4|A0A3P7CGK4_SCHSO	tr|A0A0R3W600|A0A0R3W600_TAEAS, tr|A0A0R3WAZ9|A0A0R3WAZ9_TAEAS, tr|A0A0R3WB00|A0A0R3WB00_TAEAS, tr|A0A0R3WB01|A0A0R3WB01_TAEAS, tr|A0A0R3WB02|A0A0R3WB02_TAEAS, tr|A0A0R3WB03|A0A0R3WB03_TAEAS, tr|A0A0R3WBM8|A0A0R3WBM8_TAEAS, tr|A0A0R3WBP8|A0A0R3WBP8_TAEAS, tr|A0A0R3WBP9|A0A0R3WBP9_TAEAS		g10116.t1, g10249.t1, g10249.t2, g10250.t1, g11917.t1, g12188.t1, g12602.t1, g3377.t1, g7579.t1, g7580.t1, g7581.t1, g9390.t1	MSTRG.12304.1.p7, MSTRG.12304.2.p1, MSTRG.14831.1.p1, MSTRG.3976.1.p1, MSTRG.9012.1.p1, MSTRG.9013.1.p1, MSTRG.9014.1.p1, MSTRG.9014.2.p3
OG0000157	sp|Q9U2G5|MRP7_CAEEL, tr|G5EFP3|G5EFP3_CAEEL, tr|Q19048|Q19048_CAEEL, tr|Q20943|Q20943_CAEEL, tr|Q3S1M2|Q3S1M2_CAEEL, tr|Q7YZW1|Q7YZW1_CAEEL, tr|Q8MQ16|Q8MQ16_CAEEL, tr|Q95QE2|Q95QE2_CAEEL, tr|Q9XW61|Q9XW61_CAEEL	tr|A0A3P6QLK2|A0A3P6QLK2_DIBLA, tr|A0A3P6RRJ5|A0A3P6RRJ5_DIBLA, tr|A0A3P6S843|A0A3P6S843_DIBLA, tr|A0A3P6UI33|A0A3P6UI33_DIBLA, tr|A0A3P7KZ72|A0A3P7KZ72_DIBLA, tr|A0A3P7LKP2|A0A3P7LKP2_DIBLA, tr|A0A3P7LVM8|A0A3P7LVM8_DIBLA, tr|A0A3P7LVU5|A0A3P7LVU5_DIBLA, tr|A0A3P7LWP5|A0A3P7LWP5_DIBLA, tr|A0A3P7N926|A0A3P7N926_DIBLA, tr|A0A3P7NHR3|A0A3P7NHR3_DIBLA, tr|A0A3P7PEU6|A0A3P7PEU6_DIBLA, tr|A0A3P7RNW6|A…		tr|W6U5W6|W6U5W6_ECHGR, tr|W6UB54|W6UB54_ECHGR	tr|A0A068Y1C8|A0A068Y1C8_ECHMU	tr|A0A158QE93|A0A158QE93_HYMDI	tr|A0A0R3WTJ3|A0A0R3WTJ3_HYDTA, tr|A0A0R3WWU7|A0A0R3WWU7_HYDTA, tr|A0A0R3WXQ9|A0A0R3WXQ9_HYDTA, tr|A0A0R3X0R0|A0A0R3X0R0_HYDTA	tr|A0A0R3U6A8|A0A0R3U6A8_MESCO, tr|A0A0R3U6A9|A0A0R3U6A9_MESCO, tr|A0A0R3U921|A0A0R3U921_MESCO, tr|A0A0R3U922|A0A0R3U922_MESCO, tr|A0A0R3U923|A0A0R3U923_MESCO, tr|A0A0R3UR62|A0A0R3UR62_MESCO, tr|A0A158QSA7|A0A158QSA7_MESCO, tr|A0A3P6HIZ0|A0A3P6HIZ0_MESCO, tr|A0A3P6HSG5|A0A3P6HSG5_MESCO	tr|A0A0R3TFF6|A0A0R3TFF6_RODNA, tr|A0A0R3U0Q4|A0A0R3U0Q4_RODNA, tr|A0A3P7S6W0|A0A3P7S6W0_RODNA, tr|A0A3P7SML1|A0A3P7SML1_RODNA, tr|A0A3P7T3T0|A0A3P7T3T0_RODNA, tr|A0A3P7VUV0|A0A3P7VUV0_RODNA	tr|A0A183SPU3|A0A183SPU3_SCHSO, tr|A0A183ST44|A0A183ST44_SCHSO, tr|A0A183T4H5|A0A183T4H5_SCHSO, tr|A0A183T933|A0A183T933_SCHSO, tr|A0A183TI41|A0A183TI41_SCHSO, tr|A0A183TJ07|A0A183TJ07_SCHSO, tr|A0A3P7C525|A0A3P7C525_SCHSO, tr|A0A3P7EJG4|A0A3P7EJG4_SCHSO, tr|A0A3P7F424|A0A3P7F424_SCHSO	tr|A0A0R3VVG0|A0A0R3VVG0_TAEAS, tr|A0A0R3VVG1|A0A0R3VVG1_TAEAS, tr|A0A0R3WEN6|A0A0R3WEN6_TAEAS	Tnyl_g00022_i1, Tnyl_g00022_i10, Tnyl_g00022_i11, Tnyl_g00022_i12, Tnyl_g00022_i13, Tnyl_g00022_i14, Tnyl_g00022_i15, Tnyl_g00022_i16, Tnyl_g00022_i17, Tnyl_g00022_i18, Tnyl_g00022_i19, Tnyl_g00022_i2, Tnyl_g00022_i20, Tnyl_g00022_i3, Tnyl_g00022_i4, Tnyl_g00022_i5, Tnyl_g00022_i6, Tnyl_g00022_i7, Tnyl_g00022_i8, Tnyl_g00022_i9	g6444.t1	MSTRG.7646.1.p1
OG0000158	sp|Q22397|AAT6_CAEEL, tr|H2KZG9|H2KZG9_CAEEL, tr|O44832|O44832_CAEEL, tr|Q19151|Q19151_CAEEL, tr|Q94197|Q94197_CAEEL	tr|A0A3P6TYM4|A0A3P6TYM4_DIBLA, tr|A0A3P7LU28|A0A3P7LU28_DIBLA, tr|A0A3P7LV29|A0A3P7LV29_DIBLA, tr|A0A3P7NVE5|A0A3P7NVE5_DIBLA	tr|A0A915EUB3|A0A915EUB3_9CEST	tr|W6U114|W6U114_ECHGR, tr|W6U155|W6U155_ECHGR, tr|W6UA08|W6UA08_ECHGR, tr|W6UMW5|W6UMW5_ECHGR, tr|W6USK7|W6USK7_ECHGR, tr|W6UUC1|W6UUC1_ECHGR	tr|A0A068Y9M6|A0A068Y9M6_ECHMU, tr|A0A068YC92|A0A068YC92_ECHMU, tr|A0A068YDY4|A0A068YDY4_ECHMU, tr|A0A068YGP3|A0A068YGP3_ECHMU, tr|A0A068YH18|A0A068YH18_ECHMU, tr|A0A068YH22|A0A068YH22_ECHMU, tr|A0A087VZC8|A0A087VZC8_ECHMU	tr|A0A0R3SBI7|A0A0R3SBI7_HYMDI, tr|A0A0R3SFJ8|A0A0R3SFJ8_HYMDI, tr|A0A0R3SJW6|A0A0R3SJW6_HYMDI, tr|A0A0R3SN09|A0A0R3SN09_HYMDI, tr|A0A0R3SS12|A0A0R3SS12_HYMDI, tr|A0A3P6ZF01|A0A3P6ZF01_HYMDI	tr|A0A0R3WIP1|A0A0R3WIP1_HYDTA, tr|A0A0R3WVE3|A0A0R3WVE3_HYDTA, tr|A0A0R3WYF0|A0A0R3WYF0_HYDTA, tr|A0A0R3WZ29|A0A0R3WZ29_HYDTA, tr|A0A0R3X4I7|A0A0R3X4I7_HYDTA, tr|A0A0R3X7S1|A0A0R3X7S1_HYDTA, tr|A0A3P7FAX8|A0A3P7FAX8_HYDTA	tr|A0A0R3UAN2|A0A0R3UAN2_MESCO, tr|A0A0R3UDP3|A0A0R3UDP3_MESCO, tr|A0A3P6GTQ0|A0A3P6GTQ0_MESCO	tr|A0A0R3T3G6|A0A0R3T3G6_RODNA, tr|A0A0R3TJ53|A0A0R3TJ53_RODNA, tr|A0A0R3TUI0|A0A0R3TUI0_RODNA, tr|A0A0R3TXZ6|A0A0R3TXZ6_RODNA, tr|A0A3P7U444|A0A3P7U444_RODNA	tr|A0A183T354|A0A183T354_SCHSO, tr|A0A183T5B4|A0A183T5B4_SCHSO	tr|A0A0R3WBP1|A0A0R3WBP1_TAEAS, tr|A0A0R3WBP2|A0A0R3WBP2_TAEAS, tr|A0A0R3WFD9|A0A0R3WFD9_TAEAS, tr|A0A158R9Z0|A0A158R9Z0_TAEAS	Tnyl_g01090_i1, Tnyl_g01090_i2, Tnyl_g01090_i3, Tnyl_g01090_i4, Tnyl_g01090_i5, Tnyl_g01090_i6, Tnyl_g03073_i1, Tnyl_g03073_i2, Tnyl_g03073_i3, Tnyl_g03073_i4, Tnyl_g03073_i5, Tnyl_g03073_i6, Tnyl_g03073_i7, Tnyl_g10181_i1, Tnyl_g10181_i2, Tnyl_g10181_i3, Tnyl_g10181_i4, Tnyl_g10181_i5, Tnyl_g10181_i6, Tnyl_g16162_i1, Tnyl_g16162_i2, Tnyl_g16162_i3	g4309.t1, g4310.t1, g4310.t2, g9434.t1	MSTRG.11289.1.p1, MSTRG.5093.1.p1, MSTRG.5095.1.p1
OG0000159	sp|O01812|FABP6_CAEEL, sp|O01814|FABP5_CAEEL, sp|O02323|FABP7_CAEEL, sp|O02324|FABP8_CAEEL, sp|Q965W1|FABP9_CAEEL, tr|Q3LFN1|Q3LFN1_CAEEL	tr|A0A3P6PWQ5|A0A3P6PWQ5_DIBLA, tr|A0A3P6QI44|A0A3P6QI44_DIBLA, tr|A0A3P7LC39|A0A3P7LC39_DIBLA, tr|A0A3P7NV34|A0A3P7NV34_DIBLA, tr|A0A3P7P6E0|A0A3P7P6E0_DIBLA, tr|A0A3P7P6G6|A0A3P7P6G6_DIBLA, tr|A0A3P7REU8|A0A3P7REU8_DIBLA, tr|A0A3P7RXS1|A0A3P7RXS1_DIBLA		tr|U6JF28|U6JF28_ECHGR, tr|U6JF40|U6JF40_ECHGR, tr|W6UFM4|W6UFM4_ECHGR, tr|W6UGV8|W6UGV8_ECHGR	tr|A0A068Y109|A0A068Y109_ECHMU, tr|A0A068Y4R3|A0A068Y4R3_ECHMU, tr|A0A068Y7L1|A0A068Y7L1_ECHMU	tr|A0A0R3SG01|A0A0R3SG01_HYMDI, tr|A0A0R3SH21|A0A0R3SH21_HYMDI, tr|A0A0R3SJ88|A0A0R3SJ88_HYMDI, tr|A0A0R3SKZ0|A0A0R3SKZ0_HYMDI, tr|A0A0R3SXN6|A0A0R3SXN6_HYMDI, tr|A0A3P6Z5E0|A0A3P6Z5E0_HYMDI	tr|A0A0R3WPP2|A0A0R3WPP2_HYDTA, tr|A0A0R3X003|A0A0R3X003_HYDTA, tr|A0A0R3X9K4|A0A0R3X9K4_HYDTA, tr|A0A0R3XDH5|A0A0R3XDH5_HYDTA	tr|A0A0R3U5P5|A0A0R3U5P5_MESCO, tr|A0A0R3U738|A0A0R3U738_MESCO, tr|A0A0R3U739|A0A0R3U739_MESCO, tr|A0A0R3U740|A0A0R3U740_MESCO, tr|A0A0R3UAJ9|A0A0R3UAJ9_MESCO, tr|A0A0R3UAT4|A0A0R3UAT4_MESCO, tr|A0A0R3UAT5|A0A0R3UAT5_MESCO, tr|A0A0R3UC98|A0A0R3UC98_MESCO, tr|A0A0R3UC99|A0A0R3UC99_MESCO, tr|A0A0R3UD23|A0A0R3UD23_MESCO, tr|A0A0R3UD39|A0A0R3UD39_MESCO, tr|A0A0R3UDE0|A0A0R3UDE0_MESCO, tr|A0A3P6HN34|A…	tr|A0A0R3T7N4|A0A0R3T7N4_RODNA, tr|A0A0R3TIF4|A0A0R3TIF4_RODNA, tr|A0A0R3TV03|A0A0R3TV03_RODNA, tr|A0A0R3TWQ5|A0A0R3TWQ5_RODNA, tr|A0A0R3TZV1|A0A0R3TZV1_RODNA, tr|A0A0R3U044|A0A0R3U044_RODNA, tr|A0A158QJI9|A0A158QJI9_RODNA, tr|A0A3P7W5U2|A0A3P7W5U2_RODNA	tr|A0A183TCA4|A0A183TCA4_SCHSO, tr|A0A183TCA5|A0A183TCA5_SCHSO, tr|A0A183TJJ7|A0A183TJJ7_SCHSO, tr|A0A183TU28|A0A183TU28_SCHSO	tr|A0A0R3VSL5|A0A0R3VSL5_TAEAS, tr|A0A0R3VSL6|A0A0R3VSL6_TAEAS, tr|A0A0R3VSR8|A0A0R3VSR8_TAEAS, tr|A0A0R3VYI8|A0A0R3VYI8_TAEAS	Tnyl_g02121_i1, Tnyl_g02121_i2, Tnyl_g16593_i1	g3382.t1, g3389.t1, g3389.t2, g3389.t3, g3392.t1, g3394.t1, g3397.t1, g3398.t1, g3399.t1	MSTRG.3980.1.p1, MSTRG.3989.1.p1, MSTRG.3990.1.p1, MSTRG.3993.1.p1, MSTRG.3994.1.p1, MSTRG.3995.1.p1, MSTRG.3996.1.p1
OG0000160	sp|G5ECY0|DLG1_CAEEL	tr|A0A3P7M2D5|A0A3P7M2D5_DIBLA, tr|A0A3P7NS58|A0A3P7NS58_DIBLA		tr|W6UY62|W6UY62_ECHGR, tr|W6V814|W6V814_ECHGR	tr|A0A068Y4J7|A0A068Y4J7_ECHMU, tr|A0A087W1Z0|A0A087W1Z0_ECHMU	tr|A0A0R3SHH5|A0A0R3SHH5_HYMDI, tr|A0A3P7BGC1|A0A3P7BGC1_HYMDI, tr|A0A3P7BID8|A0A3P7BID8_HYMDI	tr|A0A0R3WN14|A0A0R3WN14_HYDTA, tr|A0A0R3WPT2|A0A0R3WPT2_HYDTA, tr|A0A0R3WVJ1|A0A0R3WVJ1_HYDTA, tr|A0A0R3X7G9|A0A0R3X7G9_HYDTA, tr|A0A0R3XDB0|A0A0R3XDB0_HYDTA	tr|A0A0R3U365|A0A0R3U365_MESCO, tr|A0A158QTM5|A0A158QTM5_MESCO, tr|A0A158QUR1|A0A158QUR1_MESCO	tr|A0A0R3SZX3|A0A0R3SZX3_RODNA, tr|A0A0R3T5B2|A0A0R3T5B2_RODNA, tr|A0A0R3TWC2|A0A0R3TWC2_RODNA, tr|A0A158QGH2|A0A158QGH2_RODNA, tr|A0A3P7SRA9|A0A3P7SRA9_RODNA	tr|A0A183SBX1|A0A183SBX1_SCHSO, tr|A0A183T5E2|A0A183T5E2_SCHSO, tr|A0A183TBX3|A0A183TBX3_SCHSO, tr|A0A3P7CAQ9|A0A3P7CAQ9_SCHSO	tr|A0A0R3WBC0|A0A0R3WBC0_TAEAS, tr|A0A158R8V1|A0A158R8V1_TAEAS	Tnyl_g16641_i1, Tnyl_g16641_i10, Tnyl_g16641_i11, Tnyl_g16641_i12, Tnyl_g16641_i13, Tnyl_g16641_i14, Tnyl_g16641_i15, Tnyl_g16641_i16, Tnyl_g16641_i17, Tnyl_g16641_i18, Tnyl_g16641_i19, Tnyl_g16641_i2, Tnyl_g16641_i20, Tnyl_g16641_i21, Tnyl_g16641_i22, Tnyl_g16641_i23, Tnyl_g16641_i24, Tnyl_g16641_i25, Tnyl_g16641_i26, Tnyl_g16641_i27, Tnyl_g16641_i28, Tnyl_g16641_i29, Tnyl_g16641_i3, Tnyl_g16641…	g3126.t1, g3126.t2, g858.t1	MSTRG.3662.1.p1, MSTRG.3662.2.p1, MSTRG.977.1.p1, MSTRG.977.1.p2, MSTRG.977.2.p1, MSTRG.977.3.p1
OG0000161	sp|P34751|DDC_CAEEL, sp|Q95ZS2|TDC1_CAEEL, tr|H2KYG4|H2KYG4_CAEEL, tr|O45137|O45137_CAEEL, tr|O45138|O45138_CAEEL, tr|Q8I4D9|Q8I4D9_CAEEL	tr|A0A3P7LBA1|A0A3P7LBA1_DIBLA, tr|A0A3P7LU79|A0A3P7LU79_DIBLA, tr|A0A3P7MPK9|A0A3P7MPK9_DIBLA, tr|A0A3P7NCZ7|A0A3P7NCZ7_DIBLA, tr|A0A3P7NW65|A0A3P7NW65_DIBLA, tr|A0A3P7P7F9|A0A3P7P7F9_DIBLA	tr|A0A915EXN9|A0A915EXN9_9CEST	tr|W6U3F0|W6U3F0_ECHGR, tr|W6V1L1|W6V1L1_ECHGR	tr|A0A068Y0Y8|A0A068Y0Y8_ECHMU	tr|A0A0R3SMH8|A0A0R3SMH8_HYMDI, tr|A0A0R3SYX1|A0A0R3SYX1_HYMDI, tr|A0A3P6ZG18|A0A3P6ZG18_HYMDI, tr|A0A3P6ZQJ3|A0A3P6ZQJ3_HYMDI	tr|A0A0R3WVX7|A0A0R3WVX7_HYDTA, tr|A0A0R3XDN3|A0A0R3XDN3_HYDTA, tr|A0A3P7FEW6|A0A3P7FEW6_HYDTA	tr|A0A158QVL4|A0A158QVL4_MESCO	tr|A0A0R3TGY1|A0A0R3TGY1_RODNA, tr|A0A0R3TMB2|A0A0R3TMB2_RODNA, tr|A0A0R3TUF7|A0A0R3TUF7_RODNA, tr|A0A3P7SXT7|A0A3P7SXT7_RODNA, tr|A0A3P7TUJ1|A0A3P7TUJ1_RODNA	tr|A0A183SA00|A0A183SA00_SCHSO, tr|A0A183SUD6|A0A183SUD6_SCHSO, tr|A0A183T7U3|A0A183T7U3_SCHSO, tr|A0A183TGN2|A0A183TGN2_SCHSO, tr|A0A3P7CDI9|A0A3P7CDI9_SCHSO, tr|A0A3P7D6K1|A0A3P7D6K1_SCHSO, tr|A0A3P7DLQ9|A0A3P7DLQ9_SCHSO	tr|A0A0R3W1T5|A0A0R3W1T5_TAEAS	Tnyl_g00353_i1, Tnyl_g00353_i3, Tnyl_g00353_i4, Tnyl_g10641_i1, Tnyl_g10642_i1, Tnyl_g10642_i2, Tnyl_g10642_i3, Tnyl_g10642_i4, Tnyl_g10642_i5, Tnyl_g10642_i6, Tnyl_g10833_i1, Tnyl_g10833_i2, Tnyl_g10834_i1, Tnyl_g10834_i2, Tnyl_g10834_i3, Tnyl_g11309_i1, Tnyl_g11309_i2, Tnyl_g11309_i3, Tnyl_g11309_i4, Tnyl_g11309_i5, Tnyl_g18958_i1, Tnyl_g18958_i2, Tnyl_g18958_i3, Tnyl_g18958_i4, Tnyl_g18958_i5	g1066.t1, g1066.t2, g1066.t3, g1068.t1	MSTRG.1221.1.p1, MSTRG.1221.1.p2, MSTRG.1221.2.p1, MSTRG.1221.2.p2, MSTRG.1221.4.p1, MSTRG.1221.5.p1, MSTRG.1221.6.p1, MSTRG.1223.1.p1, MSTRG.1223.1.p2, MSTRG.1223.2.p1, MSTRG.1223.3.p1, MSTRG.1223.3.p2, MSTRG.1223.4.p1
OG0000162	sp|P30652|YOW6_CAEEL, sp|Q09662|YS51_CAEEL, tr|A0A0K3AV21|A0A0K3AV21_CAEEL, tr|A0A0K3AVD0|A0A0K3AVD0_CAEEL, tr|A0A0K3AXM4|A0A0K3AXM4_CAEEL, tr|A7LPH8|A7LPH8_CAEEL, tr|B6EU68|B6EU68_CAEEL, tr|C4ALD6|C4ALD6_CAEEL, tr|D5MCN7|D5MCN7_CAEEL, tr|E3W730|E3W730_CAEEL, tr|G3MU17|G3MU17_CAEEL, tr|G5ECJ2|G5ECJ2_CAEEL, tr|G5EEU8|G5EEU8_CAEEL, tr|O01452|O01452_CAEEL, tr|O16225|O16225_CAEEL, tr|O16226|O16226_CA…
OG0000163	sp|Q94402|NOP16_CAEEL	tr|A0A3P6VAV6|A0A3P6VAV6_DIBLA, tr|A0A3P7LNR1|A0A3P7LNR1_DIBLA, tr|A0A3P7LQM6|A0A3P7LQM6_DIBLA, tr|A0A3P7LTL3|A0A3P7LTL3_DIBLA, tr|A0A3P7NSZ5|A0A3P7NSZ5_DIBLA, tr|A0A3P7NTX3|A0A3P7NTX3_DIBLA	tr|A0A915EZ67|A0A915EZ67_9CEST	tr|W6UTA8|W6UTA8_ECHGR	tr|A0A068Y6M0|A0A068Y6M0_ECHMU	tr|A0A0R3SNQ2|A0A0R3SNQ2_HYMDI	tr|A0A3P7HGV5|A0A3P7HGV5_HYDTA	tr|A0A3P6HKT0|A0A3P6HKT0_MESCO	tr|A0A0R3TKX4|A0A0R3TKX4_RODNA	tr|A0A183S7N4|A0A183S7N4_SCHSO, tr|A0A183S7Y3|A0A183S7Y3_SCHSO, tr|A0A183S8X7|A0A183S8X7_SCHSO, tr|A0A183S926|A0A183S926_SCHSO, tr|A0A183SA63|A0A183SA63_SCHSO, tr|A0A183SAD9|A0A183SAD9_SCHSO, tr|A0A183SAR7|A0A183SAR7_SCHSO, tr|A0A183SB66|A0A183SB66_SCHSO, tr|A0A183SBM4|A0A183SBM4_SCHSO, tr|A0A183SC30|A0A183SC30_SCHSO, tr|A0A183SCE1|A0A183SCE1_SCHSO, tr|A0A183SET5|A0A183SET5_SCHSO, tr|A0A183SGI1|A…	tr|A0A0R3WGG3|A0A0R3WGG3_TAEAS	Tnyl_g15384_i1, Tnyl_g15384_i2	g1358.t1, g1358.t2	MSTRG.1591.1.p2, MSTRG.1591.2.p1
OG0000164	sp|O45435|BST13_CAEEL, sp|P34319|BEST5_CAEEL, sp|P34577|BST18_CAEEL, sp|P34672|BST24_CAEEL, sp|Q17528|BEST1_CAEEL, sp|Q17529|BEST2_CAEEL, sp|Q17851|BEST6_CAEEL, sp|Q19978|BST14_CAEEL, sp|Q21973|BST15_CAEEL, sp|Q22566|BST17_CAEEL, sp|Q23369|BST22_CAEEL, sp|Q94175|BEST9_CAEEL, tr|A0A061AJF0|A0A061AJF0_CAEEL, tr|A0A061AL29|A0A061AL29_CAEEL, tr|A5JYR2|A5JYR2_CAEEL, tr|A7UQ07|A7UQ07_CAEEL, tr|G3MTX5|G…	tr|A0A3P6TWD1|A0A3P6TWD1_DIBLA, tr|A0A3P7LN71|A0A3P7LN71_DIBLA		tr|W6U5A2|W6U5A2_ECHGR, tr|W6UGV5|W6UGV5_ECHGR, tr|W6UI49|W6UI49_ECHGR, tr|W6V3X4|W6V3X4_ECHGR	tr|A0A068XV17|A0A068XV17_ECHMU, tr|A0A068Y3U9|A0A068Y3U9_ECHMU	tr|A0A0R3SA29|A0A0R3SA29_HYMDI, tr|A0A0R3SFX7|A0A0R3SFX7_HYMDI, tr|A0A0R3SR81|A0A0R3SR81_HYMDI, tr|A0A0R3SR82|A0A0R3SR82_HYMDI	tr|A0A0R3WJN1|A0A0R3WJN1_HYDTA, tr|A0A0R3WP65|A0A0R3WP65_HYDTA, tr|A0A0R3WP87|A0A0R3WP87_HYDTA, tr|A0A0R3WPB2|A0A0R3WPB2_HYDTA, tr|A0A3P7FEQ6|A0A3P7FEQ6_HYDTA	tr|A0A0R3UIX4|A0A0R3UIX4_MESCO, tr|A0A0R3ULH1|A0A0R3ULH1_MESCO	tr|A0A0R3T167|A0A0R3T167_RODNA, tr|A0A0R3T3B6|A0A0R3T3B6_RODNA, tr|A0A0R3TQN6|A0A0R3TQN6_RODNA, tr|A0A0R3TRI8|A0A0R3TRI8_RODNA	tr|A0A183TKU7|A0A183TKU7_SCHSO, tr|A0A3P7DVX1|A0A3P7DVX1_SCHSO	tr|A0A0R3VXF5|A0A0R3VXF5_TAEAS, tr|A0A0R3VZ71|A0A0R3VZ71_TAEAS, tr|A0A0R3W056|A0A0R3W056_TAEAS, tr|A0A0R3WE52|A0A0R3WE52_TAEAS, tr|A0A0R3WEB7|A0A0R3WEB7_TAEAS, tr|A0A0R3WEQ9|A0A0R3WEQ9_TAEAS, tr|A0A0R3WFZ2|A0A0R3WFZ2_TAEAS, tr|A0A0R3WGR5|A0A0R3WGR5_TAEAS, tr|A0A0R3WGS9|A0A0R3WGS9_TAEAS, tr|A0A0R3WH34|A0A0R3WH34_TAEAS, tr|A0A0R3WHA5|A0A0R3WHA5_TAEAS	Tnyl_g12910_i1, Tnyl_g12910_i2, Tnyl_g12910_i3, Tnyl_g12910_i4, Tnyl_g12910_i5, Tnyl_g12910_i6, Tnyl_g15170_i1, Tnyl_g15170_i2, Tnyl_g15170_i3, Tnyl_g15170_i4, Tnyl_g15170_i5	g1855.t1, g8393.t1	MSTRG.2157.2.p1, MSTRG.9969.1.p1
OG0000165	tr|Q93192|Q93192_CAEEL, tr|Q93193|Q93193_CAEEL, tr|Q95X90|Q95X90_CAEEL	tr|A0A3P6PKH9|A0A3P6PKH9_DIBLA, tr|A0A3P6QJY2|A0A3P6QJY2_DIBLA, tr|A0A3P6QP99|A0A3P6QP99_DIBLA, tr|A0A3P6SHA7|A0A3P6SHA7_DIBLA, tr|A0A3P6TRM6|A0A3P6TRM6_DIBLA, tr|A0A3P6U6L3|A0A3P6U6L3_DIBLA, tr|A0A3P6UWX9|A0A3P6UWX9_DIBLA, tr|A0A3P7L6A7|A0A3P7L6A7_DIBLA, tr|A0A3P7LBR1|A0A3P7LBR1_DIBLA, tr|A0A3P7LI59|A0A3P7LI59_DIBLA, tr|A0A3P7LIE1|A0A3P7LIE1_DIBLA, tr|A0A3P7MPD9|A0A3P7MPD9_DIBLA, tr|A0A3P7NMR5|A…	tr|A0A915ET10|A0A915ET10_9CEST, tr|A0A915EXP4|A0A915EXP4_9CEST	tr|W6U3K0|W6U3K0_ECHGR, tr|W6UB80|W6UB80_ECHGR, tr|W6UK04|W6UK04_ECHGR, tr|W6UXP7|W6UXP7_ECHGR, tr|W6V649|W6V649_ECHGR	tr|A0A068XWI1|A0A068XWI1_ECHMU, tr|A0A068Y2I5|A0A068Y2I5_ECHMU, tr|A0A068Y3A1|A0A068Y3A1_ECHMU, tr|A0A068Y3C4|A0A068Y3C4_ECHMU, tr|A0A068Y541|A0A068Y541_ECHMU, tr|A0A068Y9F8|A0A068Y9F8_ECHMU	tr|A0A0R3SGR6|A0A0R3SGR6_HYMDI, tr|A0A0R3SM44|A0A0R3SM44_HYMDI, tr|A0A0R3SR09|A0A0R3SR09_HYMDI, tr|A0A0R3SZG8|A0A0R3SZG8_HYMDI	tr|A0A0R3WL86|A0A0R3WL86_HYDTA, tr|A0A0R3WW29|A0A0R3WW29_HYDTA, tr|A0A0R3WX33|A0A0R3WX33_HYDTA, tr|A0A0R3WX74|A0A0R3WX74_HYDTA	tr|A0A0R3U1A7|A0A0R3U1A7_MESCO, tr|A0A3P6GQX4|A0A3P6GQX4_MESCO, tr|A0A3P6H7U3|A0A3P6H7U3_MESCO	tr|A0A0R3TLG6|A0A0R3TLG6_RODNA, tr|A0A0R3TXT8|A0A0R3TXT8_RODNA, tr|A0A3P7SYL6|A0A3P7SYL6_RODNA	tr|A0A183SIE8|A0A183SIE8_SCHSO, tr|A0A183STL1|A0A183STL1_SCHSO, tr|A0A183T1E6|A0A183T1E6_SCHSO, tr|A0A3P7BEU4|A0A3P7BEU4_SCHSO, tr|A0A3P7DK59|A0A3P7DK59_SCHSO	tr|A0A0R3W3P1|A0A0R3W3P1_TAEAS, tr|A0A158R7Y0|A0A158R7Y0_TAEAS, tr|A0A3P6PGR4|A0A3P6PGR4_TAEAS, tr|A0A3P6QLS5|A0A3P6QLS5_TAEAS		g1388.t1, g1388.t2, g1388.t3, g1486.t1, g1486.t2, g1487.t1, g1488.t1, g1488.t2, g5705.t1, g9553.t1	MSTRG.11408.1.p1, MSTRG.1743.1.p2, MSTRG.1743.2.p2, MSTRG.1743.2.p3, MSTRG.1743.2.p4, MSTRG.1743.2.p45, MSTRG.1743.3.p1, MSTRG.1743.3.p2, MSTRG.1743.4.p1, MSTRG.1743.4.p2, MSTRG.1743.5.p1, MSTRG.1745.2.p1, MSTRG.1745.3.p1, MSTRG.1745.4.p1, MSTRG.6781.1.p1
OG0000166		tr|A0A3P7L8L9|A0A3P7L8L9_DIBLA		tr|W6UN29|W6UN29_ECHGR, tr|W6VBY0|W6VBY0_ECHGR	tr|A0A068YBC4|A0A068YBC4_ECHMU, tr|A0A068YJD4|A0A068YJD4_ECHMU	tr|A0A0R3SFT6|A0A0R3SFT6_HYMDI, tr|A0A158QFK1|A0A158QFK1_HYMDI	tr|A0A0R3WRX6|A0A0R3WRX6_HYDTA, tr|A0A0R3X644|A0A0R3X644_HYDTA	tr|A0A0R3ULK9|A0A0R3ULK9_MESCO	tr|A0A0R3T536|A0A0R3T536_RODNA, tr|A0A0R3TDN0|A0A0R3TDN0_RODNA, tr|A0A3P7U7Z3|A0A3P7U7Z3_RODNA		tr|A0A0R3WAJ2|A0A0R3WAJ2_TAEAS, tr|A0A3P6NB47|A0A3P6NB47_TAEAS	Tnyl_g00130_i1, Tnyl_g00130_i2, Tnyl_g01385_i1, Tnyl_g01385_i2, Tnyl_g01385_i3, Tnyl_g06333_i1, Tnyl_g06333_i10, Tnyl_g06333_i11, Tnyl_g06333_i12, Tnyl_g06333_i13, Tnyl_g06333_i14, Tnyl_g06333_i2, Tnyl_g06333_i3, Tnyl_g06333_i4, Tnyl_g06333_i5, Tnyl_g06333_i6, Tnyl_g06333_i7, Tnyl_g06333_i8, Tnyl_g06333_i9, Tnyl_g06334_i1, Tnyl_g06334_i2, Tnyl_g06334_i3, Tnyl_g06334_i4, Tnyl_g06334_i5, Tnyl_g0831…	g135.t1, g135.t2, g386.t1, g386.t2	MSTRG.146.1.p1, MSTRG.426.1.p1
OG0000167	sp|B7WN72|SHANK_CAEEL	tr|A0A3P6TBM7|A0A3P6TBM7_DIBLA, tr|A0A3P7MBG4|A0A3P7MBG4_DIBLA, tr|A0A3P7NDW6|A0A3P7NDW6_DIBLA, tr|A0A3P7NSU6|A0A3P7NSU6_DIBLA, tr|A0A3P7P6U0|A0A3P7P6U0_DIBLA, tr|A0A3P7QWC7|A0A3P7QWC7_DIBLA	tr|A0A915EXZ0|A0A915EXZ0_9CEST	tr|W6U4C2|W6U4C2_ECHGR, tr|W6UCG7|W6UCG7_ECHGR, tr|W6UHE7|W6UHE7_ECHGR, tr|W6V285|W6V285_ECHGR	tr|A0A068Y3M3|A0A068Y3M3_ECHMU, tr|A0A068Y5N8|A0A068Y5N8_ECHMU, tr|A0A068YG58|A0A068YG58_ECHMU	tr|A0A0R3S9I4|A0A0R3S9I4_HYMDI, tr|A0A0R3SCE8|A0A0R3SCE8_HYMDI, tr|A0A158QCJ7|A0A158QCJ7_HYMDI, tr|A0A158QGD0|A0A158QGD0_HYMDI	tr|A0A0R3WPH6|A0A0R3WPH6_HYDTA, tr|A0A0R3WPW3|A0A0R3WPW3_HYDTA, tr|A0A0R3WT64|A0A0R3WT64_HYDTA, tr|A0A0R3X1F2|A0A0R3X1F2_HYDTA, tr|A0A0R3X1F3|A0A0R3X1F3_HYDTA, tr|A0A0R3X635|A0A0R3X635_HYDTA, tr|A0A3P7F646|A0A3P7F646_HYDTA, tr|A0A3P7FG17|A0A3P7FG17_HYDTA	tr|A0A0R3ULL6|A0A0R3ULL6_MESCO, tr|A0A158QSK2|A0A158QSK2_MESCO, tr|A0A158QVV1|A0A158QVV1_MESCO, tr|A0A3P6H6V4|A0A3P6H6V4_MESCO	tr|A0A158QGF4|A0A158QGF4_RODNA, tr|A0A158QHE4|A0A158QHE4_RODNA, tr|A0A3P7RZ04|A0A3P7RZ04_RODNA, tr|A0A3P7TVG3|A0A3P7TVG3_RODNA, tr|A0A3P7W3K7|A0A3P7W3K7_RODNA	tr|A0A183SK31|A0A183SK31_SCHSO, tr|A0A183SK35|A0A183SK35_SCHSO, tr|A0A183SKA8|A0A183SKA8_SCHSO, tr|A0A183SLP2|A0A183SLP2_SCHSO, tr|A0A183T8L5|A0A183T8L5_SCHSO	tr|A0A0R3W1E7|A0A0R3W1E7_TAEAS, tr|A0A0R3W1E8|A0A0R3W1E8_TAEAS, tr|A0A0R3W5M1|A0A0R3W5M1_TAEAS, tr|A0A0R3WF95|A0A0R3WF95_TAEAS, tr|A0A0R3WH47|A0A0R3WH47_TAEAS, tr|A0A158R8G0|A0A158R8G0_TAEAS	Ankyrin_Tnyl_g12912_i1, Tnyl_g12912_i10, Tnyl_g12912_i11, Tnyl_g12912_i12, Tnyl_g12912_i13, Tnyl_g12912_i2, Tnyl_g12912_i3, Tnyl_g12912_i4, Tnyl_g12912_i5, Tnyl_g12912_i6, Tnyl_g12912_i7, Tnyl_g12912_i8, Tnyl_g12912_i9	g10057.t1, g1931.t1, g1931.t2, g1931.t3, g1931.t4, g1931.t5, g1931.t6, g2561.t1, g2561.t2	MSTRG.12064.1.p1, MSTRG.2237.1.p1, MSTRG.2237.2.p1, MSTRG.2237.3.p1, MSTRG.2979.1.p1, MSTRG.2979.2.p1, MSTRG.2979.3.p1, MSTRG.2979.3.p2, MSTRG.2979.4.p1
OG0000168	sp|Q1ZXS5|VPS39_CAEEL, tr|A0A486WXM5|A0A486WXM5_CAEEL	tr|A0A3P6R456|A0A3P6R456_DIBLA, tr|A0A3P6S7K6|A0A3P6S7K6_DIBLA, tr|A0A3P7KWE7|A0A3P7KWE7_DIBLA, tr|A0A3P7L3Y8|A0A3P7L3Y8_DIBLA, tr|A0A3P7LKK7|A0A3P7LKK7_DIBLA, tr|A0A3P7LY47|A0A3P7LY47_DIBLA, tr|A0A3P7M6F4|A0A3P7M6F4_DIBLA, tr|A0A3P7MAE5|A0A3P7MAE5_DIBLA, tr|A0A3P7MHY7|A0A3P7MHY7_DIBLA, tr|A0A3P7N365|A0A3P7N365_DIBLA, tr|A0A3P7NFM5|A0A3P7NFM5_DIBLA, tr|A0A3P7NHT2|A0A3P7NHT2_DIBLA, tr|A0A3P7NMD5|A…		tr|W6U646|W6U646_ECHGR, tr|W6U694|W6U694_ECHGR, tr|W6UEY0|W6UEY0_ECHGR, tr|W6UTE4|W6UTE4_ECHGR	tr|A0A068XUL0|A0A068XUL0_ECHMU, tr|A0A068XUL6|A0A068XUL6_ECHMU, tr|A0A068XUX1|A0A068XUX1_ECHMU, tr|A0A068XYX1|A0A068XYX1_ECHMU, tr|A0A068Y0X1|A0A068Y0X1_ECHMU, tr|A0A068Y1R0|A0A068Y1R0_ECHMU	tr|A0A0R3SBP9|A0A0R3SBP9_HYMDI, tr|A0A0R3SBQ0|A0A0R3SBQ0_HYMDI, tr|A0A0R3SER2|A0A0R3SER2_HYMDI, tr|A0A158QDL9|A0A158QDL9_HYMDI	tr|A0A0R3WR57|A0A0R3WR57_HYDTA, tr|A0A0R3WVG4|A0A0R3WVG4_HYDTA, tr|A0A0R3WXV9|A0A0R3WXV9_HYDTA, tr|A0A0R3WYB0|A0A0R3WYB0_HYDTA, tr|A0A0R3WYQ0|A0A0R3WYQ0_HYDTA, tr|A0A0R3XAV4|A0A0R3XAV4_HYDTA, tr|A0A0R3XC14|A0A0R3XC14_HYDTA	tr|A0A0R3U645|A0A0R3U645_MESCO, tr|A0A0R3UAW6|A0A0R3UAW6_MESCO, tr|A0A158QT68|A0A158QT68_MESCO	tr|A0A0R3T5L8|A0A0R3T5L8_RODNA, tr|A0A0R3T5L9|A0A0R3T5L9_RODNA, tr|A0A0R3TB04|A0A0R3TB04_RODNA, tr|A0A158QI86|A0A158QI86_RODNA	tr|A0A183SDY1|A0A183SDY1_SCHSO, tr|A0A183SDY2|A0A183SDY2_SCHSO, tr|A0A183SDY3|A0A183SDY3_SCHSO, tr|A0A183SDY4|A0A183SDY4_SCHSO, tr|A0A183ST17|A0A183ST17_SCHSO, tr|A0A183T6X5|A0A183T6X5_SCHSO, tr|A0A3P7CKZ2|A0A3P7CKZ2_SCHSO	tr|A0A0R3W4J4|A0A0R3W4J4_TAEAS, tr|A0A0R3W4J5|A0A0R3W4J5_TAEAS, tr|A0A0R3W4J6|A0A0R3W4J6_TAEAS, tr|A0A0R3W4J7|A0A0R3W4J7_TAEAS	Tnyl_g04127_i1, Tnyl_g04127_i2	g1728.t1, g1729.t1, g1729.t2, g1730.t1, g1730.t2, g1730.t3, g1731.t1, g1732.t1, g1732.t2, g1732.t3	MSTRG.2014.1.p1, MSTRG.2014.2.p1, MSTRG.2015.1.p1, MSTRG.2016.1.p1, MSTRG.2016.2.p1, MSTRG.2016.3.p1, MSTRG.2017.1.p1, MSTRG.2018.1.p1, MSTRG.2018.2.p1, MSTRG.2018.2.p8, MSTRG.2018.3.p1
OG0000169	tr|G5EGG9|G5EGG9_CAEEL											Tnyl_g01183_i1, Tnyl_g03749_i1, Tnyl_g03925_i1, Tnyl_g03925_i2, Tnyl_g03925_i3, Tnyl_g03925_i4, Tnyl_g03925_i5, Tnyl_g04035_i1, Tnyl_g04035_i2, Tnyl_g04035_i3, Tnyl_g04330_i1, Tnyl_g04330_i2, Tnyl_g04403_i1, Tnyl_g04447_i1, Tnyl_g04447_i2, Tnyl_g04814_i1, Tnyl_g04814_i2, Tnyl_g04814_i3, Tnyl_g05641_i1, Tnyl_g05641_i2, Tnyl_g05641_i3, Tnyl_g06177_i1, Tnyl_g06416_i1, Tnyl_g08223_i1, Tnyl_g08223_i2,…
OG0000170		tr|A0A3P6QX17|A0A3P6QX17_DIBLA, tr|A0A3P6T2I0|A0A3P6T2I0_DIBLA, tr|A0A3P6TJT1|A0A3P6TJT1_DIBLA, tr|A0A3P7KWD9|A0A3P7KWD9_DIBLA, tr|A0A3P7ME76|A0A3P7ME76_DIBLA, tr|A0A3P7NHS0|A0A3P7NHS0_DIBLA, tr|A0A3P7NKB1|A0A3P7NKB1_DIBLA		tr|W6U6M0|W6U6M0_ECHGR, tr|W6U8T0|W6U8T0_ECHGR, tr|W6UJW6|W6UJW6_ECHGR, tr|W6V537|W6V537_ECHGR	tr|A0A068XWY8|A0A068XWY8_ECHMU, tr|A0A068Y3P0|A0A068Y3P0_ECHMU, tr|A0A068Y666|A0A068Y666_ECHMU, tr|A0A068YCP8|A0A068YCP8_ECHMU	tr|A0A0R3SA22|A0A0R3SA22_HYMDI, tr|A0A0R3SFV0|A0A0R3SFV0_HYMDI, tr|A0A0R3SFV1|A0A0R3SFV1_HYMDI, tr|A0A0R3STS4|A0A0R3STS4_HYMDI, tr|A0A0R3SYP7|A0A0R3SYP7_HYMDI	tr|A0A0R3WJL1|A0A0R3WJL1_HYDTA, tr|A0A0R3WTI8|A0A0R3WTI8_HYDTA, tr|A0A0R3X1J7|A0A0R3X1J7_HYDTA	tr|A0A0R3U7E5|A0A0R3U7E5_MESCO, tr|A0A158QW40|A0A158QW40_MESCO	tr|A0A0R3T2N7|A0A0R3T2N7_RODNA, tr|A0A0R3THR1|A0A0R3THR1_RODNA, tr|A0A0R3TQA8|A0A0R3TQA8_RODNA, tr|A0A0R3TZP7|A0A0R3TZP7_RODNA, tr|A0A0R3TZQ4|A0A0R3TZQ4_RODNA, tr|A0A158QHV0|A0A158QHV0_RODNA, tr|A0A158QIN6|A0A158QIN6_RODNA, tr|A0A3P7S4C8|A0A3P7S4C8_RODNA	tr|A0A183SJK6|A0A183SJK6_SCHSO, tr|A0A183SKH4|A0A183SKH4_SCHSO, tr|A0A183SKH5|A0A183SKH5_SCHSO, tr|A0A183SV86|A0A183SV86_SCHSO, tr|A0A183TA13|A0A183TA13_SCHSO, tr|A0A3P7CDD7|A0A3P7CDD7_SCHSO, tr|A0A3P7DQW6|A0A3P7DQW6_SCHSO, tr|A0A3P7E4P6|A0A3P7E4P6_SCHSO	tr|A0A0R3W2Q4|A0A0R3W2Q4_TAEAS, tr|A0A0R3W2Q5|A0A0R3W2Q5_TAEAS, tr|A0A0R3WF13|A0A0R3WF13_TAEAS	Tnyl_g00176_i1, Tnyl_g00176_i2, Tnyl_g00176_i3, Tnyl_g01851_i1, Tnyl_g01851_i2, Tnyl_g01851_i3, Tnyl_g02108_i1, Tnyl_g02108_i2, Tnyl_g02108_i3, Tnyl_g02108_i4, Tnyl_g02108_i5, Tnyl_g02108_i6, Tnyl_g02108_i7, Tnyl_g10557_i1, Tnyl_g10557_i2, Tnyl_g10557_i3, Tnyl_g10557_i4, Tnyl_g10557_i5, Tnyl_g10557_i6, Tnyl_g12879_i1	g1265.t1, g1266.t1, g1266.t2, g1267.t1, g1267.t2, g1268.t1, g1430.t1, g1431.t1	MSTRG.1457.1.p1, MSTRG.1457.2.p1, MSTRG.1457.3.p1, MSTRG.1458.1.p2, MSTRG.1675.1.p1, MSTRG.1678.1.p3
OG0000171		tr|A0A3P7L8P8|A0A3P7L8P8_DIBLA, tr|A0A3P7LMJ0|A0A3P7LMJ0_DIBLA		tr|W6TZB4|W6TZB4_ECHGR	tr|A0A068Y5Q3|A0A068Y5Q3_ECHMU, tr|A0A068YA28|A0A068YA28_ECHMU, tr|A0A068YD30|A0A068YD30_ECHMU	tr|A0A0R3S8W6|A0A0R3S8W6_HYMDI, tr|A0A0R3SNQ7|A0A0R3SNQ7_HYMDI, tr|A0A0R3SNR7|A0A0R3SNR7_HYMDI, tr|A0A0R3SX85|A0A0R3SX85_HYMDI, tr|A0A0R3SZM2|A0A0R3SZM2_HYMDI, tr|A0A158QDT5|A0A158QDT5_HYMDI		tr|A0A158QV36|A0A158QV36_MESCO	tr|A0A0R3TKQ0|A0A0R3TKQ0_RODNA, tr|A0A0R3TZK2|A0A0R3TZK2_RODNA, tr|A0A3P7STJ0|A0A3P7STJ0_RODNA	tr|A0A183S963|A0A183S963_SCHSO, tr|A0A183SHX4|A0A183SHX4_SCHSO, tr|A0A183SHX6|A0A183SHX6_SCHSO, tr|A0A183SUC5|A0A183SUC5_SCHSO, tr|A0A183SY38|A0A183SY38_SCHSO, tr|A0A183T561|A0A183T561_SCHSO, tr|A0A183T961|A0A183T961_SCHSO, tr|A0A183TGV4|A0A183TGV4_SCHSO, tr|A0A183THN6|A0A183THN6_SCHSO, tr|A0A183TKB7|A0A183TKB7_SCHSO, tr|A0A183TLP4|A0A183TLP4_SCHSO	tr|A0A0R3VXV7|A0A0R3VXV7_TAEAS, tr|A0A0R3VZ18|A0A0R3VZ18_TAEAS, tr|A0A3P6PTI9|A0A3P6PTI9_TAEAS	Tnyl_g10387_i1	g10239.t1, g10828.t1, g10828.t2, g10859.t1, g10930.t1, g10930.t2, g11066.t1, g11678.t1, g12140.t1, g12216.t1, g12217.t1, g12217.t2, g1293.t1, g1293.t2, g1293.t3	MSTRG.12798.1.p2, MSTRG.12798.1.p4, MSTRG.13106.1.p1, MSTRG.13106.2.p3, MSTRG.13151.1.p1, MSTRG.13151.1.p3, MSTRG.13266.1.p1, MSTRG.13266.1.p5, MSTRG.13294.1.p1, MSTRG.13294.1.p4, MSTRG.13934.1.p1, MSTRG.13935.1.p1, MSTRG.14423.1.p1, MSTRG.14459.1.p2, MSTRG.14532.1.p2, MSTRG.14732.1.p1, MSTRG.14732.1.p7, MSTRG.1499.1.p1, MSTRG.1499.2.p1, MSTRG.1499.2.p2, MSTRG.1499.3.p1, MSTRG.1499.3.p2, MSTRG.14…
OG0000172										tr|A0A183S721|A0A183S721_SCHSO, tr|A0A183S7P5|A0A183S7P5_SCHSO, tr|A0A183SBR0|A0A183SBR0_SCHSO, tr|A0A183SD30|A0A183SD30_SCHSO, tr|A0A183SDA0|A0A183SDA0_SCHSO, tr|A0A183SDK5|A0A183SDK5_SCHSO, tr|A0A183SE38|A0A183SE38_SCHSO, tr|A0A183SFI7|A0A183SFI7_SCHSO, tr|A0A183SG92|A0A183SG92_SCHSO, tr|A0A183SG98|A0A183SG98_SCHSO, tr|A0A183SGF9|A0A183SGF9_SCHSO, tr|A0A183SGY4|A0A183SGY4_SCHSO, tr|A0A183SHF2|A…
OG0000173	sp|Q09376|TBX35_CAEEL, sp|Q20257|TBX11_CAEEL, sp|Q22289|TBX9_CAEEL, sp|Q22292|TBX8_CAEEL, sp|Q22813|TBX41_CAEEL, sp|Q9U2C9|TBX37_CAEEL, sp|Q9XVD5|TBX38_CAEEL, tr|Q1T6W8|Q1T6W8_CAEEL	tr|A0A3P7LRD7|A0A3P7LRD7_DIBLA, tr|A0A3P7NLV7|A0A3P7NLV7_DIBLA	tr|A0A915EY22|A0A915EY22_9CEST	tr|W6U1U6|W6U1U6_ECHGR, tr|W6U2R9|W6U2R9_ECHGR, tr|W6U5V3|W6U5V3_ECHGR	tr|A0A068Y912|A0A068Y912_ECHMU, tr|A0A087VWW1|A0A087VWW1_ECHMU, tr|A0A087VXD8|A0A087VXD8_ECHMU		tr|A0A0R3X5U4|A0A0R3X5U4_HYDTA, tr|A0A0R3XAE2|A0A0R3XAE2_HYDTA	tr|A0A0R3UC04|A0A0R3UC04_MESCO, tr|A0A0R3UC05|A0A0R3UC05_MESCO, tr|A0A0R3UCJ2|A0A0R3UCJ2_MESCO, tr|A0A0R3UPF7|A0A0R3UPF7_MESCO, tr|A0A0R3UPF8|A0A0R3UPF8_MESCO, tr|A0A0R3UQP3|A0A0R3UQP3_MESCO, tr|A0A0R3URB5|A0A0R3URB5_MESCO, tr|A0A0R3URS7|A0A0R3URS7_MESCO, tr|A0A3P6GH52|A0A3P6GH52_MESCO		tr|A0A183T095|A0A183T095_SCHSO, tr|A0A183T7X3|A0A183T7X3_SCHSO	tr|A0A0R3VY64|A0A0R3VY64_TAEAS, tr|A0A0R3VYB5|A0A0R3VYB5_TAEAS, tr|A0A0R3VZ58|A0A0R3VZ58_TAEAS, tr|A0A0R3VZ97|A0A0R3VZ97_TAEAS, tr|A0A0R3VZF8|A0A0R3VZF8_TAEAS, tr|A0A0R3VZJ9|A0A0R3VZJ9_TAEAS, tr|A0A0R3VZQ0|A0A0R3VZQ0_TAEAS, tr|A0A0R3W021|A0A0R3W021_TAEAS, tr|A0A0R3W2R2|A0A0R3W2R2_TAEAS, tr|A0A0R3WCB4|A0A0R3WCB4_TAEAS, tr|A0A0R3WEM9|A0A0R3WEM9_TAEAS, tr|A0A0R3WET2|A0A0R3WET2_TAEAS, tr|A0A0R3WET9|A…	Tnyl_g00378_i1, Tnyl_g02006_i1, Tnyl_g02006_i2, Tnyl_g04044_i1, Tnyl_g04133_i1, Tnyl_g05242_i1, Tnyl_g07387_i1, Tnyl_g07479_i1, Tnyl_g07748_i1, Tnyl_g08616_i1, Tnyl_g08984_i1, Tnyl_g09727_i1, Tnyl_g10649_i1, Tnyl_g10668_i1, Tnyl_g11733_i1, Tnyl_g11733_i2, Tnyl_g11733_i3, Tnyl_g13126_i1, Tnyl_g13532_i1, Tnyl_g15570_i1, Tnyl_g15570_i2, Tnyl_g16860_i1, Tnyl_g16875_i1, Tnyl_g16875_i2, Tnyl_g16947_i1,…
OG0000174	tr|W6RQW7|W6RQW7_CAEEL, tr|W6RTC2|W6RTC2_CAEEL, tr|W6SBC4|W6SBC4_CAEEL	tr|A0A3P6PEW4|A0A3P6PEW4_DIBLA, tr|A0A3P7LQ76|A0A3P7LQ76_DIBLA, tr|A0A3P7MA54|A0A3P7MA54_DIBLA, tr|A0A3P7MBZ0|A0A3P7MBZ0_DIBLA, tr|A0A3P7RID2|A0A3P7RID2_DIBLA		tr|W6UT48|W6UT48_ECHGR, tr|W6UUY2|W6UUY2_ECHGR	tr|A0A068YBP5|A0A068YBP5_ECHMU, tr|A0A068YJ53|A0A068YJ53_ECHMU	tr|A0A0R3SD71|A0A0R3SD71_HYMDI, tr|A0A158QD93|A0A158QD93_HYMDI, tr|A0A158QDI0|A0A158QDI0_HYMDI, tr|A0A3P6ZD82|A0A3P6ZD82_HYMDI	tr|A0A0R3WIB1|A0A0R3WIB1_HYDTA, tr|A0A158RDC1|A0A158RDC1_HYDTA, tr|A0A158RDC2|A0A158RDC2_HYDTA	tr|A0A0R3U6N1|A0A0R3U6N1_MESCO, tr|A0A0R3UAC9|A0A0R3UAC9_MESCO, tr|A0A0R3URH5|A0A0R3URH5_MESCO, tr|A0A3P6GBA8|A0A3P6GBA8_MESCO, tr|A0A3P6H7P5|A0A3P6H7P5_MESCO	tr|A0A0R3T6A0|A0A0R3T6A0_RODNA, tr|A0A0R3TA17|A0A0R3TA17_RODNA, tr|A0A0R3TH81|A0A0R3TH81_RODNA, tr|A0A0R3U048|A0A0R3U048_RODNA, tr|A0A3P7S1Q3|A0A3P7S1Q3_RODNA, tr|A0A3P7SYD1|A0A3P7SYD1_RODNA	tr|A0A183SL68|A0A183SL68_SCHSO, tr|A0A183SXG4|A0A183SXG4_SCHSO, tr|A0A183TNG1|A0A183TNG1_SCHSO, tr|A0A3P7D0G8|A0A3P7D0G8_SCHSO	tr|A0A0R3W6S1|A0A0R3W6S1_TAEAS, tr|A0A0R3W6S3|A0A0R3W6S3_TAEAS, tr|A0A158R7V2|A0A158R7V2_TAEAS		g297.t1, g299.t1	MSTRG.330.10.p1, MSTRG.330.10.p2, MSTRG.330.11.p1, MSTRG.330.11.p2, MSTRG.330.11.p32, MSTRG.330.12.p1, MSTRG.330.13.p1, MSTRG.330.13.p2, MSTRG.330.14.p1, MSTRG.330.14.p2, MSTRG.330.14.p35, MSTRG.330.15.p1, MSTRG.330.15.p2, MSTRG.330.16.p1, MSTRG.330.16.p2, MSTRG.330.17.p1, MSTRG.330.17.p2, MSTRG.330.17.p33, MSTRG.330.18.p1, MSTRG.330.18.p2, MSTRG.330.18.p3, MSTRG.330.18.p7, MSTRG.330.19.p1, MSTRG…
OG0000175		tr|A0A3P6NZT9|A0A3P6NZT9_DIBLA, tr|A0A3P6P0J1|A0A3P6P0J1_DIBLA, tr|A0A3P6PFY4|A0A3P6PFY4_DIBLA, tr|A0A3P6QVJ7|A0A3P6QVJ7_DIBLA, tr|A0A3P6QXX7|A0A3P6QXX7_DIBLA, tr|A0A3P6RAF7|A0A3P6RAF7_DIBLA, tr|A0A3P6UJB0|A0A3P6UJB0_DIBLA, tr|A0A3P6V1T6|A0A3P6V1T6_DIBLA, tr|A0A3P6VAH5|A0A3P6VAH5_DIBLA, tr|A0A3P7LCU2|A0A3P7LCU2_DIBLA, tr|A0A3P7LW56|A0A3P7LW56_DIBLA, tr|A0A3P7LWJ9|A0A3P7LWJ9_DIBLA, tr|A0A3P7M0P9|A…						tr|A0A0R3UJS6|A0A0R3UJS6_MESCO		tr|A0A183S9S7|A0A183S9S7_SCHSO, tr|A0A183S9Z3|A0A183S9Z3_SCHSO, tr|A0A183SAI8|A0A183SAI8_SCHSO, tr|A0A183SB00|A0A183SB00_SCHSO, tr|A0A183SBT3|A0A183SBT3_SCHSO, tr|A0A183SHS9|A0A183SHS9_SCHSO, tr|A0A183SKZ1|A0A183SKZ1_SCHSO, tr|A0A183SM84|A0A183SM84_SCHSO, tr|A0A183SMF1|A0A183SMF1_SCHSO, tr|A0A183SQX0|A0A183SQX0_SCHSO, tr|A0A183SST2|A0A183SST2_SCHSO, tr|A0A183SUV6|A0A183SUV6_SCHSO, tr|A0A183SV49|A…				MSTRG.2179.1.p1, MSTRG.5515.2.p13, MSTRG.5515.3.p12, MSTRG.5515.4.p11, MSTRG.5515.5.p11, MSTRG.5515.6.p11, MSTRG.5515.7.p11
OG0000176		tr|A0A3P6P8U2|A0A3P6P8U2_DIBLA, tr|A0A3P6QAJ2|A0A3P6QAJ2_DIBLA, tr|A0A3P6QBG1|A0A3P6QBG1_DIBLA, tr|A0A3P6S4S9|A0A3P6S4S9_DIBLA, tr|A0A3P6SPQ4|A0A3P6SPQ4_DIBLA, tr|A0A3P6T1J1|A0A3P6T1J1_DIBLA, tr|A0A3P6TGN1|A0A3P6TGN1_DIBLA, tr|A0A3P6TKI9|A0A3P6TKI9_DIBLA, tr|A0A3P6U061|A0A3P6U061_DIBLA, tr|A0A3P6V9A5|A0A3P6V9A5_DIBLA, tr|A0A3P7KX70|A0A3P7KX70_DIBLA, tr|A0A3P7KZE6|A0A3P7KZE6_DIBLA, tr|A0A3P7KZW2|A…	tr|A0A915EYL0|A0A915EYL0_9CEST	tr|W6UKD6|W6UKD6_ECHGR, tr|W6UML7|W6UML7_ECHGR, tr|W6V2K4|W6V2K4_ECHGR	tr|A0A068Y0Z0|A0A068Y0Z0_ECHMU, tr|A0A068YBC2|A0A068YBC2_ECHMU	tr|A0A0R3SA80|A0A0R3SA80_HYMDI, tr|A0A0R3SS63|A0A0R3SS63_HYMDI, tr|A0A158QD98|A0A158QD98_HYMDI, tr|A0A158QDT4|A0A158QDT4_HYMDI	tr|A0A0R3WIG8|A0A0R3WIG8_HYDTA, tr|A0A0R3WIU0|A0A0R3WIU0_HYDTA, tr|A0A0R3WLP7|A0A0R3WLP7_HYDTA, tr|A0A0R3WR37|A0A0R3WR37_HYDTA, tr|A0A0R3WXD9|A0A0R3WXD9_HYDTA, tr|A0A0R3WYZ1|A0A0R3WYZ1_HYDTA, tr|A0A0R3XA03|A0A0R3XA03_HYDTA	tr|A0A0R3U4Y4|A0A0R3U4Y4_MESCO, tr|A0A0R3UA56|A0A0R3UA56_MESCO, tr|A0A0R3UNX4|A0A0R3UNX4_MESCO, tr|A0A158QT18|A0A158QT18_MESCO	tr|A0A0R3SZV6|A0A0R3SZV6_RODNA, tr|A0A0R3SZV7|A0A0R3SZV7_RODNA, tr|A0A0R3T3M2|A0A0R3T3M2_RODNA, tr|A0A0R3T4V7|A0A0R3T4V7_RODNA, tr|A0A0R3T8I2|A0A0R3T8I2_RODNA, tr|A0A0R3TUN7|A0A0R3TUN7_RODNA	tr|A0A183S723|A0A183S723_SCHSO, tr|A0A183SH53|A0A183SH53_SCHSO, tr|A0A183SHK9|A0A183SHK9_SCHSO, tr|A0A183SJ61|A0A183SJ61_SCHSO, tr|A0A183SNT7|A0A183SNT7_SCHSO, tr|A0A183T5D3|A0A183T5D3_SCHSO, tr|A0A183TK38|A0A183TK38_SCHSO, tr|A0A3P7DRC7|A0A3P7DRC7_SCHSO, tr|A0A3P7EX19|A0A3P7EX19_SCHSO	tr|A0A0R3VUB1|A0A0R3VUB1_TAEAS, tr|A0A0R3VWZ5|A0A0R3VWZ5_TAEAS, tr|A0A0R3VZQ4|A0A0R3VZQ4_TAEAS, tr|A0A0R3W8M7|A0A0R3W8M7_TAEAS		g6377.t1, g6819.t1, g6989.t1	MSTRG.7577.1.p1, MSTRG.8068.1.p1, MSTRG.8069.1.p4, MSTRG.8069.1.p5, MSTRG.8069.2.p1, MSTRG.8070.1.p1, MSTRG.8070.2.p1, MSTRG.8070.3.p1, MSTRG.8070.4.p1, MSTRG.8071.1.p1, MSTRG.8072.1.p1, MSTRG.8287.1.p3, MSTRG.8293.1.p6, MSTRG.8295.1.p1, MSTRG.8295.2.p1, MSTRG.8298.1.p4
OG0000177		tr|A0A3P7LQ00|A0A3P7LQ00_DIBLA, tr|A0A3P7NJ87|A0A3P7NJ87_DIBLA, tr|A0A3P7P763|A0A3P7P763_DIBLA, tr|A0A3P7PEE9|A0A3P7PEE9_DIBLA		tr|W6U7Y7|W6U7Y7_ECHGR	tr|A0A068YE55|A0A068YE55_ECHMU, tr|A0A068YLH7|A0A068YLH7_ECHMU, tr|A0A068YLV1|A0A068YLV1_ECHMU	tr|A0A0R3S830|A0A0R3S830_HYMDI, tr|A0A0R3S8M1|A0A0R3S8M1_HYMDI, tr|A0A0R3S933|A0A0R3S933_HYMDI, tr|A0A0R3SBM1|A0A0R3SBM1_HYMDI, tr|A0A0R3SDR9|A0A0R3SDR9_HYMDI, tr|A0A0R3SEE8|A0A0R3SEE8_HYMDI, tr|A0A0R3SF04|A0A0R3SF04_HYMDI, tr|A0A0R3SG03|A0A0R3SG03_HYMDI, tr|A0A0R3SIL9|A0A0R3SIL9_HYMDI, tr|A0A0R3SLB7|A0A0R3SLB7_HYMDI, tr|A0A0R3SM84|A0A0R3SM84_HYMDI, tr|A0A0R3SP09|A0A0R3SP09_HYMDI, tr|A0A0R3SVN2|A…	tr|A0A0R3X7F9|A0A0R3X7F9_HYDTA, tr|A0A0R3X7G0|A0A0R3X7G0_HYDTA, tr|A0A3P7EW84|A0A3P7EW84_HYDTA	tr|A0A0R3U7G2|A0A0R3U7G2_MESCO, tr|A0A0R3U7G3|A0A0R3U7G3_MESCO, tr|A0A0R3UB09|A0A0R3UB09_MESCO	tr|A0A0R3T082|A0A0R3T082_RODNA, tr|A0A0R3T2L9|A0A0R3T2L9_RODNA, tr|A0A0R3T369|A0A0R3T369_RODNA, tr|A0A0R3T5X7|A0A0R3T5X7_RODNA, tr|A0A0R3T5Y8|A0A0R3T5Y8_RODNA, tr|A0A0R3T5Y9|A0A0R3T5Y9_RODNA, tr|A0A0R3T691|A0A0R3T691_RODNA, tr|A0A0R3TC89|A0A0R3TC89_RODNA, tr|A0A0R3TCN8|A0A0R3TCN8_RODNA, tr|A0A0R3TD32|A0A0R3TD32_RODNA, tr|A0A0R3TDK5|A0A0R3TDK5_RODNA, tr|A0A0R3TEY1|A0A0R3TEY1_RODNA, tr|A0A0R3TG75|A…	tr|A0A183SBB1|A0A183SBB1_SCHSO, tr|A0A183STN0|A0A183STN0_SCHSO, tr|A0A3P7D514|A0A3P7D514_SCHSO, tr|A0A3P7DWK9|A0A3P7DWK9_SCHSO	tr|A0A0R3VXW8|A0A0R3VXW8_TAEAS, tr|A0A0R3WBH7|A0A0R3WBH7_TAEAS	Tnyl_g09059_i1	g7096.t1, g7097.t1, g7098.t1	MSTRG.8424.1.p1, MSTRG.8425.1.p2, MSTRG.8425.2.p1
OG0000178	sp|Q23658|CAPS_CAEEL, tr|A0A061ACJ2|A0A061ACJ2_CAEEL, tr|A0A061ACJ8|A0A061ACJ8_CAEEL, tr|A0A061ACM4|A0A061ACM4_CAEEL, tr|A0A061ACM9|A0A061ACM9_CAEEL, tr|A0A061ADT8|A0A061ADT8_CAEEL, tr|A0A061ADU4|A0A061ADU4_CAEEL, tr|A0A061AJ06|A0A061AJ06_CAEEL, tr|A0A061AJ13|A0A061AJ13_CAEEL, tr|A0A061AKP8|A0A061AKP8_CAEEL, tr|A0A061AKQ5|A0A061AKQ5_CAEEL, tr|G3MU01|G3MU01_CAEEL, tr|H9G2V2|H9G2V2_CAEEL, tr|H9G2V3…	tr|A0A3P6TX66|A0A3P6TX66_DIBLA, tr|A0A3P7L9R4|A0A3P7L9R4_DIBLA, tr|A0A3P7LAY0|A0A3P7LAY0_DIBLA, tr|A0A3P7LH98|A0A3P7LH98_DIBLA, tr|A0A3P7ME79|A0A3P7ME79_DIBLA, tr|A0A3P7MFJ6|A0A3P7MFJ6_DIBLA, tr|A0A3P7P5R3|A0A3P7P5R3_DIBLA		tr|U6IVG2|U6IVG2_ECHGR, tr|W6UM11|W6UM11_ECHGR, tr|W6V6Q6|W6V6Q6_ECHGR	tr|A0A068YDX4|A0A068YDX4_ECHMU, tr|A0A087W199|A0A087W199_ECHMU, tr|A0A087W1D8|A0A087W1D8_ECHMU	tr|A0A0R3SC26|A0A0R3SC26_HYMDI, tr|A0A0R3SXA6|A0A0R3SXA6_HYMDI, tr|A0A158QCV1|A0A158QCV1_HYMDI, tr|A0A158QEZ7|A0A158QEZ7_HYMDI	tr|A0A0R3WSC3|A0A0R3WSC3_HYDTA, tr|A0A0R3WTW7|A0A0R3WTW7_HYDTA, tr|A0A0R3WU88|A0A0R3WU88_HYDTA, tr|A0A0R3WX83|A0A0R3WX83_HYDTA, tr|A0A0R3WYK1|A0A0R3WYK1_HYDTA, tr|A0A0R3XAQ1|A0A0R3XAQ1_HYDTA, tr|A0A0R3XBC6|A0A0R3XBC6_HYDTA, tr|A0A0R3XCQ2|A0A0R3XCQ2_HYDTA, tr|A0A158REC6|A0A158REC6_HYDTA	tr|A0A0R3UE17|A0A0R3UE17_MESCO, tr|A0A0R3UE99|A0A0R3UE99_MESCO, tr|A0A0R3UEA0|A0A0R3UEA0_MESCO	tr|A0A0R3T739|A0A0R3T739_RODNA, tr|A0A0R3T8X1|A0A0R3T8X1_RODNA, tr|A0A0R3TBW8|A0A0R3TBW8_RODNA, tr|A0A0R3TR23|A0A0R3TR23_RODNA, tr|A0A0R3TRU7|A0A0R3TRU7_RODNA, tr|A0A3P7VM19|A0A3P7VM19_RODNA	tr|A0A183SSX9|A0A183SSX9_SCHSO, tr|A0A183STY3|A0A183STY3_SCHSO, tr|A0A183TA83|A0A183TA83_SCHSO, tr|A0A3P7CG99|A0A3P7CG99_SCHSO, tr|A0A3P7DFX1|A0A3P7DFX1_SCHSO	tr|A0A0R3VVN4|A0A0R3VVN4_TAEAS, tr|A0A0R3VVN5|A0A0R3VVN5_TAEAS, tr|A0A158R9R3|A0A158R9R3_TAEAS, tr|A0A158RAE8|A0A158RAE8_TAEAS	Tnyl_g02100_i1, Tnyl_g02100_i2	g2590.t1, g2590.t2, g4443.t1	MSTRG.3019.1.p1, MSTRG.3019.1.p3, MSTRG.3019.2.p1, MSTRG.3019.3.p1, MSTRG.3019.4.p1, MSTRG.3019.5.p1, MSTRG.3019.6.p1, MSTRG.3019.7.p1, MSTRG.3019.8.p1, MSTRG.5249.1.p1, MSTRG.5253.1.p1, MSTRG.5254.1.p4
OG0000179	sp|O17606|YK4P_CAEEL	tr|A0A3P7L551|A0A3P7L551_DIBLA, tr|A0A3P7LL05|A0A3P7LL05_DIBLA, tr|A0A3P7LZ46|A0A3P7LZ46_DIBLA, tr|A0A3P7MII9|A0A3P7MII9_DIBLA, tr|A0A3P7MJX8|A0A3P7MJX8_DIBLA, tr|A0A3P7N6I1|A0A3P7N6I1_DIBLA, tr|A0A3P7NGS3|A0A3P7NGS3_DIBLA, tr|A0A3P7NMM1|A0A3P7NMM1_DIBLA, tr|A0A3P7P6J2|A0A3P7P6J2_DIBLA, tr|A0A3P7PHE8|A0A3P7PHE8_DIBLA	tr|A0A915EWG7|A0A915EWG7_9CEST	tr|U6JGC7|U6JGC7_ECHGR	tr|A0A068YLV6|A0A068YLV6_ECHMU	tr|A0A0R3SRW5|A0A0R3SRW5_HYMDI	tr|A0A0R3X7P6|A0A0R3X7P6_HYDTA	tr|A0A0R3UAA2|A0A0R3UAA2_MESCO	tr|A0A0R3T048|A0A0R3T048_RODNA	tr|A0A183TA97|A0A183TA97_SCHSO	tr|A0A0R3WBG8|A0A0R3WBG8_TAEAS	Tnyl_g07021_i1, Tnyl_g07022_i1, Tnyl_g07022_i10, Tnyl_g07022_i11, Tnyl_g07022_i12, Tnyl_g07022_i13, Tnyl_g07022_i14, Tnyl_g07022_i2, Tnyl_g07022_i3, Tnyl_g07022_i4, Tnyl_g07022_i5, Tnyl_g07022_i6, Tnyl_g07022_i7, Tnyl_g07022_i8, Tnyl_g07022_i9, Tnyl_g07023_i1, Tnyl_g07023_i2, Tnyl_g07023_i3, Tnyl_g07023_i4, Tnyl_g07044_i1, Tnyl_g07044_i2, Tnyl_g07044_i3, Tnyl_g07045_i1, Tnyl_g07045_i2, Tnyl_g0704…	g556.t1, g556.t2, g556.t3	MSTRG.642.1.p1, MSTRG.642.10.p1, MSTRG.642.2.p1, MSTRG.642.3.p1, MSTRG.642.4.p1, MSTRG.642.5.p1, MSTRG.642.6.p1, MSTRG.642.7.p1, MSTRG.642.8.p1, MSTRG.642.9.p1
OG0000180		tr|A0A3P6QBX5|A0A3P6QBX5_DIBLA, tr|A0A3P6TFD8|A0A3P6TFD8_DIBLA, tr|A0A3P6TY62|A0A3P6TY62_DIBLA, tr|A0A3P6TZE3|A0A3P6TZE3_DIBLA, tr|A0A3P6U583|A0A3P6U583_DIBLA, tr|A0A3P7KVU0|A0A3P7KVU0_DIBLA, tr|A0A3P7LLQ8|A0A3P7LLQ8_DIBLA, tr|A0A3P7LU97|A0A3P7LU97_DIBLA, tr|A0A3P7M2Z3|A0A3P7M2Z3_DIBLA, tr|A0A3P7M3K2|A0A3P7M3K2_DIBLA, tr|A0A3P7MJU7|A0A3P7MJU7_DIBLA, tr|A0A3P7MV49|A0A3P7MV49_DIBLA, tr|A0A3P7MV97|A…				tr|A0A0R3SA31|A0A0R3SA31_HYMDI, tr|A0A0R3SGV6|A0A0R3SGV6_HYMDI, tr|A0A0R3SKW3|A0A0R3SKW3_HYMDI, tr|A0A0R3SLE0|A0A0R3SLE0_HYMDI, tr|A0A0R3SMD9|A0A0R3SMD9_HYMDI, tr|A0A0R3STN5|A0A0R3STN5_HYMDI		tr|A0A0R3U544|A0A0R3U544_MESCO, tr|A0A0R3U741|A0A0R3U741_MESCO, tr|A0A0R3U7G5|A0A0R3U7G5_MESCO, tr|A0A0R3U971|A0A0R3U971_MESCO, tr|A0A0R3UAL5|A0A0R3UAL5_MESCO, tr|A0A0R3UAU1|A0A0R3UAU1_MESCO, tr|A0A0R3UBJ2|A0A0R3UBJ2_MESCO, tr|A0A0R3UDJ6|A0A0R3UDJ6_MESCO, tr|A0A0R3UE46|A0A0R3UE46_MESCO, tr|A0A0R3UN02|A0A0R3UN02_MESCO, tr|A0A0R3UN39|A0A0R3UN39_MESCO, tr|A0A0R3URG7|A0A0R3URG7_MESCO, tr|A0A0R3URS8|A…		tr|A0A183S8D5|A0A183S8D5_SCHSO, tr|A0A183SEQ3|A0A183SEQ3_SCHSO, tr|A0A183SHH7|A0A183SHH7_SCHSO, tr|A0A183SHL9|A0A183SHL9_SCHSO, tr|A0A183SKA4|A0A183SKA4_SCHSO, tr|A0A183SP14|A0A183SP14_SCHSO, tr|A0A183SP31|A0A183SP31_SCHSO, tr|A0A183SPX0|A0A183SPX0_SCHSO, tr|A0A183SU32|A0A183SU32_SCHSO, tr|A0A183SUB8|A0A183SUB8_SCHSO, tr|A0A183SX33|A0A183SX33_SCHSO, tr|A0A183SX88|A0A183SX88_SCHSO, tr|A0A183SXE5|A…		Tnyl_g05183_i1	g11591.t1, g2629.t1, g7687.t1	MSTRG.13932.1.p1, MSTRG.5570.1.p1
OG0000181		tr|A0A3P6Q7Q4|A0A3P6Q7Q4_DIBLA, tr|A0A3P6SQA0|A0A3P6SQA0_DIBLA, tr|A0A3P6TWC2|A0A3P6TWC2_DIBLA, tr|A0A3P7LPA6|A0A3P7LPA6_DIBLA, tr|A0A3P7LVH5|A0A3P7LVH5_DIBLA, tr|A0A3P7M1R0|A0A3P7M1R0_DIBLA, tr|A0A3P7N1X8|A0A3P7N1X8_DIBLA, tr|A0A3P7NND3|A0A3P7NND3_DIBLA, tr|A0A3P7NXB8|A0A3P7NXB8_DIBLA, tr|A0A3P7NXU6|A0A3P7NXU6_DIBLA, tr|A0A3P7RD94|A0A3P7RD94_DIBLA	tr|A0A915EY91|A0A915EY91_9CEST	tr|W6U0W6|W6U0W6_ECHGR, tr|W6U146|W6U146_ECHGR, tr|W6U9Z6|W6U9Z6_ECHGR, tr|W6UA00|W6UA00_ECHGR, tr|W6UGU2|W6UGU2_ECHGR, tr|W6UGU5|W6UGU5_ECHGR	tr|A0A068XZ31|A0A068XZ31_ECHMU, tr|A0A068Y3K1|A0A068Y3K1_ECHMU, tr|A0A068Y8W5|A0A068Y8W5_ECHMU, tr|A0A068Y965|A0A068Y965_ECHMU	tr|A0A0R3SHY7|A0A0R3SHY7_HYMDI, tr|A0A158QDQ5|A0A158QDQ5_HYMDI, tr|A0A158QEZ8|A0A158QEZ8_HYMDI, tr|A0A158QG16|A0A158QG16_HYMDI, tr|A0A3P6ZS02|A0A3P6ZS02_HYMDI	tr|A0A0R3WR88|A0A0R3WR88_HYDTA, tr|A0A0R3WW66|A0A0R3WW66_HYDTA, tr|A0A0R3WWX0|A0A0R3WWX0_HYDTA, tr|A0A0R3WXQ8|A0A0R3WXQ8_HYDTA, tr|A0A158RET3|A0A158RET3_HYDTA, tr|A0A158RF19|A0A158RF19_HYDTA, tr|A0A3P7FWL9|A0A3P7FWL9_HYDTA	tr|A0A158QT37|A0A158QT37_MESCO, tr|A0A158QUC6|A0A158QUC6_MESCO, tr|A0A158QW73|A0A158QW73_MESCO, tr|A0A3P6HCF9|A0A3P6HCF9_MESCO	tr|A0A0R3SZS9|A0A0R3SZS9_RODNA, tr|A0A0R3SZT0|A0A0R3SZT0_RODNA, tr|A0A0R3T8I3|A0A0R3T8I3_RODNA, tr|A0A0R3TE17|A0A0R3TE17_RODNA, tr|A0A0R3TJ18|A0A0R3TJ18_RODNA, tr|A0A0R3TST6|A0A0R3TST6_RODNA, tr|A0A3P7RVT7|A0A3P7RVT7_RODNA, tr|A0A3P7S748|A0A3P7S748_RODNA, tr|A0A3P7V6Y7|A0A3P7V6Y7_RODNA, tr|A0A3P7VFU3|A0A3P7VFU3_RODNA	tr|A0A183SXY3|A0A183SXY3_SCHSO, tr|A0A183T214|A0A183T214_SCHSO, tr|A0A183TJQ6|A0A183TJQ6_SCHSO, tr|A0A183TLI2|A0A183TLI2_SCHSO, tr|A0A3P7D1T5|A0A3P7D1T5_SCHSO	tr|A0A158R6W6|A0A158R6W6_TAEAS, tr|A0A158R7M7|A0A158R7M7_TAEAS, tr|A0A158R7M8|A0A158R7M8_TAEAS, tr|A0A3P6NV12|A0A3P6NV12_TAEAS		g7007.t1, g7007.t2, g7008.t1, g8287.t1, g8289.t1, g8289.t2	MSTRG.8319.1.p1, MSTRG.8319.2.p1, MSTRG.8320.1.p1, MSTRG.8320.2.p1, MSTRG.8320.3.p1, MSTRG.8320.3.p2, MSTRG.9862.1.p1, MSTRG.9862.2.p1, MSTRG.9862.3.p1, MSTRG.9862.4.p1, MSTRG.9862.5.p1
OG0000182	sp|Q9N5D3|SOS_CAEEL, tr|A0A486WXD9|A0A486WXD9_CAEEL	tr|A0A3P6NVI7|A0A3P6NVI7_DIBLA, tr|A0A3P6R1P4|A0A3P6R1P4_DIBLA, tr|A0A3P6R7K0|A0A3P6R7K0_DIBLA, tr|A0A3P6SI94|A0A3P6SI94_DIBLA, tr|A0A3P7LBH4|A0A3P7LBH4_DIBLA, tr|A0A3P7LH40|A0A3P7LH40_DIBLA, tr|A0A3P7LHR7|A0A3P7LHR7_DIBLA, tr|A0A3P7LW43|A0A3P7LW43_DIBLA, tr|A0A3P7LZH0|A0A3P7LZH0_DIBLA, tr|A0A3P7MDP5|A0A3P7MDP5_DIBLA, tr|A0A3P7MU12|A0A3P7MU12_DIBLA, tr|A0A3P7N0D4|A0A3P7N0D4_DIBLA, tr|A0A3P7NQV2|A…		tr|W6UDR9|W6UDR9_ECHGR, tr|W6UQR0|W6UQR0_ECHGR, tr|W6UUY7|W6UUY7_ECHGR	tr|A0A068YCK8|A0A068YCK8_ECHMU, tr|A0A087VYA6|A0A087VYA6_ECHMU, tr|A0A087W2G9|A0A087W2G9_ECHMU	tr|A0A0R3SD59|A0A0R3SD59_HYMDI, tr|A0A0R3SFH1|A0A0R3SFH1_HYMDI, tr|A0A158QCI1|A0A158QCI1_HYMDI, tr|A0A158QET6|A0A158QET6_HYMDI, tr|A0A158QFM5|A0A158QFM5_HYMDI, tr|A0A3P6ZAA0|A0A3P6ZAA0_HYMDI	tr|A0A0R3WMI0|A0A0R3WMI0_HYDTA, tr|A0A0R3WUQ2|A0A0R3WUQ2_HYDTA, tr|A0A0R3XBQ3|A0A0R3XBQ3_HYDTA, tr|A0A158RE88|A0A158RE88_HYDTA, tr|A0A3P7F8X7|A0A3P7F8X7_HYDTA	tr|A0A0R3U823|A0A0R3U823_MESCO, tr|A0A0R3UFC0|A0A0R3UFC0_MESCO, tr|A0A158QVM1|A0A158QVM1_MESCO, tr|A0A3P6GE55|A0A3P6GE55_MESCO	tr|A0A0R3T244|A0A0R3T244_RODNA, tr|A0A0R3T8U3|A0A0R3T8U3_RODNA, tr|A0A0R3T9C0|A0A0R3T9C0_RODNA, tr|A0A0R3TLD6|A0A0R3TLD6_RODNA, tr|A0A0R3TLD7|A0A0R3TLD7_RODNA, tr|A0A0R3TPJ1|A0A0R3TPJ1_RODNA, tr|A0A0R3TX73|A0A0R3TX73_RODNA, tr|A0A3P7V5T6|A0A3P7V5T6_RODNA	tr|A0A183SPA3|A0A183SPA3_SCHSO, tr|A0A183SZ67|A0A183SZ67_SCHSO, tr|A0A183T6F5|A0A183T6F5_SCHSO, tr|A0A183T941|A0A183T941_SCHSO, tr|A0A183TUL7|A0A183TUL7_SCHSO, tr|A0A3P7BR83|A0A3P7BR83_SCHSO, tr|A0A3P7CU70|A0A3P7CU70_SCHSO, tr|A0A3P7DLT9|A0A3P7DLT9_SCHSO	tr|A0A0R3WHI0|A0A0R3WHI0_TAEAS, tr|A0A158R814|A0A158R814_TAEAS, tr|A0A158R9V9|A0A158R9V9_TAEAS	Tnyl_g13910_i1, Tnyl_g13910_i2, Tnyl_g13910_i3, Tnyl_g13910_i4, Tnyl_g13910_i5, Tnyl_g13910_i6	g3519.t1, g3519.t2, g3519.t3, g3519.t4, g4804.t1, g4804.t2	MSTRG.4140.1.p1, MSTRG.4140.2.p1, MSTRG.5680.10.p1, MSTRG.5680.10.p2, MSTRG.5680.6.p1, MSTRG.5680.7.p1, MSTRG.5680.8.p2
OG0000183	tr|Q9N415|Q9N415_CAEEL	tr|A0A3P6SD06|A0A3P6SD06_DIBLA, tr|A0A3P6V186|A0A3P6V186_DIBLA, tr|A0A3P7MHL3|A0A3P7MHL3_DIBLA		tr|W6UP39|W6UP39_ECHGR	tr|A0A068YBG1|A0A068YBG1_ECHMU	tr|A0A0R3SFQ0|A0A0R3SFQ0_HYMDI, tr|A0A0R3SM43|A0A0R3SM43_HYMDI, tr|A0A0R3SMU0|A0A0R3SMU0_HYMDI, tr|A0A0R3SN46|A0A0R3SN46_HYMDI, tr|A0A0R3SNK3|A0A0R3SNK3_HYMDI, tr|A0A0R3SNP3|A0A0R3SNP3_HYMDI, tr|A0A0R3SNU8|A0A0R3SNU8_HYMDI, tr|A0A0R3SNV2|A0A0R3SNV2_HYMDI	tr|A0A0R3WJW9|A0A0R3WJW9_HYDTA, tr|A0A0R3WXC5|A0A0R3WXC5_HYDTA, tr|A0A0R3X6R6|A0A0R3X6R6_HYDTA, tr|A0A3P7F0L7|A0A3P7F0L7_HYDTA	tr|A0A0R3U5I8|A0A0R3U5I8_MESCO, tr|A0A0R3U5I9|A0A0R3U5I9_MESCO, tr|A0A0R3U5J0|A0A0R3U5J0_MESCO, tr|A0A0R3UAQ2|A0A0R3UAQ2_MESCO, tr|A0A3P6GE41|A0A3P6GE41_MESCO	tr|A0A0R3T3E9|A0A0R3T3E9_RODNA, tr|A0A0R3TEE1|A0A0R3TEE1_RODNA, tr|A0A0R3TWZ8|A0A0R3TWZ8_RODNA, tr|A0A3P7S9H0|A0A3P7S9H0_RODNA	tr|A0A183SGH4|A0A183SGH4_SCHSO, tr|A0A183SGH5|A0A183SGH5_SCHSO	tr|A0A158R8I8|A0A158R8I8_TAEAS	Tnyl_g01317_i1, Tnyl_g01317_i10, Tnyl_g01317_i11, Tnyl_g01317_i12, Tnyl_g01317_i2, Tnyl_g01317_i3, Tnyl_g01317_i4, Tnyl_g01317_i5, Tnyl_g01317_i6, Tnyl_g01317_i7, Tnyl_g01317_i8, Tnyl_g01317_i9	g30.t1, g30.t2, g30.t3, g30.t4	MSTRG.33.1.p1, MSTRG.33.1.p4, MSTRG.33.10.p1, MSTRG.33.10.p2, MSTRG.33.11.p1, MSTRG.33.11.p8, MSTRG.33.12.p1, MSTRG.33.13.p1, MSTRG.33.14.p1, MSTRG.33.14.p7, MSTRG.33.15.p1, MSTRG.33.15.p2, MSTRG.33.17.p4, MSTRG.33.19.p2, MSTRG.33.2.p1, MSTRG.33.3.p1, MSTRG.33.3.p2, MSTRG.33.3.p3, MSTRG.33.4.p1, MSTRG.33.5.p1, MSTRG.33.6.p1, MSTRG.33.7.p1, MSTRG.33.8.p1, MSTRG.33.8.p2, MSTRG.33.8.p3, MSTRG.33.8.p…
OG0000184												Tnyl_g00811_i1, Tnyl_g00814_i1, Tnyl_g00858_i1, Tnyl_g00866_i1, Tnyl_g00873_i1, Tnyl_g00887_i1, Tnyl_g00896_i1, Tnyl_g01658_i1, Tnyl_g02443_i1, Tnyl_g02480_i1, Tnyl_g02997_i1, Tnyl_g03031_i1, Tnyl_g03560_i1, Tnyl_g03560_i2, Tnyl_g03691_i1, Tnyl_g03826_i1, Tnyl_g03928_i1, Tnyl_g04376_i1, Tnyl_g04443_i1, Tnyl_g04905_i1, Tnyl_g05156_i1, Tnyl_g05441_i1, Tnyl_g05441_i2, Tnyl_g05464_i1, Tnyl_g06042_i1,…
OG0000185	sp|Q18515|C1GLT_CAEEL, tr|G5ECT3|G5ECT3_CAEEL, tr|O16535|O16535_CAEEL, tr|O17053|O17053_CAEEL, tr|O17747|O17747_CAEEL, tr|O44563|O44563_CAEEL, tr|O45579|O45579_CAEEL, tr|Q22900|Q22900_CAEEL	tr|A0A3P6Q3M8|A0A3P6Q3M8_DIBLA, tr|A0A3P6SV64|A0A3P6SV64_DIBLA, tr|A0A3P6TZ08|A0A3P6TZ08_DIBLA, tr|A0A3P6UD50|A0A3P6UD50_DIBLA, tr|A0A3P7LAT6|A0A3P7LAT6_DIBLA, tr|A0A3P7LFK3|A0A3P7LFK3_DIBLA, tr|A0A3P7NQ40|A0A3P7NQ40_DIBLA, tr|A0A3P7NUV9|A0A3P7NUV9_DIBLA, tr|A0A3P7P7S1|A0A3P7P7S1_DIBLA, tr|A0A3P7SAA0|A0A3P7SAA0_DIBLA	tr|A0A915ETW5|A0A915ETW5_9CEST	tr|W6UFD8|W6UFD8_ECHGR, tr|W6UGM8|W6UGM8_ECHGR	tr|A0A068XTM3|A0A068XTM3_ECHMU, tr|A0A068XTX1|A0A068XTX1_ECHMU, tr|A0A068XXX2|A0A068XXX2_ECHMU, tr|A0A068Y0P2|A0A068Y0P2_ECHMU	tr|A0A0R3SH29|A0A0R3SH29_HYMDI, tr|A0A158QDG4|A0A158QDG4_HYMDI, tr|A0A158QFW4|A0A158QFW4_HYMDI, tr|A0A3P6WI33|A0A3P6WI33_HYMDI	tr|A0A0R3WK58|A0A0R3WK58_HYDTA, tr|A0A0R3WKC4|A0A0R3WKC4_HYDTA		tr|A0A0R3T2E5|A0A0R3T2E5_RODNA, tr|A0A0R3T6T8|A0A0R3T6T8_RODNA, tr|A0A0R3T9P7|A0A0R3T9P7_RODNA, tr|A0A0R3TFA9|A0A0R3TFA9_RODNA, tr|A0A0R3TQI7|A0A0R3TQI7_RODNA, tr|A0A0R3TW71|A0A0R3TW71_RODNA, tr|A0A0R3TZ89|A0A0R3TZ89_RODNA	tr|A0A183S7Z6|A0A183S7Z6_SCHSO, tr|A0A183SP82|A0A183SP82_SCHSO, tr|A0A3P7CRE3|A0A3P7CRE3_SCHSO, tr|A0A3P7DY46|A0A3P7DY46_SCHSO, tr|A0A3P7E115|A0A3P7E115_SCHSO	tr|A0A0R3W6G3|A0A0R3W6G3_TAEAS, tr|A0A0R3W6G4|A0A0R3W6G4_TAEAS, tr|A0A158R8N6|A0A158R8N6_TAEAS	Tnyl_g09904_i1, Tnyl_g09904_i2, Tnyl_g09904_i3, Tnyl_g09904_i4, Tnyl_g09904_i5, Tnyl_g09904_i6, Tnyl_g09904_i7	g4040.t1, g4040.t2, g4061.t1, g4061.t2, g4062.t1, g4062.t2, g6027.t1, g6027.t2, g6843.t1, g6843.t2, g6843.t3	MSTRG.4797.1.p1, MSTRG.4797.2.p1, MSTRG.4797.3.p1, MSTRG.4819.1.p1, MSTRG.4819.2.p1, MSTRG.4819.3.p1, MSTRG.4820.1.p1, MSTRG.8103.1.p1, MSTRG.8103.2.p1
OG0000186	sp|Q22017|FAD1_CAEEL, tr|I2HAD4|I2HAD4_CAEEL, tr|I2HAD5|I2HAD5_CAEEL	tr|A0A3P6QPA0|A0A3P6QPA0_DIBLA, tr|A0A3P6TDH4|A0A3P6TDH4_DIBLA, tr|A0A3P7NMR1|A0A3P7NMR1_DIBLA, tr|A0A3P7PY83|A0A3P7PY83_DIBLA, tr|A0A3P7R0L9|A0A3P7R0L9_DIBLA		tr|W6UDZ4|W6UDZ4_ECHGR	tr|A0A087W1T5|A0A087W1T5_ECHMU	tr|A0A0R3SPC0|A0A0R3SPC0_HYMDI, tr|A0A0R3SW10|A0A0R3SW10_HYMDI	tr|A0A0R3X699|A0A0R3X699_HYDTA	tr|A0A158QSI0|A0A158QSI0_MESCO	tr|A0A0R3T6N6|A0A0R3T6N6_RODNA	tr|A0A183SBJ5|A0A183SBJ5_SCHSO, tr|A0A183T715|A0A183T715_SCHSO, tr|A0A3P7EQG4|A0A3P7EQG4_SCHSO	tr|A0A0R3W4D0|A0A0R3W4D0_TAEAS	Tnyl_g04408_i1, Tnyl_g04408_i2, Tnyl_g04408_i3, Tnyl_g05726_i1, Tnyl_g05726_i2, Tnyl_g13415_i1, Tnyl_g13415_i2, Tnyl_g13415_i3, Tnyl_g13415_i4, Tnyl_g13415_i5, Tnyl_g13415_i6, Tnyl_g13415_i7, Tnyl_g13415_i8, Tnyl_g13415_i9	g6002.t1, g6002.t2, g6002.t3, g6002.t4	MSTRG.7103.1.p1, MSTRG.7103.1.p2, MSTRG.7103.1.p3, MSTRG.7103.10.p1, MSTRG.7103.11.p1, MSTRG.7103.11.p3, MSTRG.7103.12.p1, MSTRG.7103.12.p3, MSTRG.7103.13.p1, MSTRG.7103.13.p2, MSTRG.7103.14.p1, MSTRG.7103.15.p1, MSTRG.7103.15.p2, MSTRG.7103.16.p1, MSTRG.7103.16.p3, MSTRG.7103.17.p1, MSTRG.7103.17.p2, MSTRG.7103.17.p3, MSTRG.7103.18.p1, MSTRG.7103.18.p2, MSTRG.7103.18.p3, MSTRG.7103.2.p2, MSTRG.7…
OG0000187	tr|Q22240|Q22240_CAEEL	tr|A0A3P6QHU6|A0A3P6QHU6_DIBLA, tr|A0A3P7LFM6|A0A3P7LFM6_DIBLA, tr|A0A3P7M3P4|A0A3P7M3P4_DIBLA, tr|A0A3P7MGV4|A0A3P7MGV4_DIBLA, tr|A0A3P7NQL5|A0A3P7NQL5_DIBLA, tr|A0A3P7NSM0|A0A3P7NSM0_DIBLA, tr|A0A3P7P2X5|A0A3P7P2X5_DIBLA, tr|A0A3P7PAK5|A0A3P7PAK5_DIBLA, tr|A0A3P7RHI5|A0A3P7RHI5_DIBLA		tr|W6UCG3|W6UCG3_ECHGR, tr|W6URF1|W6URF1_ECHGR	tr|A0A068YCQ1|A0A068YCQ1_ECHMU, tr|A0A068YCW6|A0A068YCW6_ECHMU	tr|A0A0R3S9T3|A0A0R3S9T3_HYMDI, tr|A0A3P6YWP0|A0A3P6YWP0_HYMDI, tr|A0A3P6ZA87|A0A3P6ZA87_HYMDI	tr|A0A0R3X0E9|A0A0R3X0E9_HYDTA, tr|A0A158REG0|A0A158REG0_HYDTA	tr|A0A0R3UG66|A0A0R3UG66_MESCO, tr|A0A0R3UHK5|A0A0R3UHK5_MESCO	tr|A0A0R3TMJ1|A0A0R3TMJ1_RODNA, tr|A0A158QGR6|A0A158QGR6_RODNA	tr|A0A183SZG3|A0A183SZG3_SCHSO, tr|A0A183T0Y9|A0A183T0Y9_SCHSO, tr|A0A3P7ED35|A0A3P7ED35_SCHSO	tr|A0A0R3WFL2|A0A0R3WFL2_TAEAS, tr|A0A158R7X6|A0A158R7X6_TAEAS	Peptidase_C19_ubiquitin_carboxyl-terminal_hydrolase_2_Tnyl_g00434_i1, Peptidase_C19_ubiquitin_carboxyl-terminal_hydrolase_2_Tnyl_g08090_i1, Tnyl_g00434_i2, Tnyl_g08090_i2, Tnyl_g08090_i3, Tnyl_g08090_i4, Tnyl_g08090_i5, Tnyl_g08090_i6, Tnyl_g10838_i1, Tnyl_g10838_i2, Tnyl_g10838_i3, Tnyl_g10838_i4, Tnyl_g10838_i5, Tnyl_g10838_i6, Tnyl_g10838_i7, Tnyl_g10838_i8, Tnyl_g10840_i1, Tnyl_g10840_i2, Tny…	g1105.t1, g2161.t1, g2161.t2	MSTRG.1263.1.p1, MSTRG.1263.2.p1, MSTRG.1263.3.p1, MSTRG.2517.1.p1, MSTRG.2517.2.p1, MSTRG.2517.3.p1
OG0000188	tr|G5EES3|G5EES3_CAEEL, tr|G5EGR6|G5EGR6_CAEEL, tr|O16720|O16720_CAEEL, tr|Q86B39|Q86B39_CAEEL	tr|A0A3P6Q1W2|A0A3P6Q1W2_DIBLA, tr|A0A3P6QT06|A0A3P6QT06_DIBLA, tr|A0A3P6VBW7|A0A3P6VBW7_DIBLA, tr|A0A3P7L9P5|A0A3P7L9P5_DIBLA, tr|A0A3P7LUG5|A0A3P7LUG5_DIBLA, tr|A0A3P7M9Y1|A0A3P7M9Y1_DIBLA, tr|A0A3P7NM63|A0A3P7NM63_DIBLA, tr|A0A3P7NRG0|A0A3P7NRG0_DIBLA, tr|A0A3P7NYM8|A0A3P7NYM8_DIBLA, tr|A0A3P7QJX7|A0A3P7QJX7_DIBLA		tr|W6TZM6|W6TZM6_ECHGR, tr|W6U087|W6U087_ECHGR, tr|W6U1B5|W6U1B5_ECHGR, tr|W6U7D6|W6U7D6_ECHGR, tr|W6UK79|W6UK79_ECHGR	tr|A0A068XVL9|A0A068XVL9_ECHMU, tr|A0A068Y9A0|A0A068Y9A0_ECHMU, tr|A0A068Y9K8|A0A068Y9K8_ECHMU, tr|A0A068YDV4|A0A068YDV4_ECHMU, tr|A0A068YGZ9|A0A068YGZ9_ECHMU	tr|A0A0R3SK86|A0A0R3SK86_HYMDI, tr|A0A0R3SNQ6|A0A0R3SNQ6_HYMDI, tr|A0A0R3SNR5|A0A0R3SNR5_HYMDI, tr|A0A0R3SNS8|A0A0R3SNS8_HYMDI, tr|A0A0R3SNY3|A0A0R3SNY3_HYMDI, tr|A0A0R3SP76|A0A0R3SP76_HYMDI, tr|A0A0R3SZC8|A0A0R3SZC8_HYMDI, tr|A0A158QDQ1|A0A158QDQ1_HYMDI	tr|A0A0R3WMI1|A0A0R3WMI1_HYDTA, tr|A0A0R3WNM1|A0A0R3WNM1_HYDTA, tr|A0A0R3WNM2|A0A0R3WNM2_HYDTA, tr|A0A0R3WWH8|A0A0R3WWH8_HYDTA, tr|A0A3P7E6U2|A0A3P7E6U2_HYDTA	tr|A0A0R3U9E0|A0A0R3U9E0_MESCO, tr|A0A0R3UNS6|A0A0R3UNS6_MESCO, tr|A0A158QTA9|A0A158QTA9_MESCO, tr|A0A3P6HFQ4|A0A3P6HFQ4_MESCO	tr|A0A0R3T3Z8|A0A0R3T3Z8_RODNA, tr|A0A0R3TEB1|A0A0R3TEB1_RODNA, tr|A0A0R3TQW2|A0A0R3TQW2_RODNA, tr|A0A0R3TT52|A0A0R3TT52_RODNA, tr|A0A0R3TZX6|A0A0R3TZX6_RODNA, tr|A0A0R3TZX7|A0A0R3TZX7_RODNA, tr|A0A0R3U0F9|A0A0R3U0F9_RODNA, tr|A0A158QJJ3|A0A158QJJ3_RODNA, tr|A0A3P7TUS7|A0A3P7TUS7_RODNA, tr|A0A3P7U116|A0A3P7U116_RODNA	tr|A0A183SL69|A0A183SL69_SCHSO, tr|A0A183TSV4|A0A183TSV4_SCHSO, tr|A0A3P7DMT7|A0A3P7DMT7_SCHSO, tr|A0A3P7EJD6|A0A3P7EJD6_SCHSO, tr|A0A3P7F7W1|A0A3P7F7W1_SCHSO	tr|A0A0R3VZ01|A0A0R3VZ01_TAEAS, tr|A0A0R3W043|A0A0R3W043_TAEAS, tr|A0A0R3W9Q7|A0A0R3W9Q7_TAEAS, tr|A0A0R3WGL5|A0A0R3WGL5_TAEAS	Ago2_Tnyl_g16183_i1, Tnyl_g16183_i2, Tnyl_g16183_i3, Tnyl_g16183_i4, Tnyl_g16183_i5	g8250.t1, g8558.t1, g8558.t2	MSTRG.10170.1.p1, MSTRG.8563.1.p1, MSTRG.9811.1.p1, MSTRG.9811.2.p2, MSTRG.9811.2.p3
OG0000189	sp|P34479|SKAT1_CAEEL, tr|G4SQY7|G4SQY7_CAEEL, tr|H2KY81|H2KY81_CAEEL, tr|O17275|O17275_CAEEL, tr|O45936|O45936_CAEEL, tr|O62286|O62286_CAEEL, tr|Q18595|Q18595_CAEEL, tr|Q9XX44|Q9XX44_CAEEL	tr|A0A3P6Q522|A0A3P6Q522_DIBLA, tr|A0A3P7NL50|A0A3P7NL50_DIBLA, tr|A0A3P7NLS4|A0A3P7NLS4_DIBLA, tr|A0A3P7PAE9|A0A3P7PAE9_DIBLA		tr|W6UVU7|W6UVU7_ECHGR	tr|A0A068YBG5|A0A068YBG5_ECHMU	tr|A0A158QFM7|A0A158QFM7_HYMDI	tr|A0A0R3X8J3|A0A0R3X8J3_HYDTA, tr|A0A0R3XBT0|A0A0R3XBT0_HYDTA	tr|A0A0R3UAJ0|A0A0R3UAJ0_MESCO	tr|A0A0R3T4N2|A0A0R3T4N2_RODNA	tr|A0A183T8Z8|A0A183T8Z8_SCHSO	tr|A0A0R3WAP2|A0A0R3WAP2_TAEAS	Tnyl_g02070_i1, Tnyl_g02070_i10, Tnyl_g02070_i11, Tnyl_g02070_i2, Tnyl_g02070_i3, Tnyl_g02070_i4, Tnyl_g02070_i5, Tnyl_g02070_i6, Tnyl_g02070_i7, Tnyl_g02070_i8, Tnyl_g02070_i9, Tnyl_g05404_i1, Tnyl_g05404_i2, Tnyl_g05404_i3, Tnyl_g05404_i4, Tnyl_g05404_i5, Tnyl_g05404_i6, Tnyl_g05404_i7, Tnyl_g05906_i1, Tnyl_g05906_i2, Tnyl_g05906_i3, Tnyl_g05906_i4, Tnyl_g05906_i5, Tnyl_g05906_i6, Tnyl_g05906_i…	g45.t1, g45.t2	MSTRG.50.1.p1, MSTRG.50.10.p1, MSTRG.50.2.p1, MSTRG.50.3.p1, MSTRG.50.4.p1, MSTRG.50.5.p1, MSTRG.50.6.p1, MSTRG.50.7.p1, MSTRG.50.8.p1, MSTRG.50.9.p1
OG0000190	tr|A7UQ09|A7UQ09_CAEEL, tr|A8DZ40|A8DZ40_CAEEL, tr|E1B6S5|E1B6S5_CAEEL, tr|E1B6S6|E1B6S6_CAEEL, tr|E1B6S7|E1B6S7_CAEEL, tr|E9P874|E9P874_CAEEL, tr|E9P875|E9P875_CAEEL, tr|E9P876|E9P876_CAEEL, tr|H2FLH5|H2FLH5_CAEEL, tr|I2HAJ6|I2HAJ6_CAEEL, tr|I2HAJ7|I2HAJ7_CAEEL, tr|Q18291|Q18291_CAEEL, tr|S6EZT1|S6EZT1_CAEEL	tr|A0A3P6NQT5|A0A3P6NQT5_DIBLA, tr|A0A3P6S3P5|A0A3P6S3P5_DIBLA, tr|A0A3P6S6L5|A0A3P6S6L5_DIBLA, tr|A0A3P6SM89|A0A3P6SM89_DIBLA, tr|A0A3P6SXF8|A0A3P6SXF8_DIBLA, tr|A0A3P7LY54|A0A3P7LY54_DIBLA, tr|A0A3P7N1U1|A0A3P7N1U1_DIBLA, tr|A0A3P7NL10|A0A3P7NL10_DIBLA, tr|A0A3P7NMX9|A0A3P7NMX9_DIBLA, tr|A0A3P7NV90|A0A3P7NV90_DIBLA, tr|A0A3P7PAG8|A0A3P7PAG8_DIBLA		tr|W6U5J5|W6U5J5_ECHGR, tr|W6UBN9|W6UBN9_ECHGR, tr|W6UNY1|W6UNY1_ECHGR	tr|A0A068Y0G1|A0A068Y0G1_ECHMU, tr|A0A087W1M6|A0A087W1M6_ECHMU	tr|A0A0R3SMQ0|A0A0R3SMQ0_HYMDI, tr|A0A0R3SN08|A0A0R3SN08_HYMDI, tr|A0A0R3SQX7|A0A0R3SQX7_HYMDI, tr|A0A0R3SZ17|A0A0R3SZ17_HYMDI, tr|A0A158QEJ4|A0A158QEJ4_HYMDI	tr|A0A0R3WLY2|A0A0R3WLY2_HYDTA, tr|A0A0R3X4Z1|A0A0R3X4Z1_HYDTA, tr|A0A0R3XAA2|A0A0R3XAA2_HYDTA, tr|A0A158RF07|A0A158RF07_HYDTA, tr|A0A3P7E7S7|A0A3P7E7S7_HYDTA	tr|A0A0R3UFE1|A0A0R3UFE1_MESCO, tr|A0A158QVQ4|A0A158QVQ4_MESCO, tr|A0A3P6HMI3|A0A3P6HMI3_MESCO, tr|A0A3P6HVP6|A0A3P6HVP6_MESCO	tr|A0A0R3TAS3|A0A0R3TAS3_RODNA, tr|A0A0R3TB81|A0A0R3TB81_RODNA, tr|A0A0R3TC72|A0A0R3TC72_RODNA, tr|A0A158QHA6|A0A158QHA6_RODNA, tr|A0A3P7RUF0|A0A3P7RUF0_RODNA, tr|A0A3P7U501|A0A3P7U501_RODNA	tr|A0A183SK30|A0A183SK30_SCHSO, tr|A0A183SUW9|A0A183SUW9_SCHSO, tr|A0A183SW90|A0A183SW90_SCHSO, tr|A0A183T6P2|A0A183T6P2_SCHSO, tr|A0A183TBX0|A0A183TBX0_SCHSO, tr|A0A3P7E9J3|A0A3P7E9J3_SCHSO	tr|A0A0R3W436|A0A0R3W436_TAEAS, tr|A0A158R9Y2|A0A158R9Y2_TAEAS, tr|A0A3P6N4S9|A0A3P6N4S9_TAEAS, tr|A0A3P6P3K8|A0A3P6P3K8_TAEAS, tr|A0A3P6R3K9|A0A3P6R3K9_TAEAS	Tnyl_g07474_i1, Tnyl_g07474_i2	g3564.t1, g6774.t1, g6774.t2	MSTRG.4184.1.p1, MSTRG.4184.2.p1, MSTRG.4184.3.p1, MSTRG.4184.3.p2, MSTRG.4184.4.p1, MSTRG.4184.4.p2, MSTRG.8016.1.p1, MSTRG.8016.2.p1
OG0000191		tr|A0A3P6P1D3|A0A3P6P1D3_DIBLA, tr|A0A3P6PBV2|A0A3P6PBV2_DIBLA, tr|A0A3P6QVL0|A0A3P6QVL0_DIBLA, tr|A0A3P6S6U6|A0A3P6S6U6_DIBLA, tr|A0A3P6TCL4|A0A3P6TCL4_DIBLA, tr|A0A3P6THQ2|A0A3P6THQ2_DIBLA, tr|A0A3P6TQJ2|A0A3P6TQJ2_DIBLA, tr|A0A3P6UGW6|A0A3P6UGW6_DIBLA, tr|A0A3P6UXM4|A0A3P6UXM4_DIBLA, tr|A0A3P6V0E8|A0A3P6V0E8_DIBLA, tr|A0A3P6VF13|A0A3P6VF13_DIBLA, tr|A0A3P7KY94|A0A3P7KY94_DIBLA, tr|A0A3P7KYD0|A…		tr|I1WXU1|I1WXU1_ECHGR, tr|U6JH05|U6JH05_ECHGR, tr|W6UEC5|W6UEC5_ECHGR	tr|A0A087VY24|A0A087VY24_ECHMU, tr|A0A087W043|A0A087W043_ECHMU, tr|A0A087W0J4|A0A087W0J4_ECHMU	tr|A0A0R3S9W8|A0A0R3S9W8_HYMDI, tr|A0A0R3SBX1|A0A0R3SBX1_HYMDI, tr|A0A0R3SBX2|A0A0R3SBX2_HYMDI, tr|A0A0R3SD09|A0A0R3SD09_HYMDI, tr|A0A0R3SVE0|A0A0R3SVE0_HYMDI, tr|A0A0R3SVQ8|A0A0R3SVQ8_HYMDI, tr|A0A158QC78|A0A158QC78_HYMDI	tr|A0A0R3X081|A0A0R3X081_HYDTA, tr|A0A0R3X0I0|A0A0R3X0I0_HYDTA, tr|A0A0R3X4V6|A0A0R3X4V6_HYDTA	tr|A0A0R3UJ55|A0A0R3UJ55_MESCO, tr|A0A0R3UKY7|A0A0R3UKY7_MESCO, tr|A0A0R3UMA1|A0A0R3UMA1_MESCO	tr|A0A0R3T1J9|A0A0R3T1J9_RODNA, tr|A0A0R3TE50|A0A0R3TE50_RODNA, tr|A0A0R3THB9|A0A0R3THB9_RODNA, tr|A0A0R3THG7|A0A0R3THG7_RODNA, tr|A0A0R3THH4|A0A0R3THH4_RODNA, tr|A0A0R3U0P5|A0A0R3U0P5_RODNA, tr|A0A3P7T3V4|A0A3P7T3V4_RODNA, tr|A0A3P7V7T6|A0A3P7V7T6_RODNA	tr|A0A183SLR5|A0A183SLR5_SCHSO, tr|A0A183T3L2|A0A183T3L2_SCHSO, tr|A0A183TBI3|A0A183TBI3_SCHSO, tr|A0A183TI75|A0A183TI75_SCHSO, tr|A0A183TMK5|A0A183TMK5_SCHSO, tr|A0A3P7C092|A0A3P7C092_SCHSO	tr|A0A0R3WFA3|A0A0R3WFA3_TAEAS, tr|A0A158R6J8|A0A158R6J8_TAEAS, tr|A0A3P6QXM0|A0A3P6QXM0_TAEAS	Peptidase_S1_S6_chymotrypsin_Hap_Tnyl_g03991_i1	g5103.t1, g5362.t1, g5362.t2, g9965.t1, g9966.t1	MSTRG.11940.1.p1, MSTRG.11941.1.p1, MSTRG.6038.1.p1, MSTRG.6334.1.p1, MSTRG.6334.4.p1, MSTRG.6334.5.p2
OG0000192	sp|Q09466|WHT3_CAEEL, sp|Q11180|WHT1_CAEEL, tr|A0A131MAX2|A0A131MAX2_CAEEL, tr|A0A131MBH6|A0A131MBH6_CAEEL, tr|A0A131MCE2|A0A131MCE2_CAEEL, tr|A0A8S4Q9J2|A0A8S4Q9J2_CAEEL, tr|A0A8S4QAZ9|A0A8S4QAZ9_CAEEL, tr|A0A8S4QBW8|A0A8S4QBW8_CAEEL, tr|A0A8S4QD72|A0A8S4QD72_CAEEL, tr|A0A8S4QFC8|A0A8S4QFC8_CAEEL, tr|A0A8S4QGL9|A0A8S4QGL9_CAEEL, tr|A0A9R9|A0A9R9_CAEEL, tr|H2L028|H2L028_CAEEL, tr|O16574|O16574_CA…	tr|A0A3P7LPH6|A0A3P7LPH6_DIBLA, tr|A0A3P7M125|A0A3P7M125_DIBLA, tr|A0A3P7MZT5|A0A3P7MZT5_DIBLA, tr|A0A3P7NBT8|A0A3P7NBT8_DIBLA		tr|W6UGM6|W6UGM6_ECHGR, tr|W6UN18|W6UN18_ECHGR	tr|A0A068XTZ7|A0A068XTZ7_ECHMU, tr|A0A068YIE3|A0A068YIE3_ECHMU	tr|A0A0R3SB06|A0A0R3SB06_HYMDI, tr|A0A0R3SJM3|A0A0R3SJM3_HYMDI, tr|A0A0R3SKN6|A0A0R3SKN6_HYMDI, tr|A0A3P6ZTY9|A0A3P6ZTY9_HYMDI, tr|A0A3P7A4U8|A0A3P7A4U8_HYMDI, tr|A0A3P7BCD6|A0A3P7BCD6_HYMDI	tr|A0A0R3WU06|A0A0R3WU06_HYDTA, tr|A0A0R3X3T9|A0A0R3X3T9_HYDTA, tr|A0A0R3XB32|A0A0R3XB32_HYDTA	tr|A0A0R3UMC2|A0A0R3UMC2_MESCO, tr|A0A3P6I016|A0A3P6I016_MESCO	tr|A0A158QHI2|A0A158QHI2_RODNA, tr|A0A158QJ84|A0A158QJ84_RODNA	tr|A0A183SGZ1|A0A183SGZ1_SCHSO, tr|A0A183SH41|A0A183SH41_SCHSO, tr|A0A183TD37|A0A183TD37_SCHSO	tr|A0A0R3WB86|A0A0R3WB86_TAEAS, tr|A0A0R3WCS1|A0A0R3WCS1_TAEAS, tr|A0A0R3WGD0|A0A0R3WGD0_TAEAS	Tnyl_g11652_i1, Tnyl_g11652_i2, Tnyl_g11653_i1	g339.t1, g6100.t1, g6100.t2, g6100.t3	MSTRG.368.1.p1, MSTRG.368.10.p1, MSTRG.368.11.p1, MSTRG.368.12.p1, MSTRG.368.13.p1, MSTRG.368.2.p1, MSTRG.368.3.p1, MSTRG.368.4.p1, MSTRG.368.5.p1, MSTRG.368.5.p12, MSTRG.368.6.p5, MSTRG.368.7.p2, MSTRG.368.7.p5, MSTRG.368.8.p1, MSTRG.368.9.p1, MSTRG.7199.1.p1, MSTRG.7199.2.p1, MSTRG.7199.2.p2, MSTRG.7199.3.p1, MSTRG.7199.4.p1
OG0000193		tr|A0A3P7LRT8|A0A3P7LRT8_DIBLA, tr|A0A3P7QBC3|A0A3P7QBC3_DIBLA		tr|W6U3P6|W6U3P6_ECHGR		tr|A0A3P6XZW9|A0A3P6XZW9_HYMDI						Tnyl_g04648_i1, Tnyl_g04648_i10, Tnyl_g04648_i11, Tnyl_g04648_i12, Tnyl_g04648_i13, Tnyl_g04648_i14, Tnyl_g04648_i15, Tnyl_g04648_i16, Tnyl_g04648_i17, Tnyl_g04648_i18, Tnyl_g04648_i19, Tnyl_g04648_i2, Tnyl_g04648_i20, Tnyl_g04648_i21, Tnyl_g04648_i22, Tnyl_g04648_i23, Tnyl_g04648_i24, Tnyl_g04648_i25, Tnyl_g04648_i26, Tnyl_g04648_i27, Tnyl_g04648_i28, Tnyl_g04648_i29, Tnyl_g04648_i3, Tnyl_g04648…
OG0000194		tr|A0A3P7N2A6|A0A3P7N2A6_DIBLA, tr|A0A3P7NL87|A0A3P7NL87_DIBLA, tr|A0A3P7PXF2|A0A3P7PXF2_DIBLA, tr|A0A3P7RUE0|A0A3P7RUE0_DIBLA	tr|A0A915EY74|A0A915EY74_9CEST	tr|W6UIK1|W6UIK1_ECHGR, tr|W6UUP1|W6UUP1_ECHGR	tr|A0A068Y566|A0A068Y566_ECHMU, tr|A0A068YCA0|A0A068YCA0_ECHMU, tr|A0A087W1I5|A0A087W1I5_ECHMU	tr|A0A0R3SC27|A0A0R3SC27_HYMDI, tr|A0A0R3SFI9|A0A0R3SFI9_HYMDI, tr|A0A3P7BGX3|A0A3P7BGX3_HYMDI	tr|A0A0R3WPR4|A0A0R3WPR4_HYDTA, tr|A0A0R3WQE4|A0A0R3WQE4_HYDTA, tr|A0A0R3WSP5|A0A0R3WSP5_HYDTA, tr|A0A0R3WVJ0|A0A0R3WVJ0_HYDTA, tr|A0A0R3WWL5|A0A0R3WWL5_HYDTA, tr|A0A0R3WY02|A0A0R3WY02_HYDTA, tr|A0A0R3X4H2|A0A0R3X4H2_HYDTA, tr|A0A0R3XD52|A0A0R3XD52_HYDTA	tr|A0A0R3U3D7|A0A0R3U3D7_MESCO, tr|A0A158QSM5|A0A158QSM5_MESCO, tr|A0A158QTR4|A0A158QTR4_MESCO	tr|A0A0R3TR24|A0A0R3TR24_RODNA, tr|A0A0R3TY86|A0A0R3TY86_RODNA, tr|A0A158QIM9|A0A158QIM9_RODNA, tr|A0A3P7S4N1|A0A3P7S4N1_RODNA	tr|A0A183SDX1|A0A183SDX1_SCHSO, tr|A0A183SP20|A0A183SP20_SCHSO, tr|A0A183T2T3|A0A183T2T3_SCHSO	tr|A0A0R3VTF5|A0A0R3VTF5_TAEAS, tr|A0A0R3VU56|A0A0R3VU56_TAEAS, tr|A0A0R3W8H3|A0A0R3W8H3_TAEAS, tr|A0A0R3W8H4|A0A0R3W8H4_TAEAS	Tnyl_g19234_i1	g2589.t1, g2589.t2, g2589.t3, g4471.t1, g4473.t1, g4474.t1, g4474.t2, g4474.t3, g4474.t4	MSTRG.3018.1.p1, MSTRG.3018.2.p1, MSTRG.3018.3.p1, MSTRG.5292.1.p4, MSTRG.5292.2.p3, MSTRG.5292.2.p4, MSTRG.5292.3.p1, MSTRG.5292.3.p10, MSTRG.5292.3.p4, MSTRG.5292.3.p5, MSTRG.5292.4.p1, MSTRG.5292.4.p3, MSTRG.5292.4.p4, MSTRG.5292.5.p1, MSTRG.5292.5.p10, MSTRG.5292.5.p4, MSTRG.5292.5.p5, MSTRG.5292.6.p1, MSTRG.5292.6.p2, MSTRG.5292.6.p7, MSTRG.5292.6.p8, MSTRG.5292.7.p2, MSTRG.5293.1.p2, MSTRG.…
OG0000195	sp|G5EFE7|FUT8_CAEEL	tr|A0A3P6PIM1|A0A3P6PIM1_DIBLA, tr|A0A3P6Q3R9|A0A3P6Q3R9_DIBLA, tr|A0A3P6QHR8|A0A3P6QHR8_DIBLA, tr|A0A3P6R1M0|A0A3P6R1M0_DIBLA, tr|A0A3P6R9L0|A0A3P6R9L0_DIBLA, tr|A0A3P6RQG6|A0A3P6RQG6_DIBLA, tr|A0A3P6SAG1|A0A3P6SAG1_DIBLA, tr|A0A3P6TX05|A0A3P6TX05_DIBLA, tr|A0A3P7LF60|A0A3P7LF60_DIBLA, tr|A0A3P7N9I4|A0A3P7N9I4_DIBLA, tr|A0A3P7NZY1|A0A3P7NZY1_DIBLA, tr|A0A3P7P028|A0A3P7P028_DIBLA, tr|A0A3P7P3M6|A…		tr|U6J2G4|U6J2G4_ECHGR, tr|W6UMG2|W6UMG2_ECHGR, tr|W6UPX8|W6UPX8_ECHGR, tr|W6UYI8|W6UYI8_ECHGR	tr|A0A068Y7B6|A0A068Y7B6_ECHMU, tr|A0A068Y820|A0A068Y820_ECHMU, tr|A0A068YBL9|A0A068YBL9_ECHMU	tr|A0A158QE99|A0A158QE99_HYMDI, tr|A0A158QEA0|A0A158QEA0_HYMDI	tr|A0A0R3X532|A0A0R3X532_HYDTA, tr|A0A158RF13|A0A158RF13_HYDTA	tr|A0A0R3U1P3|A0A0R3U1P3_MESCO, tr|A0A0R3UKF8|A0A0R3UKF8_MESCO, tr|A0A0R3UKF9|A0A0R3UKF9_MESCO, tr|A0A0R3UM16|A0A0R3UM16_MESCO, tr|A0A0R3UPU6|A0A0R3UPU6_MESCO, tr|A0A0R3UPU7|A0A0R3UPU7_MESCO, tr|A0A0R3UPU8|A0A0R3UPU8_MESCO, tr|A0A158QUM1|A0A158QUM1_MESCO	tr|A0A0R3T069|A0A0R3T069_RODNA, tr|A0A0R3TD89|A0A0R3TD89_RODNA, tr|A0A0R3TDI2|A0A0R3TDI2_RODNA, tr|A0A158QGJ3|A0A158QGJ3_RODNA, tr|A0A3P7USQ1|A0A3P7USQ1_RODNA	tr|A0A183S8S9|A0A183S8S9_SCHSO, tr|A0A183S8V7|A0A183S8V7_SCHSO, tr|A0A183S9K6|A0A183S9K6_SCHSO, tr|A0A183SAE6|A0A183SAE6_SCHSO, tr|A0A183SB05|A0A183SB05_SCHSO, tr|A0A183T009|A0A183T009_SCHSO, tr|A0A183T0Z0|A0A183T0Z0_SCHSO, tr|A0A183TC76|A0A183TC76_SCHSO, tr|A0A183TC78|A0A183TC78_SCHSO, tr|A0A183TJL1|A0A183TJL1_SCHSO, tr|A0A183TNC7|A0A183TNC7_SCHSO, tr|A0A183TNH2|A0A183TNH2_SCHSO, tr|A0A183TU63|A…	tr|A0A158R6F2|A0A158R6F2_TAEAS, tr|A0A3P6Q7V5|A0A3P6Q7V5_TAEAS	Tnyl_g09933_i1, Tnyl_g09933_i2, Tnyl_g09933_i3	g6948.t1, g6948.t2, g6949.t1, g6949.t2, g8172.t1, g8182.t1, g8183.t1	MSTRG.8238.1.p1, MSTRG.8238.2.p1, MSTRG.8238.3.p1, MSTRG.8239.1.p1, MSTRG.8239.2.p1, MSTRG.8239.3.p1, MSTRG.9717.1.p1, MSTRG.9720.1.p1
OG0000196	sp|G5EF51|KY_CAEEL, tr|Q95PW6|Q95PW6_CAEEL	tr|A0A3P6QT35|A0A3P6QT35_DIBLA, tr|A0A3P6QVL6|A0A3P6QVL6_DIBLA, tr|A0A3P6R0C2|A0A3P6R0C2_DIBLA, tr|A0A3P6R4R7|A0A3P6R4R7_DIBLA, tr|A0A3P6TM31|A0A3P6TM31_DIBLA, tr|A0A3P6U1W7|A0A3P6U1W7_DIBLA, tr|A0A3P7L5F3|A0A3P7L5F3_DIBLA, tr|A0A3P7L6Q4|A0A3P7L6Q4_DIBLA, tr|A0A3P7L7P5|A0A3P7L7P5_DIBLA, tr|A0A3P7LED6|A0A3P7LED6_DIBLA, tr|A0A3P7LHH2|A0A3P7LHH2_DIBLA, tr|A0A3P7LID4|A0A3P7LID4_DIBLA, tr|A0A3P7LNC6|A…		tr|W6UFI9|W6UFI9_ECHGR	tr|A0A068Y6E9|A0A068Y6E9_ECHMU, tr|A0A068Y9Z3|A0A068Y9Z3_ECHMU	tr|A0A158QCT6|A0A158QCT6_HYMDI	tr|A0A0R3WPV6|A0A0R3WPV6_HYDTA, tr|A0A0R3WPZ9|A0A0R3WPZ9_HYDTA, tr|A0A0R3WRS0|A0A0R3WRS0_HYDTA, tr|A0A0R3WSY0|A0A0R3WSY0_HYDTA, tr|A0A0R3X960|A0A0R3X960_HYDTA, tr|A0A3P7F2X8|A0A3P7F2X8_HYDTA, tr|A0A3P7FEX9|A0A3P7FEX9_HYDTA	tr|A0A0R3UJE9|A0A0R3UJE9_MESCO	tr|A0A0R3TBU3|A0A0R3TBU3_RODNA, tr|A0A0R3THD7|A0A0R3THD7_RODNA, tr|A0A0R3TJ62|A0A0R3TJ62_RODNA, tr|A0A0R3TZV2|A0A0R3TZV2_RODNA, tr|A0A3P7VMA6|A0A3P7VMA6_RODNA	tr|A0A183SSI6|A0A183SSI6_SCHSO, tr|A0A183T9E7|A0A183T9E7_SCHSO, tr|A0A183TIZ8|A0A183TIZ8_SCHSO, tr|A0A183TMT6|A0A183TMT6_SCHSO, tr|A0A3P7CT59|A0A3P7CT59_SCHSO	tr|A0A158R9Q1|A0A158R9Q1_TAEAS	Tnyl_g18450_i1, Tnyl_g18450_i2	g4683.t1, g4683.t2, g4683.t3, g4683.t4	MSTRG.5534.1.p1, MSTRG.5534.1.p2, MSTRG.5534.10.p1, MSTRG.5534.11.p2, MSTRG.5534.2.p1, MSTRG.5534.3.p1, MSTRG.5534.9.p1
OG0000197	tr|A0A0B7H3M6|A0A0B7H3M6_CAEEL, tr|A0A0K3AUQ4|A0A0K3AUQ4_CAEEL, tr|A0A0M7RDQ2|A0A0M7RDQ2_CAEEL, tr|A0A238UKL0|A0A238UKL0_CAEEL, tr|A0A8S4QBS2|A0A8S4QBS2_CAEEL, tr|A0A8S4SRB2|A0A8S4SRB2_CAEEL, tr|A3KFD0|A3KFD0_CAEEL, tr|A3KFD1|A3KFD1_CAEEL, tr|C6S3M3|C6S3M3_CAEEL, tr|G5EF52|G5EF52_CAEEL, tr|I2HAK1|I2HAK1_CAEEL, tr|J7S134|J7S134_CAEEL, tr|O16591|O16591_CAEEL, tr|O16594|O16594_CAEEL, tr|O16599|O1659…
OG0000198	tr|A0A8D7ZET0|A0A8D7ZET0_CAEEL, tr|A0A8D7ZEX2|A0A8D7ZEX2_CAEEL, tr|E9P851|E9P851_CAEEL, tr|H2KZJ6|H2KZJ6_CAEEL	tr|A0A3P6S7B7|A0A3P6S7B7_DIBLA, tr|A0A3P6V525|A0A3P6V525_DIBLA, tr|A0A3P7LPC1|A0A3P7LPC1_DIBLA, tr|A0A3P7LZT8|A0A3P7LZT8_DIBLA, tr|A0A3P7Q210|A0A3P7Q210_DIBLA		tr|W6UUI9|W6UUI9_ECHGR, tr|W6V0E7|W6V0E7_ECHGR	tr|A0A068YG49|A0A068YG49_ECHMU, tr|A0A068YJE3|A0A068YJE3_ECHMU	tr|A0A0R3SJD7|A0A0R3SJD7_HYMDI, tr|A0A0R3SLH0|A0A0R3SLH0_HYMDI, tr|A0A0R3SYC7|A0A0R3SYC7_HYMDI, tr|A0A158QBT5|A0A158QBT5_HYMDI, tr|A0A3P6Z5B7|A0A3P6Z5B7_HYMDI	tr|A0A0R3WK15|A0A0R3WK15_HYDTA, tr|A0A0R3WQX8|A0A0R3WQX8_HYDTA, tr|A0A0R3WWG7|A0A0R3WWG7_HYDTA, tr|A0A0R3WX11|A0A0R3WX11_HYDTA, tr|A0A3P7FJX9|A0A3P7FJX9_HYDTA	tr|A0A0R3UGQ5|A0A0R3UGQ5_MESCO, tr|A0A3P6GLK6|A0A3P6GLK6_MESCO	tr|A0A0R3T497|A0A0R3T497_RODNA, tr|A0A0R3TAX0|A0A0R3TAX0_RODNA, tr|A0A0R3TCS7|A0A0R3TCS7_RODNA, tr|A0A0R3TEW7|A0A0R3TEW7_RODNA, tr|A0A0R3TZM2|A0A0R3TZM2_RODNA, tr|A0A158QHA4|A0A158QHA4_RODNA	tr|A0A183SK66|A0A183SK66_SCHSO, tr|A0A183SKK0|A0A183SKK0_SCHSO, tr|A0A183THG8|A0A183THG8_SCHSO	tr|A0A158R909|A0A158R909_TAEAS, tr|A0A158R910|A0A158R910_TAEAS	Tnyl_g00419_i1, Tnyl_g00419_i10, Tnyl_g00419_i11, Tnyl_g00419_i12, Tnyl_g00419_i13, Tnyl_g00419_i14, Tnyl_g00419_i2, Tnyl_g00419_i3, Tnyl_g00419_i4, Tnyl_g00419_i5, Tnyl_g00419_i6, Tnyl_g00419_i7, Tnyl_g00419_i8, Tnyl_g00419_i9, Tnyl_g00420_i1, Tnyl_g00420_i2	g123.t1, g124.t1, g125.t1, g125.t2, g125.t3, g125.t4, g125.t5	MSTRG.134.1.p1, MSTRG.134.2.p1, MSTRG.134.3.p1, MSTRG.134.4.p1, MSTRG.134.4.p2, MSTRG.135.1.p1, MSTRG.135.2.p1, MSTRG.135.2.p2, MSTRG.135.2.p3, MSTRG.135.2.p5, MSTRG.135.3.p1, MSTRG.135.4.p1, MSTRG.135.5.p1
OG0000199		tr|A0A3P7KZB1|A0A3P7KZB1_DIBLA, tr|A0A3P7M4Y4|A0A3P7M4Y4_DIBLA, tr|A0A3P7MLC8|A0A3P7MLC8_DIBLA, tr|A0A3P7N904|A0A3P7N904_DIBLA, tr|A0A3P7NR54|A0A3P7NR54_DIBLA, tr|A0A3P7NY80|A0A3P7NY80_DIBLA, tr|A0A3P7P2H1|A0A3P7P2H1_DIBLA	tr|A0A915EWX3|A0A915EWX3_9CEST, tr|Q6Q0G7|Q6Q0G7_9CEST	tr|U6JGN8|U6JGN8_ECHGR, tr|U6JQF4|U6JQF4_ECHGR, tr|U6JQF8|U6JQF8_ECHGR, tr|W6U1R9|W6U1R9_ECHGR, tr|W6UGV4|W6UGV4_ECHGR, tr|W6UJI9|W6UJI9_ECHGR, tr|W6UNU2|W6UNU2_ECHGR, tr|W6UXV8|W6UXV8_ECHGR	tr|A0A068XWC8|A0A068XWC8_ECHMU, tr|A0A068Y113|A0A068Y113_ECHMU, tr|A0A068Y7J9|A0A068Y7J9_ECHMU, tr|A0A068Y7K6|A0A068Y7K6_ECHMU, tr|Q5FAR4|Q5FAR4_ECHMU, tr|Q5FAR6|Q5FAR6_ECHMU, tr|Q5FAR7|Q5FAR7_ECHMU, tr|Q867W3|Q867W3_ECHMU, tr|U6HJE6|U6HJE6_ECHMU, tr|U6HKU3|U6HKU3_ECHMU	tr|A0A0R3S7R9|A0A0R3S7R9_HYMDI, tr|A0A0R3SHM5|A0A0R3SHM5_HYMDI, tr|A0A0R3SIA3|A0A0R3SIA3_HYMDI, tr|A0A0R3SIA4|A0A0R3SIA4_HYMDI, tr|A0A0R3SNH1|A0A0R3SNH1_HYMDI, tr|A0A0R3SNQ8|A0A0R3SNQ8_HYMDI	tr|A0A0R3WYG5|A0A0R3WYG5_HYDTA, tr|A0A0R3X9I0|A0A0R3X9I0_HYDTA, tr|A0A0R3X9L2|A0A0R3X9L2_HYDTA, tr|A0A0R3XBV0|A0A0R3XBV0_HYDTA	tr|A0A0R3U1U6|A0A0R3U1U6_MESCO, tr|A0A0R3UCG3|A0A0R3UCG3_MESCO, tr|A0A0R3UPM0|A0A0R3UPM0_MESCO	tr|A0A0R3T2X9|A0A0R3T2X9_RODNA, tr|A0A0R3T3R0|A0A0R3T3R0_RODNA, tr|A0A0R3T3R1|A0A0R3T3R1_RODNA, tr|A0A0R3T3R2|A0A0R3T3R2_RODNA, tr|A0A0R3TB11|A0A0R3TB11_RODNA, tr|A0A0R3TB12|A0A0R3TB12_RODNA, tr|A0A0R3THK9|A0A0R3THK9_RODNA, tr|A0A0R3U0E2|A0A0R3U0E2_RODNA	tr|A0A183SBH4|A0A183SBH4_SCHSO, tr|A0A183SR23|A0A183SR23_SCHSO, tr|A0A183T6N6|A0A183T6N6_SCHSO, tr|A0A183TR37|A0A183TR37_SCHSO, tr|A0A3P7DAA6|A0A3P7DAA6_SCHSO	tr|A0A0R3VSL9|A0A0R3VSL9_TAEAS, tr|A0A0R3VXJ1|A0A0R3VXJ1_TAEAS, tr|A0A0R3WCM1|A0A0R3WCM1_TAEAS, tr|A0A3P6PJD4|A0A3P6PJD4_TAEAS		g3324.t1, g3326.t1, g3327.t1, g7589.t1, g9531.t1, g9532.t1, g9532.t2, g9533.t1, g9534.t1	MSTRG.11379.1.p1, MSTRG.11380.1.p1, MSTRG.11382.1.p1, MSTRG.3920.1.p1, MSTRG.3922.1.p1, MSTRG.3923.1.p1
OG0000200			tr|A0A915EXC2|A0A915EXC2_9CEST, tr|A0A915EY55|A0A915EY55_9CEST	tr|U6JG65|U6JG65_ECHGR, tr|W6TZK3|W6TZK3_ECHGR, tr|W6U320|W6U320_ECHGR, tr|W6U456|W6U456_ECHGR, tr|W6U8I1|W6U8I1_ECHGR, tr|W6UBM4|W6UBM4_ECHGR, tr|W6UFX1|W6UFX1_ECHGR, tr|W6UQ71|W6UQ71_ECHGR	tr|A0A068XTR0|A0A068XTR0_ECHMU, tr|A0A068Y784|A0A068Y784_ECHMU, tr|A0A068Y7H2|A0A068Y7H2_ECHMU, tr|A0A068YDY8|A0A068YDY8_ECHMU, tr|A0A068YM14|A0A068YM14_ECHMU, tr|A0A087VZU5|A0A087VZU5_ECHMU, tr|A0A087W011|A0A087W011_ECHMU, tr|A0A087W022|A0A087W022_ECHMU, tr|A0A0S4MPW3|A0A0S4MPW3_ECHMU, tr|U6HL25|U6HL25_ECHMU, tr|U6I1W3|U6I1W3_ECHMU	tr|A0A0R3S8A1|A0A0R3S8A1_HYMDI, tr|A0A0R3SA12|A0A0R3SA12_HYMDI, tr|A0A0R3SG70|A0A0R3SG70_HYMDI, tr|A0A0R3SHL4|A0A0R3SHL4_HYMDI, tr|A0A0R3SRE2|A0A0R3SRE2_HYMDI, tr|A0A0R3SRE3|A0A0R3SRE3_HYMDI	tr|A0A0R3WJ39|A0A0R3WJ39_HYDTA, tr|A0A0R3WJ87|A0A0R3WJ87_HYDTA, tr|A0A0R3WNR0|A0A0R3WNR0_HYDTA, tr|A0A0R3WPU2|A0A0R3WPU2_HYDTA, tr|A0A0R3WPV0|A0A0R3WPV0_HYDTA, tr|A0A0R3WQ13|A0A0R3WQ13_HYDTA, tr|A0A0R3WRC9|A0A0R3WRC9_HYDTA, tr|A0A0R3WSC9|A0A0R3WSC9_HYDTA, tr|A0A0R3WUQ8|A0A0R3WUQ8_HYDTA, tr|A0A0R3WXG6|A0A0R3WXG6_HYDTA, tr|A0A0R3WXK6|A0A0R3WXK6_HYDTA, tr|A0A0R3WY00|A0A0R3WY00_HYDTA, tr|A0A0R3WY86|A…		tr|A0A0R3T851|A0A0R3T851_RODNA, tr|A0A0R3TE65|A0A0R3TE65_RODNA, tr|A0A0R3TVF9|A0A0R3TVF9_RODNA, tr|A0A0R3TXH9|A0A0R3TXH9_RODNA		tr|A0A0R3VUA8|A0A0R3VUA8_TAEAS, tr|A0A0R3VUY7|A0A0R3VUY7_TAEAS, tr|A0A0R3VYQ9|A0A0R3VYQ9_TAEAS, tr|A0A0R3VZM4|A0A0R3VZM4_TAEAS, tr|A0A0R3W116|A0A0R3W116_TAEAS, tr|A0A0R3W8Y0|A0A0R3W8Y0_TAEAS, tr|A0A0R3WAI5|A0A0R3WAI5_TAEAS, tr|A0A0R3WE51|A0A0R3WE51_TAEAS, tr|A0A0R3WH25|A0A0R3WH25_TAEAS, tr|A0A3P6Q156|A0A3P6Q156_TAEAS, tr|A0A3P6RVC5|A0A3P6RVC5_TAEAS		g5364.t1, g5364.t2, g9190.t1, g9190.t2	MSTRG.10994.1.p2, MSTRG.10994.2.p1, MSTRG.10994.3.p1, MSTRG.6337.1.p1, MSTRG.6337.2.p1
OG0000201													g10437.t1, g10483.t1, g10487.t1, g10519.t1, g10612.t1, g10613.t1, g10741.t1, g10800.t1, g10802.t1, g10803.t1, g10858.t1, g10862.t1, g10912.t1, g10976.t1, g10978.t1, g10978.t2, g11114.t2, g11142.t1, g11250.t1, g11290.t1, g11372.t2, g11373.t1, g11461.t1, g11464.t1, g11523.t1, g11530.t1, g11530.t2, g11582.t1, g11620.t1, g11729.t1, g11729.t2, g11733.t1, g11734.t1, g11734.t2, g11769.t1, g11770.t1, g11…	MSTRG.12592.5.p1, MSTRG.13062.3.p1, MSTRG.13241.1.p1, MSTRG.13241.2.p1, MSTRG.14202.3.p4, MSTRG.15194.2.p1
OG0000202		tr|A0A3P7LDL6|A0A3P7LDL6_DIBLA, tr|A0A3P7NHT3|A0A3P7NHT3_DIBLA, tr|A0A3P7NZI1|A0A3P7NZI1_DIBLA		tr|W6UFT0|W6UFT0_ECHGR, tr|W6UWX8|W6UWX8_ECHGR	tr|A0A068YBH2|A0A068YBH2_ECHMU	tr|A0A0R3SGS3|A0A0R3SGS3_HYMDI, tr|A0A0R3SWK2|A0A0R3SWK2_HYMDI, tr|A0A0R3SWK3|A0A0R3SWK3_HYMDI, tr|A0A3P7A3N1|A0A3P7A3N1_HYMDI	tr|A0A0R3WQ56|A0A0R3WQ56_HYDTA, tr|A0A0R3WRL7|A0A0R3WRL7_HYDTA, tr|A0A0R3WTW9|A0A0R3WTW9_HYDTA, tr|A0A0R3WVV2|A0A0R3WVV2_HYDTA	tr|A0A158QTT5|A0A158QTT5_MESCO, tr|A0A158QUY8|A0A158QUY8_MESCO	tr|A0A0R3T618|A0A0R3T618_RODNA, tr|A0A0R3TJB9|A0A0R3TJB9_RODNA, tr|A0A0R3TJC0|A0A0R3TJC0_RODNA	tr|A0A183SE08|A0A183SE08_SCHSO, tr|A0A183SUW7|A0A183SUW7_SCHSO	tr|A0A0R3VW38|A0A0R3VW38_TAEAS, tr|A0A0R3W8F4|A0A0R3W8F4_TAEAS	Tnyl_g05274_i1, Tnyl_g05274_i2, Tnyl_g05274_i3, Tnyl_g06624_i1, Tnyl_g06624_i2, Tnyl_g06624_i3, Tnyl_g06624_i4, Tnyl_g06624_i5, Tnyl_g06625_i1, Tnyl_g06625_i2, Tnyl_g09637_i25, Tnyl_g09637_i26, Tnyl_g09637_i28, Tnyl_g09637_i34, Tnyl_g09637_i40	g2100.t1, g2100.t2, g2100.t3, g2100.t4, g5881.t1	MSTRG.2435.1.p1, MSTRG.2435.2.p1, MSTRG.2435.2.p4, MSTRG.2435.3.p1, MSTRG.2435.4.p1, MSTRG.2435.5.p1, MSTRG.2435.5.p3, MSTRG.2435.6.p1, MSTRG.6969.1.p1, MSTRG.6969.10.p1, MSTRG.6969.10.p3, MSTRG.6969.11.p2, MSTRG.6969.2.p1, MSTRG.6969.2.p11, MSTRG.6969.2.p3, MSTRG.6969.3.p1, MSTRG.6969.3.p4, MSTRG.6969.3.p7, MSTRG.6969.4.p1, MSTRG.6969.4.p3, MSTRG.6969.5.p1, MSTRG.6969.5.p3, MSTRG.6969.6.p1, MSTR…
OG0000203	tr|Q95Y67|Q95Y67_CAEEL	tr|A0A3P6RIZ5|A0A3P6RIZ5_DIBLA, tr|A0A3P6TXX8|A0A3P6TXX8_DIBLA, tr|A0A3P7LF81|A0A3P7LF81_DIBLA, tr|A0A3P7NQ04|A0A3P7NQ04_DIBLA		tr|W6U6D5|W6U6D5_ECHGR, tr|W6UBN0|W6UBN0_ECHGR, tr|W6UTS1|W6UTS1_ECHGR, tr|W6UWK8|W6UWK8_ECHGR, tr|W6V234|W6V234_ECHGR	tr|A0A068Y165|A0A068Y165_ECHMU, tr|A0A068Y224|A0A068Y224_ECHMU, tr|A0A068Y6S9|A0A068Y6S9_ECHMU, tr|A0A068YDF2|A0A068YDF2_ECHMU, tr|A0A087VZJ6|A0A087VZJ6_ECHMU	tr|A0A0R3SF10|A0A0R3SF10_HYMDI, tr|A0A0R3SF11|A0A0R3SF11_HYMDI, tr|A0A0R3SRG0|A0A0R3SRG0_HYMDI, tr|A0A0R3SUC7|A0A0R3SUC7_HYMDI, tr|A0A158QFM3|A0A158QFM3_HYMDI	tr|A0A0R3WIM5|A0A0R3WIM5_HYDTA, tr|A0A0R3WKH6|A0A0R3WKH6_HYDTA, tr|A0A0R3WPM2|A0A0R3WPM2_HYDTA, tr|A0A0R3XB16|A0A0R3XB16_HYDTA, tr|A0A0R3XCA1|A0A0R3XCA1_HYDTA, tr|A0A3P7FFX4|A0A3P7FFX4_HYDTA	tr|A0A0R3U5I3|A0A0R3U5I3_MESCO, tr|A0A0R3UG86|A0A0R3UG86_MESCO, tr|A0A0R3UM06|A0A0R3UM06_MESCO, tr|A0A3P6HRD7|A0A3P6HRD7_MESCO	tr|A0A0R3T3H4|A0A0R3T3H4_RODNA, tr|A0A0R3T3I3|A0A0R3T3I3_RODNA, tr|A0A0R3TE11|A0A0R3TE11_RODNA, tr|A0A0R3TQH7|A0A0R3TQH7_RODNA, tr|A0A0R3TX67|A0A0R3TX67_RODNA	tr|A0A183SLK0|A0A183SLK0_SCHSO, tr|A0A183TL74|A0A183TL74_SCHSO	tr|A0A0R3VUY5|A0A0R3VUY5_TAEAS, tr|A0A0R3VWU1|A0A0R3VWU1_TAEAS, tr|A0A0R3VXT7|A0A0R3VXT7_TAEAS, tr|A0A0R3VY96|A0A0R3VY96_TAEAS, tr|A0A0R3VYK0|A0A0R3VYK0_TAEAS, tr|A0A0R3VYM4|A0A0R3VYM4_TAEAS, tr|A0A0R3W0D0|A0A0R3W0D0_TAEAS, tr|A0A0R3W0K2|A0A0R3W0K2_TAEAS, tr|A0A0R3W7C2|A0A0R3W7C2_TAEAS, tr|A0A0R3WBR8|A0A0R3WBR8_TAEAS, tr|A0A0R3WFF7|A0A0R3WFF7_TAEAS, tr|A0A0R3WG81|A0A0R3WG81_TAEAS, tr|A0A0R3WGQ1|A…	Tnyl_g14466_i1, Tnyl_g14466_i2, Tnyl_g14466_i3, Tnyl_g14466_i4	g10903.t1, g10903.t2, g2992.t1, g2993.t1, g2993.t2, g2993.t3, g2993.t4, g6907.t1	MSTRG.13216.1.p5, MSTRG.13218.1.p1, MSTRG.13218.2.p1, MSTRG.3504.1.p1, MSTRG.3504.5.p1, MSTRG.3506.1.p1, MSTRG.8185.1.p1, MSTRG.8185.2.p1
OG0000204	sp|Q9XWE9|LAGR1_CAEEL	tr|A0A3P6PL30|A0A3P6PL30_DIBLA, tr|A0A3P7KWA2|A0A3P7KWA2_DIBLA, tr|A0A3P7LEV2|A0A3P7LEV2_DIBLA, tr|A0A3P7LYP2|A0A3P7LYP2_DIBLA, tr|A0A3P7M5J0|A0A3P7M5J0_DIBLA, tr|A0A3P7MTJ1|A0A3P7MTJ1_DIBLA, tr|A0A3P7MYA3|A0A3P7MYA3_DIBLA, tr|A0A3P7N4K2|A0A3P7N4K2_DIBLA, tr|A0A3P7RP79|A0A3P7RP79_DIBLA		tr|W6U7L1|W6U7L1_ECHGR, tr|W6UBZ9|W6UBZ9_ECHGR, tr|W6UD08|W6UD08_ECHGR, tr|W6UUT0|W6UUT0_ECHGR	tr|A0A068Y064|A0A068Y064_ECHMU, tr|A0A068Y1E6|A0A068Y1E6_ECHMU, tr|A0A068YDX0|A0A068YDX0_ECHMU, tr|A0A068YHI6|A0A068YHI6_ECHMU, tr|A0A0S4MM68|A0A0S4MM68_ECHMU	tr|A0A0R3SYE2|A0A0R3SYE2_HYMDI, tr|A0A158QC17|A0A158QC17_HYMDI, tr|A0A3P7BKG4|A0A3P7BKG4_HYMDI	tr|A0A0R3WR21|A0A0R3WR21_HYDTA, tr|A0A0R3WUR7|A0A0R3WUR7_HYDTA, tr|A0A0R3WXT6|A0A0R3WXT6_HYDTA, tr|A0A0R3X7Y9|A0A0R3X7Y9_HYDTA, tr|A0A0R3XAW2|A0A0R3XAW2_HYDTA, tr|A0A3P7FXU5|A0A3P7FXU5_HYDTA	tr|A0A0R3U6Q7|A0A0R3U6Q7_MESCO, tr|A0A0R3UJ39|A0A0R3UJ39_MESCO, tr|A0A158QU34|A0A158QU34_MESCO, tr|A0A3P6HMB6|A0A3P6HMB6_MESCO	tr|A0A0R3T379|A0A0R3T379_RODNA, tr|A0A0R3TC13|A0A0R3TC13_RODNA, tr|A0A0R3TCB6|A0A0R3TCB6_RODNA, tr|A0A158QH47|A0A158QH47_RODNA, tr|A0A3P7WAL4|A0A3P7WAL4_RODNA, tr|A0A3P7WDG1|A0A3P7WDG1_RODNA	tr|A0A183S8P9|A0A183S8P9_SCHSO, tr|A0A183S9Z5|A0A183S9Z5_SCHSO, tr|A0A183SPI4|A0A183SPI4_SCHSO, tr|A0A183SS09|A0A183SS09_SCHSO, tr|A0A183SX98|A0A183SX98_SCHSO, tr|A0A183TAA5|A0A183TAA5_SCHSO, tr|A0A183TGY1|A0A183TGY1_SCHSO	tr|A0A0R3W8T4|A0A0R3W8T4_TAEAS, tr|A0A158R7Z0|A0A158R7Z0_TAEAS, tr|A0A158RAG9|A0A158RAG9_TAEAS		g6087.t1, g6087.t2, g7627.t1, g7628.t1, g7769.t1	MSTRG.7181.1.p1, MSTRG.7181.1.p2, MSTRG.7181.2.p1, MSTRG.7181.3.p1, MSTRG.7181.3.p2, MSTRG.7181.4.p1, MSTRG.7181.5.p1, MSTRG.7181.5.p2, MSTRG.7181.6.p1, MSTRG.9072.1.p1, MSTRG.9072.1.p3, MSTRG.9072.2.p1, MSTRG.9072.2.p3, MSTRG.9072.3.p1, MSTRG.9072.4.p1, MSTRG.9072.5.p1, MSTRG.9072.6.p1, MSTRG.9237.1.p1
OG0000205	sp|O45734|CPL1_CAEEL	tr|A0A3P6Q4I7|A0A3P6Q4I7_DIBLA, tr|A0A3P6QI51|A0A3P6QI51_DIBLA, tr|A0A3P6QXY9|A0A3P6QXY9_DIBLA, tr|A0A3P6SPH0|A0A3P6SPH0_DIBLA, tr|A0A3P6TLQ7|A0A3P6TLQ7_DIBLA, tr|A0A3P7L6A6|A0A3P7L6A6_DIBLA, tr|A0A3P7MYJ5|A0A3P7MYJ5_DIBLA, tr|A0A3P7P6I1|A0A3P7P6I1_DIBLA		tr|U6IZB4|U6IZB4_ECHGR, tr|W6U8E0|W6U8E0_ECHGR, tr|W6UG19|W6UG19_ECHGR, tr|W6VB28|W6VB28_ECHGR	tr|A0A068Y2W7|A0A068Y2W7_ECHMU, tr|A0A068Y344|A0A068Y344_ECHMU, tr|A0A068Y760|A0A068Y760_ECHMU, tr|A0A0S4MN34|A0A0S4MN34_ECHMU, tr|Q0WYD7|Q0WYD7_ECHMU, tr|Q0WYD8|Q0WYD8_ECHMU	tr|A0A0R3S903|A0A0R3S903_HYMDI, tr|A0A0R3SHU2|A0A0R3SHU2_HYMDI, tr|A0A0R3SJ97|A0A0R3SJ97_HYMDI	tr|A0A0R3WNC3|A0A0R3WNC3_HYDTA, tr|A0A0R3X2N8|A0A0R3X2N8_HYDTA, tr|A0A0R3XCZ9|A0A0R3XCZ9_HYDTA, tr|A0A3P7EK70|A0A3P7EK70_HYDTA	tr|A0A0R3U207|A0A0R3U207_MESCO, tr|A0A0R3U683|A0A0R3U683_MESCO, tr|A0A0R3U8B8|A0A0R3U8B8_MESCO, tr|A0A0R3UGZ4|A0A0R3UGZ4_MESCO	tr|A0A0R3TAR1|A0A0R3TAR1_RODNA, tr|A0A0R3TDC2|A0A0R3TDC2_RODNA, tr|A0A0R3THX1|A0A0R3THX1_RODNA, tr|A0A0R3TIQ6|A0A0R3TIQ6_RODNA, tr|A0A0R3TQJ1|A0A0R3TQJ1_RODNA, tr|A0A0R3TUK6|A0A0R3TUK6_RODNA, tr|A0A3P7RZ59|A0A3P7RZ59_RODNA, tr|A0A3P7SXS5|A0A3P7SXS5_RODNA, tr|A0A3P7T1D2|A0A3P7T1D2_RODNA	tr|A0A0V0JBU4|A0A0V0JBU4_SCHSO, tr|A0A183SGP1|A0A183SGP1_SCHSO, tr|A0A183SS00|A0A183SS00_SCHSO, tr|A0A183T8C8|A0A183T8C8_SCHSO, tr|A0A3P7DLL3|A0A3P7DLL3_SCHSO	tr|A0A0R3VWZ7|A0A0R3VWZ7_TAEAS, tr|A0A0R3VXZ8|A0A0R3VXZ8_TAEAS, tr|A0A0R3VYX5|A0A0R3VYX5_TAEAS, tr|A0A0R3W7S6|A0A0R3W7S6_TAEAS, tr|A0A0R3W8K0|A0A0R3W8K0_TAEAS, tr|A0A0R3WGL2|A0A0R3WGL2_TAEAS, tr|A0A3P6PG13|A0A3P6PG13_TAEAS, tr|A0A3P6R2J3|A0A3P6R2J3_TAEAS	Peptidase_C1A_papain_C-terminal_Tnyl_g02104_i1, Tnyl_g02104_i2, Tnyl_g02104_i3, Tnyl_g02104_i4, Tnyl_g15047_i2, cathepsin_Tnyl_g15047_i1	g3840.t1, g4127.t1, g4127.t2, g7226.t1, g7226.t2	MSTRG.268.1.p5, MSTRG.268.2.p4, MSTRG.4557.1.p1, MSTRG.4557.2.p5, MSTRG.4557.3.p1, MSTRG.4902.1.p1, MSTRG.4902.2.p1, MSTRG.8601.1.p1
OG0000206	sp|Q09448|PHO10_CAEEL, sp|Q09451|PHO11_CAEEL, sp|Q09549|PPAX_CAEEL, sp|Q10944|PHO5_CAEEL, sp|Q19076|PHO1_CAEEL, tr|E7EM29|E7EM29_CAEEL, tr|E7EM30|E7EM30_CAEEL, tr|O17373|O17373_CAEEL, tr|P90949|P90949_CAEEL, tr|Q19175|Q19175_CAEEL, tr|Q20662|Q20662_CAEEL, tr|Q22525|Q22525_CAEEL, tr|Q22630|Q22630_CAEEL	tr|A0A3P7LWL3|A0A3P7LWL3_DIBLA		tr|W6ULX0|W6ULX0_ECHGR, tr|W6UVV4|W6UVV4_ECHGR	tr|A0A068YBH9|A0A068YBH9_ECHMU, tr|U6I3P1|U6I3P1_ECHMU	tr|A0A0R3SIU4|A0A0R3SIU4_HYMDI	tr|A0A0R3X4B0|A0A0R3X4B0_HYDTA	tr|A0A0R3UJE5|A0A0R3UJE5_MESCO	tr|A0A0R3TB26|A0A0R3TB26_RODNA	tr|A0A183TJL7|A0A183TJL7_SCHSO	tr|A0A0R3WGI1|A0A0R3WGI1_TAEAS, tr|A0A3P6RYP9|A0A3P6RYP9_TAEAS	Tnyl_g02859_i1, Tnyl_g02859_i2, Tnyl_g02859_i3, Tnyl_g02859_i4, Tnyl_g02859_i5, Tnyl_g05729_i1, Tnyl_g05729_i2, Tnyl_g05729_i3, Tnyl_g05729_i4, Tnyl_g05729_i5, Tnyl_g05729_i6, Tnyl_g05730_i1, Tnyl_g05730_i2, Tnyl_g05730_i3, Tnyl_g05730_i4, Tnyl_g05730_i5, Tnyl_g05731_i1, Tnyl_g05731_i2, Tnyl_g05731_i3, Tnyl_g06988_i1, Tnyl_g06988_i2, Tnyl_g06988_i3, Tnyl_g06988_i4, Tnyl_g06988_i5, Tnyl_g06988_i6,…	g31.t1, g31.t2, g31.t3	MSTRG.37.1.p1
OG0000207	sp|O16354|NH133_CAEEL, sp|O16359|NH103_CAEEL, sp|O16360|NHR18_CAEEL, sp|O16361|NH134_CAEEL, sp|O16662|NH115_CAEEL, sp|O16962|NHR55_CAEEL, sp|O16963|NH130_CAEEL, sp|O16966|NH106_CAEEL, sp|O17025|NHR90_CAEEL, sp|O17082|NH125_CAEEL, sp|O45907|NHR65_CAEEL, sp|Q22555|NHR44_CAEEL, sp|Q95X91|NHR96_CAEEL, sp|Q966I0|NHR98_CAEEL, sp|Q9TXJ1|NHR59_CAEEL, tr|A0A0K3ARX8|A0A0K3ARX8_CAEEL, tr|A0A0K3AS09|A0A0K3AS…
OG0000208	sp|Q11124|YX13_CAEEL, tr|G5EBM7|G5EBM7_CAEEL, tr|Q9XTT3|Q9XTT3_CAEEL	tr|A0A3P6RJ10|A0A3P6RJ10_DIBLA, tr|A0A3P6UHN3|A0A3P6UHN3_DIBLA, tr|A0A3P7KWC2|A0A3P7KWC2_DIBLA, tr|A0A3P7LIT5|A0A3P7LIT5_DIBLA, tr|A0A3P7LMS8|A0A3P7LMS8_DIBLA, tr|A0A3P7LV61|A0A3P7LV61_DIBLA, tr|A0A3P7LX92|A0A3P7LX92_DIBLA, tr|A0A3P7NKP2|A0A3P7NKP2_DIBLA, tr|A0A3P7P6V9|A0A3P7P6V9_DIBLA	tr|A0A915F0E0|A0A915F0E0_9CEST	tr|W6UJY2|W6UJY2_ECHGR, tr|W6UPA0|W6UPA0_ECHGR, tr|W6UPE8|W6UPE8_ECHGR, tr|W6USK4|W6USK4_ECHGR, tr|W6V978|W6V978_ECHGR	tr|A0A068Y2C2|A0A068Y2C2_ECHMU, tr|A0A068Y2J5|A0A068Y2J5_ECHMU, tr|A0A068Y790|A0A068Y790_ECHMU, tr|A0A068Y9I8|A0A068Y9I8_ECHMU, tr|A0A068Y9Y7|A0A068Y9Y7_ECHMU, tr|A0A068YCX5|A0A068YCX5_ECHMU	tr|A0A0R3SIX3|A0A0R3SIX3_HYMDI, tr|A0A0R3SU73|A0A0R3SU73_HYMDI, tr|A0A158QCR3|A0A158QCR3_HYMDI, tr|A0A3P6ZLZ7|A0A3P6ZLZ7_HYMDI	tr|A0A0R3WIN8|A0A0R3WIN8_HYDTA, tr|A0A0R3WZC3|A0A0R3WZC3_HYDTA, tr|A0A0R3X1U7|A0A0R3X1U7_HYDTA, tr|A0A0R3X1U8|A0A0R3X1U8_HYDTA	tr|A0A0R3U9S8|A0A0R3U9S8_MESCO, tr|A0A0R3UBN7|A0A0R3UBN7_MESCO, tr|A0A0R3UBV4|A0A0R3UBV4_MESCO, tr|A0A0R3UG16|A0A0R3UG16_MESCO, tr|A0A0R3UJY0|A0A0R3UJY0_MESCO, tr|A0A0R3UMB0|A0A0R3UMB0_MESCO, tr|A0A158QVF6|A0A158QVF6_MESCO, tr|A0A3P6I9T3|A0A3P6I9T3_MESCO	tr|A0A0R3T900|A0A0R3T900_RODNA, tr|A0A0R3TAZ7|A0A0R3TAZ7_RODNA, tr|A0A0R3THW0|A0A0R3THW0_RODNA, tr|A0A0R3TJ34|A0A0R3TJ34_RODNA, tr|A0A0R3TVK8|A0A0R3TVK8_RODNA, tr|A0A0R3TVK9|A0A0R3TVK9_RODNA, tr|A0A0R3TZV4|A0A0R3TZV4_RODNA, tr|A0A158QH87|A0A158QH87_RODNA, tr|A0A3P7SIW2|A0A3P7SIW2_RODNA, tr|A0A3P7VDU6|A0A3P7VDU6_RODNA	tr|A0A0X3PJP7|A0A0X3PJP7_SCHSO, tr|A0A183SFE3|A0A183SFE3_SCHSO, tr|A0A183SIH6|A0A183SIH6_SCHSO, tr|A0A183SIH7|A0A183SIH7_SCHSO, tr|A0A3P7BVM8|A0A3P7BVM8_SCHSO, tr|A0A3P7BYR7|A0A3P7BYR7_SCHSO	tr|A0A0R3W3A3|A0A0R3W3A3_TAEAS, tr|A0A0R3W5P1|A0A0R3W5P1_TAEAS, tr|A0A0R3W8B1|A0A0R3W8B1_TAEAS, tr|A0A158R8G9|A0A158R8G9_TAEAS	Tnyl_g16157_i2, emp_Tnyl_g16157_i1	g1774.t1, g3835.t1, g3835.t2, g4306.t1	MSTRG.2059.1.p1, MSTRG.2059.2.p1, MSTRG.4548.1.p1, MSTRG.4548.2.p1, MSTRG.5090.1.p1
OG0000209												Tnyl_g06775_i1, Tnyl_g06775_i10, Tnyl_g06775_i11, Tnyl_g06775_i12, Tnyl_g06775_i13, Tnyl_g06775_i14, Tnyl_g06775_i15, Tnyl_g06775_i16, Tnyl_g06775_i17, Tnyl_g06775_i18, Tnyl_g06775_i19, Tnyl_g06775_i2, Tnyl_g06775_i20, Tnyl_g06775_i21, Tnyl_g06775_i22, Tnyl_g06775_i23, Tnyl_g06775_i24, Tnyl_g06775_i25, Tnyl_g06775_i26, Tnyl_g06775_i27, Tnyl_g06775_i28, Tnyl_g06775_i29, Tnyl_g06775_i3, Tnyl_g06775…
OG0000210		tr|A0A3P6PL90|A0A3P6PL90_DIBLA, tr|A0A3P6Q293|A0A3P6Q293_DIBLA, tr|A0A3P6U2E7|A0A3P6U2E7_DIBLA, tr|A0A3P7LGV4|A0A3P7LGV4_DIBLA, tr|A0A3P7M8Q9|A0A3P7M8Q9_DIBLA, tr|A0A3P7MN40|A0A3P7MN40_DIBLA, tr|A0A3P7MRF1|A0A3P7MRF1_DIBLA, tr|A0A3P7N0T3|A0A3P7N0T3_DIBLA, tr|A0A3P7NND9|A0A3P7NND9_DIBLA, tr|A0A3P7NZ66|A0A3P7NZ66_DIBLA, tr|A0A3P7PAU7|A0A3P7PAU7_DIBLA, tr|A0A3P7QHS7|A0A3P7QHS7_DIBLA	tr|A0A915EVB2|A0A915EVB2_9CEST	tr|W6TZ02|W6TZ02_ECHGR, tr|W6U6I8|W6U6I8_ECHGR, tr|W6UJE2|W6UJE2_ECHGR, tr|W6UKK1|W6UKK1_ECHGR, tr|W6VAS5|W6VAS5_ECHGR	tr|A0A068XZ26|A0A068XZ26_ECHMU, tr|A0A068Y0Z3|A0A068Y0Z3_ECHMU, tr|A0A068YBI7|A0A068YBI7_ECHMU, tr|A0A087W0P2|A0A087W0P2_ECHMU	tr|A0A0R3SJK3|A0A0R3SJK3_HYMDI, tr|A0A0R3SK80|A0A0R3SK80_HYMDI, tr|A0A0R3SRL1|A0A0R3SRL1_HYMDI, tr|A0A0R3SRL2|A0A0R3SRL2_HYMDI, tr|A0A158QCH0|A0A158QCH0_HYMDI, tr|A0A158QG22|A0A158QG22_HYMDI	tr|A0A0R3WPW2|A0A0R3WPW2_HYDTA, tr|A0A0R3WSJ1|A0A0R3WSJ1_HYDTA, tr|A0A0R3WTJ2|A0A0R3WTJ2_HYDTA, tr|A0A0R3WUG8|A0A0R3WUG8_HYDTA, tr|A0A0R3WXT8|A0A0R3WXT8_HYDTA, tr|A0A0R3X6C4|A0A0R3X6C4_HYDTA, tr|A0A0R3XCN5|A0A0R3XCN5_HYDTA, tr|A0A0R3XD25|A0A0R3XD25_HYDTA, tr|A0A158REN2|A0A158REN2_HYDTA, tr|A0A3P7EYQ6|A0A3P7EYQ6_HYDTA	tr|A0A0R3UMD6|A0A0R3UMD6_MESCO, tr|A0A0R3UPJ4|A0A0R3UPJ4_MESCO, tr|A0A0R3UPJ5|A0A0R3UPJ5_MESCO, tr|A0A158QVV6|A0A158QVV6_MESCO, tr|A0A3P6HYI4|A0A3P6HYI4_MESCO	tr|A0A0R3TY09|A0A0R3TY09_RODNA, tr|A0A0R3TYY4|A0A0R3TYY4_RODNA, tr|A0A158QJ44|A0A158QJ44_RODNA, tr|A0A3P7RY36|A0A3P7RY36_RODNA, tr|A0A3P7SIN6|A0A3P7SIN6_RODNA, tr|A0A3P7T1T7|A0A3P7T1T7_RODNA, tr|A0A3P7TGT3|A0A3P7TGT3_RODNA	tr|A0A183SF30|A0A183SF30_SCHSO, tr|A0A183STY0|A0A183STY0_SCHSO, tr|A0A183T7F0|A0A183T7F0_SCHSO, tr|A0A3P7CF20|A0A3P7CF20_SCHSO	tr|A0A0R3W6H8|A0A0R3W6H8_TAEAS, tr|A0A158R6K0|A0A158R6K0_TAEAS, tr|A0A158R7E4|A0A158R7E4_TAEAS		g4735.t1, g4735.t2, g4737.t1, g4737.t2, g6164.t1, g9995.t1	MSTRG.11976.1.p1, MSTRG.11977.1.p1, MSTRG.11977.1.p2, MSTRG.5607.1.p1, MSTRG.5607.2.p1, MSTRG.5607.2.p2, MSTRG.7277.1.p1
OG0000211	sp|P34389|NPC1B_CAEEL, sp|Q19127|NPC1A_CAEEL	tr|A0A3P6PXZ1|A0A3P6PXZ1_DIBLA, tr|A0A3P7LGS2|A0A3P7LGS2_DIBLA, tr|A0A3P7LIV9|A0A3P7LIV9_DIBLA, tr|A0A3P7LJF5|A0A3P7LJF5_DIBLA, tr|A0A3P7LY30|A0A3P7LY30_DIBLA, tr|A0A3P7M9K8|A0A3P7M9K8_DIBLA, tr|A0A3P7NKR0|A0A3P7NKR0_DIBLA, tr|A0A3P7NTB8|A0A3P7NTB8_DIBLA, tr|A0A3P7PC02|A0A3P7PC02_DIBLA, tr|A0A3P7RT08|A0A3P7RT08_DIBLA		tr|W6U387|W6U387_ECHGR, tr|W6UQC0|W6UQC0_ECHGR	tr|A0A068YEV7|A0A068YEV7_ECHMU, tr|A0A068YFG4|A0A068YFG4_ECHMU	tr|A0A158QEN6|A0A158QEN6_HYMDI, tr|A0A158QF86|A0A158QF86_HYMDI	tr|A0A0R3WKM5|A0A0R3WKM5_HYDTA, tr|A0A0R3WSC6|A0A0R3WSC6_HYDTA, tr|A0A0R3WSR7|A0A0R3WSR7_HYDTA, tr|A0A0R3WVR5|A0A0R3WVR5_HYDTA, tr|A0A0R3WYJ7|A0A0R3WYJ7_HYDTA, tr|A0A0R3WYR0|A0A0R3WYR0_HYDTA, tr|A0A0R3XD20|A0A0R3XD20_HYDTA, tr|A0A3P7EMV7|A0A3P7EMV7_HYDTA	tr|A0A0R3U3X5|A0A0R3U3X5_MESCO	tr|A0A0R3TAC0|A0A0R3TAC0_RODNA, tr|A0A0R3TW39|A0A0R3TW39_RODNA, tr|A0A0R3TW40|A0A0R3TW40_RODNA, tr|A0A3P7T1F2|A0A3P7T1F2_RODNA, tr|A0A3P7TBV1|A0A3P7TBV1_RODNA, tr|A0A3P7VLY0|A0A3P7VLY0_RODNA	tr|A0A183S9Z8|A0A183S9Z8_SCHSO, tr|A0A183T8A9|A0A183T8A9_SCHSO, tr|A0A183T9P2|A0A183T9P2_SCHSO, tr|A0A183TBZ1|A0A183TBZ1_SCHSO, tr|A0A3P7CDF6|A0A3P7CDF6_SCHSO, tr|A0A3P7CSH9|A0A3P7CSH9_SCHSO	tr|A0A0R3WFQ2|A0A0R3WFQ2_TAEAS, tr|A0A158R8M8|A0A158R8M8_TAEAS, tr|A0A3P6NLM7|A0A3P6NLM7_TAEAS	Tnyl_g01363_i1, Tnyl_g03292_i1, Tnyl_g03292_i2, Tnyl_g05473_i1, Tnyl_g09352_i1, Tnyl_g10698_i1, Tnyl_g13880_i1, Tnyl_g16100_i1, Tnyl_g16100_i2, Tnyl_g16100_i3, Tnyl_g16100_i4, Tnyl_g16100_i5, Tnyl_g16100_i6, Tnyl_g16100_i7, Tnyl_g16850_i1	g3752.t1, g3752.t2	MSTRG.4423.1.p1, MSTRG.4503.1.p1, MSTRG.4504.1.p2, MSTRG.4504.1.p5, MSTRG.4504.2.p2, MSTRG.4505.1.p1, MSTRG.4506.1.p1, MSTRG.4507.1.p1, MSTRG.4508.1.p2, MSTRG.4509.1.p1, MSTRG.4510.1.p4
OG0000212	tr|A8WHR8|A8WHR8_CAEEL	tr|A0A3P6P4E9|A0A3P6P4E9_DIBLA, tr|A0A3P6Q7V9|A0A3P6Q7V9_DIBLA, tr|A0A3P6Q8B0|A0A3P6Q8B0_DIBLA, tr|A0A3P6T6J4|A0A3P6T6J4_DIBLA, tr|A0A3P6TBZ1|A0A3P6TBZ1_DIBLA, tr|A0A3P7LBP8|A0A3P7LBP8_DIBLA, tr|A0A3P7LSR3|A0A3P7LSR3_DIBLA, tr|A0A3P7LYY7|A0A3P7LYY7_DIBLA, tr|A0A3P7MDM4|A0A3P7MDM4_DIBLA, tr|A0A3P7MQZ1|A0A3P7MQZ1_DIBLA, tr|A0A3P7MRZ2|A0A3P7MRZ2_DIBLA, tr|A0A3P7MWN2|A0A3P7MWN2_DIBLA, tr|A0A3P7NXU4|A…		tr|W6URG8|W6URG8_ECHGR	tr|A0A068XXD0|A0A068XXD0_ECHMU, tr|A0A087VYS2|A0A087VYS2_ECHMU	tr|A0A0R3SCH7|A0A0R3SCH7_HYMDI, tr|A0A0R3SL60|A0A0R3SL60_HYMDI, tr|A0A158QDJ2|A0A158QDJ2_HYMDI	tr|A0A0R3WM49|A0A0R3WM49_HYDTA, tr|A0A0R3WU19|A0A0R3WU19_HYDTA, tr|A0A0R3XCE2|A0A0R3XCE2_HYDTA, tr|A0A0R3XCG7|A0A0R3XCG7_HYDTA	tr|A0A0R3UII8|A0A0R3UII8_MESCO, tr|A0A158QSW4|A0A158QSW4_MESCO	tr|A0A0R3TAT1|A0A0R3TAT1_RODNA, tr|A0A0R3TM99|A0A0R3TM99_RODNA, tr|A0A158QIE0|A0A158QIE0_RODNA	tr|A0A183S834|A0A183S834_SCHSO, tr|A0A183SA27|A0A183SA27_SCHSO, tr|A0A183SA87|A0A183SA87_SCHSO, tr|A0A183SAY1|A0A183SAY1_SCHSO, tr|A0A183SGL2|A0A183SGL2_SCHSO, tr|A0A183SHQ1|A0A183SHQ1_SCHSO, tr|A0A183SJ27|A0A183SJ27_SCHSO, tr|A0A183SLB2|A0A183SLB2_SCHSO, tr|A0A183SMP4|A0A183SMP4_SCHSO, tr|A0A183SU88|A0A183SU88_SCHSO, tr|A0A183SUF7|A0A183SUF7_SCHSO, tr|A0A183SZ22|A0A183SZ22_SCHSO, tr|A0A183SZR1|A…	tr|A0A0R3W544|A0A0R3W544_TAEAS, tr|A0A158R837|A0A158R837_TAEAS		g3226.t1, g3226.t2, g7248.t1, g7248.t2	MSTRG.8622.1.p1, MSTRG.8622.2.p1
OG0000213	sp|G5EBH0|PLCB_CAEEL, tr|A0A0K3ARQ7|A0A0K3ARQ7_CAEEL, tr|A0A0K3ARR2|A0A0K3ARR2_CAEEL, tr|A0A0K3ARR7|A0A0K3ARR7_CAEEL, tr|A0A0K3ARS4|A0A0K3ARS4_CAEEL, tr|A0A0K3AS71|A0A0K3AS71_CAEEL, tr|A0A0K3AS74|A0A0K3AS74_CAEEL, tr|A0A0K3AS80|A0A0K3AS80_CAEEL, tr|A0A0K3AS85|A0A0K3AS85_CAEEL, tr|A0A0K3AS90|A0A0K3AS90_CAEEL, tr|A0A0K3AUL3|A0A0K3AUL3_CAEEL, tr|A0A0K3AUL7|A0A0K3AUL7_CAEEL, tr|A0A0K3AUM3|A0A0K3AUM3_…	tr|A0A3P6PTN0|A0A3P6PTN0_DIBLA, tr|A0A3P7LH78|A0A3P7LH78_DIBLA, tr|A0A3P7LUH2|A0A3P7LUH2_DIBLA, tr|A0A3P7N4X9|A0A3P7N4X9_DIBLA, tr|A0A3P7RPR1|A0A3P7RPR1_DIBLA		tr|W6UW42|W6UW42_ECHGR	tr|A0A068YB40|A0A068YB40_ECHMU	tr|A0A0R3S7Y3|A0A0R3S7Y3_HYMDI, tr|A0A158QER1|A0A158QER1_HYMDI	tr|A0A0R3WM25|A0A0R3WM25_HYDTA, tr|A0A0R3WU47|A0A0R3WU47_HYDTA	tr|A0A0R3U5L3|A0A0R3U5L3_MESCO	tr|A0A158QHK1|A0A158QHK1_RODNA	tr|A0A183SXN0|A0A183SXN0_SCHSO, tr|A0A183SXN1|A0A183SXN1_SCHSO, tr|A0A183T0B7|A0A183T0B7_SCHSO, tr|A0A183TNW5|A0A183TNW5_SCHSO, tr|A0A3P7DIZ2|A0A3P7DIZ2_SCHSO, tr|A0A3P7DN24|A0A3P7DN24_SCHSO	tr|A0A158R8B0|A0A158R8B0_TAEAS	Tnyl_g00692_i1, Tnyl_g00692_i2, Tnyl_g00692_i3, Tnyl_g00692_i4, Tnyl_g08413_i1, Tnyl_g12760_i1, Tnyl_g12760_i2, Tnyl_g12760_i3, Tnyl_g12760_i4, Tnyl_g12760_i5, Tnyl_g12760_i6, Tnyl_g12760_i7	g1301.t1, g1301.t2, g1301.t3, g1301.t4, g1301.t5	MSTRG.1525.1.p1, MSTRG.1525.2.p1, MSTRG.1525.2.p2, MSTRG.1525.3.p2, MSTRG.1525.4.p1, MSTRG.1525.5.p2, MSTRG.1525.6.p1, MSTRG.1525.7.p1, MSTRG.1525.8.p1, MSTRG.1525.9.p1
OG0000214	sp|P91133|UBR1_CAEEL	tr|A0A3P6QS50|A0A3P6QS50_DIBLA, tr|A0A3P6R5N5|A0A3P6R5N5_DIBLA, tr|A0A3P6SQJ6|A0A3P6SQJ6_DIBLA, tr|A0A3P6T3L5|A0A3P6T3L5_DIBLA, tr|A0A3P6TS70|A0A3P6TS70_DIBLA, tr|A0A3P7KVY3|A0A3P7KVY3_DIBLA, tr|A0A3P7KW84|A0A3P7KW84_DIBLA, tr|A0A3P7KWZ3|A0A3P7KWZ3_DIBLA, tr|A0A3P7L0N9|A0A3P7L0N9_DIBLA, tr|A0A3P7L272|A0A3P7L272_DIBLA, tr|A0A3P7L586|A0A3P7L586_DIBLA, tr|A0A3P7LC09|A0A3P7LC09_DIBLA, tr|A0A3P7LDS7|A…		tr|W6UQK5|W6UQK5_ECHGR, tr|W6VB32|W6VB32_ECHGR	tr|A0A068Y346|A0A068Y346_ECHMU	tr|A0A0R3SA32|A0A0R3SA32_HYMDI, tr|A0A0R3SFJ3|A0A0R3SFJ3_HYMDI, tr|A0A0R3SHW2|A0A0R3SHW2_HYMDI, tr|A0A0R3SQQ0|A0A0R3SQQ0_HYMDI	tr|A0A0R3X645|A0A0R3X645_HYDTA, tr|A0A3P7FP33|A0A3P7FP33_HYDTA	tr|A0A158QS83|A0A158QS83_MESCO	tr|A0A0R3TG45|A0A0R3TG45_RODNA, tr|A0A158QIH7|A0A158QIH7_RODNA	tr|A0A183SGS4|A0A183SGS4_SCHSO, tr|A0A183SGS6|A0A183SGS6_SCHSO, tr|A0A183TKT5|A0A183TKT5_SCHSO, tr|A0A183TQW7|A0A183TQW7_SCHSO, tr|A0A3P7CMG5|A0A3P7CMG5_SCHSO, tr|A0A3P7D9T8|A0A3P7D9T8_SCHSO, tr|A0A3P7DL61|A0A3P7DL61_SCHSO, tr|A0A3P7EH41|A0A3P7EH41_SCHSO	tr|A0A0R3VXK5|A0A0R3VXK5_TAEAS, tr|A0A158RAH6|A0A158RAH6_TAEAS	Tnyl_g11480_i1	g4120.t1, g4120.t2, g4120.t3	MSTRG.4897.1.p1
OG0000215	tr|A0A0K3ASP4|A0A0K3ASP4_CAEEL, tr|G5EBS2|G5EBS2_CAEEL, tr|Q7YZR6|Q7YZR6_CAEEL, tr|Q7Z002|Q7Z002_CAEEL, tr|Q7Z003|Q7Z003_CAEEL	tr|A0A3P6T643|A0A3P6T643_DIBLA, tr|A0A3P6TMM5|A0A3P6TMM5_DIBLA, tr|A0A3P7L7B0|A0A3P7L7B0_DIBLA, tr|A0A3P7NHI4|A0A3P7NHI4_DIBLA, tr|A0A3P7P7M4|A0A3P7P7M4_DIBLA		tr|W6USA2|W6USA2_ECHGR	tr|A0A087VY10|A0A087VY10_ECHMU	tr|A0A0R3S7V5|A0A0R3S7V5_HYMDI	tr|A0A0R3WXN1|A0A0R3WXN1_HYDTA, tr|A0A3P7GAL7|A0A3P7GAL7_HYDTA	tr|A0A0R3UH69|A0A0R3UH69_MESCO, tr|A0A158QUS0|A0A158QUS0_MESCO, tr|A0A158QUS1|A0A158QUS1_MESCO	tr|A0A158QHT2|A0A158QHT2_RODNA	tr|A0A183SZ62|A0A183SZ62_SCHSO, tr|A0A3P7CRS9|A0A3P7CRS9_SCHSO	tr|A0A158R6N9|A0A158R6N9_TAEAS	Tnyl_g06361_i1, Tnyl_g06361_i10, Tnyl_g06361_i11, Tnyl_g06361_i12, Tnyl_g06361_i2, Tnyl_g06361_i3, Tnyl_g06361_i4, Tnyl_g06361_i5, Tnyl_g06361_i6, Tnyl_g06361_i7, Tnyl_g06361_i8, Tnyl_g06361_i9, Tnyl_g14999_i1, Tnyl_g14999_i10, Tnyl_g14999_i11, Tnyl_g14999_i12, Tnyl_g14999_i13, Tnyl_g14999_i14, Tnyl_g14999_i15, Tnyl_g14999_i16, Tnyl_g14999_i17, Tnyl_g14999_i18, Tnyl_g14999_i19, Tnyl_g14999_i2, Tn…	g7054.t1, g7054.t2, g7054.t3	MSTRG.8378.1.p1, MSTRG.8378.2.p1, MSTRG.8378.3.p1
OG0000216	tr|A0A486WWU7|A0A486WWU7_CAEEL, tr|O16518|O16518_CAEEL, tr|O44555|O44555_CAEEL, tr|Q86S57|Q86S57_CAEEL, tr|Q8MXJ7|Q8MXJ7_CAEEL	tr|A0A3P7KUZ7|A0A3P7KUZ7_DIBLA, tr|A0A3P7MKK8|A0A3P7MKK8_DIBLA, tr|A0A3P7NWB0|A0A3P7NWB0_DIBLA	tr|A0A915F0U9|A0A915F0U9_9CEST	tr|W6USN1|W6USN1_ECHGR, tr|W6V642|W6V642_ECHGR	tr|A0A068Y814|A0A068Y814_ECHMU, tr|A0A068Y8L2|A0A068Y8L2_ECHMU	tr|A0A0R3S9E6|A0A0R3S9E6_HYMDI, tr|A0A0R3SX82|A0A0R3SX82_HYMDI	tr|A0A0R3WTP8|A0A0R3WTP8_HYDTA, tr|A0A158RDV3|A0A158RDV3_HYDTA, tr|A0A3P7G9A1|A0A3P7G9A1_HYDTA	tr|A0A0R3U476|A0A0R3U476_MESCO	tr|A0A0R3T711|A0A0R3T711_RODNA, tr|A0A0R3THJ5|A0A0R3THJ5_RODNA, tr|A0A158QJJ9|A0A158QJJ9_RODNA, tr|A0A3P7RT10|A0A3P7RT10_RODNA	tr|A0A183TE31|A0A183TE31_SCHSO, tr|A0A3P7D6A5|A0A3P7D6A5_SCHSO	tr|A0A0R3VU16|A0A0R3VU16_TAEAS, tr|A0A0R3W502|A0A0R3W502_TAEAS, tr|A0A0R3WDV8|A0A0R3WDV8_TAEAS	Tnyl_g06966_i1, Tnyl_g06966_i10, Tnyl_g06966_i11, Tnyl_g06966_i2, Tnyl_g06966_i3, Tnyl_g06966_i4, Tnyl_g06966_i5, Tnyl_g06966_i6, Tnyl_g06966_i7, Tnyl_g06966_i8, Tnyl_g06966_i9, Tnyl_g13237_i1, Tnyl_g13237_i2, Tnyl_g13376_i1, Tnyl_g13376_i2, Tnyl_g13376_i3, Tnyl_g13376_i4, Tnyl_g13376_i5, Tnyl_g13376_i6	g1968.t1, g1968.t2, g1968.t3, g1968.t4, g4887.t1, g4888.t1, g4888.t2, g4892.t1, g4892.t2, g4892.t3	MSTRG.2276.1.p1, MSTRG.2276.2.p1, MSTRG.2276.3.p1, MSTRG.2276.4.p1, MSTRG.2276.4.p7, MSTRG.2276.5.p1, MSTRG.2276.6.p2, MSTRG.5778.1.p1, MSTRG.5778.2.p1, MSTRG.5779.1.p1, MSTRG.5781.2.p1, MSTRG.5781.6.p1, MSTRG.5781.7.p1
OG0000217												Tnyl_g00005_i1, Tnyl_g00006_i1, Tnyl_g00136_i1, Tnyl_g01158_i1, Tnyl_g01158_i2, Tnyl_g01504_i1, Tnyl_g01504_i2, Tnyl_g01504_i3, Tnyl_g03665_i1, Tnyl_g03671_i1, Tnyl_g04428_i1, Tnyl_g04429_i1, Tnyl_g04840_i1, Tnyl_g04841_i1, Tnyl_g04841_i2, Tnyl_g04926_i1, Tnyl_g05438_i1, Tnyl_g05474_i1, Tnyl_g05475_i1, Tnyl_g06213_i1, Tnyl_g06452_i1, Tnyl_g06452_i2, Tnyl_g06527_i1, Tnyl_g06527_i2, Tnyl_g07981_i1,…
OG0000218		tr|A0A3P6S835|A0A3P6S835_DIBLA, tr|A0A3P7L8D8|A0A3P7L8D8_DIBLA, tr|A0A3P7LL82|A0A3P7LL82_DIBLA, tr|A0A3P7NTK2|A0A3P7NTK2_DIBLA, tr|A0A3P7P7N2|A0A3P7P7N2_DIBLA, tr|A0A3P7PI10|A0A3P7PI10_DIBLA		tr|W6ULX2|W6ULX2_ECHGR	tr|A0A068Y5H4|A0A068Y5H4_ECHMU, tr|A0A068Y9V3|A0A068Y9V3_ECHMU, tr|A0A068YCJ7|A0A068YCJ7_ECHMU	tr|A0A0R3SHE2|A0A0R3SHE2_HYMDI, tr|A0A158QCY0|A0A158QCY0_HYMDI	tr|A0A0R3WS41|A0A0R3WS41_HYDTA, tr|A0A0R3WWY8|A0A0R3WWY8_HYDTA, tr|A0A0R3X7R5|A0A0R3X7R5_HYDTA, tr|A0A3P7GZN6|A0A3P7GZN6_HYDTA	tr|A0A158QVJ5|A0A158QVJ5_MESCO	tr|A0A0R3T518|A0A0R3T518_RODNA, tr|A0A0R3TE13|A0A0R3TE13_RODNA, tr|A0A0R3TGM4|A0A0R3TGM4_RODNA, tr|A0A0R3TVK5|A0A0R3TVK5_RODNA, tr|A0A3P7SZP8|A0A3P7SZP8_RODNA	tr|A0A183S7C1|A0A183S7C1_SCHSO, tr|A0A183SA94|A0A183SA94_SCHSO, tr|A0A183SDJ2|A0A183SDJ2_SCHSO, tr|A0A183SE46|A0A183SE46_SCHSO, tr|A0A183SE82|A0A183SE82_SCHSO, tr|A0A183SF58|A0A183SF58_SCHSO, tr|A0A183SHX2|A0A183SHX2_SCHSO, tr|A0A183SI22|A0A183SI22_SCHSO, tr|A0A183SKL7|A0A183SKL7_SCHSO, tr|A0A183SMW7|A0A183SMW7_SCHSO, tr|A0A183SQM1|A0A183SQM1_SCHSO, tr|A0A183SU54|A0A183SU54_SCHSO, tr|A0A183SVS7|A…	tr|A0A0R3W2R4|A0A0R3W2R4_TAEAS, tr|A0A3P6PJS1|A0A3P6PJS1_TAEAS	Tnyl_g17929_i1	g2959.t1, g2959.t2, g2960.t1, g7031.t1	MSTRG.3469.1.p1, MSTRG.3469.1.p7, MSTRG.3469.2.p1, MSTRG.3470.1.p1, MSTRG.3470.2.p1, MSTRG.3470.3.p1, MSTRG.8338.1.p3, MSTRG.8338.1.p9, MSTRG.8338.2.p1, MSTRG.8338.3.p1, MSTRG.8338.3.p7
[truncated: 22,537 more rows]

## Sheet: Neuropeptide_Analysis
Table 2. Neuropeptide- and receptor-associated orthogroups across cestodes, C. elegans, T. nylanderi, and A. brevis. The table reports orthogroups containing neuropeptides or neuropeptide receptors identified in A. brevis across cestode species, with C. elegans and T. nylanderi as outgroups. For each orthogroup, protein accessions or gene models detected in each species or dataset are listed, tog…
Orthogroup	C.elegans	D.latus	E.canadensis	E.granulosus	E.multiocularis	H.diminuta	H.taeniaformis	M.corti	R.nana	S.solidus	T.asiatica	T.nylanderi	A.brevis	transcripts.fasta.transdecoder_A.brevis	GeneName	SignalP
OG0007203					tr|A0A068Y2T7|A0A068Y2T7_ECHMU	tr|A0A0R3SP98|A0A0R3SP98_HYMDI	tr|A0A0R3XAT1|A0A0R3XAT1_HYDTA		tr|A0A0R3T117|A0A0R3T117_RODNA, tr|A0A0R3T118|A0A0R3T118_RODNA		tr|A0A158R6V0|A0A158R6V0_TAEAS		g10556.t1, g10560.t1	MSTRG.12673.1.p1, MSTRG.12676.1.p1	Neuropeptide and Rit1_C domain-containing protein	SignalP= Present, Present
[truncated: 19 more rows]

## Sheet: Neuro+Recept
Table 3. Annotated neuropeptides and neuropeptide receptors identified in A. brevis. The table lists gene identifiers and functional classification (neuropeptide or receptor).
Neuropeptide/Receptor	GeneID
Neuropeptide	g10556.t1
Neuropeptide	g10560.t1
Neuropeptide	g1242.t1
Neuropeptide	g9037.t1
Neuropeptide	g9038.t1
Neuropeptide	g9039.t1
Receptor	g9302.t1
Receptor	g9814.t1
Receptor	g6346.t1
Receptor	g7234.t1
[truncated: 13 more rows]
