# Supplementary material for: Cestode infection is linked to transcriptional shifts in neuropeptide signalling and caste-specific ageing pathways in a social insect
Source: BMC Genomics. 2026 Jun 15;27:547. doi: 10.1186/s12864-026-12959-6 (PMC13267302; doi:10.1186/s12864-026-12959-6)
Supplement: Supplementary file 7 [file 12864_2026_12959_MOESM7_ESM.xlsx]

## Sheet: Similarity Matrix
Table 1. Pairwise sequence similarity between Temnothorax nylanderi neuropeptides, cestode neuropeptides and released sequences in the ant´s hemolymph (Hartke et al., 2023). The table reports pairwise sequence similarity scores, including self-comparison (100%), based on sequence alignment.
gene1	gene2	similarity
Adipokinetic_hormone_receptor_Tnyl_g01515_i1	Adipokinetic_hormone_receptor_Tnyl_g01515_i1	100
Adipokinetic_hormone_receptor_Tnyl_g01515_i1	Adipokinetic_hormone_Tnyl_g15323_i1	5.3
Adipokinetic_hormone_receptor_Tnyl_g01515_i1	Allatostatin-A_Tnyl_g18773_i1	8.53
Adipokinetic_hormone_receptor_Tnyl_g01515_i1	Allatotropin_Tnyl_g07449_i1	8.19
Adipokinetic_hormone_receptor_Tnyl_g01515_i1	Bursicon_Tnyl_g19021_i2	8.71
Adipokinetic_hormone_receptor_Tnyl_g01515_i1	Bursicon_Tnyl_g19022_i1	9.64
Adipokinetic_hormone_receptor_Tnyl_g01515_i1	CCHamide-1_Tnyl_g02653_i1	11.45
Adipokinetic_hormone_receptor_Tnyl_g01515_i1	CCHamide-2_Tnyl_g06062_i1	3.14
Adipokinetic_hormone_receptor_Tnyl_g01515_i1	CNMamide_Tnyl_g07079_i1	13
Adipokinetic_hormone_receptor_Tnyl_g01515_i1	Corazonin_Tnyl_g08467_i1	9.62
Adipokinetic_hormone_receptor_Tnyl_g01515_i1	DAR2_Tnyl_g13234_i1	20.05
Adipokinetic_hormone_receptor_Tnyl_g01515_i1	Diuretic_hormone_class1_CRF-like_Tnyl_g00653_i1	11.24
Adipokinetic_hormone_receptor_Tnyl_g01515_i1	Diuretic_hormone_class2_Tnyl_g02858_i1	7.98
Adipokinetic_hormone_receptor_Tnyl_g01515_i1	Ecdysis_triggering_hormone_Tnyl_g00356_i1	7.92
Adipokinetic_hormone_receptor_Tnyl_g01515_i1	Eclosion_hormone_Tnyl_g16492_i1	6.51
Adipokinetic_hormone_receptor_Tnyl_g01515_i1	Elevenin_Tnyl_g12901_i1	7.71
Adipokinetic_hormone_receptor_Tnyl_g01515_i1	Elevenin_Tnyl_g18957_i1	6.44
Adipokinetic_hormone_receptor_Tnyl_g01515_i1	FMRFamide_Tnyl_g18194_i1	9.89
Adipokinetic_hormone_receptor_Tnyl_g01515_i1	g10006.t1_1	13.98
Adipokinetic_hormone_receptor_Tnyl_g01515_i1	g10110.t1_1	10.82
Adipokinetic_hormone_receptor_Tnyl_g01515_i1	g10162.t1_1	11.68
Adipokinetic_hormone_receptor_Tnyl_g01515_i1	g10200.t1_1	12.11
Adipokinetic_hormone_receptor_Tnyl_g01515_i1	g10216.t1_1	11.03
Adipokinetic_hormone_receptor_Tnyl_g01515_i1	g10220.t1_1	8.41
Adipokinetic_hormone_receptor_Tnyl_g01515_i1	g10226.t1_1	7.88
Adipokinetic_hormone_receptor_Tnyl_g01515_i1	g10238.t1_1	10.32
Adipokinetic_hormone_receptor_Tnyl_g01515_i1	g10261.t1_1	8.14
Adipokinetic_hormone_receptor_Tnyl_g01515_i1	g10264.t1_1	9.24
Adipokinetic_hormone_receptor_Tnyl_g01515_i1	g10275.t1_1	7.31
Adipokinetic_hormone_receptor_Tnyl_g01515_i1	g10358.t2_1	8.33
Adipokinetic_hormone_receptor_Tnyl_g01515_i1	g10366.t1_1	14.11
Adipokinetic_hormone_receptor_Tnyl_g01515_i1	g10389.t1_1	7.47
Adipokinetic_hormone_receptor_Tnyl_g01515_i1	g10401.t1_1	6.49
Adipokinetic_hormone_receptor_Tnyl_g01515_i1	g10474.t1_1	11.14
Adipokinetic_hormone_receptor_Tnyl_g01515_i1	g10476.t1_1	6.89
Adipokinetic_hormone_receptor_Tnyl_g01515_i1	g10556.t1_1	6.21
Adipokinetic_hormone_receptor_Tnyl_g01515_i1	g10560.t1_1	3.89
Adipokinetic_hormone_receptor_Tnyl_g01515_i1	g10567.t1_1	14.78
Adipokinetic_hormone_receptor_Tnyl_g01515_i1	g10667.t1_1	8.67
Adipokinetic_hormone_receptor_Tnyl_g01515_i1	g1075.t1_1	16.37
Adipokinetic_hormone_receptor_Tnyl_g01515_i1	g1075.t2_1	16.29
Adipokinetic_hormone_receptor_Tnyl_g01515_i1	g10766.t2_1	7.41
Adipokinetic_hormone_receptor_Tnyl_g01515_i1	g10879.t1_1	5.89
Adipokinetic_hormone_receptor_Tnyl_g01515_i1	g10885.t1_1	6.95
Adipokinetic_hormone_receptor_Tnyl_g01515_i1	g108.t1_1	7.4
Adipokinetic_hormone_receptor_Tnyl_g01515_i1	g10905.t1_1	8.26
Adipokinetic_hormone_receptor_Tnyl_g01515_i1	g10938.t1_1	8.55
Adipokinetic_hormone_receptor_Tnyl_g01515_i1	g10940.t1_1	6.35
Adipokinetic_hormone_receptor_Tnyl_g01515_i1	g10943.t1_1	9.31
Adipokinetic_hormone_receptor_Tnyl_g01515_i1	g1102.t1_1	7.91
Adipokinetic_hormone_receptor_Tnyl_g01515_i1	g11030.t1_1	11.67
Adipokinetic_hormone_receptor_Tnyl_g01515_i1	g11059.t1_1	8.06
Adipokinetic_hormone_receptor_Tnyl_g01515_i1	g11075.t3_1	8.99
Adipokinetic_hormone_receptor_Tnyl_g01515_i1	g11187.t1_1	8.59
Adipokinetic_hormone_receptor_Tnyl_g01515_i1	g11207.t1_1	7.26
Adipokinetic_hormone_receptor_Tnyl_g01515_i1	g11312.t1_1	9.09
Adipokinetic_hormone_receptor_Tnyl_g01515_i1	g11318.t1_1	10.48
Adipokinetic_hormone_receptor_Tnyl_g01515_i1	g11332.t1_1	11.6
Adipokinetic_hormone_receptor_Tnyl_g01515_i1	g11375.t1_1	12.99
Adipokinetic_hormone_receptor_Tnyl_g01515_i1	g11385.t1_1	10.56
Adipokinetic_hormone_receptor_Tnyl_g01515_i1	g11503.t1_1	11.45
Adipokinetic_hormone_receptor_Tnyl_g01515_i1	g11518.t1_1	12.68
Adipokinetic_hormone_receptor_Tnyl_g01515_i1	g11547.t2_1	9.81
Adipokinetic_hormone_receptor_Tnyl_g01515_i1	g11559.t1_1	12.47
Adipokinetic_hormone_receptor_Tnyl_g01515_i1	g11580.t1_1	9.3
Adipokinetic_hormone_receptor_Tnyl_g01515_i1	g11761.t1_1	10.28
Adipokinetic_hormone_receptor_Tnyl_g01515_i1	g11807.t1_1	7.55
Adipokinetic_hormone_receptor_Tnyl_g01515_i1	g1185.t1_1	7.8
Adipokinetic_hormone_receptor_Tnyl_g01515_i1	g1187.t4_1	16.02
Adipokinetic_hormone_receptor_Tnyl_g01515_i1	g11891.t3_1	4.46
Adipokinetic_hormone_receptor_Tnyl_g01515_i1	g11916.t1_1	12.04
Adipokinetic_hormone_receptor_Tnyl_g01515_i1	g11926.t1_1	7.66
Adipokinetic_hormone_receptor_Tnyl_g01515_i1	g11979.t1_1	7.6
Adipokinetic_hormone_receptor_Tnyl_g01515_i1	g11999.t1_1	8.96
Adipokinetic_hormone_receptor_Tnyl_g01515_i1	g12010.t3_1	7.52
Adipokinetic_hormone_receptor_Tnyl_g01515_i1	g12045.t1_1	8.75
Adipokinetic_hormone_receptor_Tnyl_g01515_i1	g12068.t2_1	14.66
Adipokinetic_hormone_receptor_Tnyl_g01515_i1	g12081.t2_1	9.88
Adipokinetic_hormone_receptor_Tnyl_g01515_i1	g1212.t2_1	8.1
Adipokinetic_hormone_receptor_Tnyl_g01515_i1	g12173.t2_1	2.56
Adipokinetic_hormone_receptor_Tnyl_g01515_i1	g12196.t1_1	6.92
Adipokinetic_hormone_receptor_Tnyl_g01515_i1	g121.t1_1	12
Adipokinetic_hormone_receptor_Tnyl_g01515_i1	g12202.t2_1	8.76
Adipokinetic_hormone_receptor_Tnyl_g01515_i1	g12307.t1_1	11.11
Adipokinetic_hormone_receptor_Tnyl_g01515_i1	g12392.t1_1	11.66
Adipokinetic_hormone_receptor_Tnyl_g01515_i1	g12423.t1_1	7.78
Adipokinetic_hormone_receptor_Tnyl_g01515_i1	g1242.t1_1	7.43
Adipokinetic_hormone_receptor_Tnyl_g01515_i1	g12488.t1_1	10
Adipokinetic_hormone_receptor_Tnyl_g01515_i1	g12495.t1_1	7.13
Adipokinetic_hormone_receptor_Tnyl_g01515_i1	g12532.t1_1	10.09
Adipokinetic_hormone_receptor_Tnyl_g01515_i1	g12559.t1_1	9.16
Adipokinetic_hormone_receptor_Tnyl_g01515_i1	g12559.t3_1	8.73
Adipokinetic_hormone_receptor_Tnyl_g01515_i1	g12584.t1_1	9.35
Adipokinetic_hormone_receptor_Tnyl_g01515_i1	g12591.t2_1	6.51
Adipokinetic_hormone_receptor_Tnyl_g01515_i1	g12606.t1_1	4.55
Adipokinetic_hormone_receptor_Tnyl_g01515_i1	g12671.t2_1	7.69
Adipokinetic_hormone_receptor_Tnyl_g01515_i1	g12691.t1_1	5.53
Adipokinetic_hormone_receptor_Tnyl_g01515_i1	g12704.t1_1	9.11
Adipokinetic_hormone_receptor_Tnyl_g01515_i1	g12759.t1_1	8.81
Adipokinetic_hormone_receptor_Tnyl_g01515_i1	g12846.t1_1	9.05
Adipokinetic_hormone_receptor_Tnyl_g01515_i1	g12888.t1_1	9.64
Adipokinetic_hormone_receptor_Tnyl_g01515_i1	g12917.t1_1	6.65
Adipokinetic_hormone_receptor_Tnyl_g01515_i1	g12953.t1_1	9.15
Adipokinetic_hormone_receptor_Tnyl_g01515_i1	g12965.t1_1	7.84
Adipokinetic_hormone_receptor_Tnyl_g01515_i1	g1329.t2_1	12.8
Adipokinetic_hormone_receptor_Tnyl_g01515_i1	g1371.t1_1	10.45
Adipokinetic_hormone_receptor_Tnyl_g01515_i1	g1380.t1_1	5.04
Adipokinetic_hormone_receptor_Tnyl_g01515_i1	g143.t1_1	10.9
Adipokinetic_hormone_receptor_Tnyl_g01515_i1	g1491.t1_1	11.27
Adipokinetic_hormone_receptor_Tnyl_g01515_i1	g14.t1_1	11.13
Adipokinetic_hormone_receptor_Tnyl_g01515_i1	g1533.t1_1	7.75
Adipokinetic_hormone_receptor_Tnyl_g01515_i1	g160.t1_1	14.86
Adipokinetic_hormone_receptor_Tnyl_g01515_i1	g1726.t1_1	13.63
Adipokinetic_hormone_receptor_Tnyl_g01515_i1	g175.t2_1	8.46
Adipokinetic_hormone_receptor_Tnyl_g01515_i1	g1786.t1_1	11.66
Adipokinetic_hormone_receptor_Tnyl_g01515_i1	g1861.t1_1	14.99
Adipokinetic_hormone_receptor_Tnyl_g01515_i1	g1905.t1_1	16.59
Adipokinetic_hormone_receptor_Tnyl_g01515_i1	g190.t1_1	9.95
Adipokinetic_hormone_receptor_Tnyl_g01515_i1	g1914.t1_1	9.46
Adipokinetic_hormone_receptor_Tnyl_g01515_i1	g2012.t2_1	12.38
Adipokinetic_hormone_receptor_Tnyl_g01515_i1	g2018.t2_1	13.18
Adipokinetic_hormone_receptor_Tnyl_g01515_i1	g201.t1_1	16.73
Adipokinetic_hormone_receptor_Tnyl_g01515_i1	g2044.t1_1	8.25
Adipokinetic_hormone_receptor_Tnyl_g01515_i1	g205.t1_1	8.25
Adipokinetic_hormone_receptor_Tnyl_g01515_i1	g2067.t1_1	6.41
Adipokinetic_hormone_receptor_Tnyl_g01515_i1	g2283.t2_1	7.16
Adipokinetic_hormone_receptor_Tnyl_g01515_i1	g2284.t1_1	7.14
Adipokinetic_hormone_receptor_Tnyl_g01515_i1	g2422.t1_1	11.79
Adipokinetic_hormone_receptor_Tnyl_g01515_i1	g2422.t2_1	12.07
Adipokinetic_hormone_receptor_Tnyl_g01515_i1	g2468.t1_1	9.39
Adipokinetic_hormone_receptor_Tnyl_g01515_i1	g2490.t1_1	8.94
Adipokinetic_hormone_receptor_Tnyl_g01515_i1	g2507.t1_1	12.44
Adipokinetic_hormone_receptor_Tnyl_g01515_i1	g2515.t1_1	5.74
Adipokinetic_hormone_receptor_Tnyl_g01515_i1	g2528.t1_1	7.88
Adipokinetic_hormone_receptor_Tnyl_g01515_i1	g2533.t1_1	11.01
Adipokinetic_hormone_receptor_Tnyl_g01515_i1	g2534.t1_1	6.61
Adipokinetic_hormone_receptor_Tnyl_g01515_i1	g2619.t1_1	13.05
Adipokinetic_hormone_receptor_Tnyl_g01515_i1	g2671.t1_1	12.06
Adipokinetic_hormone_receptor_Tnyl_g01515_i1	g2711.t1_1	14.26
Adipokinetic_hormone_receptor_Tnyl_g01515_i1	g2766.t1_1	6.3
Adipokinetic_hormone_receptor_Tnyl_g01515_i1	g2781.t1_1	9.95
Adipokinetic_hormone_receptor_Tnyl_g01515_i1	g279.t2_1	7.57
Adipokinetic_hormone_receptor_Tnyl_g01515_i1	g2935.t1_1	9.63
Adipokinetic_hormone_receptor_Tnyl_g01515_i1	g2996.t1_1	8.88
Adipokinetic_hormone_receptor_Tnyl_g01515_i1	g3020.t3_1	11.85
Adipokinetic_hormone_receptor_Tnyl_g01515_i1	g3099.t1_1	11.88
Adipokinetic_hormone_receptor_Tnyl_g01515_i1	g319.t2_1	14.06
Adipokinetic_hormone_receptor_Tnyl_g01515_i1	g31.t1_1	14.02
Adipokinetic_hormone_receptor_Tnyl_g01515_i1	g3289.t1_1	9.43
Adipokinetic_hormone_receptor_Tnyl_g01515_i1	g3296.t1_1	11.58
Adipokinetic_hormone_receptor_Tnyl_g01515_i1	g3340.t1_1	16.6
Adipokinetic_hormone_receptor_Tnyl_g01515_i1	g3341.t1_1	10.49
Adipokinetic_hormone_receptor_Tnyl_g01515_i1	g3359.t1_1	12.72
Adipokinetic_hormone_receptor_Tnyl_g01515_i1	g3394.t1_1	8.75
Adipokinetic_hormone_receptor_Tnyl_g01515_i1	g3397.t1_1	7.49
Adipokinetic_hormone_receptor_Tnyl_g01515_i1	g339.t1_1	11.6
Adipokinetic_hormone_receptor_Tnyl_g01515_i1	g3466.t1_1	14.06
Adipokinetic_hormone_receptor_Tnyl_g01515_i1	g3477.t2_1	12.77
Adipokinetic_hormone_receptor_Tnyl_g01515_i1	g3501.t2_1	10.28
Adipokinetic_hormone_receptor_Tnyl_g01515_i1	g351.t1_1	11.69
Adipokinetic_hormone_receptor_Tnyl_g01515_i1	g357.t2_1	12.05
Adipokinetic_hormone_receptor_Tnyl_g01515_i1	g35.t1_1	13.82
Adipokinetic_hormone_receptor_Tnyl_g01515_i1	g3610.t1_1	5.91
Adipokinetic_hormone_receptor_Tnyl_g01515_i1	g3611.t1_1	5.33
Adipokinetic_hormone_receptor_Tnyl_g01515_i1	g3637.t1_1	11.9
Adipokinetic_hormone_receptor_Tnyl_g01515_i1	g3638.t1_1	6.6
Adipokinetic_hormone_receptor_Tnyl_g01515_i1	g3639.t1_1	8.25
Adipokinetic_hormone_receptor_Tnyl_g01515_i1	g3702.t1_1	6.85
Adipokinetic_hormone_receptor_Tnyl_g01515_i1	g3723.t1_1	14.92
Adipokinetic_hormone_receptor_Tnyl_g01515_i1	g3736.t1_1	10.66
Adipokinetic_hormone_receptor_Tnyl_g01515_i1	g3736.t2_1	9.72
Adipokinetic_hormone_receptor_Tnyl_g01515_i1	g3893.t1_1	10.24
Adipokinetic_hormone_receptor_Tnyl_g01515_i1	g3918.t1_1	4.84
Adipokinetic_hormone_receptor_Tnyl_g01515_i1	g3963.t1_1	11.42
Adipokinetic_hormone_receptor_Tnyl_g01515_i1	g3994.t2_1	14.06
Adipokinetic_hormone_receptor_Tnyl_g01515_i1	g4027.t7_1	6.61
Adipokinetic_hormone_receptor_Tnyl_g01515_i1	g404.t2_1	14
Adipokinetic_hormone_receptor_Tnyl_g01515_i1	g4072.t1_1	11.24
Adipokinetic_hormone_receptor_Tnyl_g01515_i1	g4144.t2_1	13.66
Adipokinetic_hormone_receptor_Tnyl_g01515_i1	g430.t1_1	11.96
Adipokinetic_hormone_receptor_Tnyl_g01515_i1	g4401.t3_1	11.91
Adipokinetic_hormone_receptor_Tnyl_g01515_i1	g4402.t1_1	11.09
Adipokinetic_hormone_receptor_Tnyl_g01515_i1	g4402.t2_1	12.35
Adipokinetic_hormone_receptor_Tnyl_g01515_i1	g4426.t1_1	10.39
Adipokinetic_hormone_receptor_Tnyl_g01515_i1	g4462.t1_1	6.62
Adipokinetic_hormone_receptor_Tnyl_g01515_i1	g4486.t1_1	9.02
Adipokinetic_hormone_receptor_Tnyl_g01515_i1	g4486.t2_1	12.47
Adipokinetic_hormone_receptor_Tnyl_g01515_i1	g4522.t1_1	14.05
Adipokinetic_hormone_receptor_Tnyl_g01515_i1	g4523.t1_1	11.78
Adipokinetic_hormone_receptor_Tnyl_g01515_i1	g4549.t2_1	15.58
Adipokinetic_hormone_receptor_Tnyl_g01515_i1	g4600.t1_1	13.5
Adipokinetic_hormone_receptor_Tnyl_g01515_i1	g4600.t2_1	13.49
Adipokinetic_hormone_receptor_Tnyl_g01515_i1	g4621.t1_1	12.2
Adipokinetic_hormone_receptor_Tnyl_g01515_i1	g4622.t1_1	9.57
Adipokinetic_hormone_receptor_Tnyl_g01515_i1	g4645.t1_1	10
Adipokinetic_hormone_receptor_Tnyl_g01515_i1	g4777.t2_1	10.74
Adipokinetic_hormone_receptor_Tnyl_g01515_i1	g4783.t1_1	10.53
Adipokinetic_hormone_receptor_Tnyl_g01515_i1	g4904.t1_1	16.88
Adipokinetic_hormone_receptor_Tnyl_g01515_i1	g4923.t1_1	17.28
Adipokinetic_hormone_receptor_Tnyl_g01515_i1	g4964.t2_1	11.85
Adipokinetic_hormone_receptor_Tnyl_g01515_i1	g496.t1_1	15.59
Adipokinetic_hormone_receptor_Tnyl_g01515_i1	g5036.t1_1	8.64
Adipokinetic_hormone_receptor_Tnyl_g01515_i1	g5103.t1_1	14.54
Adipokinetic_hormone_receptor_Tnyl_g01515_i1	g5139.t1_1	7.74
Adipokinetic_hormone_receptor_Tnyl_g01515_i1	g5140.t1_1	10.26
Adipokinetic_hormone_receptor_Tnyl_g01515_i1	g514.t1_1	8.84
Adipokinetic_hormone_receptor_Tnyl_g01515_i1	g514.t2_1	15.01
Adipokinetic_hormone_receptor_Tnyl_g01515_i1	g5179.t1_1	11.48
Adipokinetic_hormone_receptor_Tnyl_g01515_i1	g521.t2_1	15.04
Adipokinetic_hormone_receptor_Tnyl_g01515_i1	g5245.t1_1	8.47
Adipokinetic_hormone_receptor_Tnyl_g01515_i1	g5256.t1_1	12.88
Adipokinetic_hormone_receptor_Tnyl_g01515_i1	g5256.t2_1	10.79
Adipokinetic_hormone_receptor_Tnyl_g01515_i1	g5260.t1_1	10.8
Adipokinetic_hormone_receptor_Tnyl_g01515_i1	g5265.t1_1	15.81
Adipokinetic_hormone_receptor_Tnyl_g01515_i1	g5293.t1_1	9.87
Adipokinetic_hormone_receptor_Tnyl_g01515_i1	g5341.t2_1	5.73
Adipokinetic_hormone_receptor_Tnyl_g01515_i1	g5471.t1_1	12.14
Adipokinetic_hormone_receptor_Tnyl_g01515_i1	g5516.t1_1	6.25
Adipokinetic_hormone_receptor_Tnyl_g01515_i1	g5548.t1_1	9.63
Adipokinetic_hormone_receptor_Tnyl_g01515_i1	g5599.t1_1	9.46
Adipokinetic_hormone_receptor_Tnyl_g01515_i1	g5713.t2_1	11.46
Adipokinetic_hormone_receptor_Tnyl_g01515_i1	g5718.t4_1	8.61
Adipokinetic_hormone_receptor_Tnyl_g01515_i1	g5813.t1_1	15.28
Adipokinetic_hormone_receptor_Tnyl_g01515_i1	g5833.t1_1	7.85
Adipokinetic_hormone_receptor_Tnyl_g01515_i1	g5836.t1_1	5.52
Adipokinetic_hormone_receptor_Tnyl_g01515_i1	g5860.t1_1	11.62
Adipokinetic_hormone_receptor_Tnyl_g01515_i1	g6018.t2_1	9.4
Adipokinetic_hormone_receptor_Tnyl_g01515_i1	g6046.t1_1	13.31
Adipokinetic_hormone_receptor_Tnyl_g01515_i1	g6083.t1_1	13.36
Adipokinetic_hormone_receptor_Tnyl_g01515_i1	g6110.t2_1	7.49
Adipokinetic_hormone_receptor_Tnyl_g01515_i1	g6292.t1_1	6.9
Adipokinetic_hormone_receptor_Tnyl_g01515_i1	g6369.t1_1	15.25
Adipokinetic_hormone_receptor_Tnyl_g01515_i1	g6371.t2_1	11.27
Adipokinetic_hormone_receptor_Tnyl_g01515_i1	g6552.t1_1	13.9
Adipokinetic_hormone_receptor_Tnyl_g01515_i1	g6553.t1_1	10.6
Adipokinetic_hormone_receptor_Tnyl_g01515_i1	g6611.t1_1	9.28
Adipokinetic_hormone_receptor_Tnyl_g01515_i1	g6641.t1_1	5.28
Adipokinetic_hormone_receptor_Tnyl_g01515_i1	g6647.t1_1	5.48
Adipokinetic_hormone_receptor_Tnyl_g01515_i1	g6650.t1_1	11.05
Adipokinetic_hormone_receptor_Tnyl_g01515_i1	g6660.t2_1	5.05
Adipokinetic_hormone_receptor_Tnyl_g01515_i1	g6678.t1_1	13.55
Adipokinetic_hormone_receptor_Tnyl_g01515_i1	g6684.t1_1	10.94
Adipokinetic_hormone_receptor_Tnyl_g01515_i1	g6685.t1_1	11.16
Adipokinetic_hormone_receptor_Tnyl_g01515_i1	g6689.t1_1	7.86
Adipokinetic_hormone_receptor_Tnyl_g01515_i1	g6709.t5_1	8.88
Adipokinetic_hormone_receptor_Tnyl_g01515_i1	g676.t2_1	11.01
Adipokinetic_hormone_receptor_Tnyl_g01515_i1	g6827.t1_1	15.35
Adipokinetic_hormone_receptor_Tnyl_g01515_i1	g6827.t2_1	10.83
Adipokinetic_hormone_receptor_Tnyl_g01515_i1	g6837.t2_1	7.08
Adipokinetic_hormone_receptor_Tnyl_g01515_i1	g6910.t1_1	11.13
Adipokinetic_hormone_receptor_Tnyl_g01515_i1	g6932.t2_1	15.17
Adipokinetic_hormone_receptor_Tnyl_g01515_i1	g6932.t3_1	15.79
Adipokinetic_hormone_receptor_Tnyl_g01515_i1	g6979.t1_1	9.77
Adipokinetic_hormone_receptor_Tnyl_g01515_i1	g7022.t1_1	10.53
Adipokinetic_hormone_receptor_Tnyl_g01515_i1	g7068.t1_1	12.6
Adipokinetic_hormone_receptor_Tnyl_g01515_i1	g7093.t1_1	11.06
Adipokinetic_hormone_receptor_Tnyl_g01515_i1	g7094.t1_1	11.09
Adipokinetic_hormone_receptor_Tnyl_g01515_i1	g7122.t4_1	9.19
Adipokinetic_hormone_receptor_Tnyl_g01515_i1	g7176.t1_1	9.11
Adipokinetic_hormone_receptor_Tnyl_g01515_i1	g7177.t1_1	7.68
Adipokinetic_hormone_receptor_Tnyl_g01515_i1	g7189.t3_1	12.72
Adipokinetic_hormone_receptor_Tnyl_g01515_i1	g7225.t2_1	16.56
Adipokinetic_hormone_receptor_Tnyl_g01515_i1	g7225.t3_1	16.56
Adipokinetic_hormone_receptor_Tnyl_g01515_i1	g7265.t1_1	12.32
Adipokinetic_hormone_receptor_Tnyl_g01515_i1	g7281.t1_1	7.14
Adipokinetic_hormone_receptor_Tnyl_g01515_i1	g7283.t1_1	9.23
Adipokinetic_hormone_receptor_Tnyl_g01515_i1	g7300.t1_1	9.25
Adipokinetic_hormone_receptor_Tnyl_g01515_i1	g7315.t1_1	13.84
Adipokinetic_hormone_receptor_Tnyl_g01515_i1	g7317.t1_1	12.69
Adipokinetic_hormone_receptor_Tnyl_g01515_i1	g7319.t1_1	9.82
Adipokinetic_hormone_receptor_Tnyl_g01515_i1	g7333.t1_1	6.24
Adipokinetic_hormone_receptor_Tnyl_g01515_i1	g7359.t1_1	9.43
Adipokinetic_hormone_receptor_Tnyl_g01515_i1	g7365.t2_1	15.21
Adipokinetic_hormone_receptor_Tnyl_g01515_i1	g7441.t1_1	12.44
Adipokinetic_hormone_receptor_Tnyl_g01515_i1	g7499.t1_1	8.58
Adipokinetic_hormone_receptor_Tnyl_g01515_i1	g7512.t1_1	12.77
Adipokinetic_hormone_receptor_Tnyl_g01515_i1	g751.t1_1	13.3
Adipokinetic_hormone_receptor_Tnyl_g01515_i1	g752.t2_1	14.74
Adipokinetic_hormone_receptor_Tnyl_g01515_i1	g7547.t1_1	9.46
Adipokinetic_hormone_receptor_Tnyl_g01515_i1	g7553.t2_1	10.21
Adipokinetic_hormone_receptor_Tnyl_g01515_i1	g7579.t1_1	8.67
Adipokinetic_hormone_receptor_Tnyl_g01515_i1	g7659.t1_1	7.16
Adipokinetic_hormone_receptor_Tnyl_g01515_i1	g7677.t1_1	7.27
Adipokinetic_hormone_receptor_Tnyl_g01515_i1	g7683.t2_1	10.43
Adipokinetic_hormone_receptor_Tnyl_g01515_i1	g7704.t1_1	10.34
Adipokinetic_hormone_receptor_Tnyl_g01515_i1	g7720.t2_1	7.95
Adipokinetic_hormone_receptor_Tnyl_g01515_i1	g7772.t1_1	10.62
Adipokinetic_hormone_receptor_Tnyl_g01515_i1	g7778.t1_1	12.13
Adipokinetic_hormone_receptor_Tnyl_g01515_i1	g777.t2_1	8.67
Adipokinetic_hormone_receptor_Tnyl_g01515_i1	g7780.t1_1	12.87
Adipokinetic_hormone_receptor_Tnyl_g01515_i1	g7783.t2_1	13.35
Adipokinetic_hormone_receptor_Tnyl_g01515_i1	g7784.t1_1	9.18
Adipokinetic_hormone_receptor_Tnyl_g01515_i1	g7850.t1_1	12.88
Adipokinetic_hormone_receptor_Tnyl_g01515_i1	g7881.t2_1	8.92
Adipokinetic_hormone_receptor_Tnyl_g01515_i1	g7930.t3_1	10.68
Adipokinetic_hormone_receptor_Tnyl_g01515_i1	g7978.t1_1	10.76
Adipokinetic_hormone_receptor_Tnyl_g01515_i1	g8042.t1_1	10.15
Adipokinetic_hormone_receptor_Tnyl_g01515_i1	g8057.t1_1	6.22
Adipokinetic_hormone_receptor_Tnyl_g01515_i1	g8094.t2_1	8.16
Adipokinetic_hormone_receptor_Tnyl_g01515_i1	g8105.t2_1	13.52
Adipokinetic_hormone_receptor_Tnyl_g01515_i1	g8106.t1_1	13.66
Adipokinetic_hormone_receptor_Tnyl_g01515_i1	g8132.t2_1	14.26
Adipokinetic_hormone_receptor_Tnyl_g01515_i1	g8176.t1_1	14.85
Adipokinetic_hormone_receptor_Tnyl_g01515_i1	g8220.t1_1	6.41
Adipokinetic_hormone_receptor_Tnyl_g01515_i1	g8275.t1_1	6.42
Adipokinetic_hormone_receptor_Tnyl_g01515_i1	g8329.t3_1	15.24
Adipokinetic_hormone_receptor_Tnyl_g01515_i1	g8329.t4_1	14.85
Adipokinetic_hormone_receptor_Tnyl_g01515_i1	g8477.t2_1	6.13
Adipokinetic_hormone_receptor_Tnyl_g01515_i1	g848.t1_1	7.41
Adipokinetic_hormone_receptor_Tnyl_g01515_i1	g8492.t1_1	8.76
Adipokinetic_hormone_receptor_Tnyl_g01515_i1	g8592.t1_1	7.5
Adipokinetic_hormone_receptor_Tnyl_g01515_i1	g8620.t2_1	8.28
Adipokinetic_hormone_receptor_Tnyl_g01515_i1	g8663.t1_1	6.72
Adipokinetic_hormone_receptor_Tnyl_g01515_i1	g8723.t1_1	7.84
Adipokinetic_hormone_receptor_Tnyl_g01515_i1	g8786.t2_1	5.86
Adipokinetic_hormone_receptor_Tnyl_g01515_i1	g8794.t1_1	10.08
Adipokinetic_hormone_receptor_Tnyl_g01515_i1	g8809.t1_1	9.45
Adipokinetic_hormone_receptor_Tnyl_g01515_i1	g8868.t2_1	8.41
Adipokinetic_hormone_receptor_Tnyl_g01515_i1	g8937.t6_1	9.75
Adipokinetic_hormone_receptor_Tnyl_g01515_i1	g8962.t2_1	10.53
Adipokinetic_hormone_receptor_Tnyl_g01515_i1	g8998.t1_1	8.17
Adipokinetic_hormone_receptor_Tnyl_g01515_i1	g902.t1_1	8.33
Adipokinetic_hormone_receptor_Tnyl_g01515_i1	g902.t2_1	8.28
Adipokinetic_hormone_receptor_Tnyl_g01515_i1	g9037.t1_1	6.99
Adipokinetic_hormone_receptor_Tnyl_g01515_i1	g9038.t1_1	9.03
Adipokinetic_hormone_receptor_Tnyl_g01515_i1	g9039.t1_1	6.46
Adipokinetic_hormone_receptor_Tnyl_g01515_i1	g9046.t1_1	10.36
Adipokinetic_hormone_receptor_Tnyl_g01515_i1	g9047.t1_1	7.43
Adipokinetic_hormone_receptor_Tnyl_g01515_i1	g9049.t1_1	10.42
Adipokinetic_hormone_receptor_Tnyl_g01515_i1	g905.t1_1	14.19
Adipokinetic_hormone_receptor_Tnyl_g01515_i1	g905.t2_1	15.29
Adipokinetic_hormone_receptor_Tnyl_g01515_i1	g9085.t1_1	7.87
Adipokinetic_hormone_receptor_Tnyl_g01515_i1	g908.t1_1	6.05
Adipokinetic_hormone_receptor_Tnyl_g01515_i1	g9095.t1_1	10.43
Adipokinetic_hormone_receptor_Tnyl_g01515_i1	g917.t2_1	8.42
Adipokinetic_hormone_receptor_Tnyl_g01515_i1	g9184.t1_1	5.53
Adipokinetic_hormone_receptor_Tnyl_g01515_i1	g9209.t1_1	12.21
Adipokinetic_hormone_receptor_Tnyl_g01515_i1	g9301.t1_1	11.64
Adipokinetic_hormone_receptor_Tnyl_g01515_i1	g9349.t1_1	10.67
Adipokinetic_hormone_receptor_Tnyl_g01515_i1	g9386.t1_1	4.95
Adipokinetic_hormone_receptor_Tnyl_g01515_i1	g9401.t1_1	8.83
Adipokinetic_hormone_receptor_Tnyl_g01515_i1	g9418.t1_1	15.59
Adipokinetic_hormone_receptor_Tnyl_g01515_i1	g9419.t1_1	14.72
Adipokinetic_hormone_receptor_Tnyl_g01515_i1	g9422.t1_1	11.36
Adipokinetic_hormone_receptor_Tnyl_g01515_i1	g9430.t1_1	11.68
Adipokinetic_hormone_receptor_Tnyl_g01515_i1	g9565.t2_1	12.88
Adipokinetic_hormone_receptor_Tnyl_g01515_i1	g9576.t1_1	7.55
Adipokinetic_hormone_receptor_Tnyl_g01515_i1	g9576.t2_1	8.83
Adipokinetic_hormone_receptor_Tnyl_g01515_i1	g9581.t1_1	8.77
Adipokinetic_hormone_receptor_Tnyl_g01515_i1	g9620.t1_1	11.17
Adipokinetic_hormone_receptor_Tnyl_g01515_i1	g9642.t1_1	12.39
Adipokinetic_hormone_receptor_Tnyl_g01515_i1	g9647.t1_1	8.1
Adipokinetic_hormone_receptor_Tnyl_g01515_i1	g9657.t1_1	10.33
Adipokinetic_hormone_receptor_Tnyl_g01515_i1	g9787.t1_1	4.72
Adipokinetic_hormone_receptor_Tnyl_g01515_i1	g9837.t1_1	10.54
Adipokinetic_hormone_receptor_Tnyl_g01515_i1	g9838.t1_1	11.46
Adipokinetic_hormone_receptor_Tnyl_g01515_i1	g9938.t1_1	9.81
Adipokinetic_hormone_receptor_Tnyl_g01515_i1	g9938.t2_1	10.19
Adipokinetic_hormone_receptor_Tnyl_g01515_i1	g9947.t1_1	8.71
Adipokinetic_hormone_receptor_Tnyl_g01515_i1	g995.t2_1	8.41
Adipokinetic_hormone_receptor_Tnyl_g01515_i1	Inotocin_Tnyl_g15481_i1	11.06
Adipokinetic_hormone_receptor_Tnyl_g01515_i1	Insulin-like_Tnyl_g18787_i1	7.67
Adipokinetic_hormone_receptor_Tnyl_g01515_i1	Ion_transport_peptide_Tnyl_g00743_i1	7.62
Adipokinetic_hormone_receptor_Tnyl_g01515_i1	Myosuppressin_Tnyl_g15088_i1	6.75
Adipokinetic_hormone_receptor_Tnyl_g01515_i1	Neuroparsin_Tnyl_g15175_i1	7.49
Adipokinetic_hormone_receptor_Tnyl_g01515_i1	Neuropeptide_F_Tnyl_g05218_i1	8.1
Adipokinetic_hormone_receptor_Tnyl_g01515_i1	Neuropeptide-like_peptide-1_Tnyl_g16190_i1	12.01
Adipokinetic_hormone_receptor_Tnyl_g01515_i1	Orcokinin_Tnyl_g17904_i1	10.29
Adipokinetic_hormone_receptor_Tnyl_g01515_i1	Pigment_dispersing_factor_Tnyl_g09653_i1	7.23
Adipokinetic_hormone_receptor_Tnyl_g01515_i1	PK1-R_Tnyl_g04772_i1	13.73
Adipokinetic_hormone_receptor_Tnyl_g01515_i1	PK1-R_Tnyl_g18763_i2	15.38
Adipokinetic_hormone_receptor_Tnyl_g01515_i1	PTTH_Tnyl_g17905_i1	11.96
Adipokinetic_hormone_receptor_Tnyl_g01515_i1	Pyrokinin_Tnyl_g06890_i1	9.65
Adipokinetic_hormone_receptor_Tnyl_g01515_i1	Short_neuropeptide_F_Tnyl_g16615_i1	8.93
Adipokinetic_hormone_receptor_Tnyl_g01515_i1	SIFamide_Tnyl_g00355_i1	6.27
Adipokinetic_hormone_receptor_Tnyl_g01515_i1	Sulfakinin_Tnyl_g14626_i1	8.87
Adipokinetic_hormone_receptor_Tnyl_g01515_i1	Tachykinin_Tnyl_g15531_i2	14.39
Adipokinetic_hormone_receptor_Tnyl_g01515_i1	Tnyl_g00039_i1	12.96
Adipokinetic_hormone_receptor_Tnyl_g01515_i1	Tnyl_g01447_i1	24.12
Adipokinetic_hormone_receptor_Tnyl_g01515_i1	Tnyl_g01515_i2	76.65
Adipokinetic_hormone_receptor_Tnyl_g01515_i1	Tnyl_g02039_i1	15.69
Adipokinetic_hormone_receptor_Tnyl_g01515_i1	Tnyl_g02163_i1	20.45
Adipokinetic_hormone_receptor_Tnyl_g01515_i1	Tnyl_g02164_i1	19.21
Adipokinetic_hormone_receptor_Tnyl_g01515_i1	Tnyl_g04729_i1	16.89
Adipokinetic_hormone_receptor_Tnyl_g01515_i1	Tnyl_g05222_i1	11.75
Adipokinetic_hormone_receptor_Tnyl_g01515_i1	Tnyl_g05995_i1	14.29
Adipokinetic_hormone_receptor_Tnyl_g01515_i1	Tnyl_g06239_i1	15.16
Adipokinetic_hormone_receptor_Tnyl_g01515_i1	Tnyl_g07323_i1	14.29
Adipokinetic_hormone_receptor_Tnyl_g01515_i1	Tnyl_g07778_i1	17.75
Adipokinetic_hormone_receptor_Tnyl_g01515_i1	Tnyl_g09851_i1	15.4
Adipokinetic_hormone_receptor_Tnyl_g01515_i1	Tnyl_g10351_i1	20.65
Adipokinetic_hormone_receptor_Tnyl_g01515_i1	Tnyl_g10942_i1	18.91
Adipokinetic_hormone_receptor_Tnyl_g01515_i1	Tnyl_g13791_i1	16.95
Adipokinetic_hormone_receptor_Tnyl_g01515_i1	Tnyl_g15327_i1	18.78
Adipokinetic_hormone_receptor_Tnyl_g01515_i1	Tnyl_g16971_i1	12.67
Adipokinetic_hormone_receptor_Tnyl_g01515_i1	Tnyl_g18407_i1	15.76
Adipokinetic_hormone_receptor_Tnyl_g01515_i1	Tnyl_g18426_i1	16.59
Adipokinetic_hormone_receptor_Tnyl_g01515_i1	Trissin_Tnyl_g10337_i1	6.71
Adipokinetic_hormone_Tnyl_g15323_i1	Adipokinetic_hormone_receptor_Tnyl_g01515_i1	5.3
Adipokinetic_hormone_Tnyl_g15323_i1	Adipokinetic_hormone_Tnyl_g15323_i1	100
Adipokinetic_hormone_Tnyl_g15323_i1	Allatostatin-A_Tnyl_g18773_i1	7.25
Adipokinetic_hormone_Tnyl_g15323_i1	Allatotropin_Tnyl_g07449_i1	15.67
Adipokinetic_hormone_Tnyl_g15323_i1	Bursicon_Tnyl_g19021_i2	13.07
Adipokinetic_hormone_Tnyl_g15323_i1	Bursicon_Tnyl_g19022_i1	12.58
Adipokinetic_hormone_Tnyl_g15323_i1	CCHamide-1_Tnyl_g02653_i1	13.81
Adipokinetic_hormone_Tnyl_g15323_i1	CCHamide-2_Tnyl_g06062_i1	19.4
Adipokinetic_hormone_Tnyl_g15323_i1	CNMamide_Tnyl_g07079_i1	7.51
Adipokinetic_hormone_Tnyl_g15323_i1	Corazonin_Tnyl_g08467_i1	16.82
Adipokinetic_hormone_Tnyl_g15323_i1	DAR2_Tnyl_g13234_i1	7
Adipokinetic_hormone_Tnyl_g15323_i1	Diuretic_hormone_class1_CRF-like_Tnyl_g00653_i1	12.44
Adipokinetic_hormone_Tnyl_g15323_i1	Diuretic_hormone_class2_Tnyl_g02858_i1	7.33
Adipokinetic_hormone_Tnyl_g15323_i1	Ecdysis_triggering_hormone_Tnyl_g00356_i1	4.85
Adipokinetic_hormone_Tnyl_g15323_i1	Eclosion_hormone_Tnyl_g16492_i1	16.3
Adipokinetic_hormone_Tnyl_g15323_i1	Elevenin_Tnyl_g12901_i1	9.15
Adipokinetic_hormone_Tnyl_g15323_i1	Elevenin_Tnyl_g18957_i1	12.28
Adipokinetic_hormone_Tnyl_g15323_i1	FMRFamide_Tnyl_g18194_i1	8.13
Adipokinetic_hormone_Tnyl_g15323_i1	g10006.t1_1	6.18
Adipokinetic_hormone_Tnyl_g15323_i1	g10110.t1_1	7.73
Adipokinetic_hormone_Tnyl_g15323_i1	g10162.t1_1	9.79
Adipokinetic_hormone_Tnyl_g15323_i1	g10200.t1_1	10.9
Adipokinetic_hormone_Tnyl_g15323_i1	g10216.t1_1	8.63
Adipokinetic_hormone_Tnyl_g15323_i1	g10220.t1_1	8.84
Adipokinetic_hormone_Tnyl_g15323_i1	g10226.t1_1	8.81
Adipokinetic_hormone_Tnyl_g15323_i1	g10238.t1_1	10.77
Adipokinetic_hormone_Tnyl_g15323_i1	g10261.t1_1	13.37
Adipokinetic_hormone_Tnyl_g15323_i1	g10264.t1_1	15.83
Adipokinetic_hormone_Tnyl_g15323_i1	g10275.t1_1	13.85
Adipokinetic_hormone_Tnyl_g15323_i1	g10358.t2_1	9.78
Adipokinetic_hormone_Tnyl_g15323_i1	g10366.t1_1	7.84
Adipokinetic_hormone_Tnyl_g15323_i1	g10389.t1_1	14.08
Adipokinetic_hormone_Tnyl_g15323_i1	g10401.t1_1	12.68
Adipokinetic_hormone_Tnyl_g15323_i1	g10474.t1_1	8
Adipokinetic_hormone_Tnyl_g15323_i1	g10476.t1_1	8.24
Adipokinetic_hormone_Tnyl_g15323_i1	g10556.t1_1	20
Adipokinetic_hormone_Tnyl_g15323_i1	g10560.t1_1	19.35
Adipokinetic_hormone_Tnyl_g15323_i1	g10567.t1_1	4.87
Adipokinetic_hormone_Tnyl_g15323_i1	g10667.t1_1	11.19
Adipokinetic_hormone_Tnyl_g15323_i1	g1075.t1_1	8.74
Adipokinetic_hormone_Tnyl_g15323_i1	g1075.t2_1	8.65
Adipokinetic_hormone_Tnyl_g15323_i1	g10766.t2_1	7.22
Adipokinetic_hormone_Tnyl_g15323_i1	g10879.t1_1	8.67
Adipokinetic_hormone_Tnyl_g15323_i1	g10885.t1_1	13.99
Adipokinetic_hormone_Tnyl_g15323_i1	g108.t1_1	6.47
Adipokinetic_hormone_Tnyl_g15323_i1	g10905.t1_1	13.73
Adipokinetic_hormone_Tnyl_g15323_i1	g10938.t1_1	12.65
Adipokinetic_hormone_Tnyl_g15323_i1	g10940.t1_1	11.71
Adipokinetic_hormone_Tnyl_g15323_i1	g10943.t1_1	12.35
Adipokinetic_hormone_Tnyl_g15323_i1	g1102.t1_1	3.04
Adipokinetic_hormone_Tnyl_g15323_i1	g11030.t1_1	9.7
Adipokinetic_hormone_Tnyl_g15323_i1	g11059.t1_1	7.22
Adipokinetic_hormone_Tnyl_g15323_i1	g11075.t3_1	12.43
Adipokinetic_hormone_Tnyl_g15323_i1	g11187.t1_1	10.62
Adipokinetic_hormone_Tnyl_g15323_i1	g11207.t1_1	11.45
Adipokinetic_hormone_Tnyl_g15323_i1	g11312.t1_1	15.06
Adipokinetic_hormone_Tnyl_g15323_i1	g11318.t1_1	10.32
Adipokinetic_hormone_Tnyl_g15323_i1	g11332.t1_1	9.63
Adipokinetic_hormone_Tnyl_g15323_i1	g11375.t1_1	10.81
Adipokinetic_hormone_Tnyl_g15323_i1	g11385.t1_1	10.27
Adipokinetic_hormone_Tnyl_g15323_i1	g11503.t1_1	10.53
Adipokinetic_hormone_Tnyl_g15323_i1	g11518.t1_1	8.29
Adipokinetic_hormone_Tnyl_g15323_i1	g11547.t2_1	11.18
Adipokinetic_hormone_Tnyl_g15323_i1	g11559.t1_1	7.69
Adipokinetic_hormone_Tnyl_g15323_i1	g11580.t1_1	10.53
Adipokinetic_hormone_Tnyl_g15323_i1	g11761.t1_1	11.41
Adipokinetic_hormone_Tnyl_g15323_i1	g11807.t1_1	10.53
Adipokinetic_hormone_Tnyl_g15323_i1	g1185.t1_1	7.44
Adipokinetic_hormone_Tnyl_g15323_i1	g1187.t4_1	6.79
Adipokinetic_hormone_Tnyl_g15323_i1	g11891.t3_1	7.69
Adipokinetic_hormone_Tnyl_g15323_i1	g11916.t1_1	6.73
Adipokinetic_hormone_Tnyl_g15323_i1	g11926.t1_1	4.85
Adipokinetic_hormone_Tnyl_g15323_i1	g11979.t1_1	12.32
Adipokinetic_hormone_Tnyl_g15323_i1	g11999.t1_1	10.92
Adipokinetic_hormone_Tnyl_g15323_i1	g12010.t3_1	11.11
Adipokinetic_hormone_Tnyl_g15323_i1	g12045.t1_1	2.36
Adipokinetic_hormone_Tnyl_g15323_i1	g12068.t2_1	5
Adipokinetic_hormone_Tnyl_g15323_i1	g12081.t2_1	15.79
Adipokinetic_hormone_Tnyl_g15323_i1	g1212.t2_1	7.03
Adipokinetic_hormone_Tnyl_g15323_i1	g12173.t2_1	17.46
Adipokinetic_hormone_Tnyl_g15323_i1	g12196.t1_1	13.33
Adipokinetic_hormone_Tnyl_g15323_i1	g121.t1_1	6.15
Adipokinetic_hormone_Tnyl_g15323_i1	g12202.t2_1	10.59
Adipokinetic_hormone_Tnyl_g15323_i1	g12307.t1_1	12.97
Adipokinetic_hormone_Tnyl_g15323_i1	g12392.t1_1	9.14
Adipokinetic_hormone_Tnyl_g15323_i1	g12423.t1_1	7.95
Adipokinetic_hormone_Tnyl_g15323_i1	g1242.t1_1	19.19
Adipokinetic_hormone_Tnyl_g15323_i1	g12488.t1_1	11.6
Adipokinetic_hormone_Tnyl_g15323_i1	g12495.t1_1	7.84
Adipokinetic_hormone_Tnyl_g15323_i1	g12532.t1_1	12.64
Adipokinetic_hormone_Tnyl_g15323_i1	g12559.t1_1	13.01
Adipokinetic_hormone_Tnyl_g15323_i1	g12559.t3_1	12.88
Adipokinetic_hormone_Tnyl_g15323_i1	g12584.t1_1	10.31
Adipokinetic_hormone_Tnyl_g15323_i1	g12591.t2_1	13.01
Adipokinetic_hormone_Tnyl_g15323_i1	g12606.t1_1	9.4
Adipokinetic_hormone_Tnyl_g15323_i1	g12671.t2_1	12.07
Adipokinetic_hormone_Tnyl_g15323_i1	g12691.t1_1	17.59
Adipokinetic_hormone_Tnyl_g15323_i1	g12704.t1_1	8.87
Adipokinetic_hormone_Tnyl_g15323_i1	g12759.t1_1	8.06
Adipokinetic_hormone_Tnyl_g15323_i1	g12846.t1_1	11.18
Adipokinetic_hormone_Tnyl_g15323_i1	g12888.t1_1	10.16
Adipokinetic_hormone_Tnyl_g15323_i1	g12917.t1_1	13.77
Adipokinetic_hormone_Tnyl_g15323_i1	g12953.t1_1	9.73
Adipokinetic_hormone_Tnyl_g15323_i1	g12965.t1_1	12.12
Adipokinetic_hormone_Tnyl_g15323_i1	g1329.t2_1	5.74
Adipokinetic_hormone_Tnyl_g15323_i1	g1371.t1_1	8.85
Adipokinetic_hormone_Tnyl_g15323_i1	g1380.t1_1	11.76
Adipokinetic_hormone_Tnyl_g15323_i1	g143.t1_1	5.65
Adipokinetic_hormone_Tnyl_g15323_i1	g1491.t1_1	5.8
Adipokinetic_hormone_Tnyl_g15323_i1	g14.t1_1	3.75
Adipokinetic_hormone_Tnyl_g15323_i1	g1533.t1_1	11.76
Adipokinetic_hormone_Tnyl_g15323_i1	g160.t1_1	4.97
Adipokinetic_hormone_Tnyl_g15323_i1	g1726.t1_1	7.67
Adipokinetic_hormone_Tnyl_g15323_i1	g175.t2_1	2.39
Adipokinetic_hormone_Tnyl_g15323_i1	g1786.t1_1	6.11
Adipokinetic_hormone_Tnyl_g15323_i1	g1861.t1_1	4.83
Adipokinetic_hormone_Tnyl_g15323_i1	g1905.t1_1	9.35
Adipokinetic_hormone_Tnyl_g15323_i1	g190.t1_1	4.67
Adipokinetic_hormone_Tnyl_g15323_i1	g1914.t1_1	6.6
Adipokinetic_hormone_Tnyl_g15323_i1	g2012.t2_1	7.09
Adipokinetic_hormone_Tnyl_g15323_i1	g2018.t2_1	3.33
Adipokinetic_hormone_Tnyl_g15323_i1	g201.t1_1	4.91
Adipokinetic_hormone_Tnyl_g15323_i1	g2044.t1_1	3.74
Adipokinetic_hormone_Tnyl_g15323_i1	g205.t1_1	3.1
Adipokinetic_hormone_Tnyl_g15323_i1	g2067.t1_1	11.11
Adipokinetic_hormone_Tnyl_g15323_i1	g2283.t2_1	2.28
Adipokinetic_hormone_Tnyl_g15323_i1	g2284.t1_1	9.14
Adipokinetic_hormone_Tnyl_g15323_i1	g2422.t1_1	5.9
Adipokinetic_hormone_Tnyl_g15323_i1	g2422.t2_1	6.2
Adipokinetic_hormone_Tnyl_g15323_i1	g2468.t1_1	10.19
Adipokinetic_hormone_Tnyl_g15323_i1	g2490.t1_1	10.67
Adipokinetic_hormone_Tnyl_g15323_i1	g2507.t1_1	7.02
Adipokinetic_hormone_Tnyl_g15323_i1	g2515.t1_1	12.82
Adipokinetic_hormone_Tnyl_g15323_i1	g2528.t1_1	18.56
Adipokinetic_hormone_Tnyl_g15323_i1	g2533.t1_1	2.5
Adipokinetic_hormone_Tnyl_g15323_i1	g2534.t1_1	13.79
Adipokinetic_hormone_Tnyl_g15323_i1	g2619.t1_1	3.31
Adipokinetic_hormone_Tnyl_g15323_i1	g2671.t1_1	8.37
Adipokinetic_hormone_Tnyl_g15323_i1	g2711.t1_1	5.48
Adipokinetic_hormone_Tnyl_g15323_i1	g2766.t1_1	2.4
Adipokinetic_hormone_Tnyl_g15323_i1	g2781.t1_1	14.09
Adipokinetic_hormone_Tnyl_g15323_i1	g279.t2_1	9.42
Adipokinetic_hormone_Tnyl_g15323_i1	g2935.t1_1	8.27
Adipokinetic_hormone_Tnyl_g15323_i1	g2996.t1_1	6.5
Adipokinetic_hormone_Tnyl_g15323_i1	g3020.t3_1	4.48
Adipokinetic_hormone_Tnyl_g15323_i1	g3099.t1_1	7.43
Adipokinetic_hormone_Tnyl_g15323_i1	g319.t2_1	3.72
Adipokinetic_hormone_Tnyl_g15323_i1	g31.t1_1	4.41
Adipokinetic_hormone_Tnyl_g15323_i1	g3289.t1_1	7.53
Adipokinetic_hormone_Tnyl_g15323_i1	g3296.t1_1	6.21
Adipokinetic_hormone_Tnyl_g15323_i1	g3340.t1_1	6.42
Adipokinetic_hormone_Tnyl_g15323_i1	g3341.t1_1	4.55
Adipokinetic_hormone_Tnyl_g15323_i1	g3359.t1_1	11.48
Adipokinetic_hormone_Tnyl_g15323_i1	g3394.t1_1	12.68
Adipokinetic_hormone_Tnyl_g15323_i1	g3397.t1_1	16.2
Adipokinetic_hormone_Tnyl_g15323_i1	g339.t1_1	2.61
Adipokinetic_hormone_Tnyl_g15323_i1	g3466.t1_1	5.65
Adipokinetic_hormone_Tnyl_g15323_i1	g3477.t2_1	3.94
Adipokinetic_hormone_Tnyl_g15323_i1	g3501.t2_1	3.01
Adipokinetic_hormone_Tnyl_g15323_i1	g351.t1_1	4.37
Adipokinetic_hormone_Tnyl_g15323_i1	g357.t2_1	10.13
Adipokinetic_hormone_Tnyl_g15323_i1	g35.t1_1	4.07
Adipokinetic_hormone_Tnyl_g15323_i1	g3610.t1_1	11.59
Adipokinetic_hormone_Tnyl_g15323_i1	g3611.t1_1	2.32
Adipokinetic_hormone_Tnyl_g15323_i1	g3637.t1_1	10.82
Adipokinetic_hormone_Tnyl_g15323_i1	g3638.t1_1	14.78
Adipokinetic_hormone_Tnyl_g15323_i1	g3639.t1_1	14.04
Adipokinetic_hormone_Tnyl_g15323_i1	g3702.t1_1	7.67
Adipokinetic_hormone_Tnyl_g15323_i1	g3723.t1_1	7.78
Adipokinetic_hormone_Tnyl_g15323_i1	g3736.t1_1	6.36
Adipokinetic_hormone_Tnyl_g15323_i1	g3736.t2_1	4.66
Adipokinetic_hormone_Tnyl_g15323_i1	g3893.t1_1	8.53
Adipokinetic_hormone_Tnyl_g15323_i1	g3918.t1_1	10.48
Adipokinetic_hormone_Tnyl_g15323_i1	g3963.t1_1	12.44
Adipokinetic_hormone_Tnyl_g15323_i1	g3994.t2_1	3.38
Adipokinetic_hormone_Tnyl_g15323_i1	g4027.t7_1	1.32
Adipokinetic_hormone_Tnyl_g15323_i1	g404.t2_1	3.92
Adipokinetic_hormone_Tnyl_g15323_i1	g4072.t1_1	8.94
Adipokinetic_hormone_Tnyl_g15323_i1	g4144.t2_1	4.71
Adipokinetic_hormone_Tnyl_g15323_i1	g430.t1_1	9.78
Adipokinetic_hormone_Tnyl_g15323_i1	g4401.t3_1	4.72
Adipokinetic_hormone_Tnyl_g15323_i1	g4402.t1_1	5.96
Adipokinetic_hormone_Tnyl_g15323_i1	g4402.t2_1	6.4
Adipokinetic_hormone_Tnyl_g15323_i1	g4426.t1_1	9.68
Adipokinetic_hormone_Tnyl_g15323_i1	g4462.t1_1	2.15
Adipokinetic_hormone_Tnyl_g15323_i1	g4486.t1_1	7.88
Adipokinetic_hormone_Tnyl_g15323_i1	g4486.t2_1	9.25
Adipokinetic_hormone_Tnyl_g15323_i1	g4522.t1_1	5.99
Adipokinetic_hormone_Tnyl_g15323_i1	g4523.t1_1	10.58
Adipokinetic_hormone_Tnyl_g15323_i1	g4549.t2_1	3.75
Adipokinetic_hormone_Tnyl_g15323_i1	g4600.t1_1	3.53
Adipokinetic_hormone_Tnyl_g15323_i1	g4600.t2_1	3.78
Adipokinetic_hormone_Tnyl_g15323_i1	g4621.t1_1	4.03
Adipokinetic_hormone_Tnyl_g15323_i1	g4622.t1_1	10.56
Adipokinetic_hormone_Tnyl_g15323_i1	g4645.t1_1	2.04
Adipokinetic_hormone_Tnyl_g15323_i1	g4777.t2_1	2.94
Adipokinetic_hormone_Tnyl_g15323_i1	g4783.t1_1	7.92
Adipokinetic_hormone_Tnyl_g15323_i1	g4904.t1_1	5.24
Adipokinetic_hormone_Tnyl_g15323_i1	g4923.t1_1	5.81
Adipokinetic_hormone_Tnyl_g15323_i1	g4964.t2_1	2.6
Adipokinetic_hormone_Tnyl_g15323_i1	g496.t1_1	3.66
Adipokinetic_hormone_Tnyl_g15323_i1	g5036.t1_1	7
Adipokinetic_hormone_Tnyl_g15323_i1	g5103.t1_1	4.58
Adipokinetic_hormone_Tnyl_g15323_i1	g5139.t1_1	3.92
Adipokinetic_hormone_Tnyl_g15323_i1	g5140.t1_1	5.17
Adipokinetic_hormone_Tnyl_g15323_i1	g514.t1_1	5.47
Adipokinetic_hormone_Tnyl_g15323_i1	g514.t2_1	5.25
Adipokinetic_hormone_Tnyl_g15323_i1	g5179.t1_1	6.86
Adipokinetic_hormone_Tnyl_g15323_i1	g521.t2_1	6.62
Adipokinetic_hormone_Tnyl_g15323_i1	g5245.t1_1	13.02
Adipokinetic_hormone_Tnyl_g15323_i1	g5256.t1_1	4.81
Adipokinetic_hormone_Tnyl_g15323_i1	g5256.t2_1	4.7
Adipokinetic_hormone_Tnyl_g15323_i1	g5260.t1_1	4.6
Adipokinetic_hormone_Tnyl_g15323_i1	g5265.t1_1	6.14
Adipokinetic_hormone_Tnyl_g15323_i1	g5293.t1_1	4.63
Adipokinetic_hormone_Tnyl_g15323_i1	g5341.t2_1	3.31
Adipokinetic_hormone_Tnyl_g15323_i1	g5471.t1_1	7.65
Adipokinetic_hormone_Tnyl_g15323_i1	g5516.t1_1	6.94
Adipokinetic_hormone_Tnyl_g15323_i1	g5548.t1_1	6.7
Adipokinetic_hormone_Tnyl_g15323_i1	g5599.t1_1	6.32
Adipokinetic_hormone_Tnyl_g15323_i1	g5713.t2_1	7.89
Adipokinetic_hormone_Tnyl_g15323_i1	g5718.t4_1	7.85
Adipokinetic_hormone_Tnyl_g15323_i1	g5813.t1_1	5.65
Adipokinetic_hormone_Tnyl_g15323_i1	g5833.t1_1	8.16
Adipokinetic_hormone_Tnyl_g15323_i1	g5836.t1_1	12.24
Adipokinetic_hormone_Tnyl_g15323_i1	g5860.t1_1	4.92
Adipokinetic_hormone_Tnyl_g15323_i1	g6018.t2_1	10.59
Adipokinetic_hormone_Tnyl_g15323_i1	g6046.t1_1	5.34
Adipokinetic_hormone_Tnyl_g15323_i1	g6083.t1_1	7.99
Adipokinetic_hormone_Tnyl_g15323_i1	g6110.t2_1	2.3
Adipokinetic_hormone_Tnyl_g15323_i1	g6292.t1_1	2.21
Adipokinetic_hormone_Tnyl_g15323_i1	g6369.t1_1	5.01
Adipokinetic_hormone_Tnyl_g15323_i1	g6371.t2_1	8.86
Adipokinetic_hormone_Tnyl_g15323_i1	g6552.t1_1	5.15
Adipokinetic_hormone_Tnyl_g15323_i1	g6553.t1_1	6.94
Adipokinetic_hormone_Tnyl_g15323_i1	g6611.t1_1	9.66
Adipokinetic_hormone_Tnyl_g15323_i1	g6641.t1_1	3.06
Adipokinetic_hormone_Tnyl_g15323_i1	g6647.t1_1	7.94
Adipokinetic_hormone_Tnyl_g15323_i1	g6650.t1_1	7.41
Adipokinetic_hormone_Tnyl_g15323_i1	g6660.t2_1	17.8
Adipokinetic_hormone_Tnyl_g15323_i1	g6678.t1_1	4.47
Adipokinetic_hormone_Tnyl_g15323_i1	g6684.t1_1	6.08
Adipokinetic_hormone_Tnyl_g15323_i1	g6685.t1_1	10.05
Adipokinetic_hormone_Tnyl_g15323_i1	g6689.t1_1	2.89
Adipokinetic_hormone_Tnyl_g15323_i1	g6709.t5_1	2.59
Adipokinetic_hormone_Tnyl_g15323_i1	g676.t2_1	5.3
Adipokinetic_hormone_Tnyl_g15323_i1	g6827.t1_1	5.07
Adipokinetic_hormone_Tnyl_g15323_i1	g6827.t2_1	4.9
Adipokinetic_hormone_Tnyl_g15323_i1	g6837.t2_1	11.76
Adipokinetic_hormone_Tnyl_g15323_i1	g6910.t1_1	8.6
Adipokinetic_hormone_Tnyl_g15323_i1	g6932.t2_1	4.44
Adipokinetic_hormone_Tnyl_g15323_i1	g6932.t3_1	5.9
Adipokinetic_hormone_Tnyl_g15323_i1	g6979.t1_1	7.27
Adipokinetic_hormone_Tnyl_g15323_i1	g7022.t1_1	2.95
Adipokinetic_hormone_Tnyl_g15323_i1	g7068.t1_1	2.95
Adipokinetic_hormone_Tnyl_g15323_i1	g7093.t1_1	10.97
Adipokinetic_hormone_Tnyl_g15323_i1	g7094.t1_1	11.21
Adipokinetic_hormone_Tnyl_g15323_i1	g7122.t4_1	8.76
Adipokinetic_hormone_Tnyl_g15323_i1	g7176.t1_1	16.53
Adipokinetic_hormone_Tnyl_g15323_i1	g7177.t1_1	6.38
Adipokinetic_hormone_Tnyl_g15323_i1	g7189.t3_1	3.6
Adipokinetic_hormone_Tnyl_g15323_i1	g7225.t2_1	8.25
Adipokinetic_hormone_Tnyl_g15323_i1	g7225.t3_1	8.17
Adipokinetic_hormone_Tnyl_g15323_i1	g7265.t1_1	3.5
Adipokinetic_hormone_Tnyl_g15323_i1	g7281.t1_1	3.01
Adipokinetic_hormone_Tnyl_g15323_i1	g7283.t1_1	2.03
Adipokinetic_hormone_Tnyl_g15323_i1	g7300.t1_1	1.96
Adipokinetic_hormone_Tnyl_g15323_i1	g7315.t1_1	4.18
Adipokinetic_hormone_Tnyl_g15323_i1	g7317.t1_1	4.14
Adipokinetic_hormone_Tnyl_g15323_i1	g7319.t1_1	5.12
Adipokinetic_hormone_Tnyl_g15323_i1	g7333.t1_1	20.79
Adipokinetic_hormone_Tnyl_g15323_i1	g7359.t1_1	6.14
Adipokinetic_hormone_Tnyl_g15323_i1	g7365.t2_1	4.82
Adipokinetic_hormone_Tnyl_g15323_i1	g7441.t1_1	9.49
Adipokinetic_hormone_Tnyl_g15323_i1	g7499.t1_1	6.81
Adipokinetic_hormone_Tnyl_g15323_i1	g7512.t1_1	2.98
Adipokinetic_hormone_Tnyl_g15323_i1	g751.t1_1	10.93
Adipokinetic_hormone_Tnyl_g15323_i1	g752.t2_1	4.48
Adipokinetic_hormone_Tnyl_g15323_i1	g7547.t1_1	8.12
Adipokinetic_hormone_Tnyl_g15323_i1	g7553.t2_1	6.32
Adipokinetic_hormone_Tnyl_g15323_i1	g7579.t1_1	17.32
Adipokinetic_hormone_Tnyl_g15323_i1	g7659.t1_1	9.28
Adipokinetic_hormone_Tnyl_g15323_i1	g7677.t1_1	1.66
Adipokinetic_hormone_Tnyl_g15323_i1	g7683.t2_1	10.2
Adipokinetic_hormone_Tnyl_g15323_i1	g7704.t1_1	11.22
Adipokinetic_hormone_Tnyl_g15323_i1	g7720.t2_1	14.53
Adipokinetic_hormone_Tnyl_g15323_i1	g7772.t1_1	7.09
Adipokinetic_hormone_Tnyl_g15323_i1	g7778.t1_1	9.93
Adipokinetic_hormone_Tnyl_g15323_i1	g777.t2_1	9.22
Adipokinetic_hormone_Tnyl_g15323_i1	g7780.t1_1	7.2
Adipokinetic_hormone_Tnyl_g15323_i1	g7783.t2_1	8.79
Adipokinetic_hormone_Tnyl_g15323_i1	g7784.t1_1	8.33
Adipokinetic_hormone_Tnyl_g15323_i1	g7850.t1_1	8.76
Adipokinetic_hormone_Tnyl_g15323_i1	g7881.t2_1	11.89
Adipokinetic_hormone_Tnyl_g15323_i1	g7930.t3_1	8.63
Adipokinetic_hormone_Tnyl_g15323_i1	g7978.t1_1	5.56
Adipokinetic_hormone_Tnyl_g15323_i1	g8042.t1_1	4.87
Adipokinetic_hormone_Tnyl_g15323_i1	g8057.t1_1	3.48
Adipokinetic_hormone_Tnyl_g15323_i1	g8094.t2_1	5.03
Adipokinetic_hormone_Tnyl_g15323_i1	g8105.t2_1	5.31
Adipokinetic_hormone_Tnyl_g15323_i1	g8106.t1_1	9.22
Adipokinetic_hormone_Tnyl_g15323_i1	g8132.t2_1	6.08
Adipokinetic_hormone_Tnyl_g15323_i1	g8176.t1_1	7.87
Adipokinetic_hormone_Tnyl_g15323_i1	g8220.t1_1	6.39
Adipokinetic_hormone_Tnyl_g15323_i1	g8275.t1_1	14.07
Adipokinetic_hormone_Tnyl_g15323_i1	g8329.t3_1	3.77
Adipokinetic_hormone_Tnyl_g15323_i1	g8329.t4_1	3.8
Adipokinetic_hormone_Tnyl_g15323_i1	g8477.t2_1	2.97
Adipokinetic_hormone_Tnyl_g15323_i1	g848.t1_1	10
Adipokinetic_hormone_Tnyl_g15323_i1	g8492.t1_1	8.84
Adipokinetic_hormone_Tnyl_g15323_i1	g8592.t1_1	10.78
Adipokinetic_hormone_Tnyl_g15323_i1	g8620.t2_1	5.38
Adipokinetic_hormone_Tnyl_g15323_i1	g8663.t1_1	9.92
Adipokinetic_hormone_Tnyl_g15323_i1	g8723.t1_1	3.46
Adipokinetic_hormone_Tnyl_g15323_i1	g8786.t2_1	1.42
Adipokinetic_hormone_Tnyl_g15323_i1	g8794.t1_1	6.83
Adipokinetic_hormone_Tnyl_g15323_i1	g8809.t1_1	4.24
Adipokinetic_hormone_Tnyl_g15323_i1	g8868.t2_1	9.52
Adipokinetic_hormone_Tnyl_g15323_i1	g8937.t6_1	8.3
Adipokinetic_hormone_Tnyl_g15323_i1	g8962.t2_1	11.83
Adipokinetic_hormone_Tnyl_g15323_i1	g8998.t1_1	5.07
Adipokinetic_hormone_Tnyl_g15323_i1	g902.t1_1	2.94
Adipokinetic_hormone_Tnyl_g15323_i1	g902.t2_1	2.96
Adipokinetic_hormone_Tnyl_g15323_i1	g9037.t1_1	14
Adipokinetic_hormone_Tnyl_g15323_i1	g9038.t1_1	16.24
Adipokinetic_hormone_Tnyl_g15323_i1	g9039.t1_1	16.33
Adipokinetic_hormone_Tnyl_g15323_i1	g9046.t1_1	14.08
Adipokinetic_hormone_Tnyl_g15323_i1	g9047.t1_1	8.14
Adipokinetic_hormone_Tnyl_g15323_i1	g9049.t1_1	3.84
Adipokinetic_hormone_Tnyl_g15323_i1	g905.t1_1	2.82
Adipokinetic_hormone_Tnyl_g15323_i1	g905.t2_1	3.03
Adipokinetic_hormone_Tnyl_g15323_i1	g9085.t1_1	7.04
Adipokinetic_hormone_Tnyl_g15323_i1	g908.t1_1	1.94
Adipokinetic_hormone_Tnyl_g15323_i1	g9095.t1_1	8.73
Adipokinetic_hormone_Tnyl_g15323_i1	g917.t2_1	3.69
Adipokinetic_hormone_Tnyl_g15323_i1	g9184.t1_1	16.67
Adipokinetic_hormone_Tnyl_g15323_i1	g9209.t1_1	11.43
Adipokinetic_hormone_Tnyl_g15323_i1	g9301.t1_1	9.92
Adipokinetic_hormone_Tnyl_g15323_i1	g9349.t1_1	5.18
Adipokinetic_hormone_Tnyl_g15323_i1	g9386.t1_1	7.16
Adipokinetic_hormone_Tnyl_g15323_i1	g9401.t1_1	4.02
Adipokinetic_hormone_Tnyl_g15323_i1	g9418.t1_1	5.7
Adipokinetic_hormone_Tnyl_g15323_i1	g9419.t1_1	6.32
Adipokinetic_hormone_Tnyl_g15323_i1	g9422.t1_1	7.38
Adipokinetic_hormone_Tnyl_g15323_i1	g9430.t1_1	5.7
Adipokinetic_hormone_Tnyl_g15323_i1	g9565.t2_1	3.27
Adipokinetic_hormone_Tnyl_g15323_i1	g9576.t1_1	11.86
Adipokinetic_hormone_Tnyl_g15323_i1	g9576.t2_1	16.54
Adipokinetic_hormone_Tnyl_g15323_i1	g9581.t1_1	8.6
Adipokinetic_hormone_Tnyl_g15323_i1	g9620.t1_1	3.47
Adipokinetic_hormone_Tnyl_g15323_i1	g9642.t1_1	2.38
Adipokinetic_hormone_Tnyl_g15323_i1	g9647.t1_1	2.71
Adipokinetic_hormone_Tnyl_g15323_i1	g9657.t1_1	4.35
Adipokinetic_hormone_Tnyl_g15323_i1	g9787.t1_1	11.72
Adipokinetic_hormone_Tnyl_g15323_i1	g9837.t1_1	13.64
Adipokinetic_hormone_Tnyl_g15323_i1	g9838.t1_1	10.82
Adipokinetic_hormone_Tnyl_g15323_i1	g9938.t1_1	12.5
Adipokinetic_hormone_Tnyl_g15323_i1	g9938.t2_1	12.17
Adipokinetic_hormone_Tnyl_g15323_i1	g9947.t1_1	6.56
Adipokinetic_hormone_Tnyl_g15323_i1	g995.t2_1	10.9
Adipokinetic_hormone_Tnyl_g15323_i1	Inotocin_Tnyl_g15481_i1	13.73
Adipokinetic_hormone_Tnyl_g15323_i1	Insulin-like_Tnyl_g18787_i1	15
Adipokinetic_hormone_Tnyl_g15323_i1	Ion_transport_peptide_Tnyl_g00743_i1	10.53
Adipokinetic_hormone_Tnyl_g15323_i1	Myosuppressin_Tnyl_g15088_i1	14.16
Adipokinetic_hormone_Tnyl_g15323_i1	Neuroparsin_Tnyl_g15175_i1	16.42
Adipokinetic_hormone_Tnyl_g15323_i1	Neuropeptide_F_Tnyl_g05218_i1	13.25
Adipokinetic_hormone_Tnyl_g15323_i1	Neuropeptide-like_peptide-1_Tnyl_g16190_i1	5.3
Adipokinetic_hormone_Tnyl_g15323_i1	Orcokinin_Tnyl_g17904_i1	7.77
Adipokinetic_hormone_Tnyl_g15323_i1	Pigment_dispersing_factor_Tnyl_g09653_i1	8.85
Adipokinetic_hormone_Tnyl_g15323_i1	PK1-R_Tnyl_g04772_i1	4.42
Adipokinetic_hormone_Tnyl_g15323_i1	PK1-R_Tnyl_g18763_i2	4.11
Adipokinetic_hormone_Tnyl_g15323_i1	PTTH_Tnyl_g17905_i1	13.04
Adipokinetic_hormone_Tnyl_g15323_i1	Pyrokinin_Tnyl_g06890_i1	10.05
Adipokinetic_hormone_Tnyl_g15323_i1	Short_neuropeptide_F_Tnyl_g16615_i1	11.7
Adipokinetic_hormone_Tnyl_g15323_i1	SIFamide_Tnyl_g00355_i1	15.12
Adipokinetic_hormone_Tnyl_g15323_i1	Sulfakinin_Tnyl_g14626_i1	15.22
Adipokinetic_hormone_Tnyl_g15323_i1	Tachykinin_Tnyl_g15531_i2	5.94
Adipokinetic_hormone_Tnyl_g15323_i1	Tnyl_g00039_i1	9.84
Adipokinetic_hormone_Tnyl_g15323_i1	Tnyl_g01447_i1	5.58
Adipokinetic_hormone_Tnyl_g15323_i1	Tnyl_g01515_i2	6.18
Adipokinetic_hormone_Tnyl_g15323_i1	Tnyl_g02039_i1	5.78
Adipokinetic_hormone_Tnyl_g15323_i1	Tnyl_g02163_i1	5.16
Adipokinetic_hormone_Tnyl_g15323_i1	Tnyl_g02164_i1	5.36
Adipokinetic_hormone_Tnyl_g15323_i1	Tnyl_g04729_i1	7.31
Adipokinetic_hormone_Tnyl_g15323_i1	Tnyl_g05222_i1	10.78
Adipokinetic_hormone_Tnyl_g15323_i1	Tnyl_g05995_i1	6.63
Adipokinetic_hormone_Tnyl_g15323_i1	Tnyl_g06239_i1	4.81
Adipokinetic_hormone_Tnyl_g15323_i1	Tnyl_g07323_i1	5
Adipokinetic_hormone_Tnyl_g15323_i1	Tnyl_g07778_i1	7
Adipokinetic_hormone_Tnyl_g15323_i1	Tnyl_g09851_i1	4.13
Adipokinetic_hormone_Tnyl_g15323_i1	Tnyl_g10351_i1	5.12
Adipokinetic_hormone_Tnyl_g15323_i1	Tnyl_g10942_i1	4.05
Adipokinetic_hormone_Tnyl_g15323_i1	Tnyl_g13791_i1	4.98
Adipokinetic_hormone_Tnyl_g15323_i1	Tnyl_g15327_i1	5.88
Adipokinetic_hormone_Tnyl_g15323_i1	Tnyl_g16971_i1	11.88
Adipokinetic_hormone_Tnyl_g15323_i1	Tnyl_g18407_i1	4.85
Adipokinetic_hormone_Tnyl_g15323_i1	Tnyl_g18426_i1	4.49
Adipokinetic_hormone_Tnyl_g15323_i1	Trissin_Tnyl_g10337_i1	17.98
Allatostatin-A_Tnyl_g18773_i1	Adipokinetic_hormone_receptor_Tnyl_g01515_i1	8.53
Allatostatin-A_Tnyl_g18773_i1	Adipokinetic_hormone_Tnyl_g15323_i1	7.25
Allatostatin-A_Tnyl_g18773_i1	Allatostatin-A_Tnyl_g18773_i1	100
Allatostatin-A_Tnyl_g18773_i1	Allatotropin_Tnyl_g07449_i1	18.95
Allatostatin-A_Tnyl_g18773_i1	Bursicon_Tnyl_g19021_i2	13.55
Allatostatin-A_Tnyl_g18773_i1	Bursicon_Tnyl_g19022_i1	13.89
Allatostatin-A_Tnyl_g18773_i1	CCHamide-1_Tnyl_g02653_i1	17.76
Allatostatin-A_Tnyl_g18773_i1	CCHamide-2_Tnyl_g06062_i1	13.4
Allatostatin-A_Tnyl_g18773_i1	CNMamide_Tnyl_g07079_i1	12.4
Allatostatin-A_Tnyl_g18773_i1	Corazonin_Tnyl_g08467_i1	12.75
Allatostatin-A_Tnyl_g18773_i1	DAR2_Tnyl_g13234_i1	12.88
Allatostatin-A_Tnyl_g18773_i1	Diuretic_hormone_class1_CRF-like_Tnyl_g00653_i1	19.31
Allatostatin-A_Tnyl_g18773_i1	Diuretic_hormone_class2_Tnyl_g02858_i1	11.34
Allatostatin-A_Tnyl_g18773_i1	Ecdysis_triggering_hormone_Tnyl_g00356_i1	17.29
Allatostatin-A_Tnyl_g18773_i1	Eclosion_hormone_Tnyl_g16492_i1	9.57
Allatostatin-A_Tnyl_g18773_i1	Elevenin_Tnyl_g12901_i1	14.29
Allatostatin-A_Tnyl_g18773_i1	Elevenin_Tnyl_g18957_i1	11.05
Allatostatin-A_Tnyl_g18773_i1	FMRFamide_Tnyl_g18194_i1	16.74
Allatostatin-A_Tnyl_g18773_i1	g10006.t1_1	10.45
Allatostatin-A_Tnyl_g18773_i1	g10110.t1_1	9.54
Allatostatin-A_Tnyl_g18773_i1	g10162.t1_1	18.89
Allatostatin-A_Tnyl_g18773_i1	g10200.t1_1	16.67
Allatostatin-A_Tnyl_g18773_i1	g10216.t1_1	13.36
Allatostatin-A_Tnyl_g18773_i1	g10220.t1_1	16.95
Allatostatin-A_Tnyl_g18773_i1	g10226.t1_1	12.69
Allatostatin-A_Tnyl_g18773_i1	g10238.t1_1	12.39
Allatostatin-A_Tnyl_g18773_i1	g10261.t1_1	16.67
Allatostatin-A_Tnyl_g18773_i1	g10264.t1_1	8.11
Allatostatin-A_Tnyl_g18773_i1	g10275.t1_1	10.45
Allatostatin-A_Tnyl_g18773_i1	g10358.t2_1	15.93
Allatostatin-A_Tnyl_g18773_i1	g10366.t1_1	11.34
Allatostatin-A_Tnyl_g18773_i1	g10389.t1_1	8.76
Allatostatin-A_Tnyl_g18773_i1	g10401.t1_1	15.27
Allatostatin-A_Tnyl_g18773_i1	g10474.t1_1	14.15
Allatostatin-A_Tnyl_g18773_i1	g10476.t1_1	16.1
Allatostatin-A_Tnyl_g18773_i1	g10556.t1_1	13.37
Allatostatin-A_Tnyl_g18773_i1	g10560.t1_1	9.09
Allatostatin-A_Tnyl_g18773_i1	g10567.t1_1	14.93
Allatostatin-A_Tnyl_g18773_i1	g10667.t1_1	11.48
Allatostatin-A_Tnyl_g18773_i1	g1075.t1_1	12.21
Allatostatin-A_Tnyl_g18773_i1	g1075.t2_1	10.26
Allatostatin-A_Tnyl_g18773_i1	g10766.t2_1	16.44
Allatostatin-A_Tnyl_g18773_i1	g10879.t1_1	15.57
Allatostatin-A_Tnyl_g18773_i1	g10885.t1_1	13.54
Allatostatin-A_Tnyl_g18773_i1	g108.t1_1	11.58
Allatostatin-A_Tnyl_g18773_i1	g10905.t1_1	13.24
Allatostatin-A_Tnyl_g18773_i1	g10938.t1_1	18.27
Allatostatin-A_Tnyl_g18773_i1	g10940.t1_1	12.09
Allatostatin-A_Tnyl_g18773_i1	g10943.t1_1	17.17
Allatostatin-A_Tnyl_g18773_i1	g1102.t1_1	6.49
Allatostatin-A_Tnyl_g18773_i1	g11030.t1_1	9.96
Allatostatin-A_Tnyl_g18773_i1	g11059.t1_1	16.44
Allatostatin-A_Tnyl_g18773_i1	g11075.t3_1	14.86
Allatostatin-A_Tnyl_g18773_i1	g11187.t1_1	13.39
Allatostatin-A_Tnyl_g18773_i1	g11207.t1_1	13.3
Allatostatin-A_Tnyl_g18773_i1	g11312.t1_1	15.51
Allatostatin-A_Tnyl_g18773_i1	g11318.t1_1	10.32
Allatostatin-A_Tnyl_g18773_i1	g11332.t1_1	17.84
Allatostatin-A_Tnyl_g18773_i1	g11375.t1_1	16.74
Allatostatin-A_Tnyl_g18773_i1	g11385.t1_1	15.21
Allatostatin-A_Tnyl_g18773_i1	g11503.t1_1	17.49
Allatostatin-A_Tnyl_g18773_i1	g11518.t1_1	14.02
Allatostatin-A_Tnyl_g18773_i1	g11547.t2_1	15.93
Allatostatin-A_Tnyl_g18773_i1	g11559.t1_1	14.18
Allatostatin-A_Tnyl_g18773_i1	g11580.t1_1	12.96
Allatostatin-A_Tnyl_g18773_i1	g11761.t1_1	14.4
Allatostatin-A_Tnyl_g18773_i1	g11807.t1_1	15.86
Allatostatin-A_Tnyl_g18773_i1	g1185.t1_1	17.05
Allatostatin-A_Tnyl_g18773_i1	g1187.t4_1	9.65
Allatostatin-A_Tnyl_g18773_i1	g11891.t3_1	12.82
Allatostatin-A_Tnyl_g18773_i1	g11916.t1_1	14.34
Allatostatin-A_Tnyl_g18773_i1	g11926.t1_1	17.97
Allatostatin-A_Tnyl_g18773_i1	g11979.t1_1	13.81
Allatostatin-A_Tnyl_g18773_i1	g11999.t1_1	13.84
Allatostatin-A_Tnyl_g18773_i1	g12010.t3_1	15.62
Allatostatin-A_Tnyl_g18773_i1	g12045.t1_1	5.67
Allatostatin-A_Tnyl_g18773_i1	g12068.t2_1	10.51
Allatostatin-A_Tnyl_g18773_i1	g12081.t2_1	20.39
Allatostatin-A_Tnyl_g18773_i1	g1212.t2_1	10.59
Allatostatin-A_Tnyl_g18773_i1	g12173.t2_1	9.4
Allatostatin-A_Tnyl_g18773_i1	g12196.t1_1	13.71
Allatostatin-A_Tnyl_g18773_i1	g121.t1_1	10.25
Allatostatin-A_Tnyl_g18773_i1	g12202.t2_1	14.35
Allatostatin-A_Tnyl_g18773_i1	g12307.t1_1	16.67
Allatostatin-A_Tnyl_g18773_i1	g12392.t1_1	17.11
Allatostatin-A_Tnyl_g18773_i1	g12423.t1_1	15.98
Allatostatin-A_Tnyl_g18773_i1	g1242.t1_1	13.37
Allatostatin-A_Tnyl_g18773_i1	g12488.t1_1	14.53
Allatostatin-A_Tnyl_g18773_i1	g12495.t1_1	17.94
Allatostatin-A_Tnyl_g18773_i1	g12532.t1_1	11.98
Allatostatin-A_Tnyl_g18773_i1	g12559.t1_1	12.9
Allatostatin-A_Tnyl_g18773_i1	g12559.t3_1	12.61
Allatostatin-A_Tnyl_g18773_i1	g12584.t1_1	14.79
Allatostatin-A_Tnyl_g18773_i1	g12591.t2_1	13.33
Allatostatin-A_Tnyl_g18773_i1	g12606.t1_1	6.37
Allatostatin-A_Tnyl_g18773_i1	g12671.t2_1	18.45
Allatostatin-A_Tnyl_g18773_i1	g12691.t1_1	9
Allatostatin-A_Tnyl_g18773_i1	g12704.t1_1	14.64
Allatostatin-A_Tnyl_g18773_i1	g12759.t1_1	15.21
Allatostatin-A_Tnyl_g18773_i1	g12846.t1_1	18.05
Allatostatin-A_Tnyl_g18773_i1	g12888.t1_1	13.92
Allatostatin-A_Tnyl_g18773_i1	g12917.t1_1	13.15
Allatostatin-A_Tnyl_g18773_i1	g12953.t1_1	12.81
Allatostatin-A_Tnyl_g18773_i1	g12965.t1_1	9.9
Allatostatin-A_Tnyl_g18773_i1	g1329.t2_1	11.39
Allatostatin-A_Tnyl_g18773_i1	g1371.t1_1	13.7
Allatostatin-A_Tnyl_g18773_i1	g1380.t1_1	9.63
Allatostatin-A_Tnyl_g18773_i1	g143.t1_1	9.16
Allatostatin-A_Tnyl_g18773_i1	g1491.t1_1	13.31
Allatostatin-A_Tnyl_g18773_i1	g14.t1_1	8.45
Allatostatin-A_Tnyl_g18773_i1	g1533.t1_1	13.57
Allatostatin-A_Tnyl_g18773_i1	g160.t1_1	5.47
Allatostatin-A_Tnyl_g18773_i1	g1726.t1_1	14.51
Allatostatin-A_Tnyl_g18773_i1	g175.t2_1	5.06
Allatostatin-A_Tnyl_g18773_i1	g1786.t1_1	13.52
Allatostatin-A_Tnyl_g18773_i1	g1861.t1_1	4.28
Allatostatin-A_Tnyl_g18773_i1	g1905.t1_1	13.59
Allatostatin-A_Tnyl_g18773_i1	g190.t1_1	7.83
Allatostatin-A_Tnyl_g18773_i1	g1914.t1_1	15.79
Allatostatin-A_Tnyl_g18773_i1	g2012.t2_1	13.18
Allatostatin-A_Tnyl_g18773_i1	g2018.t2_1	7.34
Allatostatin-A_Tnyl_g18773_i1	g201.t1_1	10.02
Allatostatin-A_Tnyl_g18773_i1	g2044.t1_1	7.41
Allatostatin-A_Tnyl_g18773_i1	g205.t1_1	5.09
Allatostatin-A_Tnyl_g18773_i1	g2067.t1_1	10.47
Allatostatin-A_Tnyl_g18773_i1	g2283.t2_1	4.62
Allatostatin-A_Tnyl_g18773_i1	g2284.t1_1	13.54
Allatostatin-A_Tnyl_g18773_i1	g2422.t1_1	11.48
Allatostatin-A_Tnyl_g18773_i1	g2422.t2_1	9.73
Allatostatin-A_Tnyl_g18773_i1	g2468.t1_1	11.59
Allatostatin-A_Tnyl_g18773_i1	g2490.t1_1	9.4
Allatostatin-A_Tnyl_g18773_i1	g2507.t1_1	8.62
Allatostatin-A_Tnyl_g18773_i1	g2515.t1_1	11.86
Allatostatin-A_Tnyl_g18773_i1	g2528.t1_1	13.37
Allatostatin-A_Tnyl_g18773_i1	g2533.t1_1	6.3
Allatostatin-A_Tnyl_g18773_i1	g2534.t1_1	17.18
Allatostatin-A_Tnyl_g18773_i1	g2619.t1_1	6.5
Allatostatin-A_Tnyl_g18773_i1	g2671.t1_1	17.56
Allatostatin-A_Tnyl_g18773_i1	g2711.t1_1	8.53
Allatostatin-A_Tnyl_g18773_i1	g2766.t1_1	4.18
Allatostatin-A_Tnyl_g18773_i1	g2781.t1_1	10.27
Allatostatin-A_Tnyl_g18773_i1	g279.t2_1	11.34
Allatostatin-A_Tnyl_g18773_i1	g2935.t1_1	11.89
Allatostatin-A_Tnyl_g18773_i1	g2996.t1_1	18.45
Allatostatin-A_Tnyl_g18773_i1	g3020.t3_1	8.26
Allatostatin-A_Tnyl_g18773_i1	g3099.t1_1	15.58
Allatostatin-A_Tnyl_g18773_i1	g319.t2_1	7.8
Allatostatin-A_Tnyl_g18773_i1	g31.t1_1	8.5
Allatostatin-A_Tnyl_g18773_i1	g3289.t1_1	13.79
Allatostatin-A_Tnyl_g18773_i1	g3296.t1_1	8.78
Allatostatin-A_Tnyl_g18773_i1	g3340.t1_1	12.92
Allatostatin-A_Tnyl_g18773_i1	g3341.t1_1	10.23
Allatostatin-A_Tnyl_g18773_i1	g3359.t1_1	10.21
Allatostatin-A_Tnyl_g18773_i1	g3394.t1_1	16.67
Allatostatin-A_Tnyl_g18773_i1	g3397.t1_1	15.2
Allatostatin-A_Tnyl_g18773_i1	g339.t1_1	5.27
Allatostatin-A_Tnyl_g18773_i1	g3466.t1_1	7.94
Allatostatin-A_Tnyl_g18773_i1	g3477.t2_1	6.6
Allatostatin-A_Tnyl_g18773_i1	g3501.t2_1	4.45
Allatostatin-A_Tnyl_g18773_i1	g351.t1_1	8.22
Allatostatin-A_Tnyl_g18773_i1	g357.t2_1	10.81
Allatostatin-A_Tnyl_g18773_i1	g35.t1_1	14.89
Allatostatin-A_Tnyl_g18773_i1	g3610.t1_1	4.93
Allatostatin-A_Tnyl_g18773_i1	g3611.t1_1	2.6
Allatostatin-A_Tnyl_g18773_i1	g3637.t1_1	16.96
Allatostatin-A_Tnyl_g18773_i1	g3638.t1_1	6.75
Allatostatin-A_Tnyl_g18773_i1	g3639.t1_1	12.83
Allatostatin-A_Tnyl_g18773_i1	g3702.t1_1	11.99
Allatostatin-A_Tnyl_g18773_i1	g3723.t1_1	8.84
Allatostatin-A_Tnyl_g18773_i1	g3736.t1_1	17.02
Allatostatin-A_Tnyl_g18773_i1	g3736.t2_1	13.01
Allatostatin-A_Tnyl_g18773_i1	g3893.t1_1	17.48
Allatostatin-A_Tnyl_g18773_i1	g3918.t1_1	12.64
Allatostatin-A_Tnyl_g18773_i1	g3963.t1_1	14.83
Allatostatin-A_Tnyl_g18773_i1	g3994.t2_1	11.15
Allatostatin-A_Tnyl_g18773_i1	g4027.t7_1	2.78
Allatostatin-A_Tnyl_g18773_i1	g404.t2_1	6.57
Allatostatin-A_Tnyl_g18773_i1	g4072.t1_1	17.67
Allatostatin-A_Tnyl_g18773_i1	g4144.t2_1	8.03
Allatostatin-A_Tnyl_g18773_i1	g430.t1_1	19.5
Allatostatin-A_Tnyl_g18773_i1	g4401.t3_1	10.39
Allatostatin-A_Tnyl_g18773_i1	g4402.t1_1	12.61
Allatostatin-A_Tnyl_g18773_i1	g4402.t2_1	14.16
Allatostatin-A_Tnyl_g18773_i1	g4426.t1_1	14.46
Allatostatin-A_Tnyl_g18773_i1	g4462.t1_1	4.99
Allatostatin-A_Tnyl_g18773_i1	g4486.t1_1	13.4
Allatostatin-A_Tnyl_g18773_i1	g4486.t2_1	12.5
Allatostatin-A_Tnyl_g18773_i1	g4522.t1_1	14.02
Allatostatin-A_Tnyl_g18773_i1	g4523.t1_1	16.11
Allatostatin-A_Tnyl_g18773_i1	g4549.t2_1	9.5
Allatostatin-A_Tnyl_g18773_i1	g4600.t1_1	8.33
Allatostatin-A_Tnyl_g18773_i1	g4600.t2_1	8.72
Allatostatin-A_Tnyl_g18773_i1	g4621.t1_1	5.99
Allatostatin-A_Tnyl_g18773_i1	g4622.t1_1	15
Allatostatin-A_Tnyl_g18773_i1	g4645.t1_1	4.22
Allatostatin-A_Tnyl_g18773_i1	g4777.t2_1	6.53
Allatostatin-A_Tnyl_g18773_i1	g4783.t1_1	21.17
Allatostatin-A_Tnyl_g18773_i1	g4904.t1_1	9.01
Allatostatin-A_Tnyl_g18773_i1	g4923.t1_1	11.34
Allatostatin-A_Tnyl_g18773_i1	g4964.t2_1	4.09
Allatostatin-A_Tnyl_g18773_i1	g496.t1_1	7.37
Allatostatin-A_Tnyl_g18773_i1	g5036.t1_1	13.16
Allatostatin-A_Tnyl_g18773_i1	g5103.t1_1	7.75
Allatostatin-A_Tnyl_g18773_i1	g5139.t1_1	6.47
Allatostatin-A_Tnyl_g18773_i1	g5140.t1_1	7.95
Allatostatin-A_Tnyl_g18773_i1	g514.t1_1	6.75
Allatostatin-A_Tnyl_g18773_i1	g514.t2_1	7.32
Allatostatin-A_Tnyl_g18773_i1	g5179.t1_1	15.15
Allatostatin-A_Tnyl_g18773_i1	g521.t2_1	13.18
Allatostatin-A_Tnyl_g18773_i1	g5245.t1_1	11.06
Allatostatin-A_Tnyl_g18773_i1	g5256.t1_1	7.65
Allatostatin-A_Tnyl_g18773_i1	g5256.t2_1	7.21
Allatostatin-A_Tnyl_g18773_i1	g5260.t1_1	7.65
Allatostatin-A_Tnyl_g18773_i1	g5265.t1_1	11.42
Allatostatin-A_Tnyl_g18773_i1	g5293.t1_1	7.54
Allatostatin-A_Tnyl_g18773_i1	g5341.t2_1	6.22
Allatostatin-A_Tnyl_g18773_i1	g5471.t1_1	10.9
Allatostatin-A_Tnyl_g18773_i1	g5516.t1_1	10.92
Allatostatin-A_Tnyl_g18773_i1	g5548.t1_1	9.23
Allatostatin-A_Tnyl_g18773_i1	g5599.t1_1	15.24
Allatostatin-A_Tnyl_g18773_i1	g5713.t2_1	14.55
Allatostatin-A_Tnyl_g18773_i1	g5718.t4_1	12.01
Allatostatin-A_Tnyl_g18773_i1	g5813.t1_1	13.01
Allatostatin-A_Tnyl_g18773_i1	g5833.t1_1	9.49
Allatostatin-A_Tnyl_g18773_i1	g5836.t1_1	11.76
Allatostatin-A_Tnyl_g18773_i1	g5860.t1_1	11.75
Allatostatin-A_Tnyl_g18773_i1	g6018.t2_1	6.89
Allatostatin-A_Tnyl_g18773_i1	g6046.t1_1	9.47
Allatostatin-A_Tnyl_g18773_i1	g6083.t1_1	7.6
Allatostatin-A_Tnyl_g18773_i1	g6110.t2_1	5.87
Allatostatin-A_Tnyl_g18773_i1	g6292.t1_1	2.79
Allatostatin-A_Tnyl_g18773_i1	g6369.t1_1	8.5
Allatostatin-A_Tnyl_g18773_i1	g6371.t2_1	8.45
Allatostatin-A_Tnyl_g18773_i1	g6552.t1_1	9.02
Allatostatin-A_Tnyl_g18773_i1	g6553.t1_1	11.11
Allatostatin-A_Tnyl_g18773_i1	g6611.t1_1	10.46
Allatostatin-A_Tnyl_g18773_i1	g6641.t1_1	4.99
Allatostatin-A_Tnyl_g18773_i1	g6647.t1_1	9.95
Allatostatin-A_Tnyl_g18773_i1	g6650.t1_1	11.04
Allatostatin-A_Tnyl_g18773_i1	g6660.t2_1	12.83
Allatostatin-A_Tnyl_g18773_i1	g6678.t1_1	8.24
Allatostatin-A_Tnyl_g18773_i1	g6684.t1_1	9.23
Allatostatin-A_Tnyl_g18773_i1	g6685.t1_1	17.13
Allatostatin-A_Tnyl_g18773_i1	g6689.t1_1	4.97
Allatostatin-A_Tnyl_g18773_i1	g6709.t5_1	5.24
Allatostatin-A_Tnyl_g18773_i1	g676.t2_1	8.1
Allatostatin-A_Tnyl_g18773_i1	g6827.t1_1	8.56
Allatostatin-A_Tnyl_g18773_i1	g6827.t2_1	9.25
Allatostatin-A_Tnyl_g18773_i1	g6837.t2_1	11.64
Allatostatin-A_Tnyl_g18773_i1	g6910.t1_1	16.36
Allatostatin-A_Tnyl_g18773_i1	g6932.t2_1	9.8
Allatostatin-A_Tnyl_g18773_i1	g6932.t3_1	9.72
Allatostatin-A_Tnyl_g18773_i1	g6979.t1_1	11.61
Allatostatin-A_Tnyl_g18773_i1	g7022.t1_1	5.34
Allatostatin-A_Tnyl_g18773_i1	g7068.t1_1	8.82
Allatostatin-A_Tnyl_g18773_i1	g7093.t1_1	11.78
Allatostatin-A_Tnyl_g18773_i1	g7094.t1_1	12.45
Allatostatin-A_Tnyl_g18773_i1	g7122.t4_1	12.74
Allatostatin-A_Tnyl_g18773_i1	g7176.t1_1	11.22
Allatostatin-A_Tnyl_g18773_i1	g7177.t1_1	15.09
Allatostatin-A_Tnyl_g18773_i1	g7189.t3_1	5.78
Allatostatin-A_Tnyl_g18773_i1	g7225.t2_1	11.62
Allatostatin-A_Tnyl_g18773_i1	g7225.t3_1	11.52
Allatostatin-A_Tnyl_g18773_i1	g7265.t1_1	9.32
Allatostatin-A_Tnyl_g18773_i1	g7281.t1_1	2.91
Allatostatin-A_Tnyl_g18773_i1	g7283.t1_1	4.75
Allatostatin-A_Tnyl_g18773_i1	g7300.t1_1	4.58
Allatostatin-A_Tnyl_g18773_i1	g7315.t1_1	8.06
Allatostatin-A_Tnyl_g18773_i1	g7317.t1_1	7.06
Allatostatin-A_Tnyl_g18773_i1	g7319.t1_1	7.14
Allatostatin-A_Tnyl_g18773_i1	g7333.t1_1	12.17
Allatostatin-A_Tnyl_g18773_i1	g7359.t1_1	5.39
Allatostatin-A_Tnyl_g18773_i1	g7365.t2_1	11.16
Allatostatin-A_Tnyl_g18773_i1	g7441.t1_1	15.31
Allatostatin-A_Tnyl_g18773_i1	g7499.t1_1	14.29
Allatostatin-A_Tnyl_g18773_i1	g7512.t1_1	6.77
Allatostatin-A_Tnyl_g18773_i1	g751.t1_1	11.62
Allatostatin-A_Tnyl_g18773_i1	g752.t2_1	9.11
Allatostatin-A_Tnyl_g18773_i1	g7547.t1_1	11.95
Allatostatin-A_Tnyl_g18773_i1	g7553.t2_1	18.02
Allatostatin-A_Tnyl_g18773_i1	g7579.t1_1	11.22
Allatostatin-A_Tnyl_g18773_i1	g7659.t1_1	15.55
Allatostatin-A_Tnyl_g18773_i1	g7677.t1_1	5.18
Allatostatin-A_Tnyl_g18773_i1	g7683.t2_1	9.03
Allatostatin-A_Tnyl_g18773_i1	g7704.t1_1	12.89
Allatostatin-A_Tnyl_g18773_i1	g7720.t2_1	9.52
Allatostatin-A_Tnyl_g18773_i1	g7772.t1_1	14.04
Allatostatin-A_Tnyl_g18773_i1	g7778.t1_1	16.29
Allatostatin-A_Tnyl_g18773_i1	g777.t2_1	7.14
Allatostatin-A_Tnyl_g18773_i1	g7780.t1_1	11.82
Allatostatin-A_Tnyl_g18773_i1	g7783.t2_1	11.75
Allatostatin-A_Tnyl_g18773_i1	g7784.t1_1	11.56
Allatostatin-A_Tnyl_g18773_i1	g7850.t1_1	12.65
Allatostatin-A_Tnyl_g18773_i1	g7881.t2_1	13.71
Allatostatin-A_Tnyl_g18773_i1	g7930.t3_1	12.93
Allatostatin-A_Tnyl_g18773_i1	g7978.t1_1	9.29
Allatostatin-A_Tnyl_g18773_i1	g8042.t1_1	9.2
Allatostatin-A_Tnyl_g18773_i1	g8057.t1_1	5.22
Allatostatin-A_Tnyl_g18773_i1	g8094.t2_1	9.41
Allatostatin-A_Tnyl_g18773_i1	g8105.t2_1	8.35
Allatostatin-A_Tnyl_g18773_i1	g8106.t1_1	10.58
Allatostatin-A_Tnyl_g18773_i1	g8132.t2_1	8.28
Allatostatin-A_Tnyl_g18773_i1	g8176.t1_1	13.03
Allatostatin-A_Tnyl_g18773_i1	g8220.t1_1	13.74
Allatostatin-A_Tnyl_g18773_i1	g8275.t1_1	12.02
Allatostatin-A_Tnyl_g18773_i1	g8329.t3_1	6.24
Allatostatin-A_Tnyl_g18773_i1	g8329.t4_1	6.29
Allatostatin-A_Tnyl_g18773_i1	g8477.t2_1	6.6
Allatostatin-A_Tnyl_g18773_i1	g848.t1_1	18.75
Allatostatin-A_Tnyl_g18773_i1	g8492.t1_1	9.23
Allatostatin-A_Tnyl_g18773_i1	g8592.t1_1	10.73
Allatostatin-A_Tnyl_g18773_i1	g8620.t2_1	10.77
Allatostatin-A_Tnyl_g18773_i1	g8663.t1_1	9.15
Allatostatin-A_Tnyl_g18773_i1	g8723.t1_1	4.21
Allatostatin-A_Tnyl_g18773_i1	g8786.t2_1	6.28
Allatostatin-A_Tnyl_g18773_i1	g8794.t1_1	11.41
Allatostatin-A_Tnyl_g18773_i1	g8809.t1_1	11.07
Allatostatin-A_Tnyl_g18773_i1	g8868.t2_1	16.67
Allatostatin-A_Tnyl_g18773_i1	g8937.t6_1	13.06
Allatostatin-A_Tnyl_g18773_i1	g8962.t2_1	12.83
Allatostatin-A_Tnyl_g18773_i1	g8998.t1_1	6.4
Allatostatin-A_Tnyl_g18773_i1	g902.t1_1	5.53
Allatostatin-A_Tnyl_g18773_i1	g902.t2_1	5.56
Allatostatin-A_Tnyl_g18773_i1	g9037.t1_1	12.17
Allatostatin-A_Tnyl_g18773_i1	g9038.t1_1	7.76
Allatostatin-A_Tnyl_g18773_i1	g9039.t1_1	10.34
Allatostatin-A_Tnyl_g18773_i1	g9046.t1_1	12.66
Allatostatin-A_Tnyl_g18773_i1	g9047.t1_1	13.43
Allatostatin-A_Tnyl_g18773_i1	g9049.t1_1	6.41
Allatostatin-A_Tnyl_g18773_i1	g905.t1_1	9.65
Allatostatin-A_Tnyl_g18773_i1	g905.t2_1	9.19
Allatostatin-A_Tnyl_g18773_i1	g9085.t1_1	16.25
Allatostatin-A_Tnyl_g18773_i1	g908.t1_1	3.09
Allatostatin-A_Tnyl_g18773_i1	g9095.t1_1	13.95
Allatostatin-A_Tnyl_g18773_i1	g917.t2_1	13.64
Allatostatin-A_Tnyl_g18773_i1	g9184.t1_1	8.25
Allatostatin-A_Tnyl_g18773_i1	g9209.t1_1	8.6
Allatostatin-A_Tnyl_g18773_i1	g9301.t1_1	18.46
Allatostatin-A_Tnyl_g18773_i1	g9349.t1_1	15.42
Allatostatin-A_Tnyl_g18773_i1	g9386.t1_1	10.73
Allatostatin-A_Tnyl_g18773_i1	g9401.t1_1	8.7
Allatostatin-A_Tnyl_g18773_i1	g9418.t1_1	9.05
Allatostatin-A_Tnyl_g18773_i1	g9419.t1_1	9.07
Allatostatin-A_Tnyl_g18773_i1	g9422.t1_1	15.26
Allatostatin-A_Tnyl_g18773_i1	g9430.t1_1	9.35
Allatostatin-A_Tnyl_g18773_i1	g9565.t2_1	8.02
Allatostatin-A_Tnyl_g18773_i1	g9576.t1_1	15.81
Allatostatin-A_Tnyl_g18773_i1	g9576.t2_1	17.17
Allatostatin-A_Tnyl_g18773_i1	g9581.t1_1	14.63
Allatostatin-A_Tnyl_g18773_i1	g9620.t1_1	7.32
Allatostatin-A_Tnyl_g18773_i1	g9642.t1_1	5.95
Allatostatin-A_Tnyl_g18773_i1	g9647.t1_1	6.31
Allatostatin-A_Tnyl_g18773_i1	g9657.t1_1	14.11
Allatostatin-A_Tnyl_g18773_i1	g9787.t1_1	8.8
Allatostatin-A_Tnyl_g18773_i1	g9837.t1_1	15.17
Allatostatin-A_Tnyl_g18773_i1	g9838.t1_1	17
Allatostatin-A_Tnyl_g18773_i1	g9938.t1_1	17.84
Allatostatin-A_Tnyl_g18773_i1	g9938.t2_1	14.9
Allatostatin-A_Tnyl_g18773_i1	g9947.t1_1	14.36
Allatostatin-A_Tnyl_g18773_i1	g995.t2_1	13.97
Allatostatin-A_Tnyl_g18773_i1	Inotocin_Tnyl_g15481_i1	15.05
Allatostatin-A_Tnyl_g18773_i1	Insulin-like_Tnyl_g18787_i1	13
Allatostatin-A_Tnyl_g18773_i1	Ion_transport_peptide_Tnyl_g00743_i1	15.32
Allatostatin-A_Tnyl_g18773_i1	Myosuppressin_Tnyl_g15088_i1	15.71
Allatostatin-A_Tnyl_g18773_i1	Neuroparsin_Tnyl_g15175_i1	6.56
Allatostatin-A_Tnyl_g18773_i1	Neuropeptide_F_Tnyl_g05218_i1	18.37
Allatostatin-A_Tnyl_g18773_i1	Neuropeptide-like_peptide-1_Tnyl_g16190_i1	9.9
Allatostatin-A_Tnyl_g18773_i1	Orcokinin_Tnyl_g17904_i1	13.41
Allatostatin-A_Tnyl_g18773_i1	Pigment_dispersing_factor_Tnyl_g09653_i1	10.47
Allatostatin-A_Tnyl_g18773_i1	PK1-R_Tnyl_g04772_i1	6.51
Allatostatin-A_Tnyl_g18773_i1	PK1-R_Tnyl_g18763_i2	6.02
Allatostatin-A_Tnyl_g18773_i1	PTTH_Tnyl_g17905_i1	16.39
Allatostatin-A_Tnyl_g18773_i1	Pyrokinin_Tnyl_g06890_i1	13.65
Allatostatin-A_Tnyl_g18773_i1	Short_neuropeptide_F_Tnyl_g16615_i1	16.82
Allatostatin-A_Tnyl_g18773_i1	SIFamide_Tnyl_g00355_i1	12.63
Allatostatin-A_Tnyl_g18773_i1	Sulfakinin_Tnyl_g14626_i1	15.1
Allatostatin-A_Tnyl_g18773_i1	Tachykinin_Tnyl_g15531_i2	12.96
Allatostatin-A_Tnyl_g18773_i1	Tnyl_g00039_i1	15.04
Allatostatin-A_Tnyl_g18773_i1	Tnyl_g01447_i1	9.19
Allatostatin-A_Tnyl_g18773_i1	Tnyl_g01515_i2	14.33
Allatostatin-A_Tnyl_g18773_i1	Tnyl_g02039_i1	12.89
Allatostatin-A_Tnyl_g18773_i1	Tnyl_g02163_i1	7.68
Allatostatin-A_Tnyl_g18773_i1	Tnyl_g02164_i1	9.15
Allatostatin-A_Tnyl_g18773_i1	Tnyl_g04729_i1	9.88
Allatostatin-A_Tnyl_g18773_i1	Tnyl_g05222_i1	11.63
Allatostatin-A_Tnyl_g18773_i1	Tnyl_g05995_i1	7.67
Allatostatin-A_Tnyl_g18773_i1	Tnyl_g06239_i1	5.09
Allatostatin-A_Tnyl_g18773_i1	Tnyl_g07323_i1	11.83
Allatostatin-A_Tnyl_g18773_i1	Tnyl_g07778_i1	7.53
Allatostatin-A_Tnyl_g18773_i1	Tnyl_g09851_i1	9.47
Allatostatin-A_Tnyl_g18773_i1	Tnyl_g10351_i1	9.22
Allatostatin-A_Tnyl_g18773_i1	Tnyl_g10942_i1	11.56
Allatostatin-A_Tnyl_g18773_i1	Tnyl_g13791_i1	9.38
Allatostatin-A_Tnyl_g18773_i1	Tnyl_g15327_i1	8.79
Allatostatin-A_Tnyl_g18773_i1	Tnyl_g16971_i1	14.09
Allatostatin-A_Tnyl_g18773_i1	Tnyl_g18407_i1	8.92
Allatostatin-A_Tnyl_g18773_i1	Tnyl_g18426_i1	11.14
Allatostatin-A_Tnyl_g18773_i1	Trissin_Tnyl_g10337_i1	10.99
Allatotropin_Tnyl_g07449_i1	Adipokinetic_hormone_receptor_Tnyl_g01515_i1	8.19
Allatotropin_Tnyl_g07449_i1	Adipokinetic_hormone_Tnyl_g15323_i1	15.67
Allatotropin_Tnyl_g07449_i1	Allatostatin-A_Tnyl_g18773_i1	18.95
Allatotropin_Tnyl_g07449_i1	Allatotropin_Tnyl_g07449_i1	100
Allatotropin_Tnyl_g07449_i1	Bursicon_Tnyl_g19021_i2	15.08
Allatotropin_Tnyl_g07449_i1	Bursicon_Tnyl_g19022_i1	15.08
Allatotropin_Tnyl_g07449_i1	CCHamide-1_Tnyl_g02653_i1	14.29
Allatotropin_Tnyl_g07449_i1	CCHamide-2_Tnyl_g06062_i1	18.95
Allatotropin_Tnyl_g07449_i1	CNMamide_Tnyl_g07079_i1	15.05
Allatotropin_Tnyl_g07449_i1	Corazonin_Tnyl_g08467_i1	19.08
Allatotropin_Tnyl_g07449_i1	DAR2_Tnyl_g13234_i1	9.14
Allatotropin_Tnyl_g07449_i1	Diuretic_hormone_class1_CRF-like_Tnyl_g00653_i1	16.85
Allatotropin_Tnyl_g07449_i1	Diuretic_hormone_class2_Tnyl_g02858_i1	15.22
Allatotropin_Tnyl_g07449_i1	Ecdysis_triggering_hormone_Tnyl_g00356_i1	13.22
Allatotropin_Tnyl_g07449_i1	Eclosion_hormone_Tnyl_g16492_i1	14.49
Allatotropin_Tnyl_g07449_i1	Elevenin_Tnyl_g12901_i1	14.18
Allatotropin_Tnyl_g07449_i1	Elevenin_Tnyl_g18957_i1	11.59
Allatotropin_Tnyl_g07449_i1	FMRFamide_Tnyl_g18194_i1	6.82
Allatotropin_Tnyl_g07449_i1	g10006.t1_1	6.24
Allatotropin_Tnyl_g07449_i1	g10110.t1_1	13.55
Allatotropin_Tnyl_g07449_i1	g10162.t1_1	14.57
Allatotropin_Tnyl_g07449_i1	g10200.t1_1	18.58
Allatotropin_Tnyl_g07449_i1	g10216.t1_1	10.34
Allatotropin_Tnyl_g07449_i1	g10220.t1_1	19.02
Allatotropin_Tnyl_g07449_i1	g10226.t1_1	13.37
Allatotropin_Tnyl_g07449_i1	g10238.t1_1	15.25
Allatotropin_Tnyl_g07449_i1	g10261.t1_1	11.11
Allatotropin_Tnyl_g07449_i1	g10264.t1_1	16.15
Allatotropin_Tnyl_g07449_i1	g10275.t1_1	19.31
Allatotropin_Tnyl_g07449_i1	g10358.t2_1	9.72
Allatotropin_Tnyl_g07449_i1	g10366.t1_1	10.06
Allatotropin_Tnyl_g07449_i1	g10389.t1_1	6.6
Allatotropin_Tnyl_g07449_i1	g10401.t1_1	16.2
Allatotropin_Tnyl_g07449_i1	g10474.t1_1	17
Allatotropin_Tnyl_g07449_i1	g10476.t1_1	15.84
Allatotropin_Tnyl_g07449_i1	g10556.t1_1	17.42
Allatotropin_Tnyl_g07449_i1	g10560.t1_1	15.17
Allatotropin_Tnyl_g07449_i1	g10567.t1_1	10.61
Allatotropin_Tnyl_g07449_i1	g10667.t1_1	15.83
Allatotropin_Tnyl_g07449_i1	g1075.t1_1	9.25
Allatotropin_Tnyl_g07449_i1	g1075.t2_1	7.45
Allatotropin_Tnyl_g07449_i1	g10766.t2_1	11.01
Allatotropin_Tnyl_g07449_i1	g10879.t1_1	11.22
Allatotropin_Tnyl_g07449_i1	g10885.t1_1	9.65
Allatotropin_Tnyl_g07449_i1	g108.t1_1	10.3
Allatotropin_Tnyl_g07449_i1	g10905.t1_1	11.41
Allatotropin_Tnyl_g07449_i1	g10938.t1_1	14.29
Allatotropin_Tnyl_g07449_i1	g10940.t1_1	11.69
Allatotropin_Tnyl_g07449_i1	g10943.t1_1	9.17
Allatotropin_Tnyl_g07449_i1	g1102.t1_1	3.68
Allatotropin_Tnyl_g07449_i1	g11030.t1_1	10.61
Allatotropin_Tnyl_g07449_i1	g11059.t1_1	10.48
Allatotropin_Tnyl_g07449_i1	g11075.t3_1	9.13
Allatotropin_Tnyl_g07449_i1	g11187.t1_1	14.05
Allatotropin_Tnyl_g07449_i1	g11207.t1_1	15.34
Allatotropin_Tnyl_g07449_i1	g11312.t1_1	8
Allatotropin_Tnyl_g07449_i1	g11318.t1_1	16.11
Allatotropin_Tnyl_g07449_i1	g11332.t1_1	15.92
Allatotropin_Tnyl_g07449_i1	g11375.t1_1	17.33
Allatotropin_Tnyl_g07449_i1	g11385.t1_1	13.59
Allatotropin_Tnyl_g07449_i1	g11503.t1_1	8.72
Allatotropin_Tnyl_g07449_i1	g11518.t1_1	13.78
Allatotropin_Tnyl_g07449_i1	g11547.t2_1	9.17
Allatotropin_Tnyl_g07449_i1	g11559.t1_1	14.86
Allatotropin_Tnyl_g07449_i1	g11580.t1_1	12.25
Allatotropin_Tnyl_g07449_i1	g11761.t1_1	9.88
Allatotropin_Tnyl_g07449_i1	g11807.t1_1	16.39
Allatotropin_Tnyl_g07449_i1	g1185.t1_1	10.68
Allatotropin_Tnyl_g07449_i1	g1187.t4_1	8.6
Allatotropin_Tnyl_g07449_i1	g11891.t3_1	13.84
Allatotropin_Tnyl_g07449_i1	g11916.t1_1	13.55
Allatotropin_Tnyl_g07449_i1	g11926.t1_1	15.72
Allatotropin_Tnyl_g07449_i1	g11979.t1_1	16.13
Allatotropin_Tnyl_g07449_i1	g11999.t1_1	12.57
Allatotropin_Tnyl_g07449_i1	g12010.t3_1	19.89
Allatotropin_Tnyl_g07449_i1	g12045.t1_1	3.14
Allatotropin_Tnyl_g07449_i1	g12068.t2_1	8.15
Allatotropin_Tnyl_g07449_i1	g12081.t2_1	14.59
Allatotropin_Tnyl_g07449_i1	g1212.t2_1	9.72
Allatotropin_Tnyl_g07449_i1	g12173.t2_1	14.57
Allatotropin_Tnyl_g07449_i1	g12196.t1_1	14.97
Allatotropin_Tnyl_g07449_i1	g121.t1_1	7.74
Allatotropin_Tnyl_g07449_i1	g12202.t2_1	7.36
Allatotropin_Tnyl_g07449_i1	g12307.t1_1	16.83
Allatotropin_Tnyl_g07449_i1	g12392.t1_1	13.57
Allatotropin_Tnyl_g07449_i1	g12423.t1_1	11.37
Allatotropin_Tnyl_g07449_i1	g1242.t1_1	10.9
Allatotropin_Tnyl_g07449_i1	g12488.t1_1	13.04
Allatotropin_Tnyl_g07449_i1	g12495.t1_1	11.91
Allatotropin_Tnyl_g07449_i1	g12532.t1_1	14.51
Allatotropin_Tnyl_g07449_i1	g12559.t1_1	8.53
Allatotropin_Tnyl_g07449_i1	g12559.t3_1	9.48
Allatotropin_Tnyl_g07449_i1	g12584.t1_1	10.66
Allatotropin_Tnyl_g07449_i1	g12591.t2_1	10.05
Allatotropin_Tnyl_g07449_i1	g12606.t1_1	13.1
Allatotropin_Tnyl_g07449_i1	g12671.t2_1	14.04
Allatotropin_Tnyl_g07449_i1	g12691.t1_1	12.75
Allatotropin_Tnyl_g07449_i1	g12704.t1_1	8.77
Allatotropin_Tnyl_g07449_i1	g12759.t1_1	11.66
Allatotropin_Tnyl_g07449_i1	g12846.t1_1	8.66
Allatotropin_Tnyl_g07449_i1	g12888.t1_1	11.56
Allatotropin_Tnyl_g07449_i1	g12917.t1_1	12.79
Allatotropin_Tnyl_g07449_i1	g12953.t1_1	12.5
Allatotropin_Tnyl_g07449_i1	g12965.t1_1	14.38
Allatotropin_Tnyl_g07449_i1	g1329.t2_1	9.97
Allatotropin_Tnyl_g07449_i1	g1371.t1_1	12.45
Allatotropin_Tnyl_g07449_i1	g1380.t1_1	12.58
Allatotropin_Tnyl_g07449_i1	g143.t1_1	15.95
Allatotropin_Tnyl_g07449_i1	g1491.t1_1	9.15
Allatotropin_Tnyl_g07449_i1	g14.t1_1	8.17
Allatotropin_Tnyl_g07449_i1	g1533.t1_1	16.18
Allatotropin_Tnyl_g07449_i1	g160.t1_1	6.81
Allatotropin_Tnyl_g07449_i1	g1726.t1_1	7.89
Allatotropin_Tnyl_g07449_i1	g175.t2_1	4.34
Allatotropin_Tnyl_g07449_i1	g1786.t1_1	4.04
Allatotropin_Tnyl_g07449_i1	g1861.t1_1	7.4
Allatotropin_Tnyl_g07449_i1	g1905.t1_1	12.06
Allatotropin_Tnyl_g07449_i1	g190.t1_1	7.05
Allatotropin_Tnyl_g07449_i1	g1914.t1_1	10.93
Allatotropin_Tnyl_g07449_i1	g2012.t2_1	11.82
Allatotropin_Tnyl_g07449_i1	g2018.t2_1	5.55
Allatotropin_Tnyl_g07449_i1	g201.t1_1	8.39
Allatotropin_Tnyl_g07449_i1	g2044.t1_1	6.09
Allatotropin_Tnyl_g07449_i1	g205.t1_1	3.8
Allatotropin_Tnyl_g07449_i1	g2067.t1_1	10.06
Allatotropin_Tnyl_g07449_i1	g2283.t2_1	3.75
Allatotropin_Tnyl_g07449_i1	g2284.t1_1	12.56
Allatotropin_Tnyl_g07449_i1	g2422.t1_1	11.07
Allatotropin_Tnyl_g07449_i1	g2422.t2_1	12
Allatotropin_Tnyl_g07449_i1	g2468.t1_1	10.5
Allatotropin_Tnyl_g07449_i1	g2490.t1_1	16.98
Allatotropin_Tnyl_g07449_i1	g2507.t1_1	16.6
Allatotropin_Tnyl_g07449_i1	g2515.t1_1	10.34
Allatotropin_Tnyl_g07449_i1	g2528.t1_1	12.96
Allatotropin_Tnyl_g07449_i1	g2533.t1_1	3.55
Allatotropin_Tnyl_g07449_i1	g2534.t1_1	12.37
Allatotropin_Tnyl_g07449_i1	g2619.t1_1	5.43
Allatotropin_Tnyl_g07449_i1	g2671.t1_1	18.5
Allatotropin_Tnyl_g07449_i1	g2711.t1_1	8.44
Allatotropin_Tnyl_g07449_i1	g2766.t1_1	2.64
Allatotropin_Tnyl_g07449_i1	g2781.t1_1	25.17
Allatotropin_Tnyl_g07449_i1	g279.t2_1	8.47
Allatotropin_Tnyl_g07449_i1	g2935.t1_1	8.57
Allatotropin_Tnyl_g07449_i1	g2996.t1_1	13.51
Allatotropin_Tnyl_g07449_i1	g3020.t3_1	6.65
Allatotropin_Tnyl_g07449_i1	g3099.t1_1	7.67
Allatotropin_Tnyl_g07449_i1	g319.t2_1	7.64
Allatotropin_Tnyl_g07449_i1	g31.t1_1	7.95
Allatotropin_Tnyl_g07449_i1	g3289.t1_1	7.93
Allatotropin_Tnyl_g07449_i1	g3296.t1_1	6.72
Allatotropin_Tnyl_g07449_i1	g3340.t1_1	11.34
Allatotropin_Tnyl_g07449_i1	g3341.t1_1	6.31
Allatotropin_Tnyl_g07449_i1	g3359.t1_1	9.24
Allatotropin_Tnyl_g07449_i1	g3394.t1_1	11.64
Allatotropin_Tnyl_g07449_i1	g3397.t1_1	16.67
Allatotropin_Tnyl_g07449_i1	g339.t1_1	3.6
Allatotropin_Tnyl_g07449_i1	g3466.t1_1	10.92
Allatotropin_Tnyl_g07449_i1	g3477.t2_1	5.06
Allatotropin_Tnyl_g07449_i1	g3501.t2_1	4.45
Allatotropin_Tnyl_g07449_i1	g351.t1_1	7.66
Allatotropin_Tnyl_g07449_i1	g357.t2_1	14.17
Allatotropin_Tnyl_g07449_i1	g35.t1_1	8.19
Allatotropin_Tnyl_g07449_i1	g3610.t1_1	13.04
Allatotropin_Tnyl_g07449_i1	g3611.t1_1	3.27
Allatotropin_Tnyl_g07449_i1	g3637.t1_1	12.98
Allatotropin_Tnyl_g07449_i1	g3638.t1_1	17.69
Allatotropin_Tnyl_g07449_i1	g3639.t1_1	9.88
Allatotropin_Tnyl_g07449_i1	g3702.t1_1	11.38
Allatotropin_Tnyl_g07449_i1	g3723.t1_1	10.68
Allatotropin_Tnyl_g07449_i1	g3736.t1_1	12.09
Allatotropin_Tnyl_g07449_i1	g3736.t2_1	9.04
Allatotropin_Tnyl_g07449_i1	g3893.t1_1	13.88
Allatotropin_Tnyl_g07449_i1	g3918.t1_1	11.02
Allatotropin_Tnyl_g07449_i1	g3963.t1_1	17.39
Allatotropin_Tnyl_g07449_i1	g3994.t2_1	6.69
Allatotropin_Tnyl_g07449_i1	g4027.t7_1	1.91
Allatotropin_Tnyl_g07449_i1	g404.t2_1	6.83
Allatotropin_Tnyl_g07449_i1	g4072.t1_1	6.69
Allatotropin_Tnyl_g07449_i1	g4144.t2_1	5.07
Allatotropin_Tnyl_g07449_i1	g430.t1_1	7.42
Allatotropin_Tnyl_g07449_i1	g4401.t3_1	5.98
Allatotropin_Tnyl_g07449_i1	g4402.t1_1	10.09
Allatotropin_Tnyl_g07449_i1	g4402.t2_1	9.94
Allatotropin_Tnyl_g07449_i1	g4426.t1_1	12.56
Allatotropin_Tnyl_g07449_i1	g4462.t1_1	4.22
Allatotropin_Tnyl_g07449_i1	g4486.t1_1	10.27
Allatotropin_Tnyl_g07449_i1	g4486.t2_1	10.82
Allatotropin_Tnyl_g07449_i1	g4522.t1_1	10.91
Allatotropin_Tnyl_g07449_i1	g4523.t1_1	15.66
Allatotropin_Tnyl_g07449_i1	g4549.t2_1	6.33
Allatotropin_Tnyl_g07449_i1	g4600.t1_1	6.4
Allatotropin_Tnyl_g07449_i1	g4600.t2_1	6.08
Allatotropin_Tnyl_g07449_i1	g4621.t1_1	6.97
Allatotropin_Tnyl_g07449_i1	g4622.t1_1	7.58
Allatotropin_Tnyl_g07449_i1	g4645.t1_1	3.08
Allatotropin_Tnyl_g07449_i1	g4777.t2_1	5.04
Allatotropin_Tnyl_g07449_i1	g4783.t1_1	17.24
Allatotropin_Tnyl_g07449_i1	g4904.t1_1	6.74
Allatotropin_Tnyl_g07449_i1	g4923.t1_1	11
Allatotropin_Tnyl_g07449_i1	g4964.t2_1	7.41
Allatotropin_Tnyl_g07449_i1	g496.t1_1	6.48
Allatotropin_Tnyl_g07449_i1	g5036.t1_1	9.68
Allatotropin_Tnyl_g07449_i1	g5103.t1_1	8.6
Allatotropin_Tnyl_g07449_i1	g5139.t1_1	4.71
Allatotropin_Tnyl_g07449_i1	g5140.t1_1	6.2
Allatotropin_Tnyl_g07449_i1	g514.t1_1	9.95
Allatotropin_Tnyl_g07449_i1	g514.t2_1	9.3
Allatotropin_Tnyl_g07449_i1	g5179.t1_1	11.45
Allatotropin_Tnyl_g07449_i1	g521.t2_1	11.58
Allatotropin_Tnyl_g07449_i1	g5245.t1_1	12.08
Allatotropin_Tnyl_g07449_i1	g5256.t1_1	7.09
Allatotropin_Tnyl_g07449_i1	g5256.t2_1	6.83
Allatotropin_Tnyl_g07449_i1	g5260.t1_1	6.73
Allatotropin_Tnyl_g07449_i1	g5265.t1_1	4.38
Allatotropin_Tnyl_g07449_i1	g5293.t1_1	5.91
Allatotropin_Tnyl_g07449_i1	g5341.t2_1	3.66
Allatotropin_Tnyl_g07449_i1	g5471.t1_1	5.38
Allatotropin_Tnyl_g07449_i1	g5516.t1_1	15.84
Allatotropin_Tnyl_g07449_i1	g5548.t1_1	5.62
Allatotropin_Tnyl_g07449_i1	g5599.t1_1	17.68
Allatotropin_Tnyl_g07449_i1	g5713.t2_1	8.19
Allatotropin_Tnyl_g07449_i1	g5718.t4_1	6.32
Allatotropin_Tnyl_g07449_i1	g5813.t1_1	6.09
Allatotropin_Tnyl_g07449_i1	g5833.t1_1	8.36
Allatotropin_Tnyl_g07449_i1	g5836.t1_1	10.64
Allatotropin_Tnyl_g07449_i1	g5860.t1_1	8.56
Allatotropin_Tnyl_g07449_i1	g6018.t2_1	10.21
Allatotropin_Tnyl_g07449_i1	g6046.t1_1	8.98
Allatotropin_Tnyl_g07449_i1	g6083.t1_1	6.78
Allatotropin_Tnyl_g07449_i1	g6110.t2_1	3.49
Allatotropin_Tnyl_g07449_i1	g6292.t1_1	3.39
Allatotropin_Tnyl_g07449_i1	g6369.t1_1	7.92
Allatotropin_Tnyl_g07449_i1	g6371.t2_1	10.51
Allatotropin_Tnyl_g07449_i1	g6552.t1_1	8.89
Allatotropin_Tnyl_g07449_i1	g6553.t1_1	8.12
Allatotropin_Tnyl_g07449_i1	g6611.t1_1	10.31
Allatotropin_Tnyl_g07449_i1	g6641.t1_1	4.39
Allatotropin_Tnyl_g07449_i1	g6647.t1_1	11.49
Allatotropin_Tnyl_g07449_i1	g6650.t1_1	10.3
Allatotropin_Tnyl_g07449_i1	g6660.t2_1	12.88
Allatotropin_Tnyl_g07449_i1	g6678.t1_1	6.66
Allatotropin_Tnyl_g07449_i1	g6684.t1_1	6.69
Allatotropin_Tnyl_g07449_i1	g6685.t1_1	15.2
Allatotropin_Tnyl_g07449_i1	g6689.t1_1	4.62
Allatotropin_Tnyl_g07449_i1	g6709.t5_1	4.52
Allatotropin_Tnyl_g07449_i1	g676.t2_1	6.92
Allatotropin_Tnyl_g07449_i1	g6827.t1_1	5.03
Allatotropin_Tnyl_g07449_i1	g6827.t2_1	5.43
Allatotropin_Tnyl_g07449_i1	g6837.t2_1	17.51
Allatotropin_Tnyl_g07449_i1	g6910.t1_1	8.36
Allatotropin_Tnyl_g07449_i1	g6932.t2_1	5.59
Allatotropin_Tnyl_g07449_i1	g6932.t3_1	10.62
Allatotropin_Tnyl_g07449_i1	g6979.t1_1	11.42
Allatotropin_Tnyl_g07449_i1	g7022.t1_1	4.36
Allatotropin_Tnyl_g07449_i1	g7068.t1_1	4.67
Allatotropin_Tnyl_g07449_i1	g7093.t1_1	12.05
Allatotropin_Tnyl_g07449_i1	g7094.t1_1	12.55
Allatotropin_Tnyl_g07449_i1	g7122.t4_1	5.2
Allatotropin_Tnyl_g07449_i1	g7176.t1_1	17.99
Allatotropin_Tnyl_g07449_i1	g7177.t1_1	13.85
Allatotropin_Tnyl_g07449_i1	g7189.t3_1	5.88
Allatotropin_Tnyl_g07449_i1	g7225.t2_1	10.32
Allatotropin_Tnyl_g07449_i1	g7225.t3_1	10.22
Allatotropin_Tnyl_g07449_i1	g7265.t1_1	5.02
Allatotropin_Tnyl_g07449_i1	g7281.t1_1	3.31
Allatotropin_Tnyl_g07449_i1	g7283.t1_1	5.53
Allatotropin_Tnyl_g07449_i1	g7300.t1_1	4.5
Allatotropin_Tnyl_g07449_i1	g7315.t1_1	4.92
Allatotropin_Tnyl_g07449_i1	g7317.t1_1	4.26
Allatotropin_Tnyl_g07449_i1	g7319.t1_1	4.31
Allatotropin_Tnyl_g07449_i1	g7333.t1_1	15.44
Allatotropin_Tnyl_g07449_i1	g7359.t1_1	12.09
Allatotropin_Tnyl_g07449_i1	g7365.t2_1	8.85
Allatotropin_Tnyl_g07449_i1	g7441.t1_1	13.74
Allatotropin_Tnyl_g07449_i1	g7499.t1_1	11.72
Allatotropin_Tnyl_g07449_i1	g7512.t1_1	6.05
Allatotropin_Tnyl_g07449_i1	g751.t1_1	12.18
Allatotropin_Tnyl_g07449_i1	g752.t2_1	4.8
Allatotropin_Tnyl_g07449_i1	g7547.t1_1	12.92
Allatotropin_Tnyl_g07449_i1	g7553.t2_1	17.49
Allatotropin_Tnyl_g07449_i1	g7579.t1_1	5.61
Allatotropin_Tnyl_g07449_i1	g7659.t1_1	10.27
Allatotropin_Tnyl_g07449_i1	g7677.t1_1	2.46
Allatotropin_Tnyl_g07449_i1	g7683.t2_1	10.2
Allatotropin_Tnyl_g07449_i1	g7704.t1_1	17.73
Allatotropin_Tnyl_g07449_i1	g7720.t2_1	19.26
Allatotropin_Tnyl_g07449_i1	g7772.t1_1	13.36
Allatotropin_Tnyl_g07449_i1	g7778.t1_1	8.44
Allatotropin_Tnyl_g07449_i1	g777.t2_1	15.96
Allatotropin_Tnyl_g07449_i1	g7780.t1_1	13.68
Allatotropin_Tnyl_g07449_i1	g7783.t2_1	9.12
Allatotropin_Tnyl_g07449_i1	g7784.t1_1	8.53
Allatotropin_Tnyl_g07449_i1	g7850.t1_1	7.46
Allatotropin_Tnyl_g07449_i1	g7881.t2_1	14.88
Allatotropin_Tnyl_g07449_i1	g7930.t3_1	8.06
Allatotropin_Tnyl_g07449_i1	g7978.t1_1	7.52
Allatotropin_Tnyl_g07449_i1	g8042.t1_1	7.26
Allatotropin_Tnyl_g07449_i1	g8057.t1_1	4.13
Allatotropin_Tnyl_g07449_i1	g8094.t2_1	10.79
Allatotropin_Tnyl_g07449_i1	g8105.t2_1	7.01
Allatotropin_Tnyl_g07449_i1	g8106.t1_1	10.69
Allatotropin_Tnyl_g07449_i1	g8132.t2_1	6.76
Allatotropin_Tnyl_g07449_i1	g8176.t1_1	11.7
Allatotropin_Tnyl_g07449_i1	g8220.t1_1	12.42
Allatotropin_Tnyl_g07449_i1	g8275.t1_1	22.06
Allatotropin_Tnyl_g07449_i1	g8329.t3_1	6.49
Allatotropin_Tnyl_g07449_i1	g8329.t4_1	6.39
Allatotropin_Tnyl_g07449_i1	g8477.t2_1	5.67
Allatotropin_Tnyl_g07449_i1	g848.t1_1	15.73
Allatotropin_Tnyl_g07449_i1	g8492.t1_1	9.49
Allatotropin_Tnyl_g07449_i1	g8592.t1_1	8.58
Allatotropin_Tnyl_g07449_i1	g8620.t2_1	6.8
Allatotropin_Tnyl_g07449_i1	g8663.t1_1	11.9
Allatotropin_Tnyl_g07449_i1	g8723.t1_1	2.78
Allatotropin_Tnyl_g07449_i1	g8786.t2_1	3.94
Allatotropin_Tnyl_g07449_i1	g8794.t1_1	16.33
Allatotropin_Tnyl_g07449_i1	g8809.t1_1	7.39
Allatotropin_Tnyl_g07449_i1	g8868.t2_1	10.16
Allatotropin_Tnyl_g07449_i1	g8937.t6_1	10.2
Allatotropin_Tnyl_g07449_i1	g8962.t2_1	14.29
Allatotropin_Tnyl_g07449_i1	g8998.t1_1	6.23
Allatotropin_Tnyl_g07449_i1	g902.t1_1	3.24
Allatotropin_Tnyl_g07449_i1	g902.t2_1	3.25
Allatotropin_Tnyl_g07449_i1	g9037.t1_1	11.73
Allatotropin_Tnyl_g07449_i1	g9038.t1_1	11.11
Allatotropin_Tnyl_g07449_i1	g9039.t1_1	8.59
Allatotropin_Tnyl_g07449_i1	g9046.t1_1	16.87
Allatotropin_Tnyl_g07449_i1	g9047.t1_1	16.17
Allatotropin_Tnyl_g07449_i1	g9049.t1_1	4.18
Allatotropin_Tnyl_g07449_i1	g905.t1_1	7.76
Allatotropin_Tnyl_g07449_i1	g905.t2_1	4.87
Allatotropin_Tnyl_g07449_i1	g9085.t1_1	10.74
Allatotropin_Tnyl_g07449_i1	g908.t1_1	2.49
Allatotropin_Tnyl_g07449_i1	g9095.t1_1	9.4
Allatotropin_Tnyl_g07449_i1	g917.t2_1	11.89
Allatotropin_Tnyl_g07449_i1	g9184.t1_1	6.99
Allatotropin_Tnyl_g07449_i1	g9209.t1_1	12.14
Allatotropin_Tnyl_g07449_i1	g9301.t1_1	7.97
Allatotropin_Tnyl_g07449_i1	g9349.t1_1	10.64
Allatotropin_Tnyl_g07449_i1	g9386.t1_1	5.27
Allatotropin_Tnyl_g07449_i1	g9401.t1_1	4.77
Allatotropin_Tnyl_g07449_i1	g9418.t1_1	10.39
Allatotropin_Tnyl_g07449_i1	g9419.t1_1	9.14
Allatotropin_Tnyl_g07449_i1	g9422.t1_1	11.25
Allatotropin_Tnyl_g07449_i1	g9430.t1_1	7.83
Allatotropin_Tnyl_g07449_i1	g9565.t2_1	5.38
Allatotropin_Tnyl_g07449_i1	g9576.t1_1	19.77
Allatotropin_Tnyl_g07449_i1	g9576.t2_1	17.05
Allatotropin_Tnyl_g07449_i1	g9581.t1_1	14.65
Allatotropin_Tnyl_g07449_i1	g9620.t1_1	3.56
Allatotropin_Tnyl_g07449_i1	g9642.t1_1	4.76
Allatotropin_Tnyl_g07449_i1	g9647.t1_1	3.6
Allatotropin_Tnyl_g07449_i1	g9657.t1_1	12.15
Allatotropin_Tnyl_g07449_i1	g9787.t1_1	11.43
Allatotropin_Tnyl_g07449_i1	g9837.t1_1	18.79
Allatotropin_Tnyl_g07449_i1	g9838.t1_1	13.23
Allatotropin_Tnyl_g07449_i1	g9938.t1_1	15.22
Allatotropin_Tnyl_g07449_i1	g9938.t2_1	13.04
Allatotropin_Tnyl_g07449_i1	g9947.t1_1	6.67
Allatotropin_Tnyl_g07449_i1	g995.t2_1	8.41
Allatotropin_Tnyl_g07449_i1	Inotocin_Tnyl_g15481_i1	14.37
Allatotropin_Tnyl_g07449_i1	Insulin-like_Tnyl_g18787_i1	13.59
Allatotropin_Tnyl_g07449_i1	Ion_transport_peptide_Tnyl_g00743_i1	11.39
Allatotropin_Tnyl_g07449_i1	Myosuppressin_Tnyl_g15088_i1	16.67
Allatotropin_Tnyl_g07449_i1	Neuroparsin_Tnyl_g15175_i1	10.34
Allatotropin_Tnyl_g07449_i1	Neuropeptide_F_Tnyl_g05218_i1	16.78
Allatotropin_Tnyl_g07449_i1	Neuropeptide-like_peptide-1_Tnyl_g16190_i1	6.27
Allatotropin_Tnyl_g07449_i1	Orcokinin_Tnyl_g17904_i1	10.75
Allatotropin_Tnyl_g07449_i1	Pigment_dispersing_factor_Tnyl_g09653_i1	15.22
Allatotropin_Tnyl_g07449_i1	PK1-R_Tnyl_g04772_i1	6.36
Allatotropin_Tnyl_g07449_i1	PK1-R_Tnyl_g18763_i2	6.52
Allatotropin_Tnyl_g07449_i1	PTTH_Tnyl_g17905_i1	14.29
Allatotropin_Tnyl_g07449_i1	Pyrokinin_Tnyl_g06890_i1	12.11
Allatotropin_Tnyl_g07449_i1	Short_neuropeptide_F_Tnyl_g16615_i1	15.22
Allatotropin_Tnyl_g07449_i1	SIFamide_Tnyl_g00355_i1	17.65
Allatotropin_Tnyl_g07449_i1	Sulfakinin_Tnyl_g14626_i1	16.9
Allatotropin_Tnyl_g07449_i1	Tachykinin_Tnyl_g15531_i2	9.18
Allatotropin_Tnyl_g07449_i1	Tnyl_g00039_i1	7.95
Allatotropin_Tnyl_g07449_i1	Tnyl_g01447_i1	7.34
Allatotropin_Tnyl_g07449_i1	Tnyl_g01515_i2	5.98
Allatotropin_Tnyl_g07449_i1	Tnyl_g02039_i1	6.37
Allatotropin_Tnyl_g07449_i1	Tnyl_g02163_i1	7.26
Allatotropin_Tnyl_g07449_i1	Tnyl_g02164_i1	7.32
Allatotropin_Tnyl_g07449_i1	Tnyl_g04729_i1	10.89
Allatotropin_Tnyl_g07449_i1	Tnyl_g05222_i1	13.17
Allatotropin_Tnyl_g07449_i1	Tnyl_g05995_i1	5.74
Allatotropin_Tnyl_g07449_i1	Tnyl_g06239_i1	8.14
Allatotropin_Tnyl_g07449_i1	Tnyl_g07323_i1	7.42
Allatotropin_Tnyl_g07449_i1	Tnyl_g07778_i1	7.14
Allatotropin_Tnyl_g07449_i1	Tnyl_g09851_i1	5.4
Allatotropin_Tnyl_g07449_i1	Tnyl_g10351_i1	9.27
Allatotropin_Tnyl_g07449_i1	Tnyl_g10942_i1	9.07
Allatotropin_Tnyl_g07449_i1	Tnyl_g13791_i1	7.76
Allatotropin_Tnyl_g07449_i1	Tnyl_g15327_i1	8.82
Allatotropin_Tnyl_g07449_i1	Tnyl_g16971_i1	15.46
Allatotropin_Tnyl_g07449_i1	Tnyl_g18407_i1	9.4
Allatotropin_Tnyl_g07449_i1	Tnyl_g18426_i1	8.65
Allatotropin_Tnyl_g07449_i1	Trissin_Tnyl_g10337_i1	10.49
Bursicon_Tnyl_g19021_i2	Adipokinetic_hormone_receptor_Tnyl_g01515_i1	8.71
Bursicon_Tnyl_g19021_i2	Adipokinetic_hormone_Tnyl_g15323_i1	13.07
Bursicon_Tnyl_g19021_i2	Allatostatin-A_Tnyl_g18773_i1	13.55
Bursicon_Tnyl_g19021_i2	Allatotropin_Tnyl_g07449_i1	15.08
Bursicon_Tnyl_g19021_i2	Bursicon_Tnyl_g19021_i2	100
Bursicon_Tnyl_g19021_i2	Bursicon_Tnyl_g19022_i1	16.84
Bursicon_Tnyl_g19021_i2	CCHamide-1_Tnyl_g02653_i1	10.13
Bursicon_Tnyl_g19021_i2	CCHamide-2_Tnyl_g06062_i1	6.28
Bursicon_Tnyl_g19021_i2	CNMamide_Tnyl_g07079_i1	11.65
Bursicon_Tnyl_g19021_i2	Corazonin_Tnyl_g08467_i1	15.97
Bursicon_Tnyl_g19021_i2	DAR2_Tnyl_g13234_i1	10.7
Bursicon_Tnyl_g19021_i2	Diuretic_hormone_class1_CRF-like_Tnyl_g00653_i1	16.89
Bursicon_Tnyl_g19021_i2	Diuretic_hormone_class2_Tnyl_g02858_i1	13.69
Bursicon_Tnyl_g19021_i2	Ecdysis_triggering_hormone_Tnyl_g00356_i1	14.29
Bursicon_Tnyl_g19021_i2	Eclosion_hormone_Tnyl_g16492_i1	13.33
Bursicon_Tnyl_g19021_i2	Elevenin_Tnyl_g12901_i1	5.85
Bursicon_Tnyl_g19021_i2	Elevenin_Tnyl_g18957_i1	6.78
Bursicon_Tnyl_g19021_i2	FMRFamide_Tnyl_g18194_i1	8.96
Bursicon_Tnyl_g19021_i2	g10006.t1_1	7.57
Bursicon_Tnyl_g19021_i2	g10110.t1_1	13.79
Bursicon_Tnyl_g19021_i2	g10162.t1_1	12.68
Bursicon_Tnyl_g19021_i2	g10200.t1_1	15.15
Bursicon_Tnyl_g19021_i2	g10216.t1_1	14.68
Bursicon_Tnyl_g19021_i2	g10220.t1_1	16.22
Bursicon_Tnyl_g19021_i2	g10226.t1_1	13.3
Bursicon_Tnyl_g19021_i2	g10238.t1_1	7.23
Bursicon_Tnyl_g19021_i2	g10261.t1_1	8.3
Bursicon_Tnyl_g19021_i2	g10264.t1_1	14.48
Bursicon_Tnyl_g19021_i2	g10275.t1_1	14.97
Bursicon_Tnyl_g19021_i2	g10358.t2_1	15.2
Bursicon_Tnyl_g19021_i2	g10366.t1_1	10.3
Bursicon_Tnyl_g19021_i2	g10389.t1_1	14.81
Bursicon_Tnyl_g19021_i2	g10401.t1_1	10.15
Bursicon_Tnyl_g19021_i2	g10474.t1_1	17.99
Bursicon_Tnyl_g19021_i2	g10476.t1_1	19
Bursicon_Tnyl_g19021_i2	g10556.t1_1	12.79
Bursicon_Tnyl_g19021_i2	g10560.t1_1	6.98
Bursicon_Tnyl_g19021_i2	g10567.t1_1	10.89
Bursicon_Tnyl_g19021_i2	g10667.t1_1	14.94
Bursicon_Tnyl_g19021_i2	g1075.t1_1	10.37
Bursicon_Tnyl_g19021_i2	g1075.t2_1	9.85
Bursicon_Tnyl_g19021_i2	g10766.t2_1	10
Bursicon_Tnyl_g19021_i2	g10879.t1_1	14.75
Bursicon_Tnyl_g19021_i2	g10885.t1_1	16.5
Bursicon_Tnyl_g19021_i2	g108.t1_1	12.84
Bursicon_Tnyl_g19021_i2	g10905.t1_1	15.15
Bursicon_Tnyl_g19021_i2	g10938.t1_1	13.44
Bursicon_Tnyl_g19021_i2	g10940.t1_1	8.2
Bursicon_Tnyl_g19021_i2	g10943.t1_1	14.29
Bursicon_Tnyl_g19021_i2	g1102.t1_1	5.3
Bursicon_Tnyl_g19021_i2	g11030.t1_1	15.47
Bursicon_Tnyl_g19021_i2	g11059.t1_1	14.83
Bursicon_Tnyl_g19021_i2	g11075.t3_1	9.27
Bursicon_Tnyl_g19021_i2	g11187.t1_1	14.59
Bursicon_Tnyl_g19021_i2	g11207.t1_1	14.21
Bursicon_Tnyl_g19021_i2	g11312.t1_1	13.74
Bursicon_Tnyl_g19021_i2	g11318.t1_1	14.97
Bursicon_Tnyl_g19021_i2	g11332.t1_1	17.86
Bursicon_Tnyl_g19021_i2	g11375.t1_1	17.1
Bursicon_Tnyl_g19021_i2	g11385.t1_1	14.85
Bursicon_Tnyl_g19021_i2	g11503.t1_1	13.89
Bursicon_Tnyl_g19021_i2	g11518.t1_1	15.24
Bursicon_Tnyl_g19021_i2	g11547.t2_1	11.11
Bursicon_Tnyl_g19021_i2	g11559.t1_1	11.45
Bursicon_Tnyl_g19021_i2	g11580.t1_1	18.28
Bursicon_Tnyl_g19021_i2	g11761.t1_1	16.15
Bursicon_Tnyl_g19021_i2	g11807.t1_1	13.13
Bursicon_Tnyl_g19021_i2	g1185.t1_1	10.67
Bursicon_Tnyl_g19021_i2	g1187.t4_1	9.16
Bursicon_Tnyl_g19021_i2	g11891.t3_1	7.95
Bursicon_Tnyl_g19021_i2	g11916.t1_1	16.74
Bursicon_Tnyl_g19021_i2	g11926.t1_1	14.06
Bursicon_Tnyl_g19021_i2	g11979.t1_1	15.14
Bursicon_Tnyl_g19021_i2	g11999.t1_1	11.22
Bursicon_Tnyl_g19021_i2	g12010.t3_1	14.66
Bursicon_Tnyl_g19021_i2	g12045.t1_1	3.48
Bursicon_Tnyl_g19021_i2	g12068.t2_1	8.21
Bursicon_Tnyl_g19021_i2	g12081.t2_1	13.15
Bursicon_Tnyl_g19021_i2	g1212.t2_1	4.31
Bursicon_Tnyl_g19021_i2	g12173.t2_1	13.21
Bursicon_Tnyl_g19021_i2	g12196.t1_1	18.3
Bursicon_Tnyl_g19021_i2	g121.t1_1	7.32
Bursicon_Tnyl_g19021_i2	g12202.t2_1	12.99
Bursicon_Tnyl_g19021_i2	g12307.t1_1	14.62
Bursicon_Tnyl_g19021_i2	g12392.t1_1	15.08
Bursicon_Tnyl_g19021_i2	g12423.t1_1	15.7
Bursicon_Tnyl_g19021_i2	g1242.t1_1	8.47
Bursicon_Tnyl_g19021_i2	g12488.t1_1	6.99
Bursicon_Tnyl_g19021_i2	g12495.t1_1	14.51
Bursicon_Tnyl_g19021_i2	g12532.t1_1	14.21
Bursicon_Tnyl_g19021_i2	g12559.t1_1	17.47
Bursicon_Tnyl_g19021_i2	g12559.t3_1	12.75
Bursicon_Tnyl_g19021_i2	g12584.t1_1	9.43
Bursicon_Tnyl_g19021_i2	g12591.t2_1	13.87
Bursicon_Tnyl_g19021_i2	g12606.t1_1	12.41
Bursicon_Tnyl_g19021_i2	g12671.t2_1	16.67
Bursicon_Tnyl_g19021_i2	g12691.t1_1	17.57
Bursicon_Tnyl_g19021_i2	g12704.t1_1	15.76
Bursicon_Tnyl_g19021_i2	g12759.t1_1	13.47
Bursicon_Tnyl_g19021_i2	g12846.t1_1	17.39
Bursicon_Tnyl_g19021_i2	g12888.t1_1	15.28
Bursicon_Tnyl_g19021_i2	g12917.t1_1	15.09
Bursicon_Tnyl_g19021_i2	g12953.t1_1	16.49
Bursicon_Tnyl_g19021_i2	g12965.t1_1	15.44
Bursicon_Tnyl_g19021_i2	g1329.t2_1	10.24
Bursicon_Tnyl_g19021_i2	g1371.t1_1	12.59
Bursicon_Tnyl_g19021_i2	g1380.t1_1	8.67
Bursicon_Tnyl_g19021_i2	g143.t1_1	5.51
Bursicon_Tnyl_g19021_i2	g1491.t1_1	9.2
Bursicon_Tnyl_g19021_i2	g14.t1_1	7.3
Bursicon_Tnyl_g19021_i2	g1533.t1_1	11.11
Bursicon_Tnyl_g19021_i2	g160.t1_1	8.05
Bursicon_Tnyl_g19021_i2	g1726.t1_1	10.41
Bursicon_Tnyl_g19021_i2	g175.t2_1	3.95
Bursicon_Tnyl_g19021_i2	g1786.t1_1	8.62
Bursicon_Tnyl_g19021_i2	g1861.t1_1	8.45
Bursicon_Tnyl_g19021_i2	g1905.t1_1	11.76
Bursicon_Tnyl_g19021_i2	g190.t1_1	6.73
Bursicon_Tnyl_g19021_i2	g1914.t1_1	8.54
Bursicon_Tnyl_g19021_i2	g2012.t2_1	9.06
Bursicon_Tnyl_g19021_i2	g2018.t2_1	6.64
Bursicon_Tnyl_g19021_i2	g201.t1_1	8.62
Bursicon_Tnyl_g19021_i2	g2044.t1_1	4.52
Bursicon_Tnyl_g19021_i2	g205.t1_1	3.9
Bursicon_Tnyl_g19021_i2	g2067.t1_1	15.54
Bursicon_Tnyl_g19021_i2	g2283.t2_1	3.14
Bursicon_Tnyl_g19021_i2	g2284.t1_1	9.13
Bursicon_Tnyl_g19021_i2	g2422.t1_1	10.73
Bursicon_Tnyl_g19021_i2	g2422.t2_1	10.1
Bursicon_Tnyl_g19021_i2	g2468.t1_1	18.71
Bursicon_Tnyl_g19021_i2	g2490.t1_1	8.91
Bursicon_Tnyl_g19021_i2	g2507.t1_1	7.32
Bursicon_Tnyl_g19021_i2	g2515.t1_1	16.33
Bursicon_Tnyl_g19021_i2	g2528.t1_1	11.04
Bursicon_Tnyl_g19021_i2	g2533.t1_1	4.08
Bursicon_Tnyl_g19021_i2	g2534.t1_1	15.43
Bursicon_Tnyl_g19021_i2	g2619.t1_1	6.19
Bursicon_Tnyl_g19021_i2	g2671.t1_1	11.46
Bursicon_Tnyl_g19021_i2	g2711.t1_1	6.78
Bursicon_Tnyl_g19021_i2	g2766.t1_1	4.96
Bursicon_Tnyl_g19021_i2	g2781.t1_1	8.84
Bursicon_Tnyl_g19021_i2	g279.t2_1	14.19
Bursicon_Tnyl_g19021_i2	g2935.t1_1	5.44
Bursicon_Tnyl_g19021_i2	g2996.t1_1	13.04
Bursicon_Tnyl_g19021_i2	g3020.t3_1	7.66
Bursicon_Tnyl_g19021_i2	g3099.t1_1	10.7
Bursicon_Tnyl_g19021_i2	g319.t2_1	6.6
Bursicon_Tnyl_g19021_i2	g31.t1_1	8.72
Bursicon_Tnyl_g19021_i2	g3289.t1_1	18.02
Bursicon_Tnyl_g19021_i2	g3296.t1_1	10.69
Bursicon_Tnyl_g19021_i2	g3340.t1_1	6.55
Bursicon_Tnyl_g19021_i2	g3341.t1_1	9.65
Bursicon_Tnyl_g19021_i2	g3359.t1_1	13.5
Bursicon_Tnyl_g19021_i2	g3394.t1_1	12.78
Bursicon_Tnyl_g19021_i2	g3397.t1_1	10.98
Bursicon_Tnyl_g19021_i2	g339.t1_1	5.6
Bursicon_Tnyl_g19021_i2	g3466.t1_1	9.79
Bursicon_Tnyl_g19021_i2	g3477.t2_1	6.24
Bursicon_Tnyl_g19021_i2	g3501.t2_1	4.88
Bursicon_Tnyl_g19021_i2	g351.t1_1	7.39
Bursicon_Tnyl_g19021_i2	g357.t2_1	9.96
Bursicon_Tnyl_g19021_i2	g35.t1_1	10.14
Bursicon_Tnyl_g19021_i2	g3610.t1_1	15.88
Bursicon_Tnyl_g19021_i2	g3611.t1_1	2.54
Bursicon_Tnyl_g19021_i2	g3637.t1_1	14.36
Bursicon_Tnyl_g19021_i2	g3638.t1_1	14.79
Bursicon_Tnyl_g19021_i2	g3639.t1_1	6.74
Bursicon_Tnyl_g19021_i2	g3702.t1_1	6.93
Bursicon_Tnyl_g19021_i2	g3723.t1_1	8.65
Bursicon_Tnyl_g19021_i2	g3736.t1_1	13.28
Bursicon_Tnyl_g19021_i2	g3736.t2_1	3.96
Bursicon_Tnyl_g19021_i2	g3893.t1_1	14.78
Bursicon_Tnyl_g19021_i2	g3918.t1_1	15.52
Bursicon_Tnyl_g19021_i2	g3963.t1_1	7.69
Bursicon_Tnyl_g19021_i2	g3994.t2_1	6.54
Bursicon_Tnyl_g19021_i2	g4027.t7_1	1.81
Bursicon_Tnyl_g19021_i2	g404.t2_1	5.59
Bursicon_Tnyl_g19021_i2	g4072.t1_1	12.93
Bursicon_Tnyl_g19021_i2	g4144.t2_1	6.79
Bursicon_Tnyl_g19021_i2	g430.t1_1	13.62
Bursicon_Tnyl_g19021_i2	g4401.t3_1	7.34
Bursicon_Tnyl_g19021_i2	g4402.t1_1	12.26
Bursicon_Tnyl_g19021_i2	g4402.t2_1	7.2
Bursicon_Tnyl_g19021_i2	g4426.t1_1	15.45
Bursicon_Tnyl_g19021_i2	g4462.t1_1	3.97
Bursicon_Tnyl_g19021_i2	g4486.t1_1	13.36
Bursicon_Tnyl_g19021_i2	g4486.t2_1	11.9
Bursicon_Tnyl_g19021_i2	g4522.t1_1	7.78
Bursicon_Tnyl_g19021_i2	g4523.t1_1	14.49
Bursicon_Tnyl_g19021_i2	g4549.t2_1	5.26
Bursicon_Tnyl_g19021_i2	g4600.t1_1	6.51
Bursicon_Tnyl_g19021_i2	g4600.t2_1	6.34
Bursicon_Tnyl_g19021_i2	g4621.t1_1	7.83
Bursicon_Tnyl_g19021_i2	g4622.t1_1	9.38
Bursicon_Tnyl_g19021_i2	g4645.t1_1	4.48
Bursicon_Tnyl_g19021_i2	g4777.t2_1	4.11
Bursicon_Tnyl_g19021_i2	g4783.t1_1	13.31
Bursicon_Tnyl_g19021_i2	g4904.t1_1	7.34
Bursicon_Tnyl_g19021_i2	g4923.t1_1	9.52
Bursicon_Tnyl_g19021_i2	g4964.t2_1	7.12
Bursicon_Tnyl_g19021_i2	g496.t1_1	7.15
Bursicon_Tnyl_g19021_i2	g5036.t1_1	12.86
Bursicon_Tnyl_g19021_i2	g5103.t1_1	6.32
Bursicon_Tnyl_g19021_i2	g5139.t1_1	5.06
Bursicon_Tnyl_g19021_i2	g5140.t1_1	6.5
Bursicon_Tnyl_g19021_i2	g514.t1_1	9.44
Bursicon_Tnyl_g19021_i2	g514.t2_1	9.07
Bursicon_Tnyl_g19021_i2	g5179.t1_1	16.67
Bursicon_Tnyl_g19021_i2	g521.t2_1	12.2
Bursicon_Tnyl_g19021_i2	g5245.t1_1	11.58
Bursicon_Tnyl_g19021_i2	g5256.t1_1	5.5
Bursicon_Tnyl_g19021_i2	g5256.t2_1	5.92
Bursicon_Tnyl_g19021_i2	g5260.t1_1	5.5
Bursicon_Tnyl_g19021_i2	g5265.t1_1	8.78
Bursicon_Tnyl_g19021_i2	g5293.t1_1	8.38
Bursicon_Tnyl_g19021_i2	g5341.t2_1	4.26
Bursicon_Tnyl_g19021_i2	g5471.t1_1	9.04
Bursicon_Tnyl_g19021_i2	g5516.t1_1	14.35
Bursicon_Tnyl_g19021_i2	g5548.t1_1	8.81
Bursicon_Tnyl_g19021_i2	g5599.t1_1	15.25
Bursicon_Tnyl_g19021_i2	g5713.t2_1	15.1
Bursicon_Tnyl_g19021_i2	g5718.t4_1	10.41
Bursicon_Tnyl_g19021_i2	g5813.t1_1	11.84
Bursicon_Tnyl_g19021_i2	g5833.t1_1	10.81
Bursicon_Tnyl_g19021_i2	g5836.t1_1	8.43
Bursicon_Tnyl_g19021_i2	g5860.t1_1	9.15
Bursicon_Tnyl_g19021_i2	g6018.t2_1	13.91
Bursicon_Tnyl_g19021_i2	g6046.t1_1	10.94
Bursicon_Tnyl_g19021_i2	g6083.t1_1	11.05
Bursicon_Tnyl_g19021_i2	g6110.t2_1	3
Bursicon_Tnyl_g19021_i2	g6292.t1_1	3.14
Bursicon_Tnyl_g19021_i2	g6369.t1_1	6.21
Bursicon_Tnyl_g19021_i2	g6371.t2_1	12.27
Bursicon_Tnyl_g19021_i2	g6552.t1_1	8.93
Bursicon_Tnyl_g19021_i2	g6553.t1_1	10.8
Bursicon_Tnyl_g19021_i2	g6611.t1_1	15.43
Bursicon_Tnyl_g19021_i2	g6641.t1_1	3.45
Bursicon_Tnyl_g19021_i2	g6647.t1_1	10.29
Bursicon_Tnyl_g19021_i2	g6650.t1_1	10
Bursicon_Tnyl_g19021_i2	g6660.t2_1	7.73
Bursicon_Tnyl_g19021_i2	g6678.t1_1	7.41
Bursicon_Tnyl_g19021_i2	g6684.t1_1	7.92
Bursicon_Tnyl_g19021_i2	g6685.t1_1	16.51
Bursicon_Tnyl_g19021_i2	g6689.t1_1	3.5
Bursicon_Tnyl_g19021_i2	g6709.t5_1	4.87
Bursicon_Tnyl_g19021_i2	g676.t2_1	8.61
Bursicon_Tnyl_g19021_i2	g6827.t1_1	7.73
Bursicon_Tnyl_g19021_i2	g6827.t2_1	8.35
Bursicon_Tnyl_g19021_i2	g6837.t2_1	16.13
Bursicon_Tnyl_g19021_i2	g6910.t1_1	12.16
Bursicon_Tnyl_g19021_i2	g6932.t2_1	5.74
Bursicon_Tnyl_g19021_i2	g6932.t3_1	8
Bursicon_Tnyl_g19021_i2	g6979.t1_1	9.66
Bursicon_Tnyl_g19021_i2	g7022.t1_1	4.75
Bursicon_Tnyl_g19021_i2	g7068.t1_1	6.03
Bursicon_Tnyl_g19021_i2	g7093.t1_1	14.77
Bursicon_Tnyl_g19021_i2	g7094.t1_1	12.02
Bursicon_Tnyl_g19021_i2	g7122.t4_1	11.97
Bursicon_Tnyl_g19021_i2	g7176.t1_1	14.63
Bursicon_Tnyl_g19021_i2	g7177.t1_1	12.13
Bursicon_Tnyl_g19021_i2	g7189.t3_1	6.06
Bursicon_Tnyl_g19021_i2	g7225.t2_1	13.46
Bursicon_Tnyl_g19021_i2	g7225.t3_1	13.33
Bursicon_Tnyl_g19021_i2	g7265.t1_1	4.38
Bursicon_Tnyl_g19021_i2	g7281.t1_1	2.18
Bursicon_Tnyl_g19021_i2	g7283.t1_1	3.72
Bursicon_Tnyl_g19021_i2	g7300.t1_1	4.68
Bursicon_Tnyl_g19021_i2	g7315.t1_1	5.67
Bursicon_Tnyl_g19021_i2	g7317.t1_1	4.09
Bursicon_Tnyl_g19021_i2	g7319.t1_1	4.3
Bursicon_Tnyl_g19021_i2	g7333.t1_1	12.26
Bursicon_Tnyl_g19021_i2	g7359.t1_1	13.26
Bursicon_Tnyl_g19021_i2	g7365.t2_1	9.81
Bursicon_Tnyl_g19021_i2	g7441.t1_1	13.64
Bursicon_Tnyl_g19021_i2	g7499.t1_1	5.78
Bursicon_Tnyl_g19021_i2	g7512.t1_1	5.82
Bursicon_Tnyl_g19021_i2	g751.t1_1	9.88
Bursicon_Tnyl_g19021_i2	g752.t2_1	7.21
Bursicon_Tnyl_g19021_i2	g7547.t1_1	14.22
Bursicon_Tnyl_g19021_i2	g7553.t2_1	11.31
Bursicon_Tnyl_g19021_i2	g7579.t1_1	18.35
Bursicon_Tnyl_g19021_i2	g7659.t1_1	12.88
Bursicon_Tnyl_g19021_i2	g7677.t1_1	1.67
Bursicon_Tnyl_g19021_i2	g7683.t2_1	18.01
Bursicon_Tnyl_g19021_i2	g7704.t1_1	8.57
Bursicon_Tnyl_g19021_i2	g7720.t2_1	17.79
Bursicon_Tnyl_g19021_i2	g7772.t1_1	12.32
Bursicon_Tnyl_g19021_i2	g7778.t1_1	12.9
Bursicon_Tnyl_g19021_i2	g777.t2_1	12.45
Bursicon_Tnyl_g19021_i2	g7780.t1_1	12.54
Bursicon_Tnyl_g19021_i2	g7783.t2_1	11.34
Bursicon_Tnyl_g19021_i2	g7784.t1_1	11.66
Bursicon_Tnyl_g19021_i2	g7850.t1_1	7.09
Bursicon_Tnyl_g19021_i2	g7881.t2_1	9.94
Bursicon_Tnyl_g19021_i2	g7930.t3_1	10.51
Bursicon_Tnyl_g19021_i2	g7978.t1_1	7.23
Bursicon_Tnyl_g19021_i2	g8042.t1_1	6.88
Bursicon_Tnyl_g19021_i2	g8057.t1_1	5.18
Bursicon_Tnyl_g19021_i2	g8094.t2_1	6.74
Bursicon_Tnyl_g19021_i2	g8105.t2_1	5.92
Bursicon_Tnyl_g19021_i2	g8106.t1_1	11.62
Bursicon_Tnyl_g19021_i2	g8132.t2_1	8.93
Bursicon_Tnyl_g19021_i2	g8176.t1_1	8.11
Bursicon_Tnyl_g19021_i2	g8220.t1_1	10.84
Bursicon_Tnyl_g19021_i2	g8275.t1_1	11.96
Bursicon_Tnyl_g19021_i2	g8329.t3_1	6.85
Bursicon_Tnyl_g19021_i2	g8329.t4_1	6.92
Bursicon_Tnyl_g19021_i2	g8477.t2_1	4.92
Bursicon_Tnyl_g19021_i2	g848.t1_1	15.81
Bursicon_Tnyl_g19021_i2	g8492.t1_1	6.69
Bursicon_Tnyl_g19021_i2	g8592.t1_1	17.37
Bursicon_Tnyl_g19021_i2	g8620.t2_1	9.49
Bursicon_Tnyl_g19021_i2	g8663.t1_1	10.49
Bursicon_Tnyl_g19021_i2	g8723.t1_1	3.01
Bursicon_Tnyl_g19021_i2	g8786.t2_1	3.08
Bursicon_Tnyl_g19021_i2	g8794.t1_1	7.85
Bursicon_Tnyl_g19021_i2	g8809.t1_1	7.81
Bursicon_Tnyl_g19021_i2	g8868.t2_1	5.21
Bursicon_Tnyl_g19021_i2	g8937.t6_1	12.45
Bursicon_Tnyl_g19021_i2	g8962.t2_1	11.63
Bursicon_Tnyl_g19021_i2	g8998.t1_1	6.68
Bursicon_Tnyl_g19021_i2	g902.t1_1	4.15
Bursicon_Tnyl_g19021_i2	g902.t2_1	4.17
Bursicon_Tnyl_g19021_i2	g9037.t1_1	12.12
Bursicon_Tnyl_g19021_i2	g9038.t1_1	12.57
Bursicon_Tnyl_g19021_i2	g9039.t1_1	11.19
Bursicon_Tnyl_g19021_i2	g9046.t1_1	14.75
Bursicon_Tnyl_g19021_i2	g9047.t1_1	13.81
Bursicon_Tnyl_g19021_i2	g9049.t1_1	4.89
Bursicon_Tnyl_g19021_i2	g905.t1_1	8.07
Bursicon_Tnyl_g19021_i2	g905.t2_1	7.68
Bursicon_Tnyl_g19021_i2	g9085.t1_1	7.12
Bursicon_Tnyl_g19021_i2	g908.t1_1	2.63
Bursicon_Tnyl_g19021_i2	g9095.t1_1	12.72
Bursicon_Tnyl_g19021_i2	g917.t2_1	13.41
Bursicon_Tnyl_g19021_i2	g9184.t1_1	12.41
Bursicon_Tnyl_g19021_i2	g9209.t1_1	12.5
Bursicon_Tnyl_g19021_i2	g9301.t1_1	14.9
Bursicon_Tnyl_g19021_i2	g9349.t1_1	13.68
Bursicon_Tnyl_g19021_i2	g9386.t1_1	5.83
Bursicon_Tnyl_g19021_i2	g9401.t1_1	4.46
Bursicon_Tnyl_g19021_i2	g9418.t1_1	9.95
Bursicon_Tnyl_g19021_i2	g9419.t1_1	9.97
Bursicon_Tnyl_g19021_i2	g9422.t1_1	12.86
Bursicon_Tnyl_g19021_i2	g9430.t1_1	4.78
Bursicon_Tnyl_g19021_i2	g9565.t2_1	4.94
Bursicon_Tnyl_g19021_i2	g9576.t1_1	12.12
Bursicon_Tnyl_g19021_i2	g9576.t2_1	12.8
Bursicon_Tnyl_g19021_i2	g9581.t1_1	7.79
Bursicon_Tnyl_g19021_i2	g9620.t1_1	4.35
Bursicon_Tnyl_g19021_i2	g9642.t1_1	4.4
Bursicon_Tnyl_g19021_i2	g9647.t1_1	4.58
Bursicon_Tnyl_g19021_i2	g9657.t1_1	15.58
Bursicon_Tnyl_g19021_i2	g9787.t1_1	14.29
Bursicon_Tnyl_g19021_i2	g9837.t1_1	14.29
Bursicon_Tnyl_g19021_i2	g9838.t1_1	14.44
Bursicon_Tnyl_g19021_i2	g9938.t1_1	15.91
Bursicon_Tnyl_g19021_i2	g9938.t2_1	15.64
Bursicon_Tnyl_g19021_i2	g9947.t1_1	13.44
Bursicon_Tnyl_g19021_i2	g995.t2_1	15.57
Bursicon_Tnyl_g19021_i2	Inotocin_Tnyl_g15481_i1	16.67
Bursicon_Tnyl_g19021_i2	Insulin-like_Tnyl_g18787_i1	15.33
Bursicon_Tnyl_g19021_i2	Ion_transport_peptide_Tnyl_g00743_i1	18.18
Bursicon_Tnyl_g19021_i2	Myosuppressin_Tnyl_g15088_i1	12.42
Bursicon_Tnyl_g19021_i2	Neuroparsin_Tnyl_g15175_i1	6.25
Bursicon_Tnyl_g19021_i2	Neuropeptide_F_Tnyl_g05218_i1	12.35
Bursicon_Tnyl_g19021_i2	Neuropeptide-like_peptide-1_Tnyl_g16190_i1	6.44
Bursicon_Tnyl_g19021_i2	Orcokinin_Tnyl_g17904_i1	9.64
Bursicon_Tnyl_g19021_i2	Pigment_dispersing_factor_Tnyl_g09653_i1	12.68
Bursicon_Tnyl_g19021_i2	PK1-R_Tnyl_g04772_i1	7.87
Bursicon_Tnyl_g19021_i2	PK1-R_Tnyl_g18763_i2	9.15
Bursicon_Tnyl_g19021_i2	PTTH_Tnyl_g17905_i1	16.14
Bursicon_Tnyl_g19021_i2	Pyrokinin_Tnyl_g06890_i1	16.83
Bursicon_Tnyl_g19021_i2	Short_neuropeptide_F_Tnyl_g16615_i1	14.97
Bursicon_Tnyl_g19021_i2	SIFamide_Tnyl_g00355_i1	8.72
Bursicon_Tnyl_g19021_i2	Sulfakinin_Tnyl_g14626_i1	10.64
Bursicon_Tnyl_g19021_i2	Tachykinin_Tnyl_g15531_i2	8.92
Bursicon_Tnyl_g19021_i2	Tnyl_g00039_i1	11.97
Bursicon_Tnyl_g19021_i2	Tnyl_g01447_i1	7.44
Bursicon_Tnyl_g19021_i2	Tnyl_g01515_i2	9.04
Bursicon_Tnyl_g19021_i2	Tnyl_g02039_i1	5.57
Bursicon_Tnyl_g19021_i2	Tnyl_g02163_i1	8.18
Bursicon_Tnyl_g19021_i2	Tnyl_g02164_i1	6.65
Bursicon_Tnyl_g19021_i2	Tnyl_g04729_i1	10.7
Bursicon_Tnyl_g19021_i2	Tnyl_g05222_i1	12.13
Bursicon_Tnyl_g19021_i2	Tnyl_g05995_i1	11.99
Bursicon_Tnyl_g19021_i2	Tnyl_g06239_i1	10.41
Bursicon_Tnyl_g19021_i2	Tnyl_g07323_i1	8.47
Bursicon_Tnyl_g19021_i2	Tnyl_g07778_i1	7.47
Bursicon_Tnyl_g19021_i2	Tnyl_g09851_i1	7.58
Bursicon_Tnyl_g19021_i2	Tnyl_g10351_i1	7.23
Bursicon_Tnyl_g19021_i2	Tnyl_g10942_i1	8.65
Bursicon_Tnyl_g19021_i2	Tnyl_g13791_i1	8.3
Bursicon_Tnyl_g19021_i2	Tnyl_g15327_i1	9.21
Bursicon_Tnyl_g19021_i2	Tnyl_g16971_i1	16.36
Bursicon_Tnyl_g19021_i2	Tnyl_g18407_i1	10.02
Bursicon_Tnyl_g19021_i2	Tnyl_g18426_i1	12.17
Bursicon_Tnyl_g19021_i2	Trissin_Tnyl_g10337_i1	13.38
Bursicon_Tnyl_g19022_i1	Adipokinetic_hormone_receptor_Tnyl_g01515_i1	9.64
Bursicon_Tnyl_g19022_i1	Adipokinetic_hormone_Tnyl_g15323_i1	12.58
Bursicon_Tnyl_g19022_i1	Allatostatin-A_Tnyl_g18773_i1	13.89
Bursicon_Tnyl_g19022_i1	Allatotropin_Tnyl_g07449_i1	15.08
Bursicon_Tnyl_g19022_i1	Bursicon_Tnyl_g19021_i2	16.84
Bursicon_Tnyl_g19022_i1	Bursicon_Tnyl_g19022_i1	100
Bursicon_Tnyl_g19022_i1	CCHamide-1_Tnyl_g02653_i1	12.72
Bursicon_Tnyl_g19022_i1	CCHamide-2_Tnyl_g06062_i1	14.44
[truncated: 156,406 more rows]
